# Supplementary material for: ACE2-lentiviral transduction enables mouse SARS-CoV-2 infection and mapping of receptor interactions
Source: PLoS Pathog. 2021 Jul 2;17(7):e1009723. doi: 10.1371/journal.ppat.1009723 (PMC8282004; doi:10.1371/journal.ppat.1009723)
Supplement: S1 Dataset — (XLSX) [file ppat.1009723.s011.xlsx]

## Sheet: A) Setup
	Experimental setup
	C57BL/6J mice lung harvested at day 2 post-infection
	Plus vs minus hACE2-lentivirus transduction
	DEGs criteria q<0.05
	DEGs n=110

## Sheet: B) All genes
GeneID	logFC	logCPM	F	PValue	FDR	WT 2 dpi + hACE2 mouse 1	WT 2 dpi + hACE2 mouse 2	WT 2 dpi + hACE2 mouse 3	WT 2 dpi no hACE2 mouse 1	WT 2 dpi no hACE2 mouse 2	WT 2 dpi no hACE2 mouse 3
ENSMUSG00000000001.4_Gnai3	0.0595583	6.97641	0.685029	0.413758	1	2718	3035	2985	2706	2387	2841
ENSMUSG00000000003.15_Pbsn	0	-3.49827	0	1	1	0	0	0	0	0	0
ENSMUSG00000000028.15_Cdc45	0.243787	2.07643	1.03025	0.317425	1	69	128	112	100	86	63
ENSMUSG00000000031.16_H19	3.75027	1.36037	16.2639	0.000546663	0.104896	31	38	716	16	16	22
ENSMUSG00000000037.17_Scml2	0.397673	-0.240313	0.975211	0.330512	1	18	13	18	8	17	10
ENSMUSG00000000049.11_Apoh	0.587931	-2.70385	0.302224	0.586163	1	0	1	4	0	2	1
ENSMUSG00000000056.7_Narf	-0.0894404	4.4301	1.04622	0.313759	1	497	465	429	498	465	442
ENSMUSG00000000058.6_Cav2	-0.203419	8.35549	4.13546	0.0500329	0.535456	6531	6069	7721	7538	7085	7500
ENSMUSG00000000078.7_Klf6	0.0298891	7.6963	0.0907408	0.765112	1	4939	5150	5763	5399	4465	4867
ENSMUSG00000000085.16_Scmh1	-0.0490458	5.53717	0.365807	0.549402	1	1197	1120	1105	1219	1139	1006
ENSMUSG00000000088.7_Cox5a	-0.175444	5.63145	1.63163	0.211679	1	1143.91	1187.71	1227.67	1205.82	1143.75	1442.75
ENSMUSG00000000093.6_Tbx2	-0.0426596	8.08888	0.142657	0.708052	1	6343	5580	6138	6580	6311	4810
ENSMUSG00000000094.12_Tbx4	0.0197586	6.60819	0.0334914	0.855904	1	2504	2049	2257	2500	2033	1865
ENSMUSG00000000103.12_Zfy2	0	-3.49827	0	1	1	0	0	0	0	0	0
ENSMUSG00000000120.6_Ngfr	0.379107	1.41322	2.1118	0.155535	0.872534	63	73	65	43	55	48
ENSMUSG00000000125.5_Wnt3	0.347035	-2.43286	0.159003	0.692624	1	7	4	1	6	1	2
ENSMUSG00000000126.11_Wnt9a	-0.0319099	3.56328	0.0653877	0.799749	1	290	218	300	310	250	226
ENSMUSG00000000127.15_Fer	0.0143874	3.87571	0.0228329	0.880805	1	337	390	337	320	312	364
ENSMUSG00000000131.15_Xpo6	0.168503	6.12932	5.70679	0.0227243	0.37854	1595	1735	1849	1577	1415	1381
ENSMUSG00000000134.17_Tfe3	0.0758332	5.89178	0.905251	0.348239	1	1581	1524	1384	1412	1363	1267
ENSMUSG00000000142.15_Axin2	0.112796	5.32538	0.993385	0.326111	1	1052.97	858	963	1033	873	632
ENSMUSG00000000148.17_Brat1	0.0722384	4.84681	0.619695	0.436733	1	719	710	667	730	656	514
ENSMUSG00000000149.10_Gna12	-0.106839	7.04061	1.749	0.195022	0.974512	3316.77	3062.8	3224.59	3112.13	3157.65	3493.96
ENSMUSG00000000154.16_Slc22a18	-0.193227	2.91525	0.898355	0.350216	1	185	158	193	182	142	253
ENSMUSG00000000157.16_Itgb2l	0.68601	0.531429	3.26684	0.0797437	0.661797	40	30	30	22	23	14
ENSMUSG00000000159.16_Igsf5	-0.209415	4.22246	2.7724	0.105294	0.755207	436	428	445.45	439	401	586.34
ENSMUSG00000000167.14_Pih1d2	-0.313925	2.76117	3.22042	0.0818167	0.669872	166	146.32	165	197	134	230
ENSMUSG00000000168.9_Dlat	-0.0734343	5.23802	1.06272	0.310033	1	928	772	903	912	854	830
ENSMUSG00000000171.5_Sdhd	-0.182138	6.3308	2.44395	0.127674	0.814306	1959	1840	1953	1945	1706	2498
ENSMUSG00000000182.9_Fgf23	0.795428	-1.86248	0.473998	0.497628	1	0	13	7	9	2	0
ENSMUSG00000000183.6_Fgf6	0	-3.47585	0	1	1	0	0	0	0	0	0
ENSMUSG00000000184.12_Ccnd2	0.034557	7.32924	0.16074	0.69104	1	3823.81	4395.89	4019.27	3593.68	3715.08	3981.25
ENSMUSG00000000194.13_Gpr107	0.133632	6.36298	4.50458	0.0413335	0.490628	2037	2026	2025	1955	1787.95	1535
ENSMUSG00000000197.8_Nalcn	-0.922044	-0.928599	5.62848	0.0236038	0.384409	6	8	10	23	14	7
ENSMUSG00000000202.9_Btbd17	0.763097	-0.773723	3.6453	0.0648837	0.605884	12	31	16	13	11	9
ENSMUSG00000000204.16_Slfn4	0.291477	3.53963	0.356088	0.556717	1	467.8	617	837.87	543	730.17	224
ENSMUSG00000000214.11_Th	1.80834	-3.45391	1.21917	0.285587	1	0	0	1	0	0	0
ENSMUSG00000000215.11_Ins2	0	-3.4539	0	1	1	0	0	0	0	0	0
ENSMUSG00000000216.8_Scnn1g	-0.0615915	7.1021	0.409069	0.526822	1	3301	3257	3605	4175	2932	3012
ENSMUSG00000000223.13_Drp2	0.301779	0.28635	0.941186	0.338974	1	25	39	36	28	26	23
ENSMUSG00000000244.17_Tspan32	0.205018	3.80065	2.26638	0.141645	0.842027	302	313	299.69	233	298	220
ENSMUSG00000000247.11_Lhx2	3.08759	-2.53311	7.73388	0.00885488	0.266029	5	1	6	0	1	0
ENSMUSG00000000248.16_Clec2g	1.13393	-1.43952	1.68237	0.203807	0.997632	2	5	5	3	0	2
ENSMUSG00000000253.13_Gmpr	-0.317733	3.49229	4.09702	0.0510495	0.539549	257.11	209	321.17	274.14	239	408
ENSMUSG00000000263.15_Glra1	0	-3.47588	0	1	1	0	0	0	0	0	0
ENSMUSG00000000266.11_Mid2	0.141033	6.33234	1.9078	0.176415	0.92385	2036	1886	2012	1692	1844	1560
ENSMUSG00000000275.16_Trim25	0.370771	6.96074	7.01156	0.0131358	0.305424	3865	4372	3493	3509	3236	1942
ENSMUSG00000000276.11_Dgke	-0.102414	5.14408	1.07985	0.306225	1	726	740	847	818	851	686
ENSMUSG00000000278.10_Scpep1	0.258486	5.98809	9.28749	0.00449696	0.21783	1598	1692	1546	1289	1105	1430
ENSMUSG00000000282.12_Mnt	0.239165	5.41056	2.75621	0.107974	0.763856	1037	942	1001	1029	900	490
ENSMUSG00000075184.3_F930017D23Rik	3.31062	-1.52687	20.0019	8.52824e-05	0.0487522	13	13	9	0	2	1
ENSMUSG00000000295.13_Hddc2	-0.278982	2.54814	2.33329	0.136086	0.829083	125	128	151	127	125	208
ENSMUSG00000000296.8_Tpd52l1	-0.381117	0.117632	1.49126	0.230605	1	24	22	24	27	16	43
ENSMUSG00000000301.16_Pemt	-0.515756	0.391523	2.79784	0.103771	0.749624	28	29	30	33	24	60
ENSMUSG00000000303.12_Cdh1	0.130891	8.42099	2.88729	0.0986151	0.732589	8029	8745	8530	8502	6932	6575
ENSMUSG00000000305.12_Cdh4	0.259873	2.83836	2.69965	0.10979	0.769831	218	230	197	175	175	161
ENSMUSG00000000308.14_Ckmt1	0.136396	4.20208	0.825154	0.370619	1	396	535	547	534	372	377
ENSMUSG00000000317.11_Bcl6b	-0.4768	5.60114	8.53275	0.00717389	0.249644	1389	1403	1004	1394	1734	1850
ENSMUSG00000009185.2_Ccl8	2.99998	5.26263	25.318	4.76272e-05	0.0381907	996	3979	1613	211	414	158
ENSMUSG00000000320.10_Alox12	-0.677428	3.37235	3.98703	0.0578376	0.574167	167	246	377	570	288	351
ENSMUSG00000000325.16_Arvcf	-0.00708396	5.4524	0.00447435	0.947069	1	1224	980.61	942.86	1067.19	1050.34	887.02
ENSMUSG00000000326.13_Comt	-0.169513	6.3851	3.15385	0.084896	0.680358	2062	2025.95	1985.71	2208.6	1791.41	2459.75
ENSMUSG00000000339.14_Rtca	-0.316031	4.2991	6.48228	0.0157069	0.330232	408	452	479	512	401	659
ENSMUSG00000000340.10_Dbt	-0.0419645	4.63059	0.228312	0.635903	1	564	548	638	607	583	519
ENSMUSG00000000346.9_Dazap2	-0.206048	8.48383	3.96087	0.0548387	0.559606	8467.41	7944.57	8934.11	8645.51	7796.9	11087.1
ENSMUSG00000000355.13_Mcts1	-0.115886	4.19409	1.16333	0.288535	1	410	421	400	404	378	478
ENSMUSG00000000359.3_Rem1	0.0711395	3.2986	0.177218	0.676482	1	277	229	217	211	179	260
ENSMUSG00000000365.9_Rnf17	1.01018	-1.4491	3.11236	0.0868816	0.688358	10	8	8	3	3	6
ENSMUSG00000000374.8_Trappc10	0.120344	6.18559	3.37659	0.0750742	0.644171	1714	1832	1744	1728	1416	1482
ENSMUSG00000000378.15_Ccm2	-0.169719	5.30675	2.37436	0.132801	0.824925	988	907	879	823	910	1200
ENSMUSG00000000381.10_Wap	0	-3.49827	0	1	1	0	0	0	0	0	0
ENSMUSG00000000384.15_Tbrg4	-0.0782675	4.38644	0.77483	0.385042	1	454	527.1	483	506	499.22	461
ENSMUSG00000000385.8_Tmprss2	-0.0510484	6.81709	0.316055	0.577757	1	2510	2728	3134	3029	2751	2458
ENSMUSG00000000386.16_Mx1	1.19533	3.57323	6.52758	0.017966	0.347901	291	966.1	501	350	290	102
ENSMUSG00000000392.17_Fap	0.467472	0.646972	2.45567	0.126565	0.81252	47	56	33	38	38	18
ENSMUSG00000000394.15_Gcg	1.81239	-3.3486	1.35392	0.254676	1	0	1	0	0	0	0
ENSMUSG00000000399.10_Ndufa9	-0.279435	5.5671	5.76912	0.0220499	0.375934	1075	1092	1118	1203	1022	1534
ENSMUSG00000035448.9_Ccr3	2.69717	2.5274	27.1562	2.8654e-05	0.0299628	163	409	130	38	29	36
ENSMUSG00000000409.14_Lck	-0.00806893	5.27439	0.00164182	0.968014	1	580	699	811	650	779	561
ENSMUSG00000000411.7_Tssk3	-1.18671	-2.55561	1.39314	0.246246	1	0	2	1	3	3	1
ENSMUSG00000000416.16_Cttnbp2	-0.0932153	3.35688	0.386957	0.538144	1	266.77	207.49	204.49	225	252	209
ENSMUSG00000000420.15_Galnt1	-0.0192324	7.01222	0.0447932	0.833676	1	2860.33	3240	3185.1	2945.12	2653	3294
ENSMUSG00000000435.1_Myf5	-1.85577	-3.30869	1.3768	0.250108	1	0	0	0	1	0	0
ENSMUSG00000000439.9_Mkrn2	-0.140654	5.57293	4.12324	0.0503535	0.536971	1121.99	979.35	1135.67	1185.28	1090.84	1105.05
ENSMUSG00000000440.12_Pparg	-0.180924	3.41645	1.94999	0.171836	0.911322	213	211	256	254	199	276
ENSMUSG00000000441.17_Raf1	-0.0706931	6.69334	1.31937	0.258898	1	2577.76	2337.95	2391.14	2455.44	2441.49	2370.18
ENSMUSG00000000486.13_Sept1	-0.0441229	5.01628	0.147407	0.703469	1	622	658	688	630	697	594
ENSMUSG00000029361.18_Nos1	2.46675	-1.28791	19.779	9.17244e-05	0.0487522	19	10	55	4	7	3
ENSMUSG00000000530.16_Acvrl1	-0.140819	9.40307	2.01745	0.164805	0.892819	18948	14820	16716	17009	17324	18238
ENSMUSG00000000531.5_Grasp	-0.0490212	4.53801	0.205733	0.653077	1	590	527	581	524	621	516
ENSMUSG00000000532.11_Acvr1b	0.223423	6.47114	4.53374	0.040721	0.487641	2449	2308	2260	2253	2044	1440
ENSMUSG00000000538.18_Tom1l2	-0.0247537	6.83359	0.0740876	0.787158	1	2927	2599	2667	3029.47	2725	2185
ENSMUSG00000000544.14_Gpa33	1.04499	-2.05688	0.96842	0.332396	1	1	3	3	0	0	3
ENSMUSG00000000552.10_Zfp385a	0.423387	3.97734	10.9987	0.00221259	0.167978	382	505	422	335	320	273
ENSMUSG00000000555.8_Itga5	0.208874	6.24244	3.40184	0.0740438	0.639557	2167	2063	2002	1688	2093	1335
ENSMUSG00000000560.9_Gabra2	0	-3.47583	0	1	1	0	0	0	0	0	0
ENSMUSG00000000561.14_Wdr77	0.109122	5.48024	2.58127	0.117586	0.790617	1121.07	1165.36	1140.18	1090.62	1008.88	918.35
ENSMUSG00000000562.5_Adora3	1.1086	1.35466	9.34873	0.00482094	0.221664	86	152.7	52.14	35.91	33	58.42
ENSMUSG00000000563.17_Atp5f1	-0.240686	7.12086	2.78252	0.106604	0.759496	2997.9	3284.59	3351.95	3326.86	2703.41	4677.99
ENSMUSG00000000567.5_Sox9	-0.00902109	0.330171	0.000638557	0.979991	1	23	34	45	42	36	20
ENSMUSG00000000568.15_Hnrnpd	-0.00181319	6.47834	0.00057792	0.980964	1	1968.61	2106.15	2173.34	2272.61	1974.18	1708.79
ENSMUSG00000000579.14_Dynlt1c	-0.0543523	3.93778	0.171123	0.68177	1	356.35	301.54	429.14	438.02	365.88	272.17
ENSMUSG00000000581.8_C1d	-0.392654	4.55138	8.89798	0.00531251	0.224977	457	432	488	554	458	693
ENSMUSG00000000594.7_Gm2a	0.139461	7.28462	1.71706	0.199048	0.985236	3743	3916	3672	3114	2682	3907
ENSMUSG00000000600.15_Krit1	0.2183	5.51363	4.293	0.0460943	0.51608	1076	1113	1046	1014	952	685
ENSMUSG00000000605.9_Clcn4	-0.0437409	6.8249	0.401996	0.530396	1	2713.19	2411.49	2613.77	2810.12	2381.27	2386.07
ENSMUSG00000000606.18_Vmn2r88	0	-3.49827	0	1	1	0	0	0	0	0	0
ENSMUSG00000000617.14_Grm6	1.62945	-0.917725	7.49887	0.00984137	0.276995	6.67	14	6	5	3	0
ENSMUSG00000000627.15_Sema4f	0.0287469	4.74166	0.0690162	0.794395	1	558	585	533	579	561	424
ENSMUSG00000000628.10_Hk2	0.370998	4.7418	8.39791	0.00660028	0.241608	583	733	734	659	474	384
ENSMUSG00000000631.20_Myo18a	0.190558	7.21361	5.0234	0.0317952	0.436709	3519	3709	3343	3284	3001	2533
ENSMUSG00000000632.13_Sez6	-0.841582	-2.91331	0.377559	0.543092	1	0	0	1	1	0	1
ENSMUSG00000000673.9_Haao	-0.0409573	2.94942	0.0713882	0.790976	1	156	163	179	177	180	130
ENSMUSG00000000682.7_Cd52	-0.0884283	6.66922	0.124731	0.727236	1	1750	2245	2034	1630	1665	2715
ENSMUSG00000000686.11_Abhd15	0.135294	1.87856	0.472296	0.496696	1	86.33	84.63	91.8	82.65	56.98	87
ENSMUSG00000000690.5_Hoxb6	-0.330458	1.67015	2.93438	0.0960183	0.72361	63	52	78	83	71	76
ENSMUSG00000000693.10_Loxl3	0.23692	4.17892	4.46901	0.0420944	0.4951	483.43	431.35	428.48	426.03	375.83	284.91
ENSMUSG00000000701.8_Tcl1b5	0	-3.49827	0	1	1	0	0	0	0	0	0
ENSMUSG00000000706.16_Btn1a1	1.81234	-3.1763	1.17546	0.286572	1	0	1	0	0	0	0
ENSMUSG00000000708.14_Kat2b	0.0406812	6.34885	0.425319	0.518776	1	2042.68	1936.69	1929.78	1871.86	1814.93	1757.9
ENSMUSG00000000711.3_Rab5b	-0.0551336	7.50642	0.538497	0.468197	1	4328.83	4250.06	4371.17	4485.98	3837.18	4423.48
ENSMUSG00000000724.10_Cryba1	-2.66502	-3.36889	2.21814	0.151077	0.86176	0	0	0	0	0	2
ENSMUSG00000000730.13_Dnmt3l	-0.175438	-0.970917	0.1688	0.683815	1	7	12	7	10	12	6
ENSMUSG00000000731.15_Aire	0.49624	-1.09907	0.647682	0.426657	1	6	9	6	3	9	2
ENSMUSG00000000732.9_Icosl	0.00652105	5.42175	0.00322134	0.955078	1	997	1069	991	970	999	915
ENSMUSG00000000738.18_Spg7	-0.0782444	5.62176	1.31959	0.258858	1	1107	1139	1225	1280	1139	1062
ENSMUSG00000000739.14_Sult5a1	0.163422	3.33062	1.27961	0.26606	1	262	251	251	241	230	178
ENSMUSG00000000740.12_Rpl13	-0.598191	8.43162	6.90064	0.0150312	0.324445	7311.63	6957.29	8033.8	7648.81	7766.14	16036
ENSMUSG00000000743.9_Chmp1a	-0.220449	6.56095	6.92169	0.012805	0.30353	2227.04	2162.94	2301.78	2461.85	2160.83	2743.79
ENSMUSG00000000751.13_Rpa1	-0.00271144	6.03026	0.000961757	0.975445	1	1483	1567	1689	1684	1353	1472
ENSMUSG00000000753.15_Serpinf1	-0.108566	4.92664	0.634919	0.431673	1	839	712	778	692	682	987
ENSMUSG00000000759.14_Tubgcp3	0.21527	5.88748	5.28605	0.02791	0.412921	1423	1412	1527	1431	1257	898
ENSMUSG00000000766.18_Oprm1	0	-3.45384	0	1	1	0	0	0	0	0	0
ENSMUSG00000000776.13_Polr3d	-0.161801	3.86613	2.19497	0.147872	0.854939	326	349	389	396	329	402
ENSMUSG00000000782.16_Tcf7	0.123094	5.77139	1.18337	0.284489	1	1081	1152	1253	1041	1104	890
ENSMUSG00000000787.12_Ddx3x	0.179476	8.85612	4.36295	0.0444566	0.507198	10505.1	10713	11492	10667.5	9171.26	7679.4
ENSMUSG00000000791.9_Il12rb1	0.294609	1.98722	0.885174	0.354591	1	80	89	92	79	85	39
ENSMUSG00000000792.2_Slc5a5	-0.533485	-0.419582	1.75843	0.193854	0.972092	18	10	10	11	26	15
ENSMUSG00000000794.9_Kcnn3	0.604445	3.6199	17.5535	0.000193442	0.0664071	335	264	268	211	145	186
ENSMUSG00000000804.14_Usp32	0.159779	5.59992	3.72629	0.0621231	0.592782	1065	1100	1172	1001	905	926
ENSMUSG00000000805.18_Car4	-0.275351	7.3161	6.41745	0.0161922	0.334098	3778	3407	4051	3773	4094	4921
ENSMUSG00000000811.13_Txnrd3	-0.105262	4.14173	0.982805	0.328663	1	397	410	387	426	356	435
ENSMUSG00000000817.10_Fasl	0.302693	0.854432	1.30051	0.262264	1	31	42	39	42	27	18
ENSMUSG00000000823.16_Zfp512b	0.231398	5.89879	2.15084	0.15443	0.870801	1557.94	1441.96	1470	1511.98	1408.92	726
ENSMUSG00000000826.16_Dnajc5	0.0570158	7.29342	0.905646	0.348136	1	3743	3804	3840	3791	3377	3229
ENSMUSG00000000827.18_Tpd52l2	-0.229064	6.18938	7.64649	0.00920867	0.269483	1693	1675	1695	1877	1616	2115
ENSMUSG00000000838.17_Fmr1	0.220095	5.59921	3.0353	0.0913489	0.70764	958	1073	1117	992.02	935.03	649
ENSMUSG00000000861.15_Bcl11a	0.38311	2.99766	4.49247	0.0415909	0.491943	147	229	181	140	161	105
ENSMUSG00000000869.12_Il4	0.419476	-0.900766	0.545637	0.465286	1	8	19	4	9	4	9
ENSMUSG00000000876.11_Pxmp4	-0.184718	5.05943	3.52772	0.0691384	0.623548	855	719	753	804	750	943
ENSMUSG00000000881.12_Dlg3	-0.0575725	5.22991	0.556744	0.460815	1	939	827	902	900	813	915
ENSMUSG00000000884.17_Gnb1l	-0.415454	1.95985	5.74558	0.0223019	0.376828	91	73.38	83.43	100	88	124
ENSMUSG00000000889.8_Dbh	1.23365	-2.53278	1.74589	0.19541	0.975449	4	1	8	2	0	3
ENSMUSG00000000901.17_Mmp11	-0.241572	5.41678	7.49217	0.00987118	0.276998	1013.08	925.25	957.16	1166.46	1116.11	968.58
ENSMUSG00000000902.13_Smarcb1	-0.0365443	5.98044	0.250902	0.619739	1	1529	1537	1553	1589	1587	1322
ENSMUSG00000000903.3_Vpreb3	-0.531736	3.61647	9.48488	0.00425651	0.215078	232	261	325	391	300	427
ENSMUSG00000000915.15_Hip1r	0.104499	6.78248	1.23021	0.27532	1	2763.31	2554.21	2595.54	2666.24	2582.84	1767.05
ENSMUSG00000000916.15_Nsun5	-0.201941	4.15663	4.6162	0.0390425	0.478842	428.45	377.28	427	498.2	463.96	385.63
ENSMUSG00000000934.9_Top1mt	0.0608222	2.12917	0.130278	0.720426	1	111	105	112	108	80	110
ENSMUSG00000000938.11_Hoxa10	0	-3.4322	0	1	1	0	0	0	0	0	0
ENSMUSG00000000942.10_Hoxa4	-0.224999	2.67283	2.01019	0.165545	0.893905	177.61	134.86	137.61	169.61	201.47	128.49
ENSMUSG00000000948.16_Gm38393	0.870589	-1.35432	1.16908	0.287605	1	3	8	3	2	3	2.1
ENSMUSG00000000957.11_Mmp14	0.526535	6.61402	12.8536	0.00130672	0.139503	2653	2795	2119	1745	2001	1255
ENSMUSG00000000958.10_Slc7a7	0.0543247	4.49277	0.308708	0.582192	1	516.55	575.65	531.52	520.05	468.55	494.39
ENSMUSG00000000959.7_Oxa1l	-0.0834617	5.4079	1.02081	0.31962	1	1039.45	984.35	959.48	922.95	1001.45	1059.61
ENSMUSG00000000976.13_Heatr6	0.1598	4.83102	3.28829	0.0788062	0.658489	709	742	693	711	633	486
ENSMUSG00000000982.5_Ccl3	1.08732	0.566315	10.1945	0.0030741	0.192726	30	71	26	25	14	18
ENSMUSG00000000983.13_Wfdc18	-0.078405	-2.56747	0.00628632	0.941176	1	2	2	0	0	2	2
ENSMUSG00000001014.6_Icam4	-0.608012	-0.054259	3.7809	0.0603358	0.584286	31.47	17.31	20.52	26.66	30.77	42.12
ENSMUSG00000001016.12_Ilf2	-0.119065	5.65443	3.06195	0.0893655	0.700051	1177.85	1125.21	1247.84	1318.08	1177.73	1163.03
ENSMUSG00000001017.15_Chtop	-0.13756	7.12956	5.14242	0.0299658	0.426185	2954	3125.99	3384.98	3481.99	3248.99	3140.98
ENSMUSG00000001018.15_Snapin	-0.269073	6.04622	7.69414	0.00901393	0.267145	1498.15	1487.79	1611.16	1667.92	1506.27	2048.97
ENSMUSG00000001020.8_S100a4	-0.200499	5.56004	0.46791	0.500986	1	863	1203	1280	1034	1022	1554
ENSMUSG00000001021.13_S100a3	-0.828389	-1.57874	2.80878	0.103124	0.747581	3	4	9	5	15	7
ENSMUSG00000001023.10_S100a5	-3.14513	-3.34874	3.81671	0.0634194	0.598768	0	0	0	2	1	0
ENSMUSG00000001025.8_S100a6	-0.460459	7.78309	3.83082	0.0626285	0.594858	4267	5396	6521	6018	5547	9306
ENSMUSG00000001027.7_Scn4a	-0.025914	1.56891	0.0104962	0.919014	1	68	78	74	72	97	44
ENSMUSG00000001029.15_Icam2	-0.385463	7.40693	11.3971	0.00188518	0.158136	4355	3495	4170	4298	4499	5954
ENSMUSG00000001034.17_Mapk7	0.104742	5.32792	1.53174	0.224515	1	1073	1022	1001	1016	999	726
ENSMUSG00000001036.17_Epn2	-0.132292	7.21819	3.73055	0.0619814	0.592254	3645	3389	3619	4002	3522	3556
ENSMUSG00000001039.12_B9d1	-0.49435	2.86759	8.84177	0.00544277	0.226995	134	165	174	218	159	253
ENSMUSG00000001052.15_Sec24b	0.265532	6.34627	8.1134	0.00747982	0.253322	2041	1938	1994	1995	1566	1192
ENSMUSG00000001053.15_N4bp3	-0.0579462	5.31897	0.426309	0.518293	1	1004	945	1049	957	1004	989
ENSMUSG00000001054.9_Rmnd5b	-0.148017	4.95123	2.54501	0.1201	0.797652	758	676	768	736	726	841
ENSMUSG00000001056.3_Nhp2	-0.41218	4.0966	3.54371	0.0715632	0.62943	406	357	387	389	362	683
ENSMUSG00000001062.18_Vps9d1	0.0909104	4.90313	0.920807	0.344185	1	778	705	761	709	734	558
ENSMUSG00000001065.15_Zfp276	0.109976	5.17429	0.915711	0.345506	1	888.12	885.94	843.54	888.48	898.23	528.07
ENSMUSG00000001076.7_C1ql4	0	-3.47593	0	1	1	0	0	0	0	0	0
ENSMUSG00000001082.12_Mfsd10	-0.0839819	4.97413	1.03944	0.31531	1	766	752	714	806	690	749
ENSMUSG00000001089.14_Luzp1	0.115318	6.56479	1.58199	0.217231	1	2276	2294	2136	1896	1760	2192
ENSMUSG00000001095.5_Slc13a2	0.787046	0.570261	4.06146	0.0527387	0.548682	34.87	56.87	62.9	41.97	30.88	13
ENSMUSG00000001098.15_Kctd10	-0.228392	8.752	8.79604	0.00555125	0.227784	10423.6	9515.52	10575.5	11859.4	10225.6	11762.8
ENSMUSG00000001100.10_Poldip2	-0.267607	5.54196	5.95372	0.020177	0.362661	1149	1010	1023	1137	989	1484
ENSMUSG00000001103.7_Sebox	-0.83931	-3.25019	0.354233	0.556301	1	1	0	0	1	0	1
ENSMUSG00000001105.15_Ift20	-0.337462	5.44544	9.17571	0.00471628	0.221531	981	959	993	1081	1022	1389
ENSMUSG00000001119.7_Col6a1	0.648202	8.72943	18.0607	0.000216239	0.070391	10442	15263	10997	8863	8352	5202
ENSMUSG00000001120.15_Pcbp3	-0.190946	4.32776	2.85777	0.100284	0.73801	505	431	466	466	527	518
ENSMUSG00000001123.15_Lgals9	0.244059	6.69114	5.16627	0.0296132	0.42441	2968	4002	3071	2812	2492	2741
ENSMUSG00000001127.12_Araf	0.0153278	6.56047	0.0396534	0.843372	1	2246	2140	2250	2338	2195	1716
ENSMUSG00000001128.7_Cfp	0.688889	5.01309	8.26367	0.00855491	0.263606	742	1329	872	672	500	568
ENSMUSG00000001131.11_Timp1	0.581278	3.85473	1.00645	0.326566	1	193	872	406	360	349	232
ENSMUSG00000001134.9_Uxt	-0.312318	2.93103	2.68	0.111042	0.773236	173.78	180.5	174.61	163	153.05	299.47
ENSMUSG00000001138.13_Cnnm3	0.103467	5.35066	0.907203	0.347727	1	1069	895	987	1009	950	659
ENSMUSG00000001143.13_Lman2l	0.0756552	4.9253	1.17541	0.286088	1	781	748	725	737	612	681
ENSMUSG00000001150.7_Mcm3ap	0.324949	5.7201	11.5328	0.00178582	0.155316	1182.47	1327	1301.5	1165.43	1017	723
ENSMUSG00000001151.10_Pcnt	0.255717	6.64429	6.65226	0.0145076	0.320154	2300	2402.97	2202	2136	1931	1450
ENSMUSG00000001155.13_Ftcd	-1.59906	-2.27823	4.6016	0.0393339	0.480054	1	1	3	2	10	3
ENSMUSG00000001156.9_Mxd1	0.081134	5.60401	0.371903	0.546639	1	1122	1297	1613	1349	1380	897
ENSMUSG00000001157.13_Gmcl1	-0.0406947	4.53511	0.186384	0.668728	1	461	546	553	539	525.03	459
ENSMUSG00000001158.13_Snrnp27	-0.428309	4.49771	7.58459	0.0100398	0.277953	470	499	522	490	550	840
ENSMUSG00000001166.17_Oas1c	-0.15331	2.70756	1.24452	0.272596	1	156	183	173	170.93	199	168.95
ENSMUSG00000001168.16_Oas1h	0.828911	-3.07256	0.397309	0.533729	1	1	2	1	2	0	0
ENSMUSG00000001173.15_Ocrl	0.0542749	5.34665	0.643282	0.428217	1	959	944	944	950	892	764
ENSMUSG00000001175.15_Calm1	-0.232841	9.51521	3.7038	0.0628763	0.595772	15319	16810	18575	18280	15308	22575
ENSMUSG00000001211.15_Agpat3	-0.154271	7.12802	3.97459	0.054443	0.557621	3408	3002	3086	3355	3101	3539
ENSMUSG00000001225.12_Slc26a3	0.142992	-1.86899	0.0640995	0.810211	1	6	4	5	8	3	2
ENSMUSG00000001227.12_Sema6b	0.0731791	3.73228	0.187978	0.667551	1	327	316	345	315	338	239
ENSMUSG00000001228.14_Uhrf1	0.611571	4.19231	3.12245	0.090854	0.705905	306.5	561.72	557.1	344.3	342.44	202.77
ENSMUSG00000001229.9_Dpp9	0.138908	6.32103	3.19801	0.0828389	0.673268	2013	2020	1988	1987	1661	1557
ENSMUSG00000001240.13_Ramp2	-0.329044	8.21053	8.20316	0.00718942	0.249652	6835.25	6111.02	7397.54	6945.51	7997.98	9076.78
ENSMUSG00000001247.16_Lsr	-0.163571	5.51271	2.43275	0.128288	0.815041	1094.06	946.41	1101.57	1124.01	889.1	1309.95
ENSMUSG00000001248.15_Gramd1a	0.269842	6.54633	2.53486	0.12394	0.805827	2312.91	2202	2265	1940	2321	1099
ENSMUSG00000001249.14_Hpn	-0.0170541	3.55767	0.017375	0.895925	1	292	277	257	236	242	310
ENSMUSG00000001260.10_Gabrg1	0	-3.49827	0	1	1	0	0	0	0	0	0
ENSMUSG00000001270.9_Ckb	-0.179123	6.43409	2.84893	0.10079	0.739361	2112.01	2150.21	2168.2	2053.61	2151.32	2650.84
ENSMUSG00000001280.13_Sp1	0.0427763	7.01042	0.479442	0.49348	1	2954	2901	2850	2813.54	2636	2566
ENSMUSG00000001281.10_Itgb7	0.208724	6.0001	3.30478	0.0780934	0.655825	1488	1579	1589	1436	1289	1108
ENSMUSG00000001285.12_Myg1	-0.124344	4.63626	2.6552	0.112645	0.777741	593.18	546.45	639.79	631.58	595.01	609.79
ENSMUSG00000001288.15_Rarg	-0.242082	6.51859	8.28069	0.00694838	0.246376	2136	1947	2255	2338	2481	2271
ENSMUSG00000001289.12_Pfdn5	-0.549616	6.7526	8.32519	0.00815713	0.259229	2479.7	2098.46	2573.76	2533.04	2538.87	4705.08
ENSMUSG00000001300.16_Efnb2	-0.0698417	7.70472	0.242474	0.626225	1	5551	4800	4876	5523	5029	4632
ENSMUSG00000001305.5_Rrp15	-0.234004	3.33767	2.6092	0.115691	0.786077	247	251	237	265	247	305
ENSMUSG00000001313.12_Rnd2	-0.414186	3.25969	9.63954	0.00387483	0.209508	233.15	177.32	227.47	267.45	252.08	283.99
ENSMUSG00000001323.17_Srr	-0.134961	4.97602	2.46226	0.126074	0.811191	810.62	720.31	718.59	806.02	692.46	840.11
ENSMUSG00000001333.9_Sync	-0.0458016	1.34676	0.0301969	0.863097	1	45.16	76.47	77.07	61.93	74.52	57.74
ENSMUSG00000001334.9_Fndc5	-0.371007	2.72419	2.13379	0.155145	0.872304	203	120	152	196	210	176
ENSMUSG00000001348.15_Acp5	0.478959	5.19056	8.23051	0.00804736	0.258809	716.99	1019.97	778.97	499.97	493	707.97
ENSMUSG00000001349.5_Cnn1	-0.477178	5.5646	6.58917	0.0168398	0.338021	818	1208	1353	1287	1547	1593
ENSMUSG00000001366.14_Fbxo9	-0.170851	5.45626	4.92429	0.033412	0.446845	1081	945	972	1083	992	1119
ENSMUSG00000001376.17_Vps50	0.0897284	4.5975	1.34122	0.255066	1	566	619	589	568	492	522
ENSMUSG00000001380.7_Hars	-0.206123	5.25962	4.9972	0.032214	0.439953	863.18	832.97	947.39	1069.45	788.45	1033.52
ENSMUSG00000001383.9_Zmat2	-0.156629	5.80984	3.5089	0.0698481	0.625524	1309	1228	1326	1382	1212	1478
ENSMUSG00000001403.13_Ube2c	0.70894	3.10464	4.24464	0.0506499	0.538165	158	225	295.81	135	173	86
ENSMUSG00000001415.10_Smg5	0.0514959	6.24922	0.482047	0.492317	1	1871	1800	1763	1831	1759	1398
ENSMUSG00000001416.13_Cct3	-0.071625	6.65611	0.90527	0.348234	1	2305	2497	2545	2556	2240	2518
ENSMUSG00000001418.13_Glmp	-0.107839	6.83811	1.46854	0.234112	1	2824.01	2729.58	2704.58	2645.83	2561.62	3187.17
ENSMUSG00000001419.17_Mef2d	0.189976	7.16269	2.92987	0.0962636	0.724264	3802.82	3378.14	3429.25	3466.59	3243.49	2167.97
ENSMUSG00000001420.13_Tmem79	-0.0992805	2.54164	0.449381	0.507256	1	133.99	122.42	158.42	133.17	134.38	151.83
ENSMUSG00000001424.14_Snd1	0.171064	6.72804	4.20317	0.0482962	0.526567	2429	2809	2703	2709	2065	1955
ENSMUSG00000001435.15_Col18a1	0.419886	6.46242	12.8362	0.00110389	0.131219	2079	2787	2471	2168	1683	1393
ENSMUSG00000001436.15_Slc19a1	-0.158838	2.91601	1.29985	0.262382	1	183	174	151	197	171	171
ENSMUSG00000001440.5_Kpnb1	0.0614502	7.61118	0.869387	0.357843	1	4402	4808	4777	4674	4041	4018
ENSMUSG00000001441.13_Npepps	0.222858	6.27756	6.9855	0.0124343	0.30072	1954	1971	1871	1797	1622	1312
ENSMUSG00000001444.2_Tbx21	-0.102236	2.73407	0.255121	0.616822	1	107	129	139	132	144	106
ENSMUSG00000001445.10_Mrpl10	-0.229355	5.34783	7.99831	0.00787075	0.257652	948	938.85	992.93	1063.78	946.86	1179.92
ENSMUSG00000001467.5_Cyp51	-0.0849143	5.4775	0.212528	0.648874	1	769	1376.35	1141.22	1150	891.45	1259.63
ENSMUSG00000001472.17_Tcf25	0.0320456	8.30233	0.166945	0.685459	1	7792	7216	7668	7996	7395	5729
ENSMUSG00000001473.7_Tubb6	-0.105933	5.1719	0.202555	0.656886	1	670	1140	1022	859	807	1203
ENSMUSG00000001482.15_Def8	-0.0849202	4.97239	1.03046	0.317377	1	771	696	775	784	667	800
ENSMUSG00000001493.9_Meox1	-0.335486	4.40432	4.78424	0.0367223	0.466145	546	475	443	420	548	762
ENSMUSG00000001494.6_Sost	-0.555624	-0.532109	1.42119	0.241641	1	9	7	17	15	15	16
ENSMUSG00000001496.15_Nkx2-1	0.0507129	7.16154	0.353631	0.556088	1	3438	3089	3195	3235	3150	2537
ENSMUSG00000001497.18_Pax9	0.469528	0.150753	1.02728	0.319019	1	22	18	44	30	21	7
ENSMUSG00000001504.10_Irx2	-0.174969	5.55683	2.63915	0.113698	0.779528	1157	1007	1038	1085	1085	1243
ENSMUSG00000001506.10_Col1a1	0.99424	8.79371	15.4195	0.000683271	0.111884	12615	16080	10698	6762	8842	3307
ENSMUSG00000001507.16_Itga3	0.0418881	8.15365	0.197535	0.659596	1	6662	7130	7360	7296	7131	5137
ENSMUSG00000001508.15_Sgca	-0.0540089	0.427914	0.0503239	0.823873	1	31	32	45	32	45	29
ENSMUSG00000001510.8_Dlx3	1.8877	-2.65282	3.12618	0.099947	0.736971	2	1	2	0	0	1
ENSMUSG00000001517.14_Foxm1	0.606157	3.97887	4.37801	0.0476042	0.523172	302	463.97	404.96	288	304	143
ENSMUSG00000001518.12_Itfg2	-0.116629	4.24643	2.04428	0.162104	0.886159	422	426	486	520	446	409
ENSMUSG00000001520.12_Nrip2	-0.00934833	-0.27814	0.000419083	0.98379	1	17	12	13	10	22	8
ENSMUSG00000001521.12_Tulp3	-0.0619965	5.18857	0.708514	0.405948	1	966	884	968	1045	902	849
ENSMUSG00000001524.14_Gtf2h4	-0.327089	3.30283	6.28762	0.0172138	0.341623	217	207	240	268	240	280
ENSMUSG00000001525.10_Tubb5	0.0379286	8.52659	0.0731476	0.788704	1	7605	10342	9855	8621	8186	8821
ENSMUSG00000001542.7_Ell2	0.150578	5.15928	3.26931	0.0796351	0.661688	731	809	781	713	642	630
ENSMUSG00000001552.14_Jup	-0.161966	8.79977	3.34378	0.0764373	0.649131	10458	9306	10972	11661	10831	10124
ENSMUSG00000001555.10_Fkbp10	0.126547	5.03358	1.61225	0.212985	1	797.58	879.38	803.41	749.56	743.02	663.58
ENSMUSG00000001558.5_Klhl10	0.700497	-1.42834	2.74629	0.106883	0.760403	11	7	13	8	5	5
ENSMUSG00000001566.9_Mnx1	0	-3.49827	0	1	1	0	0	0	0	0	0
ENSMUSG00000001569.10_Nom1	0.0628091	5.05769	0.618255	0.437262	1	816	768	770	774	726	641
ENSMUSG00000001576.15_Ergic1	-0.04023	6.30284	0.286006	0.596348	1	1879	1840	1933	1953	1642	1912
ENSMUSG00000001583.13_Tnk1	0.0626998	3.53343	0.232513	0.632824	1	286.54	314.83	269	329.35	262.98	204.29
ENSMUSG00000001588.12_Acap1	0.220227	5.20339	1.34305	0.257672	1	706	831	801	694	796	422
ENSMUSG00000001604.14_Tcea3	-0.360835	4.40823	7.15013	0.0115304	0.293768	543	465	513	550	529	759
ENSMUSG00000001622.15_Csn3	0	-3.43206	0	1	1	0	0	0	0	0	0
ENSMUSG00000001627.12_Ifrd1	-0.10733	5.63639	1.64464	0.208554	1	1131.77	1248.18	1224.34	1329.35	1084.63	1268.76
ENSMUSG00000001630.13_Stk38l	0.0442603	4.84193	0.232812	0.632606	1	639.24	751.41	736.9	783.19	596.59	586.53
ENSMUSG00000001632.16_Brpf1	0.119927	5.7384	1.79029	0.189966	0.961571	1348.9	1312.97	1321.39	1265.63	1256.89	962.98
ENSMUSG00000001642.18_Akr1b3	-0.300586	6.63534	8.52917	0.00623262	0.236993	2260.35	2177.52	2219.02	2432.15	2224.34	3071.31
ENSMUSG00000001655.6_Hoxc13	0	-3.49827	0	1	1	0	0	0	0	0	0
ENSMUSG00000001656.3_Hoxc11	0	-3.49827	0	1	1	0	0	0	0	0	0
ENSMUSG00000001657.7_Hoxc8	0	-3.45402	0	1	1	0	0	0	0	0	0
ENSMUSG00000001661.5_Hoxc6	-0.0507877	-3.12338	0.00133269	0.971111	1	0	0	2	2	0	0
ENSMUSG00000001663.10_Gstt1	-0.285893	6.01726	5.78671	0.0220729	0.375934	1449	1580	1501	1690	1357	2162
ENSMUSG00000001665.11_Gstt3	-0.278439	5.49855	6.55993	0.0151462	0.326304	1172.77	996	1028	1247.8	990	1427
ENSMUSG00000001666.8_Ddt	-0.454239	4.60391	6.64037	0.0158993	0.331355	551.78	555	533	601.82	521	986
ENSMUSG00000001670.13_Tat	-0.179455	-1.35347	0.0567663	0.813325	1	6	3	12	16	7	0
ENSMUSG00000001672.14_Marveld3	0.0380013	3.45844	0.0848659	0.772617	1	267	287	243	249	214	272
ENSMUSG00000001674.11_Ddx18	-0.112749	5.06219	1.96867	0.169854	0.90549	764.5	784.2	798.52	847.07	680.59	875.93
ENSMUSG00000001687.15_Ubl3	-0.0277458	7.45803	0.118974	0.732321	1	4494	4008	4349	4343	3583	4474
ENSMUSG00000001700.10_Gramd3	-0.0263844	4.68566	0.066601	0.797941	1	521	628	606	630	610	461
ENSMUSG00000001707.8_Eef1e1	-0.0982196	3.04326	0.307769	0.582763	1	195	210	183	178	161	254
ENSMUSG00000001729.14_Akt1	-0.0813733	7.6424	1.09858	0.302133	1	4984	4883	4912	4814	4533	5422
ENSMUSG00000001739.14_Cldn15	0.00410116	3.14673	0.000183183	0.989312	1	179	220	221	390	103	110
ENSMUSG00000001741.12_Il16	0.121978	5.78012	2.11344	0.15538	0.872534	1298.32	1250.44	1288.61	1222.42	1065.39	1060.65
ENSMUSG00000001750.16_Tcirg1	0.316426	6.63451	4.52963	0.0426463	0.498215	2527	2857	2492	2216	2414	1401
ENSMUSG00000001751.9_Naglu	0.146298	5.09814	2.72891	0.107956	0.763856	820	889	798	720	685	740
ENSMUSG00000001755.12_Coasy	0.0073089	4.71288	0.00691917	0.934206	1	688	586	617	593	541	645
ENSMUSG00000001761.7_Smo	0.0161608	5.32625	0.0256687	0.873681	1	1080	1024	962	1069	964	851
ENSMUSG00000001763.14_Tspan33	0.188047	2.37825	1.16056	0.2891	1	120	96	86	79	95	77
ENSMUSG00000001767.5_Crnkl1	0.0767047	4.79344	1.11757	0.298058	1	683	680	663	693	590	545
ENSMUSG00000001768.16_Rin2	0.0147688	7.46226	0.0230804	0.880166	1	4323	3570	4573	4262	3649	3789
ENSMUSG00000001773.14_Folh1	-0.466256	-1.42735	0.657974	0.423042	1	5	3	13	18	3	7
ENSMUSG00000001774.8_Chordc1	0.162503	5.56387	2.23741	0.144133	0.847023	1018	1160	1072	1023	952	788
ENSMUSG00000001783.3_Rtcb	-0.199255	6.78127	3.8641	0.0577216	0.573604	2507	2344	2624	2577	2310	3201
ENSMUSG00000001785.13_Pwp1	-0.0283947	4.54241	0.0890741	0.767214	1	589	558	561	594	456	601
ENSMUSG00000001786.14_Fbxo7	-0.0112692	4.47675	0.0175552	0.89539	1	601.78	541.32	519	511.15	521.66	551.21
ENSMUSG00000001794.13_Capns1	-0.17811	7.95416	4.25715	0.0469595	0.520116	5770	5810	6197	6067	5839	7069
ENSMUSG00000001802.16_Lrp3	-0.0157041	3.96879	0.0224819	0.881718	1	356.99	366.3	379.55	393.81	358.4	307.85
ENSMUSG00000001804.9_Dsg4	0	-3.49827	0	1	1	0	0	0	0	0	0
ENSMUSG00000001815.15_Evx2	0	-3.454	0	1	1	0	0	0	0	0	0
ENSMUSG00000001819.4_Hoxd13	0	-3.38966	0	1	1	0	0	0	0	0	0
ENSMUSG00000001823.5_Hoxd12	0	-3.49827	0	1	1	0	0	0	0	0	0
ENSMUSG00000001827.12_Folr1	-0.364627	-1.44437	0.375776	0.544041	1	9	4	3	14	3	3
ENSMUSG00000001829.17_Clpb	-0.0302223	4.75492	0.129297	0.721434	1	577	655	630	659	543	603
ENSMUSG00000001833.17_Sept7	0.111343	7.53742	2.29874	0.138924	0.835973	4118	4126	4544.44	4244.43	3739	3277
ENSMUSG00000001844.10_Zdhhc4	-0.305609	4.84381	9.80418	0.00361618	0.204502	705	603	674	748	683	881
ENSMUSG00000001847.14_Rac1	-0.130317	8.67339	3.6161	0.0659124	0.611143	9801.1	9431.65	10236.9	10566	9688.08	10289
ENSMUSG00000001855.15_Nup214	0.230632	5.83103	6.24569	0.0175584	0.34434	1340.11	1437.75	1311.75	1328.58	1039.75	956.81
ENSMUSG00000001864.13_Aif1l	0.347662	2.90576	4.30197	0.0458807	0.515305	171	264	207	191	145	145
ENSMUSG00000001865.2_Cpa3	-0.129098	0.0928218	0.135973	0.714654	1	20	28	27	28	30	20
ENSMUSG00000001870.16_Ltbp1	0.293317	6.6695	6.02456	0.0197718	0.359431	2729	3101	2462	2753	2136	1597
ENSMUSG00000001891.16_Ugp2	-0.195979	6.32034	3.51536	0.0696038	0.625002	1865	1746	1926	1962	1639	2382
ENSMUSG00000001901.15_Kcnh6	-0.507188	-1.33477	0.735498	0.397243	1	6	8	2	11	9	2
ENSMUSG00000001909.16_Trmt1	-0.137782	5.21726	4.19078	0.048609	0.528434	894	820	846	941	895	836
ENSMUSG00000001910.5_Nacc1	0.10267	6.67617	2.11737	0.155008	0.871841	2391.43	2564.39	2487.82	2469.08	2119.24	2005.14
ENSMUSG00000001911.16_Nfix	0.280814	7.13017	2.2821	0.14383	0.846965	3530.04	3332.8	3316.43	3343.64	3187.76	1502.73
ENSMUSG00000001918.17_Slc1a5	-0.0447653	7.39784	0.426351	0.518272	1	4001	3700	4045	4178	4046	3289
ENSMUSG00000001924.15_Uba1	0.0971872	7.88655	2.12517	0.154272	0.87031	5521	5888	5792	5905	4863	4546
ENSMUSG00000001930.17_Vwf	0.565259	9.09371	5.30069	0.0307327	0.430546	20792	19137	16118	18083	11713	6838
ENSMUSG00000001942.8_Siae	0.18674	4.72947	4.66132	0.0381564	0.474246	673.67	628.74	660.3	574.64	540.36	520.32
ENSMUSG00000001943.8_Vsig2	-0.105942	4.21203	0.801008	0.377222	1	434	405	405	469	436	368
ENSMUSG00000001946.14_Esam	-0.161561	7.93905	4.07818	0.0515561	0.542035	6362	5319	5759	6169	6283	6009
ENSMUSG00000001948.10_Spa17	-0.582273	2.82996	11.7955	0.00160909	0.149878	166	147.85	172	216.61	186	283
ENSMUSG00000001962.8_Fam50a	-0.0727188	4.75886	0.902509	0.348961	1	605	608	708	716	643	561
ENSMUSG00000001964.14_Emd	-0.33137	5.48073	8.08653	0.00756917	0.254384	979.1	1016.53	1128.17	1161.67	983.5	1555.14
ENSMUSG00000001983.7_Taco1	0.0317009	2.89151	0.0620134	0.804873	1	177.34	196.33	181.28	209.22	149.03	159.23
ENSMUSG00000001985.9_Grik3	1.01164	-2.47555	1.36632	0.250752	1	3	3	5	2	3	0
ENSMUSG00000001986.16_Gria3	0.0364993	4.29565	0.0746604	0.786357	1	440	428	428	519	389	301
ENSMUSG00000001988.9_Npas1	-0.384238	-0.932674	0.95607	0.335236	1	9	10	5	13	8	9
ENSMUSG00000001995.9_Sipa1l2	0.121493	6.49825	1.57591	0.218096	1	2445	2204	1993	2180	1976	1658
ENSMUSG00000001998.15_Ap4e1	0.259542	3.80787	3.29971	0.0783117	0.656393	306	311	280	279	266	170
ENSMUSG00000001999.15_Blvra	-0.099933	4.16136	0.742874	0.394912	1	389	428	432	387	382	493
ENSMUSG00000002006.12_Pdzd4	-0.129954	2.90606	0.793837	0.379341	1	198	179	148	197	174.89	174
ENSMUSG00000002007.5_Srpk3	-0.00107073	2.57368	2.39194e-05	0.996127	1	140	128	153	143	180	78
ENSMUSG00000002010.17_Idh3g	-0.180161	6.12704	5.22323	0.0287896	0.417901	1666	1583	1751	1838	1608	1913
ENSMUSG00000002012.13_Pnck	-0.582278	1.47463	8.36696	0.00669032	0.242899	41	64	73	81	84	87
ENSMUSG00000002014.12_Ssr4	-0.217155	5.88531	2.06776	0.162024	0.885906	1211	1424	1398	1406	1163	1849
ENSMUSG00000002015.5_Bcap31	-0.267738	6.65108	7.17	0.0114262	0.292494	2369	2214	2288	2450	2306	3042
ENSMUSG00000002017.10_Fam98a	0.040112	5.17679	0.256939	0.615574	1	853	910	827	885	832	680
ENSMUSG00000002020.15_Ltbp2	0.551871	7.53003	8.29234	0.00823485	0.25946	5106.54	3862.75	3589.65	3379.57	3182.33	1648.95
ENSMUSG00000002028.13_Kmt2a	0.212656	6.79423	3.25936	0.0803229	0.663782	2450	2524	2443	2309	2269	1524
ENSMUSG00000002031.13_Ift46	-0.329592	5.05248	10.9889	0.00222139	0.168186	756	707	801	901	810	978
ENSMUSG00000002032.17_Tmem25	-0.136796	1.42727	0.466786	0.4992	1	54	51	64	70	62	45
ENSMUSG00000002033.14_Cd3g	-0.0802967	4.28616	0.19712	0.660558	1	288	299	393	321	292	365
ENSMUSG00000002043.17_Trappc6a	-0.325573	4.12315	5.15197	0.0298349	0.425387	430	421	427	435	405	665
ENSMUSG00000002052.6_Supt6	0.178131	6.847	3.89307	0.0568414	0.569554	2742.61	2849.69	2788.91	2786.64	2412.32	1869.47
ENSMUSG00000002055.9_Spag5	0.854106	3.06591	5.7816	0.0245055	0.389368	154	258	219	133	156	45
ENSMUSG00000002057.4_Foxn1	-1.86765	-3.36894	1.0352	0.322984	1	0	0	0	0	1	0
ENSMUSG00000002058.13_Unc119	-0.174472	4.66939	1.79888	0.188933	0.95931	671	539	515	540	485	806
ENSMUSG00000002059.18_Rab34	-0.26964	4.59752	7.23624	0.011086	0.289847	625	505	542	582	588	730
ENSMUSG00000002064.10_Sdf2	-0.167878	5.4856	4.17043	0.0491274	0.531749	1167.39	995.31	1085.09	1101.36	1123.68	1220.53
ENSMUSG00000002068.16_Ccne1	0.0562554	1.74638	0.0407365	0.841283	1	53	95	80	77	87	45
ENSMUSG00000002076.12_Hsf2bp	-0.520173	-1.40624	1.54378	0.222743	1	7	6	6	9	8	9
ENSMUSG00000002083.13_Bbc3	0.0450487	3.73653	0.150129	0.70088	1	336	296	292	270	327	251
ENSMUSG00000002100.15_Mybpc3	-0.00300993	3.25969	4.21111e-05	0.99488	1	261	133	348	312	351	50
ENSMUSG00000002102.15_Psmc3	-0.196366	6.63601	4.58234	0.0397223	0.482281	2293.89	2326	2403.63	2432.43	2180	2977.31
ENSMUSG00000002103.16_Acp2	0.272809	6.19065	17.1638	0.000221281	0.070391	1799.64	1825.35	1715.75	1476.15	1347.55	1369.64
ENSMUSG00000002104.11_Rapsn	-0.268547	0.702757	1.2353	0.274347	1	30	31	38	51	33	30
ENSMUSG00000002105.15_Slc39a13	-0.0604926	5.70986	0.6306	0.432764	1	1236.11	1155	1298.37	1321.57	1245	1086.69
ENSMUSG00000002107.18_Celf2	0.189637	6.62028	5.46003	0.0256238	0.396122	1938	2250	2297	2158	1759	1506
ENSMUSG00000002108.10_Nr1h3	-0.2317	5.49275	6.17127	0.0181889	0.348551	1139	951	985	1034	1105	1265
ENSMUSG00000002109.14_Ddb2	0.0290609	4.10667	0.0504561	0.823645	1	428.36	400.65	420.25	481.85	432.45	256.36
ENSMUSG00000002111.8_Spi1	0.107704	5.3774	0.503561	0.484015	1	963	1231	1147	838	812	1264
ENSMUSG00000002129.11_Sf3a1	0.208369	5.95434	6.84981	0.013237	0.30586	1526	1640	1604	1536	1351	1050
ENSMUSG00000002147.18_Stat6	0.0958638	7.41253	1.9129	0.175854	0.922654	4300	4120	4157	4172	3813	3212
ENSMUSG00000002190.13_Clgn	0.581337	-1.37694	0.243377	0.62554	1	5	3	0	4	1	0
ENSMUSG00000002204.9_Napsa	-0.0390555	8.42555	0.103272	0.749953	1	8571.95	7302.33	6831.68	7209.04	5523.72	9270.76
ENSMUSG00000002205.16_Vrk3	-0.0648335	5.21597	0.630333	0.43286	1	858	798	927	861	775	917.99
ENSMUSG00000002210.11_Smg9	-0.0748166	4.47231	0.827639	0.3695	1	495	510	540	572	530	445
ENSMUSG00000002221.11_Paxip1	0.234284	5.05697	8.2818	0.00694497	0.246376	783	778	798	740	630	540
ENSMUSG00000002222.14_Rmnd5a	-0.0053858	6.88374	0.00531498	0.942319	1	2824	2697	2554	2580	2641	2458
ENSMUSG00000002227.15_Mov10	0.197346	4.73029	2.06655	0.160497	0.882908	663	868	769	737	710	467
ENSMUSG00000002228.7_Ppm1j	0.0286122	2.32567	0.0270477	0.870363	1	113	102	131	115	120	87
ENSMUSG00000002233.13_Rhoc	-0.369667	6.3735	7.25787	0.0117451	0.294739	2110	1960	1983	2017	1997	3317
ENSMUSG00000002240.12_Prr27	0	-3.49827	0	1	1	0	0	0	0	0	0
ENSMUSG00000002249.21_Tead3	0.164098	5.07013	3.34347	0.0764501	0.649141	870	885	830	769	753	668
ENSMUSG00000002250.16_Ppard	0.202068	5.25053	3.81046	0.0593922	0.581756	1016	928	970	887	942	583
ENSMUSG00000002257.8_Def6	0.0468602	4.3434	0.202587	0.65556	1	450.28	418.45	451.53	402.02	420.3	387.63
ENSMUSG00000002265.17_Peg3	0.572109	4.5083	2.59023	0.121589	0.799929	796	422	350	279	438	280
ENSMUSG00000002266.17_Zim1	0.913919	0.132206	3.66697	0.0649963	0.606703	39	31	8	9	16	14
ENSMUSG00000002274.13_Metrn	-0.374757	3.59953	5.10472	0.0305544	0.428922	290	246	287	288	262	452
ENSMUSG00000002279.19_Lmf1	-0.140255	4.07772	1.85088	0.182828	0.941595	418	389	384	439	366	439
ENSMUSG00000002280.11_Ciao3	0.00756011	4.59163	0.00785361	0.929915	1	602.4	563.32	567.1	537.76	608.04	487.34
ENSMUSG00000002289.16_Angptl4	0.398569	5.84911	0.878443	0.358715	1	1861	1420	1225	1125	970	1145
ENSMUSG00000002297.16_Dbf4	0.429131	3.40747	7.0241	0.0122157	0.299382	224	253	276	180	192	158
ENSMUSG00000002307.16_Daxx	0.198101	5.18531	4.42907	0.0429673	0.499432	982	1237	971	964	843	837
ENSMUSG00000002308.16_Cd320	-0.216116	3.18666	1.70371	0.200759	0.989863	213	215	197	200	178	305
ENSMUSG00000002319.16_Ipo4	0.135066	5.1368	2.57557	0.117977	0.791863	881	935	900.88	938.16	717	703
ENSMUSG00000002320.15_Tm9sf1	0.00567882	6.45281	0.00645	0.93647	1	2195	2179	2120.86	2107.79	1815.26	2201
ENSMUSG00000002324.8_Rec8	0.00525345	3.01641	0.000927194	0.97589	1	213	195	212	184	245	156
ENSMUSG00000002325.15_Irf9	0.32756	6.19126	4.34216	0.0471805	0.521706	2355	3058	2451.16	2136	2164	1663.15
ENSMUSG00000002326.6_Gmpr2	-0.0913823	4.16784	0.947267	0.33744	1	437.94	431.94	392.71	416.31	436.55	420.67
ENSMUSG00000002329.7_Mdp1	-0.158366	5.19783	3.44825	0.0721912	0.632055	896	860	870	908	984	882
ENSMUSG00000002332.16_Dhrs1	-0.21252	5.46769	6.89475	0.0129651	0.304436	1018	1045	1058	1173	1067	1184
ENSMUSG00000002341.8_Ncan	0.182456	-1.02383	0.131601	0.719072	1	11	10	12	19	4	5
ENSMUSG00000002342.17_Tmem161a	-0.0874545	5.06659	1.25756	0.270143	1	852	751	767	842	796	751
ENSMUSG00000002343.11_Armc6	-0.140659	3.10696	1.16501	0.288193	1	188.23	217.11	208.25	217.13	220.57	203.44
ENSMUSG00000002345.18_Borcs8	-0.0385413	3.98026	0.194403	0.662129	1	394	410	385	394	373	390
ENSMUSG00000002346.16_Slc25a42	0.157365	4.46835	0.318045	0.578303	1	722	478	486	567	598	280
ENSMUSG00000002365.10_Snx9	0.05299	5.93292	0.602424	0.443138	1	1563	1513	1532	1465	1329	1415
ENSMUSG00000002372.9_Ranbp3	-0.0200642	6.05886	0.0980631	0.756121	1	1599	1567	1580	1634	1593	1344
ENSMUSG00000002379.7_Ndufa11	-0.409114	4.91047	4.96364	0.0350682	0.455408	678	647	808	713	706	1232
ENSMUSG00000002384.2_Bmp8b	-0.527657	-2.27837	0.489562	0.488987	1	1	4	3	2	3.01	6
ENSMUSG00000002393.14_Nr2f6	-0.251823	5.15314	4.68164	0.0377646	0.471597	812.15	747.33	794.15	761.14	853.38	1022.41
ENSMUSG00000002395.14_Use1	-0.41639	5.93004	6.49289	0.0172004	0.341623	1472	1225	1394	1466	1338	2317
ENSMUSG00000002396.8_Ocel1	-0.104233	5.10336	0.78257	0.382705	1	837.85	834.67	809.85	934.86	1001.62	605.59
ENSMUSG00000002409.18_Dyrk1b	-0.0615976	4.2262	0.369824	0.54723	1	427	385	439	422	367	446
ENSMUSG00000002413.15_Braf	0.140507	6.03865	3.24039	0.0809174	0.666566	1466	1554	1545	1449	1341.71	1147
ENSMUSG00000002416.13_Ndufb2	-0.326252	4.78545	6.61206	0.014782	0.323351	626	650	651.99	660.81	627.21	984
ENSMUSG00000002428.12_Hltf	0.16556	5.47571	3.5233	0.0693045	0.624001	1008	1070	1085	1090.98	881.92	719
ENSMUSG00000002455.14_Prpf6	0.0666113	5.95048	0.676733	0.416572	1	1554	1423	1506	1602	1371	1108
ENSMUSG00000002458.13_Rgs19	0.0271673	4.86304	0.0779351	0.781844	1	669	735	702	603	614	733
ENSMUSG00000002459.17_Rgs20	0.151975	-1.8474	0.0444998	0.834213	1	2	3	9	7	3	2
ENSMUSG00000002475.16_Abhd3	-0.034137	2.62021	0.0427527	0.837452	1	151	134	167	189	103	149
ENSMUSG00000002477.5_Snrpd1	-0.173016	4.4124	0.836973	0.368736	1	433.64	540	515.7	480	428	673
ENSMUSG00000002486.15_Tchp	0.174978	4.16691	1.76794	0.192683	0.969026	465	457	416	436	433	262
ENSMUSG00000002489.16_Tiam1	0.0790021	5.10447	0.543041	0.466341	1	822	889	735	868	682	658
ENSMUSG00000002496.10_Tsc2	0.0276951	7.01117	0.111476	0.740566	1	3060.61	2884.8	3134.78	3243.52	2957.6	2283.36
ENSMUSG00000002500.15_Rpl3l	0.438352	-0.868977	0.880494	0.354829	1	11	7	37	11	11	16
ENSMUSG00000002504.15_Slc9a3r2	-0.285361	8.53554	7.13779	0.0115956	0.294114	8228	7239	8563	8782	8798	10039
ENSMUSG00000002524.17_Puf60	-0.181325	6.81559	5.77856	0.0219496	0.375934	2613	2677	2744	2860	2592	3157
ENSMUSG00000002546.16_Golga2	0.0553965	6.73382	0.350305	0.557941	1	2592	2562	2538	2792	2502	1773
ENSMUSG00000002550.16_Uck1	-0.216285	5.45232	7.02825	0.0121924	0.299254	1057.89	1013.89	1058.27	1093.19	1146.92	1194.76
ENSMUSG00000002565.16_Scin	1.13065	2.73259	2.4022	0.135303	0.827847	59	389	370	261	95	11
ENSMUSG00000002578.18_Ikzf4	0.40947	2.88254	5.244	0.0284954	0.416248	206	206	175	168	154	100
ENSMUSG00000002580.7_Mien1	-0.500061	4.75399	10.0566	0.00366493	0.206066	609.9	599.98	597.99	698.96	620	1082.92
ENSMUSG00000002588.13_Pon1	-1.26342	4.90124	8.49932	0.00796906	0.258809	920	225	535	969	773	2015
ENSMUSG00000002602.16_Axl	0.201904	7.44156	5.25627	0.0283233	0.415155	4427	4490	4054	3657	2975	4038
ENSMUSG00000002603.15_Tgfb1	0.0515365	6.25482	0.377417	0.543168	1	1750	1963	1841	1689	1619	1763
ENSMUSG00000002608.8_Ccdc97	0.119851	5.78022	2.09175	0.157453	0.876709	1371	1413	1364	1407	1280	953
ENSMUSG00000002617.14_Zfp40	-0.143002	3.90695	1.41564	0.242544	1	283	303	356	368	353	268
ENSMUSG00000002625.10_Akap8l	0.158566	6.82869	0.873133	0.359025	1	2830	2548	2812	2849	2845	1330
ENSMUSG00000002633.4_Shh	0.280257	3.50153	3.80662	0.0595137	0.582316	389.91	284	293.87	257.92	269	228.73
ENSMUSG00000002635.11_Pdcd2l	-0.214182	3.42078	2.75513	0.106341	0.759093	259	228	265	255	236	331
ENSMUSG00000002658.9_Gtf2f1	0.0170608	5.06177	0.0381354	0.846359	1	789	814	831	824	696	762
ENSMUSG00000002660.8_Clpp	-0.424538	4.20867	11.4886	0.00181759	0.155569	439	423	435	489	456	693
ENSMUSG00000002661.14_Alkbh7	-0.530809	2.90018	10.4911	0.00272051	0.182535	154	153	148	188	191	241
ENSMUSG00000002664.2_Pspn	-0.614945	-2.55531	0.411876	0.525416	1	2	0	2	2	2	2
ENSMUSG00000002668.8_Dennd1c	0.288957	5.04191	2.22828	0.148263	0.855299	651	806	761	680	741	315
ENSMUSG00000002679.14_Med6	-0.158331	3.88075	2.60902	0.115703	0.786077	348	337	342	351	334	398
ENSMUSG00000002688.8_Prkd1	-0.132233	4.36966	1.58767	0.216426	1	461	455	554	600	481	452
ENSMUSG00000002699.13_Lcp2	0.436635	4.90456	7.29314	0.0117502	0.294739	663	718	820	584	479	482
ENSMUSG00000002718.14_Cse1l	0.163092	5.76299	1.7724	0.192596	0.968854	1201	1297	1406	1188	1013	1105
ENSMUSG00000002728.14_Naa20	-0.165765	5.01699	2.04683	0.16185	0.885441	744.75	744.47	818.45	770.51	719.43	950.78
ENSMUSG00000002731.6_Prkra	-0.0427659	3.97937	0.206559	0.652429	1	379	352	399	366	328	406
ENSMUSG00000002732.14_Fkbp7	-0.232202	4.23858	3.6724	0.063945	0.601517	411	412	437	409	424	560
ENSMUSG00000002733.8_Plekha3	-0.0545308	5.52697	0.5039	0.482738	1	1013	1088	1172	1102	970	1144
ENSMUSG00000002741.9_Ykt6	-0.105192	6.66827	1.94098	0.172802	0.914521	2458	2498	2364	2406	2382	2653
ENSMUSG00000002748.7_Baz1b	0.312181	7.1637	8.32752	0.006807	0.244175	3444	3656	3381	3170	2954	1940
ENSMUSG00000002763.16_Pex6	0.0071805	5.72799	0.00626945	0.937364	1	1362	1168	1228	1281	1312	962
ENSMUSG00000002767.13_Mrpl2	-0.283534	4.20049	5.90563	0.0206476	0.366589	419	422	412	446	415	577
ENSMUSG00000002768.8_Mea1	-0.349792	5.20463	3.8248	0.0617708	0.591363	843.8	816.96	932.34	879.81	742.83	1474.38
ENSMUSG00000002769.9_Gnmt	-1.08177	1.84526	18.0245	0.000164691	0.0620906	66	39	72	105	86	161
ENSMUSG00000002771.12_Grin2d	0.475437	2.10102	5.13873	0.0300208	0.426623	109.39	119.18	108.44	79.29	105.16	46.13
ENSMUSG00000002778.14_Kdelr1	-0.227488	6.84612	5.3242	0.0273902	0.409825	2736	2583	2675	2850	2610	3372
ENSMUSG00000002781.19_Tmem143	0.0226939	3.50292	0.0434521	0.836147	1	273	262	305	278	224	281
ENSMUSG00000002791.17_Pdxk-ps	1.02099	-2.5326	1.23716	0.273992	1	4	3	2	0	4	0
ENSMUSG00000002797.9_Ggct	-0.11103	2.82961	0.600815	0.443742	1	172	170	182	169	157	208
ENSMUSG00000002799.6_Jag2	-0.0352337	5.30595	0.0647937	0.800859	1	773	778	1054	962	984	595
ENSMUSG00000002803.14_Btbd6	-0.242289	4.18688	4.23015	0.0476229	0.523172	464	370	384	432	410	518
ENSMUSG00000002804.4_Nudt14	-0.290869	3.90809	4.03597	0.0527112	0.548603	334	371	361	398	308	524
ENSMUSG00000002808.7_Epdr1	-0.32462	4.07498	7.3651	0.0104554	0.282099	386	345	401	450	367	522
ENSMUSG00000002812.4_Flii	0.161955	7.44284	3.90038	0.0566215	0.568173	4307	4283	4487	4436	3813	2906
ENSMUSG00000002814.15_Top3a	-0.0704461	3.70042	0.409274	0.52672	1	305	299	277	354	298	231
ENSMUSG00000002820.6_Atg4d	-0.139858	4.9987	2.69945	0.109803	0.769831	766.94	766.18	756.07	761.7	795.25	826.8
ENSMUSG00000002825.8_Qtrt1	0.0623862	2.88564	0.2933	0.591722	1	175	191	171	178	170	141
ENSMUSG00000002831.14_Plin4	0.0905363	4.06213	0.0686282	0.795737	1	433	386	431	480	477	169
ENSMUSG00000002833.11_Hdgfl2	0.0124793	5.89869	0.0266431	0.871327	1	1457	1361	1427	1525	1397	1086
ENSMUSG00000002835.9_Chaf1a	0.143039	4.1466	0.920134	0.34458	1	357.97	408.98	442.8	371.26	363.14	305.56
ENSMUSG00000002844.9_Adprh	-0.169078	5.66679	3.86582	0.0576689	0.57342	1186	1153	1263	1229	1136	1456
ENSMUSG00000002845.14_Tmem39a	0.0666526	4.67035	0.533373	0.470304	1	612.97	661.97	640.94	629.94	579	528.97
ENSMUSG00000002846.9_Timmdc1	-0.222816	3.48682	3.71113	0.0626296	0.594858	265	236	272	299	248	307
ENSMUSG00000002847.7_Pla1a	0.0835668	0.654862	0.0588489	0.809814	1	41	18	35	29	30	25
ENSMUSG00000002870.8_Mcm2	0.196501	4.72889	1.69143	0.203639	0.997072	553	742	699	599	547	507
ENSMUSG00000002871.14_Tpra1	-0.158109	5.66692	3.6998	0.0630111	0.596539	1325	1092	1126	1273	1314	1160
ENSMUSG00000002881.14_Nab1	-0.0143321	6.31182	0.0349249	0.852888	1	1890	1952	2096	2111	1861	1727
ENSMUSG00000002885.14_Adgre5	-0.0112698	9.37889	0.0120729	0.913167	1	16809.5	14580	16600.3	17390.9	16866.6	11807.8
ENSMUSG00000002897.5_Il17ra	0.330815	6.04881	7.73714	0.00897475	0.266873	1769	1724	1899	1570	1494	1022
ENSMUSG00000002900.16_Lamb1	0.469272	7.40481	7.54708	0.0109555	0.288247	4511	4171	3789	3730	3042	1873
ENSMUSG00000002908.17_Kcnn1	-0.0575656	0.66365	0.0462885	0.830966	1	42	38	39	48	35	35
ENSMUSG00000002910.11_Arrdc2	-0.0485658	4.35939	0.19279	0.663443	1	442	512	543	512	561	397
ENSMUSG00000002930.6_Ppp1r17	-1.86766	-3.38977	1.38919	0.250455	1	0	0	0	0	1	0
ENSMUSG00000002944.15_Cd36	-0.0987687	10.04	0.976767	0.330132	1	26721	22537	23693	26665	22777	24659
ENSMUSG00000002948.19_Map2k7	0.0582855	6.22669	0.446838	0.508452	1	1795.06	1728.53	1818.28	1912.32	1746.2	1235.27
ENSMUSG00000002949.15_Timm44	0.0495065	5.13894	0.35903	0.553104	1	882	785	843	823	837	644
ENSMUSG00000002957.11_Ap2a2	0.0583366	6.87911	0.801514	0.377073	1	3013.95	2762.97	3047.96	2805.9	2489.96	2730.97
ENSMUSG00000002963.17_Pnkp	-0.0504073	4.90019	0.571148	0.455121	1	703	712	709	722	685	678
ENSMUSG00000002968.9_Med25	-0.102055	6.03638	2.40247	0.130606	0.820761	1631	1540	1561.4	1658	1637	1520
ENSMUSG00000002980.14_Bcam	-0.143938	9.09392	3.40117	0.0740708	0.639557	11878	12310	13420	13815	12240	13306
ENSMUSG00000002981.10_Clptm1	-0.0835759	7.02292	0.951933	0.336269	1	3126	3060	3211	3106	2737	3560
ENSMUSG00000002983.17_Relb	-0.0333342	5.01543	0.0557348	0.815004	1	812	996	830	738	775	1029
ENSMUSG00000002984.17_Tomm40	-0.259163	4.76164	5.61267	0.0237858	0.385223	619.97	614.86	647.68	691.97	612.95	821.91
ENSMUSG00000002985.16_Apoe	0.178021	9.29477	1.03214	0.319074	1	18682	11227	11390	10917	9328	14157
ENSMUSG00000002992.17_Apoc2	-0.428982	0.886381	1.28432	0.26624	1	59	40	35	78	16	78
ENSMUSG00000002996.17_Hbp1	0.0358345	6.68298	0.16201	0.689888	1	2496.71	2024.26	2236.92	2287.11	2069.64	1904.42
ENSMUSG00000002997.15_Prkar2b	-0.259926	4.69602	4.86993	0.0343369	0.452	554	434	602	676	532	598
ENSMUSG00000003031.14_Cdkn1b	0.107574	6.50552	0.950797	0.336554	1	1924	1779	2113	2006	1917	1225
ENSMUSG00000003032.8_Klf4	-0.231281	7.50248	1.85591	0.185153	0.948943	4686	4232	5627	5363	4623	6118
ENSMUSG00000003033.15_Ap1m1	-0.0376896	5.79427	0.329723	0.569685	1	1319	1358	1426	1458	1287	1254
ENSMUSG00000003037.16_Rab8a	-0.149532	6.2042	1.91778	0.17532	0.921246	1633	1787	1862	1657	1710	2149
ENSMUSG00000003038.15_Hmgn2	-0.169694	6.94325	1.26129	0.271414	1	2613.15	3070.77	3042.24	2738.36	2918.23	3582.56
ENSMUSG00000003039.9_Fam32a	-0.294308	6.69195	8.94583	0.00520427	0.224977	2334	2008	2490	2542	2281	3073
ENSMUSG00000003051.13_Elf3	0.108125	4.83497	0.783577	0.382403	1	639	809.49	896	793.69	710.2	566.67
ENSMUSG00000003053.17_Cyp2c29	0	-3.49827	0	1	1	0	0	0	0	0	0
ENSMUSG00000003062.13_Stard3nl	-0.238345	5.44587	5.46482	0.0255639	0.396012	1083	962	998	1091	968	1328
ENSMUSG00000003068.16_Stk11	-0.156692	6.83507	6.35641	0.0166641	0.337276	2840.9	2542.4	2750.32	3089.8	2924.46	2593.74
ENSMUSG00000003070.6_Efna2	0.322912	1.20354	2.3913	0.131473	0.821927	64	55	55	35	48	48
ENSMUSG00000003072.15_Atp5d	-0.373477	6.62864	7.74938	0.00938908	0.27263	2245	2307	2321	2384	2328	3646
ENSMUSG00000003099.11_Ppp5c	-0.019698	5.89488	0.10127	0.752301	1	1450	1424	1377	1475	1353	1265
ENSMUSG00000003119.14_Cdk12	0.384617	5.38599	11.8166	0.00159568	0.149232	1066	1107	1021	937	789	610
ENSMUSG00000003123.15_Lipe	0.049304	6.07727	0.0390907	0.845037	1	2004.37	1427.83	1567.35	1815.09	1516.37	1274.56
ENSMUSG00000003131.7_Pafah1b2	-0.00455265	6.63023	0.00521796	0.942847	1	2373	2248	2410	2453	2063	2179
ENSMUSG00000003134.10_Tbc1d8	0.405011	5.84976	18.7365	0.000129527	0.0551596	1698.34	1395.88	1477.94	1241.94	1082.91	960.42
ENSMUSG00000003135.15_Cnot11	-0.0728194	4.89644	0.937782	0.339837	1	704	610	721	694	654	678
ENSMUSG00000003153.10_Slc2a3	0.14458	4.28357	0.336736	0.567284	1	382	583	653	637	470	297
ENSMUSG00000003154.15_Foxj2	0.0272011	6.09592	0.101345	0.752211	1	1611.89	1529.97	1700.96	1732.87	1573.98	1218.97
ENSMUSG00000003161.15_Sri	-0.219841	6.90584	6.34577	0.0167478	0.337276	2608	2793	2957	3063	2614	3515
ENSMUSG00000003166.20_Dgcr2	-0.0413482	6.94344	0.428804	0.517079	1	3122.74	2902.6	2792.62	2930.74	2738.39	2924.95
ENSMUSG00000003184.15_Irf3	-0.0780902	6.36249	1.0178	0.320322	1	2043	1949	2035	2185	2193	1670
ENSMUSG00000003190.12_Bcl2l12	-0.0431162	3.69669	0.216717	0.644586	1	325.33	291.2	334.19	335.22	317.6	277.09
ENSMUSG00000003198.10_Zfp959	-0.113076	3.62774	1.35617	0.252485	1	297.62	283.27	297.16	286.38	310.04	301.35
ENSMUSG00000003199.16_Mpnd	-0.296337	5.21627	7.9477	0.00804956	0.258809	889	839	901	940	904	1198
ENSMUSG00000003200.10_Sh3gl1	-0.0153794	5.815	0.0400154	0.842668	1	1356	1379	1290	1276	1226	1347
ENSMUSG00000003206.7_Ebi3	0.19258	1.9706	0.875258	0.356245	1	109	85	79.66	58.82	73.45	92.86
ENSMUSG00000003208.9_Yju2	-0.142554	3.44247	1.10634	0.30046	1	260	258.95	277.17	236	265.23	325.67
ENSMUSG00000003226.7_Ranbp2	0.253917	6.96176	9.63493	0.00388236	0.209508	2966	2998	2939	2754	2267	2091
ENSMUSG00000003227.4_Edar	0.0722427	0.770896	0.0847973	0.772706	1	32	44	36	32	41	28
ENSMUSG00000003228.9_Grk5	-0.102237	6.21541	0.0314681	0.860809	1	2743.48	2441.98	2767.06	2796.93	2403.86	2876.06
ENSMUSG00000003233.12_Dvl3	0.36928	5.63281	3.3138	0.081406	0.66799	1333	1319	1194	1187	1177	492
ENSMUSG00000003234.16_Abcf3	-0.0452503	5.40824	0.446048	0.508825	1	1001	963	1008	1092	1012	814
ENSMUSG00000003235.13_Eif2b5	-0.176945	5.6088	3.86236	0.0577749	0.573928	1135	1129	1169	1208	1140	1320
ENSMUSG00000003269.17_Cyth2	-0.240967	5.4471	8.79291	0.00555878	0.227784	1068.94	957.87	985.98	1054.89	1057.87	1246.91
ENSMUSG00000003271.17_Sult2b1	-0.0271057	1.06561	0.0137374	0.907401	1	48	46	53	53	35	54
ENSMUSG00000003273.14_Car11	0.0690615	0.442182	0.0418798	0.839096	1	44	17	30	27	26	29
ENSMUSG00000003279.17_Dlgap1	-0.560389	-1.43235	1.12678	0.296109	1	5	5	7	9	9	6
ENSMUSG00000003282.9_Plag1	0.256026	0.146684	0.497696	0.485425	1	17	25	24	27	19	7
ENSMUSG00000003283.14_Hck	-0.138708	5.61455	1.42622	0.240833	1	1177	1294	1492	1323	1146	1643
ENSMUSG00000003299.10_Mrpl4	-0.294586	5.64737	10.6079	0.00259343	0.180253	1201	1126	1216	1283	1274	1541
ENSMUSG00000003308.15_Keap1	-0.00140217	6.09798	0.000519931	0.981944	1	1748.79	1663.44	1651.13	1718.51	1480.73	1608.26
ENSMUSG00000003309.14_Ap1m2	-0.1405	4.54363	1.97976	0.16869	0.901889	461	525	584	555	474	607
ENSMUSG00000003316.14_Glg1	0.233481	7.17437	7.51387	0.00977497	0.275694	3146	3478	3056	2970	2521	2349
ENSMUSG00000003341.9_Atp8b3	1.00784	-2.56822	1.43802	0.238932	1	4	4	3	1	4	0
ENSMUSG00000003344.14_Btbd2	-0.159055	5.62614	4.45457	0.0424077	0.496978	1193	1131	1193	1288	1157	1274
ENSMUSG00000003345.16_Csnk1g2	-0.286172	7.10579	12.4665	0.00123711	0.137788	3280	2961	3171	3443	3457	3931
ENSMUSG00000003346.14_Abhd17a	-0.386392	5.67142	7.82375	0.00911044	0.268626	1155	1024	1127	1116	1206	1732
ENSMUSG00000003348.10_Mob3a	-0.069077	6.05018	0.441366	0.511042	1	1365	1725	1693	1614	1358	1773
ENSMUSG00000003352.14_Cacnb3	0.226138	4.96705	4.59199	0.0395273	0.480945	746	914	797	667	723	602
ENSMUSG00000003354.6_Ccdc65	-0.205101	2.81684	1.66048	0.206428	1	186	190	189	257	165	199
ENSMUSG00000003355.7_Fkbp11	-0.111873	2.22667	0.413691	0.524511	1	104	107	107	108	96	121
ENSMUSG00000003360.15_Ddx23	0.0312966	6.53498	0.135937	0.71469	1	2283	2111	2213	2262	2232	1657
ENSMUSG00000003363.15_Pld3	0.197009	6.84076	5.43307	0.0259643	0.398826	2507	2571	2356	2145	1801	2198
ENSMUSG00000003378.9_Grik5	0.130836	4.3664	1.03903	0.315402	1	573	510	480	490	542	327
ENSMUSG00000003379.7_Cd79a	-0.424778	5.63111	3.5851	0.0709286	0.627773	976.09	994.19	1069.75	1004	1303.62	1520.67
ENSMUSG00000003380.11_Rabac1	-0.618982	7.02838	10.7456	0.00317435	0.195415	2823	2460	2947	3263	2856	5704
ENSMUSG00000003382.18_Etv3	0.312055	6.28583	10.1222	0.00316751	0.195302	1877	2217	1894	1684	1526	1378
ENSMUSG00000003402.14_Prkcsh	-0.00536062	6.15632	0.00584462	0.939519	1	1745	1747	1735	1846	1611	1530
ENSMUSG00000003410.8_Elavl3	-2.6622	-2.7431	4.84513	0.0347681	0.454501	0	0	1	3	1	4
ENSMUSG00000003411.10_Rab3b	-0.361341	-0.767538	0.660238	0.422252	1	12	11	16	24	10	14
ENSMUSG00000003418.11_St8sia6	0.381061	3.52013	5.39595	0.0264411	0.403008	225	239	296	205	184	165
ENSMUSG00000003420.8_Fcgrt	0.116994	6.60935	1.22268	0.276767	1	2608	2603	2253	2076	1870	2551
ENSMUSG00000003421.13_Nosip	-0.133855	5.47211	3.61086	0.0660986	0.611561	1028	1012	1103	1098	1030	1134
ENSMUSG00000003423.15_Pih1d1	-0.33642	4.60685	6.9834	0.0124463	0.30072	543.75	565.95	517.71	535.22	582.26	813.57
ENSMUSG00000003429.11_Rps11	-0.407743	8.28605	4.6755	0.0405878	0.487203	6937.73	6717.8	6879.78	6762.36	6713.57	12008.3
ENSMUSG00000003435.9_Supt5	0.0639969	6.92167	0.577331	0.452711	1	3020.85	2852.19	3010.14	3093.26	2775.1	2225.26
ENSMUSG00000003436.11_Dll3	0.799616	-3.05538	0.423883	0.519762	1	0	1	3	0	1	1
ENSMUSG00000003437.14_Paf1	0.0158205	5.97538	0.0370264	0.848581	1	1555	1485	1502	1572	1560	1143
ENSMUSG00000003438.17_Timm50	-0.321057	4.38274	5.22324	0.0289965	0.419731	466	460	475	462	473	709
ENSMUSG00000003444.8_Med29	-0.490855	3.5948	10.5287	0.0026789	0.181735	260	280	242	305	266	463
ENSMUSG00000003452.15_Bicd1	-0.349778	2.18481	3.98945	0.0540181	0.555527	89	95	72	111	97	102
ENSMUSG00000003458.12_Ncstn	0.212697	6.89655	8.45616	0.00643432	0.240815	2999.63	2994.48	3056.18	2858.47	2537.31	2044.95
ENSMUSG00000003464.13_Pex19	-0.130283	6.22853	3.51113	0.0697638	0.625349	1873	1686	1737	1798	1742	1939
ENSMUSG00000003469.9_Phyhip	-0.485533	-0.0859445	2.19287	0.14806	0.855117	25	17	16	36	28	14
ENSMUSG00000003476.16_Crhr2	0.154236	-0.82187	0.146814	0.704036	1	12	8	28	18	15	8
ENSMUSG00000003477.5_Inmt	-0.569918	10.3638	9.44304	0.00496892	0.224633	32075	22906	29387	39860	28491	49687
ENSMUSG00000003484.4_Cyp4f18	0.604447	4.27897	10.8386	0.00280179	0.185787	437	746	507.97	385	301.95	370
ENSMUSG00000003500.13_Impdh1	-0.289512	7.31147	8.73352	0.00570336	0.229403	3918	3222	3767	4158	4196	4247
ENSMUSG00000003505.15_Psg18	0	-3.49827	0	1	1	0	0	0	0	0	0
ENSMUSG00000003518.13_Dusp3	-0.185491	7.76499	4.13491	0.0500471	0.535456	5278	4611.3	5270	5379.43	5197.38	5711.65
ENSMUSG00000003526.12_Prodh	-0.136375	4.26554	1.45285	0.236575	1	421	401	591	595	489	395
ENSMUSG00000003527.9_Ess2	-0.182608	4.52138	6.0917	0.0188902	0.354285	532	497	511	586	543	529
ENSMUSG00000003528.15_Slc25a1	-0.308251	5.7186	10.4154	0.00280641	0.185787	1230	1197	1270	1345	1334	1637
ENSMUSG00000003531.15_Dgcr6	-0.44634	4.62377	12.9938	0.00100946	0.128315	606	523	594	667	625	917
ENSMUSG00000003534.17_Ddr1	0.0809882	6.35972	1.05681	0.311361	1	2225.6	2138.21	2038	2242	1657	1862
ENSMUSG00000003541.6_Ier3	-0.453371	6.82803	9.42989	0.00482532	0.221664	2882	2328	2779	3653	2879	3817
ENSMUSG00000003545.3_Fosb	-0.576926	3.0654	2.35189	0.138787	0.835423	130	97	247	211	175	278
ENSMUSG00000003546.10_Klc4	-0.0985739	4.99961	1.34491	0.254425	1	840	696	722	831	758	707
ENSMUSG00000003549.9_Ercc1	-0.349119	4.0192	11.5969	0.0017409	0.153147	377	314	352	408.61	372	474
ENSMUSG00000003555.8_Cyp17a1	-0.451512	-2.38023	0.266823	0.608888	1	0	4	5	8	3	1
ENSMUSG00000003559.8_As3mt	-0.312898	4.58504	9.71332	0.00375656	0.208192	596	533	543	642	607	714
ENSMUSG00000003573.15_Homer3	-0.105214	5.51525	1.47732	0.23275	1	1220.47	1032.49	1030.61	1028.85	1236.12	1072.57
ENSMUSG00000003575.13_Crtc1	0.169701	4.80762	2.41131	0.129924	0.818757	724	672	703	666	660	451
ENSMUSG00000003581.14_Rnf215	-0.173433	5.74176	6.4201	0.016172	0.333931	1297	1140	1306	1377	1387	1236
ENSMUSG00000003585.13_Sec14l2	-0.0373875	4.27604	0.102284	0.751105	1	429	392	482	423	362	478
ENSMUSG00000003604.14_Aven	-0.248698	3.27218	3.33715	0.0767157	0.649902	184.44	204.28	248.19	227.38	227.94	258.9
ENSMUSG00000003617.16_Cp	0.428374	8.45107	8.64725	0.00644482	0.241011	9002.64	11973.6	10600.8	8974.64	7984	5475.22
ENSMUSG00000003623.4_Crot	0.0854953	5.15073	1.2035	0.2805	1	783	867	808	837	745	624
ENSMUSG00000003644.17_Rps6ka1	-0.0696891	6.55358	0.771852	0.385946	1	2326.86	2231	2279	2224	2221	2339
ENSMUSG00000003657.9_Calb2	1.89477	-2.97499	2.35388	0.134428	0.826416	3	2	0	0	1	0
ENSMUSG00000003660.10_Snrnp200	0.190055	7.08262	6.22576	0.0177249	0.345284	3045	3293	3146	3034	2408	2470
ENSMUSG00000003662.10_Ciao1	-0.200827	5.33393	6.34199	0.0167776	0.337385	940	841	941	1053	881	1030
ENSMUSG00000003665.7_Has1	-0.309873	0.600025	0.341878	0.564009	1	22	31	51	81	19	25
ENSMUSG00000003680.16_Taf6l	0.00585542	2.85496	0.00186023	0.965855	1	184	157	157	158	129	182
ENSMUSG00000003721.14_Insig2	-0.0914793	5.49321	1.33426	0.256279	1	1170	1026	1053	1082	1025	1166
ENSMUSG00000003731.13_Kpna6	0.213246	6.37626	8.54753	0.00618298	0.236624	2198	2059	1923	1857	1704	1508
ENSMUSG00000003746.16_Man1a	0.361196	6.30979	13.2817	0.000904459	0.124382	1684	1899	1923	1789	1203	1111
ENSMUSG00000003752.9_Itpkc	0.0857426	3.83989	0.615459	0.43829	1	402.41	329.11	360.68	343.51	297.46	334.24
ENSMUSG00000003762.13_Coq8b	-0.106976	4.82492	1.52757	0.225133	1	715.15	594.25	767.72	762.15	659.99	697.85
ENSMUSG00000003778.14_Brd8	0.223894	6.05509	3.43439	0.073164	0.635923	1559	1599	1510	1564	1447	815
ENSMUSG00000003779.16_Kif20a	0.900365	3.58467	6.10439	0.0214504	0.372198	218.71	358.47	327.73	173.39	204.54	84.49
ENSMUSG00000003808.18_Farsa	0.0014741	4.95304	0.000302843	0.98622	1	740	672	773	786	755	537
ENSMUSG00000003809.14_Gcdh	-0.235794	4.5274	8.37532	0.00666588	0.242898	542	483	549	613	529	613
ENSMUSG00000003810.12_Mast2	0.0600661	5.89657	0.586789	0.449065	1	1270	1498	1538	1398	1313	1209
ENSMUSG00000003812.13_Dnase2a	0.0726138	4.94607	0.622621	0.435663	1	757.67	789.3	709.74	667.14	642.94	720.1
ENSMUSG00000003813.15_Rad23a	-0.252349	5.8136	7.38614	0.0103561	0.281491	1337.48	1298.55	1469.7	1538.7	1285.89	1792.05
ENSMUSG00000003814.8_Calr	0.00410087	9.11499	0.0015208	0.969125	1	12374	15721	13549	14330	11152	13928
ENSMUSG00000003824.12_Syce2	-0.320161	1.66319	1.47248	0.2335	1	50	93	77	68	71	119
ENSMUSG00000003847.16_Nfat5	0.221589	7.3135	2.38264	0.133973	0.826344	3965	3805	3509	3575	3639	2029
ENSMUSG00000003848.14_Nob1	-0.226847	4.33326	8.84754	0.00542923	0.226995	457	470	467	563	490	496
ENSMUSG00000003849.8_Nqo1	0.380356	2.44923	0.625055	0.437363	1	285	82	112	100	94	152
ENSMUSG00000003863.18_Ppfia3	-0.0948185	-0.143883	0.0912755	0.764443	1	15	23	19	24	15	19
ENSMUSG00000003865.16_Gys1	0.144386	5.11209	3.68522	0.0635063	0.599486	918.85	861.86	887.34	840.18	734.02	718.58
ENSMUSG00000003868.14_Ruvbl2	-0.220573	5.21992	6.34994	0.0167149	0.337276	893.15	876.14	923.6	1044.82	855.98	1070.42
ENSMUSG00000003872.9_Lin7b	-0.944298	-1.98561	3.16289	0.0954815	0.721822	2	1	6	6.02	4.71	6
ENSMUSG00000003873.11_Bax	-0.193927	5.33336	4.67505	0.0378911	0.472858	1025	951	916.64	971.6	960	1189.87
ENSMUSG00000003882.5_Il7r	0.430534	5.27807	9.16414	0.00514089	0.224977	671	891	828	660	522	507
ENSMUSG00000003923.14_Tfam	-0.180469	4.86002	3.44572	0.0722909	0.632575	720	603	715	729	677	777
ENSMUSG00000003929.11_Zfp81	0.0845546	3.7849	0.6069	0.441464	1	327	343	304	334	296	245
ENSMUSG00000003934.5_Efnb3	0.0847657	0.742223	0.0898039	0.766291	1	30	40	51	33	50	25
ENSMUSG00000003948.17_Mmd	-0.0258461	5.9411	0.0867351	0.770199	1	1492.91	1349.33	1484.04	1648.72	1217.87	1325.21
ENSMUSG00000003949.16_Hlf	0.0969021	4.11676	0.294254	0.591806	1	320	405	476	492	292	291
ENSMUSG00000003955.8_Fam162a	-0.537592	4.39127	8.2957	0.00785285	0.257522	471	426	491.8	519.6	466	902.87
ENSMUSG00000003970.9_Rpl8	-0.542654	8.82244	8.55432	0.00725059	0.250534	9956	9377	10477	10776	10509	19307
ENSMUSG00000003974.6_Grm3	-0.0473129	-3.41092	0.000978106	0.975356	1	0	0	1	1	0	0
ENSMUSG00000003992.15_Ssbp2	-0.13407	3.86584	1.66028	0.206454	1	304.52	352.08	360.26	369.19	294.27	392.87
ENSMUSG00000004018.9_Fancl	-0.183229	2.79906	1.8902	0.178369	0.928971	133.36	159	164.39	177.76	137.54	176.35
ENSMUSG00000004031.13_Brinp2	0.295027	-0.967098	0.445785	0.508949	1	4	12	10	6	7	7
ENSMUSG00000004032.10_Gstm5	-0.324067	2.93842	3.32278	0.0773239	0.652957	185.84	171.95	171.92	183.87	155.8	283.89
ENSMUSG00000004035.12_Gstm7	-0.464188	2.34749	6.34821	0.0167285	0.337276	130	94	105	145	113	171
ENSMUSG00000004038.9_Gstm3	-0.287518	-1.1877	0.280581	0.599838	1	12.19	7.16	11.09	15.14	8.06	12.22
ENSMUSG00000004040.16_Stat3	0.242948	7.92898	7.73293	0.00885866	0.266029	6281	6403	6373	5878	5212	4253
ENSMUSG00000004043.14_Stat5a	0.342667	4.8461	7.95841	0.00801137	0.258809	754.26	854.85	696.45	661.59	592.96	478.58
ENSMUSG00000004044.9_Cavin1	-0.222406	9.18769	7.27537	0.0108903	0.287755	14350	12488	14576	15454	16033	14257
ENSMUSG00000004054.9_Map3k11	-0.136013	7.03163	3.19514	0.0829709	0.673459	3296.97	3136.73	3123.77	3176	3236	3508.48
ENSMUSG00000004056.15_Akt2	-0.0528072	7.20697	0.585062	0.449727	1	3664.24	3476.9	3635.04	3580.51	3225.13	3766.94
ENSMUSG00000004069.17_Dnaja3	-0.0881417	5.45855	1.33366	0.256383	1	1062	1025	1115	1070.04	986.01	1161
ENSMUSG00000004070.15_Hmox2	-0.197322	5.63073	3.20961	0.082308	0.67133	1096.2	1099.35	1116.86	1142.76	996.19	1442.32
ENSMUSG00000004071.13_Cdip1	-0.110331	6.1551	2.14935	0.152019	0.86322	1763.18	1648.73	1639.54	1705.7	1603.08	1846.82
ENSMUSG00000004085.14_Map3k20	-0.0108228	6.1516	0.0119834	0.913488	1	1729	1690	1749	1882	1736	1341
ENSMUSG00000004096.9_Cwc15	-0.351551	5.62793	8.47162	0.0065036	0.241029	1121	1069	1152	1216	1096	1699
ENSMUSG00000004098.7_Col5a3	0.560901	3.67716	3.86619	0.0611802	0.58822	368	407	368	300	359	84
ENSMUSG00000004099.16_Dnmt1	0.349877	6.08137	6.50583	0.0163779	0.33554	1463	1738	1721	1507	1336	850
ENSMUSG00000004100.12_Ppan	-0.0764417	4.53573	0.533971	0.470057	1	573	595	527	588.27	652	458.1
ENSMUSG00000004105.8_Angptl2	-0.00738583	6.69984	0.00320089	0.955265	1	3026	2064	2440	2506	2180	2480
ENSMUSG00000004110.17_Cacna1e	0.0218282	2.51967	0.0063647	0.93697	1	115	103	113	141	126	46
ENSMUSG00000004113.18_Cacna1b	-0.0562984	0.695788	0.0370382	0.848557	1	27	39	49	46	43	25
ENSMUSG00000004127.12_Trmt10a	0.0600469	2.47005	0.20359	0.654766	1	137	134.88	117	127	105	122
ENSMUSG00000004151.17_Etv1	0.160399	4.10495	0.992694	0.326931	1	301.57	370.63	463.16	443.68	279.01	249.66
ENSMUSG00000004187.11_Kifc2	-0.0289377	4.13543	0.0219137	0.883449	1	418.21	358.81	391.07	462.32	473.75	204.14
ENSMUSG00000004207.14_Psap	0.412259	10.5125	18.6692	0.000132482	0.0552052	33937	39569	33071	29000	23443	23817
ENSMUSG00000004221.16_Ikbkg	0.0999838	5.79657	1.76076	0.193565	0.97126	1513	1272.84	1329	1355.94	1203.84	1090.42
ENSMUSG00000004231.15_Pax2	0	-3.47589	0	1	1	0	0	0	0	0	0
ENSMUSG00000004233.14_Wars2	0.107131	3.35399	0.706249	0.406691	1	226	214	265	253	175	195
ENSMUSG00000004263.15_Atn1	0.169784	6.69749	0.889122	0.35497	1	2701.26	2409.83	2473.16	2727.77	2472	1265
ENSMUSG00000004264.17_Phb2	-0.224825	6.02886	4.99355	0.0322728	0.439994	1519	1492.87	1454	1518	1404.84	1994
ENSMUSG00000004266.15_Ptpn6	0.240036	6.22148	6.28869	0.0172051	0.341623	1616.56	1866.67	1924.66	1549.48	1329.77	1462.11
ENSMUSG00000004267.16_Eno2	0.217383	2.44996	1.33661	0.255869	1	136	155	140	151	132	72
ENSMUSG00000004268.11_Emg1	-0.226689	5.65501	6.4113	0.016239	0.334225	1172.29	1161.03	1189.67	1221.73	1208.31	1459.02
ENSMUSG00000004270.13_Lpcat3	-0.0260707	5.80909	0.0887037	0.767684	1	1458.71	1405.97	1373.33	1359.27	1189.69	1529.98
ENSMUSG00000004285.12_Atp6v1f	-0.406928	5.88075	6.56413	0.0165544	0.336179	1433.97	1350.89	1338.96	1414.97	1322.99	2386.71
ENSMUSG00000004296.14_Il12b	1.00546	0.667683	8.42032	0.0065359	0.241029	39	45	50	19	27	17
ENSMUSG00000004317.14_Clcn5	0.299934	3.92658	7.78418	0.00865792	0.264076	337	413	321	282	263	280
ENSMUSG00000004319.15_Clcn3	0.127586	5.94774	3.18477	0.0834496	0.675951	1409	1470	1561	1512	1150	1206
ENSMUSG00000004328.15_Hif3a	0.5706	2.22831	1.82606	0.189216	0.959864	88	95	102	94	38	52
ENSMUSG00000004341.8_Gpx6	1.8124	-3.41053	1.14288	0.297611	1	0	1	0	0	0	0
ENSMUSG00000004344.12_Gpx5	0	-3.49827	0	1	1	0	0	0	0	0	0
ENSMUSG00000004347.17_Pde1c	0.135445	0.47579	0.249209	0.620918	1	32	39	29	35	37	15
ENSMUSG00000004356.8_Utp20	0.256028	4.31715	5.77109	0.0220289	0.375934	428	532	476	432	361	351
ENSMUSG00000004359.16_Spic	-0.00958663	0.0254782	0.00103662	0.974508	1	21	26	24	27	19	22
ENSMUSG00000004360.9_9330159F19Rik	0.0465854	1.90729	0.0570593	0.812671	1	66	78	89	91	57	67
ENSMUSG00000004364.14_Cul3	0.0515701	6.71963	0.693883	0.410787	1	2491	2525	2612	2518	2201	2265
ENSMUSG00000004366.4_Sst	0	-3.47601	0	1	1	0	0	0	0	0	0
ENSMUSG00000004371.15_Il11	-0.323159	-0.414441	0.801876	0.376967	1	9	17	14	23	14	11
ENSMUSG00000004383.18_Large1	0.0220436	4.71745	0.0661859	0.798558	1	617	614	628	631	550	557
ENSMUSG00000004393.10_Ddx56	-0.102538	4.58134	0.902965	0.348841	1	601	519	575	542	529	646
ENSMUSG00000004394.12_Tmed4	-0.212509	6.33468	5.50549	0.0250608	0.393565	2097	1772	2036	2137	1983	2343
ENSMUSG00000004415.15_Col26a1	0.17166	-0.239649	0.307181	0.583122	1	21	21	22	20	21	13
ENSMUSG00000004446.12_Bid	-0.047419	3.73595	0.123124	0.727883	1	306.84	311.39	332.88	285.49	261.65	378.95
ENSMUSG00000004451.14_Ralb	-0.249277	6.36306	4.92265	0.0334394	0.446909	2143	2108	1945	1944	2052	2922
ENSMUSG00000004455.16_Ppp1cc	-0.105533	7.34817	1.86303	0.181436	0.93774	3918.48	3611.73	3832.2	3730.52	3543.62	4265.63
ENSMUSG00000004460.17_Dnajb11	-0.0603046	6.38673	0.332177	0.568259	1	1816	2143	2054	1980	1685	2260
ENSMUSG00000004462.7_Tbccd1	-0.122539	4.12095	2.11102	0.15561	0.872534	398	398	397	445	364	423
ENSMUSG00000004473.10_Clec11a	0.531756	4.12044	9.0457	0.00548418	0.226995	436	457	447	268	326	282
ENSMUSG00000004500.9_Zfp324	0.0716916	3.67336	0.45279	0.50566	1	284	308	284	291	250	251
ENSMUSG00000004508.6_Gab2	0.124038	5.91463	2.37353	0.132867	0.82496	1489	1367	1465	1217	1259	1272
ENSMUSG00000004530.12_Coro1c	0.0062239	7.44375	0.00731157	0.93237	1	4357	4188	4149.96	4061.95	3700.23	4200.29
ENSMUSG00000004535.12_Tax1bp1	0.0895419	7.81012	1.92573	0.174451	0.918914	5344.36	5315.79	5267.22	5121.38	4584	4505.77
ENSMUSG00000004540.7_Psg17	-0.0360099	-0.620916	0.0101156	0.920491	1	14	18	11	14	22	6
ENSMUSG00000004542.15_Psg19	-0.704843	-2.74331	0.629608	0.433295	1	1	3	1	3	3	2
ENSMUSG00000004552.16_Ctse	0.39699	1.59506	2.35677	0.134196	0.826344	67	59	62	43	47	45
ENSMUSG00000004558.15_Ndrg2	-0.344202	6.21005	6.46255	0.0166821	0.337276	1815	1334	1722	2039	1789	2023
ENSMUSG00000004561.14_Mettl17	0.180415	4.08591	2.20514	0.146966	0.852878	440	360	444	381	411	252
ENSMUSG00000004562.16_Arhgef40	0.183627	5.85781	1.88956	0.179676	0.932728	1445.05	1397.15	1353.88	1347.96	1343.8	833.07
ENSMUSG00000004565.15_Pnpla6	0.223835	5.70327	2.89078	0.0994924	0.735762	1286	1211	1190	1265	1094	664
ENSMUSG00000004567.16_Mcoln1	0.0568627	5.62918	0.44219	0.510651	1	1228	1109	1164	1180	1127	894
ENSMUSG00000004568.13_Arhgef18	0.0719348	6.88165	0.569767	0.455662	1	2851	2694	2899	2975	2665	2018
ENSMUSG00000004591.16_Pkn2	0.199769	6.21642	9.32973	0.00441697	0.217813	1726	1763	1741	1509	1384	1424
ENSMUSG00000004609.11_Cd33	0.665817	4.61511	12.5438	0.0015479	0.149232	551	560	812	478	438	241
ENSMUSG00000004610.4_Etfb	-0.32925	5.87584	8.17263	0.00728681	0.250538	1461.26	1228	1338.73	1516.25	1299.16	1953.11
ENSMUSG00000004612.9_Nkg7	-0.528441	4.21377	5.04925	0.0341384	0.4513	338	335	428	544	392	567
ENSMUSG00000004626.14_Stxbp2	0.115218	6.14483	3.20093	0.082705	0.672576	1692	1611	1662	1625	1472	1263
ENSMUSG00000004630.18_Pcp2	3.95728	-2.9916	4.61317	0.0404402	0.486299	3.08	0	2.73	0	0	0
ENSMUSG00000004631.15_Sgce	-0.213405	5.75376	5.26707	0.0281726	0.414407	1261	1301	1318	1424	1269	1560
ENSMUSG00000004633.17_Chn2	0.0683681	3.4786	0.224233	0.638926	1	296.66	254.85	286.5	257.84	217	281
ENSMUSG00000004637.15_Wwox	0.0636301	3.33243	0.268639	0.607676	1	259	240	267	201	219	270
ENSMUSG00000004642.13_Slbp	0.0461402	5.17138	0.157168	0.694308	1	788	933.68	889	815	798.85	782
ENSMUSG00000004651.6_Tyr	0	-3.34872	0	1	1	0	0	0	0	0	0
ENSMUSG00000004654.6_Ghrhr	-0.0452342	-3.15888	0.00088407	0.976469	1	1	0	0	1	0	0
ENSMUSG00000004655.5_Aqp1	-0.164212	9.80925	2.55777	0.119209	0.795312	23682	18369	23314	25820	21592	22109
ENSMUSG00000004661.15_Arid3b	0.0436488	4.79535	0.151174	0.699893	1	618.39	668.31	585.52	647.78	665	419
ENSMUSG00000004665.10_Cnn2	-0.433414	8.61235	9.08507	0.00532255	0.224977	8084	9105	9531	10055	9015	14817
ENSMUSG00000004667.18_Polr2e	-0.375201	5.86076	9.56448	0.00411526	0.214623	1333	1234	1285	1405	1292	2001
ENSMUSG00000004668.14_Abca13	0.0839201	-1.03404	0.0359287	0.850815	1	10	10	9	11	5	10
ENSMUSG00000004677.17_Myo9b	0.337567	6.82469	10.0022	0.00332937	0.198281	2681	2795	2707	2485	2189	1514
ENSMUSG00000004698.10_Hdac9	0.322393	3.44875	5.31866	0.027465	0.41017	279	285	262	234	233	162
ENSMUSG00000004707.14_Ly9	0.322614	4.21038	6.3121	0.0170159	0.340201	385	458	379	313	330	284
ENSMUSG00000004709.14_Cd244a	0.48567	3.32607	8.86816	0.00538119	0.226619	323	314	281	208	204	209
ENSMUSG00000047592.17_Nxpe5	2.01555	1.08632	25.471	2.04002e-05	0.0245658	49	96	57	11	22	14
ENSMUSG00000004748.5_Mtfp1	-0.128455	2.05143	0.499397	0.484686	1	94	86	104	94	86	113
ENSMUSG00000004768.14_Rab23	-0.0263613	4.64003	0.110174	0.742028	1	631	569	624	638	567	558
ENSMUSG00000004771.12_Rab11a	-0.108495	6.76043	1.36495	0.250986	1	2451	2288	2665.81	2474.49	2216	2843.19
ENSMUSG00000004788.11_Eif2b2	-0.180927	5.01731	3.12144	0.0864428	0.686845	702	744	771	829	651	898
ENSMUSG00000004789.10_Dlst	-0.00454692	6.91724	0.00611407	0.938143	1	2876	2845	2999	3005	2724	2576
ENSMUSG00000004791.7_Pgf	0.0567064	2.58199	0.090532	0.765374	1	148	143	121	134	116	126
ENSMUSG00000004798.14_Ulk2	-0.0410719	6.30778	0.28896	0.594465	1	1827	1591	1858	1734	1550	1847
ENSMUSG00000004814.10_Ccl24	1.49225	2.49536	1.39345	0.250322	1	13	546	89	175	24	29
ENSMUSG00000004815.12_Dgkq	0.297574	4.79136	2.14987	0.155369	0.872534	681.26	755.73	647	671.32	665.04	289.03
ENSMUSG00000004821.1_Tmed11	0	-3.49827	0	1	1	0	0	0	0	0	0
ENSMUSG00000004837.2_Grap	-0.254171	6.74774	8.20569	0.00718141	0.249652	2652	2288	2506	2579	2822	2974
ENSMUSG00000004842.18_Pou1f1	-0.734067	-2.21328	1.01738	0.320421	1	5	2	3	5	6	5
ENSMUSG00000004843.7_Chmp2b	-0.114554	5.96262	2.20606	0.146885	0.852675	1357	1361	1459	1409	1322	1542
ENSMUSG00000004846.10_Plod3	0.0861914	6.39349	1.75258	0.194577	0.97355	2086.23	2159.23	2038.13	2099.12	1797.48	1732.58
ENSMUSG00000004849.14_Ap1s1	-0.284982	5.53698	5.02949	0.0322596	0.439994	1044	1039	1093	1054	1066	1517
ENSMUSG00000004864.13_Mapk13	0.172296	3.66499	1.40243	0.244709	1	318	349	328	228	287	316
ENSMUSG00000004865.16_Srpk1	0.198486	6.14319	3.69418	0.0632017	0.59773	1664	1737	1705	1640	1589	1017
ENSMUSG00000004872.15_Pax3	1.8124	-3.38969	1.30779	0.265503	1	0	1	0	0	0	0
ENSMUSG00000004880.11_Lbr	0.0657923	6.28769	0.713758	0.404234	1	1943.44	1970.04	2031.45	2053.42	1743.64	1607.39
ENSMUSG00000004885.5_Crabp2	-1.38409	-2.64086	2.09164	0.157463	0.876709	2	1	0	2	2	4
ENSMUSG00000004891.16_Nes	-0.0937236	7.54176	0.601703	0.443597	1	4315	4596	4123	4555	5299	3369
ENSMUSG00000004892.13_Bcan	0.217415	2.74532	0.819471	0.372636	1	218	128	138	158	138	101
ENSMUSG00000004894.10_Hapln2	0.44401	-2.65268	0.115219	0.736413	1	1	1	1	1	1	0
ENSMUSG00000004895.9_Prcc	-0.123947	5.14324	2.05712	0.16083	0.88331	842	829	816	817	788	954
ENSMUSG00000004896.16_Rrnad1	-0.0457328	5.19498	0.0990566	0.755269	1	932.67	848.07	881.28	992.73	1057.94	570.58
ENSMUSG00000004897.16_Hdgf	-0.170666	7.33133	3.41637	0.0734582	0.637408	3775	3607	3751	3674	3588	4548
ENSMUSG00000004902.7_Slc25a18	-0.0261329	0.423129	0.00994171	0.921174	1	29	21	44	37	30	24
ENSMUSG00000004929.12_Thop1	-0.130139	4.19523	1.72548	0.197977	0.982947	435	401	472	465	432	458
ENSMUSG00000004931.11_Apba3	-0.177998	4.8263	4.03842	0.0526435	0.54831	656	643	641	640	671	760
ENSMUSG00000004933.17_Matk	0.791094	3.10336	6.59497	0.0167222	0.337276	139	260	153	110	118	76
ENSMUSG00000004934.14_Pias4	0.00136396	4.50989	0.000261966	0.987183	1	574	520	559	529	529	506
ENSMUSG00000004936.8_Map2k1	0.0916674	6.24158	2.10351	0.156325	0.874944	1759	1906	1777	1742	1471	1633
ENSMUSG00000004937.6_Sgta	-0.150825	6.1147	4.97812	0.0325228	0.440794	1738	1608	1663	1800	1665	1800
ENSMUSG00000004939.7_Nmrk2	0.464581	-2.75752	0.161	0.690803	1	4	0	3	3.77	1	0
ENSMUSG00000004945.15_Tmem242	-0.410805	4.98612	5.15649	0.0319569	0.437629	708	709	726	767	679	1228
ENSMUSG00000004947.15_Dtx2	0.0839352	4.40661	0.930672	0.341649	1	541	571	500	501	480	462
ENSMUSG00000004948.12_Zp3	0.410341	-2.82623	0.192707	0.663511	1	2	4	1	4	1	0
ENSMUSG00000004951.10_Hspb1	-0.48724	6.24072	10.0361	0.00386624	0.209508	1914.5	1717.55	1555.73	1982.78	1889.93	2962.19
ENSMUSG00000004952.13_Rasa4	0.238025	4.71434	2.55835	0.120402	0.798183	599	723	715	704	622	329
ENSMUSG00000004961.7_Syt5	-0.605146	3.22036	11.3607	0.00191281	0.158196	196	184	259	335	212	372
ENSMUSG00000004980.16_Hnrnpa2b1	0.116954	9.07585	1.19258	0.282655	1	11873	13185	13173	13157	12422	8081
ENSMUSG00000004988.9_Fxyd4	1.16302	0.309508	2.95529	0.0986329	0.732589	8	69	40	25	17	8
ENSMUSG00000004994.12_Ccdc130	-0.098067	3.47373	0.968464	0.332167	1	273	247	280	268	270	272
ENSMUSG00000004996.9_Mri1	-0.229589	4.00163	5.23445	0.0286303	0.417232	355	376	393	442	376	431
ENSMUSG00000005034.15_Prkacb	0.174797	6.78301	5.65072	0.0233503	0.381894	2478	2630	2640	2417	2161	1948
ENSMUSG00000005043.13_Sgsh	0.0249253	5.54933	0.0798514	0.77925	1	1154.54	1015.58	1073.8	1182.84	1051.03	805.37
ENSMUSG00000005045.16_Chd5	-0.0598664	1.52591	0.0734027	0.788119	1	58	49	59	68	54	43
ENSMUSG00000005054.7_Cstb	-0.103333	5.32676	0.277801	0.602993	1	847	1009	951	856	710	1270
ENSMUSG00000005057.13_Sh2b2	0.377242	2.8434	5.52215	0.0248577	0.392154	191	211	152	148	144	114
ENSMUSG00000005069.12_Pex5	0.070293	5.24776	0.695589	0.410218	1	950	932	911	917	924	689
ENSMUSG00000005078.16_Jkamp	-0.237573	4.70488	5.16554	0.029624	0.424416	624	552	625	673	567	766
ENSMUSG00000005087.17_Cd44	0.390917	7.57738	17.6666	0.000186085	0.0648618	4367	5000	4780	3909	3309	3053
ENSMUSG00000005089.15_Slc1a2	-0.163532	2.15779	0.706149	0.406724	1	94	91	108	131	92	90
ENSMUSG00000005102.13_Eif2ak4	0.338469	4.39451	8.38666	0.00663284	0.242479	545	557	451	486	372	316
ENSMUSG00000005103.12_Wdr1	0.0798634	7.66879	1.19686	0.281809	1	4833	5451	5028	4674	4355	4692
ENSMUSG00000005107.13_Slc2a9	-0.279686	3.14893	4.94317	0.0330971	0.445104	247	195	205	252	215	276
ENSMUSG00000005124.10_Ccn4	0.420425	3.20078	3.19881	0.0846636	0.679922	307	204	149	125	210	131
ENSMUSG00000005125.13_Ndrg1	-0.00790463	5.48699	0.00670759	0.935217	1	992	989	1280	1227.99	950	940.99
ENSMUSG00000005131.4_4930550C14Rik	-0.33879	1.18056	2.51224	0.122426	0.801534	55	43	50	60	46	71
ENSMUSG00000008845.9_Cd163	1.95002	3.91576	44.8397	7.37607e-07	0.00450201	393	867	514	183	136	120
ENSMUSG00000005148.8_Klf5	-0.0162165	5.27058	0.0372892	0.848051	1	935	927	1033	969	865	939
ENSMUSG00000005150.16_Wdr83	-0.219358	4.2018	6.17112	0.0181901	0.348551	453.15	403.19	448.26	484.96	494.16	459.21
ENSMUSG00000005161.15_Prdx2	-0.290267	6.79154	5.916	0.0208014	0.367496	2627.49	2604.17	2660.82	2702.75	2517.78	3852.69
ENSMUSG00000005198.15_Polr2a	0.52537	7.69205	6.45514	0.0181006	0.348551	5085	5257	5192	4844	3818	1743
ENSMUSG00000005202.2_Shbg	0	-3.49827	0	1	1	0	0	0	0	0	0
ENSMUSG00000005204.12_Senp3	-0.0674597	6.12093	1.09993	0.301842	1	1578.94	1642.96	1616.86	1718.96	1608.86	1485.98
ENSMUSG00000005220.10_Corin	0.533261	1.94595	1.69673	0.204804	1	104	136	83	95	106	14
ENSMUSG00000005225.15_Plekha8	0.224424	4.25263	6.51477	0.0154695	0.32745	489.52	480.62	469.64	427.24	384.21	359.35
ENSMUSG00000005232.11_G6pc2	0.720828	-3.25008	0.229552	0.635541	1	0	1	1	0	1	0
ENSMUSG00000005233.16_Spc25	0.424669	2.67378	2.52644	0.123195	0.803911	125	189	148	101	129	96
ENSMUSG00000005237.14_Dnah2	0.0430733	3.78409	0.0921792	0.763316	1	343	330.37	330.95	393.66	301.14	237.11
ENSMUSG00000005251.15_Ripk4	-0.0716017	4.93144	0.52128	0.475341	1	686	660	796	786	605	743
ENSMUSG00000005262.13_Ufd1	-0.0505916	5.51059	0.62339	0.435382	1	1172	1019	1085	1080	1105	1028
ENSMUSG00000005267.13_Zfp287	-0.0975612	3.11283	0.466988	0.499108	1	186	187	185	209	172	186
ENSMUSG00000005268.20_Prlr	0.489012	-0.492199	1.05258	0.312316	1	13	13	9	18	4	2
ENSMUSG00000005299.6_Letm1	-0.0116094	5.7812	0.0190784	0.890975	1	1257	1318	1250	1292	1054	1308
ENSMUSG00000005312.15_Ubqln1	0.0330122	6.98721	0.264303	0.610577	1	2986	2897	3010	2936	2511	2793
ENSMUSG00000005320.9_Fgfr4	-0.197231	5.26724	1.67484	0.206457	1	824	751	912	1115	831	773
ENSMUSG00000005338.13_Cadm3	0.15413	1.77469	0.309298	0.581835	1	52.84	72	101.14	113.2	50	33
ENSMUSG00000005339.10_Fcer1a	-0.0921444	-1.44741	0.0197684	0.889047	1	0	6	20	6	9	11
ENSMUSG00000005354.16_Txn2	-0.309704	6.19292	7.04144	0.0122234	0.299382	1682	1817	1786	1839	1755	2568
ENSMUSG00000005355.9_Casp14	1.8124	-3.43222	1.28447	0.270974	1	0	1	0	0	0	0
ENSMUSG00000005357.9_Slc1a6	0.0310237	-2.0477	0.00234169	0.961694	1	5	2	8	7	5	2
ENSMUSG00000005360.14_Slc1a3	0.0851205	5.4232	0.671215	0.418459	1	1078	995	969	1130	911	700
ENSMUSG00000005362.14_Crbn	0.0361278	4.95827	0.231806	0.63334	1	666.72	715.4	771.93	723.76	653.29	617.27
ENSMUSG00000005364.11_Il5ra	0.577385	0.872477	3.20904	0.082334	0.67133	36	80	29	26	34	32
ENSMUSG00000005370.4_Msh6	0.267162	4.89286	8.89731	0.00531405	0.224977	719	781	735	663	615	490
ENSMUSG00000005371.15_Fbxo11	0.134169	6.48763	1.95472	0.171331	0.910166	2266	2098	2168	2145	2011	1513
ENSMUSG00000005373.13_Mlxipl	-0.0968747	2.00319	0.10006	0.754015	1	95	68.8	83	98.48	121.31	32.57
ENSMUSG00000005374.13_Tbl2	0.0238863	4.93369	0.0812985	0.777313	1	710	724	689	745	664	578
ENSMUSG00000005378.17_Bud23	-0.195433	4.48306	3.90967	0.0563435	0.566996	527.49	537.59	524.16	551.36	540.05	627.85
ENSMUSG00000005397.8_Nid1	0.463339	7.55067	10.6546	0.00287465	0.187492	5257	4893.99	3921.96	3431	3851.99	2436.16
ENSMUSG00000005410.6_Mcm5	0.207355	4.5922	0.722579	0.403976	1	468	665	630	536	461	454
ENSMUSG00000005413.8_Hmox1	0.472642	5.35891	11.9111	0.00171637	0.152197	1175	1269	861	710	751	793
ENSMUSG00000005417.17_Mprip	-0.0656722	9.29786	0.902002	0.349094	1	14968.2	14597.1	14945	16426.7	14280.8	13571.9
ENSMUSG00000005442.13_Cic	0.321973	7.3973	3.67953	0.0664204	0.613412	4086	4365	4245	4136	3723	1886
ENSMUSG00000005447.12_Pafah1b3	-0.183273	3.63374	1.6647	0.205866	1	245	233	317	265	243	342
ENSMUSG00000005465.9_Il27ra	0.222585	4.27291	2.77098	0.10538	0.755432	389	419	464	394	351	292
ENSMUSG00000005469.10_Prkaca	-0.0899756	6.20988	1.70198	0.200982	0.990276	1733	1717	1824	1846	1679	1792
ENSMUSG00000005470.8_Asf1b	0.263422	3.02315	0.732874	0.400271	1	153	219	201	141	147	163
ENSMUSG00000005474.9_Myl10	-0.950153	-3.15867	0.653131	0.425745	1	0	1	1	1	1	2
ENSMUSG00000005481.18_Ddx39	-0.0235942	5.76875	0.09306	0.762223	1	1336.45	1167.01	1286.7	1301.06	1321.36	1036.18
ENSMUSG00000005483.10_Dnajb1	-0.278109	5.64063	4.98316	0.0329315	0.443978	1202	1431	1278	1332	1331	1803
ENSMUSG00000005493.15_Msh4	0	-3.34831	0	1	1	0	0	0	0	0	0
ENSMUSG00000005501.14_Usp40	0.224921	5.01771	4.36381	0.0444367	0.507151	836	793	740	702	750	478
ENSMUSG00000005503.8_Evx1	0	-3.49827	0	1	1	0	0	0	0	0	0
ENSMUSG00000005505.12_Kbtbd4	-0.117122	4.36863	1.65352	0.207359	1	470.58	518.17	490.83	508.33	472.22	538.07
ENSMUSG00000005506.16_Celf1	0.21066	6.93554	4.71848	0.0370652	0.468102	2764	2714	2836	2650	2432	1768
ENSMUSG00000005510.9_Ndufs3	-0.218874	5.31789	3.93482	0.0555987	0.563135	1006.21	989.94	1017.21	1019.39	947.99	1336.29
ENSMUSG00000005514.14_Por	-0.252163	8.00578	5.79178	0.0218101	0.375284	5836	5566	6899	6929	6042	7609
ENSMUSG00000005533.10_Igf1r	-0.12149	6.54635	1.78761	0.190289	0.962227	2283	2032	2316	2638	2113	2110
ENSMUSG00000005534.10_Insr	0.0573484	6.27707	0.450424	0.506767	1	1928	1714	1800	1868	1710	1399
ENSMUSG00000005540.10_Fcer2a	0.335735	4.71883	1.59516	0.219367	1	518	1004	650	520	699	416
ENSMUSG00000005547.14_Cyp2a5	-0.405957	4.87905	0.631667	0.435162	1	971	401.86	484.69	884.73	760.84	695.65
ENSMUSG00000005553.14_Atp4a	-0.0476906	-3.08868	0.00097572	0.975273	1	0	0	1	1	0	0
ENSMUSG00000005566.14_Trim28	0.040317	6.79236	0.357565	0.553911	1	2594	2640	2692	2612	2588	2121
ENSMUSG00000005575.16_Ube2m	-0.204076	5.56846	4.28167	0.0463657	0.517863	1200	1089	1089	1143	1125	1402
ENSMUSG00000005580.11_Adcy9	0.52998	4.46915	9.12693	0.00544602	0.226995	527	567	512	479	319	268
ENSMUSG00000005583.16_Mef2c	0.0627443	5.47076	0.591913	0.447108	1	909	1020	1074	912	932	878
ENSMUSG00000005609.16_Ctr9	0.155418	5.56763	3.83162	0.0587268	0.577997	1195	1158	1087	1103	1054	785
ENSMUSG00000005610.17_Eif4g2	-0.0492534	9.5275	0.511821	0.479343	1	17338	16987.3	17398	17261	15638	17745.2
ENSMUSG00000005611.15_Mrvi1	0.0412236	3.79663	0.0836176	0.774248	1	289	461	387	409	400	246
ENSMUSG00000005615.15_Pcyt1a	-0.0343174	6.86109	0.239141	0.628036	1	2728.09	2509.87	2599.89	2850.33	2365.53	2412.31
ENSMUSG00000005621.11_Zfp592	0.173455	6.3353	4.81343	0.0353281	0.457031	2048	1927	1975	1779	1675	1553
ENSMUSG00000005625.15_Psmd4	-0.209381	6.40343	6.13466	0.018508	0.350721	1989	1901	2100	2145	1995	2400
ENSMUSG00000005628.12_Tmod4	0.0391592	0.0701493	0.0205239	0.886948	1	32	18	32	33	21	22
ENSMUSG00000005640.11_Insrr	0.795391	-0.621821	2.73896	0.107334	0.761461	7	19	18	11	6	7
ENSMUSG00000005649.17_Cabp5	1.80838	-3.28862	1.19911	0.283078	1	0	0	1	0	0	0
ENSMUSG00000005656.9_Snx6	-0.0482378	5.86563	0.272277	0.605265	1	1356	1529	1339	1364	1261	1506
ENSMUSG00000005667.8_Mthfd2	0.323015	3.45311	1.94119	0.175166	0.920701	232	361	305	246	189	246
ENSMUSG00000005672.12_Kit	0.0917944	7.62403	0.308919	0.583163	1	5711	5030	4185	5060	5356	2964
ENSMUSG00000005674.9_Tomm40l	-0.237059	4.80142	5.11506	0.0303759	0.428137	731.09	579.9	635.95	656.56	696.35	809.97
ENSMUSG00000005677.14_Nr1i3	-0.402193	1.45829	3.72889	0.0620365	0.592474	56.91	61.1	72.05	76.44	66.65	94.03
ENSMUSG00000005681.12_Apoa2	0.233561	-2.16755	0.102941	0.750335	1	5	3	2	3	0	5
ENSMUSG00000005682.9_Pan2	0.175801	5.83111	1.18393	0.286614	1	1465	1300	1326	1397	1398	671
ENSMUSG00000005683.8_Cs	0.0410795	7.35724	0.414008	0.524353	1	3942	4081.99	4263	4020	3630	3675
ENSMUSG00000005686.17_Ampd3	0.238621	5.37731	5.14623	0.0299091	0.425649	1112.4	923.23	1255.03	1066.89	935.79	656.61
ENSMUSG00000005687.14_Bcas2	-0.109379	5.39277	2.48454	0.124433	0.807544	1015	903	997	1028	1011	941
ENSMUSG00000005696.11_Sh2d1a	0.158735	1.50968	0.4354	0.513894	1	49	50	58	42	49	42
ENSMUSG00000005698.15_Ctcf	0.148305	6.52628	4.59475	0.0394716	0.480838	2114	2187.56	2246.54	2042.51	1933.77	1638.56
ENSMUSG00000005699.16_Pard6a	-0.176505	2.4934	1.24967	0.271622	1	130	135	129	140	118	163
ENSMUSG00000005705.10_Agrp	-0.422177	-0.45816	1.43371	0.239622	1	21	14	20	26	19	25
ENSMUSG00000005716.16_Pvalb	2.51265	-1.68093	9.98001	0.00336025	0.199269	2	4	14	1	1	1
ENSMUSG00000005718.8_Tfap4	0.30779	2.60519	3.56457	0.0677726	0.618683	173	119	152	141	111	90
ENSMUSG00000005732.14_Ranbp1	-0.221465	5.05368	2.54483	0.121186	0.799315	663	734	863	789	675	1018
ENSMUSG00000005763.15_Cd247	-0.158779	4.38059	1.34458	0.254483	1	420.49	480.09	438.98	405.82	542.22	463.13
ENSMUSG00000005774.12_Rfx5	0.198395	5.18918	3.40089	0.0740823	0.639557	815.39	899.59	862.4	893.67	737.4	517.34
ENSMUSG00000005779.12_Psmb4	-0.34332	6.36466	5.21958	0.0305386	0.428911	1874	1939	1956	1977	1890	3005
ENSMUSG00000005800.3_Mmp8	0.252141	2.74796	0.568412	0.45815	1	194	103	245	163	132	136
ENSMUSG00000005802.12_Slc30a4	0.212408	5.26911	4.5853	0.0396623	0.48194	884	1081	985	926	710	786
ENSMUSG00000005803.14_Sqor	-0.270702	5.62144	8.48752	0.00634685	0.23896	1281	1049	1189	1393	1117	1505
ENSMUSG00000005804.14_Bloc1s6	-0.0132164	4.88213	0.0311211	0.86104	1	740	690	737	756	689	632
ENSMUSG00000005813.12_Metap1	0.0711705	5.08063	1.05947	0.310761	1	800	818	788	760	738	675
ENSMUSG00000005823.9_Gpr108	-0.120633	5.82348	2.75312	0.106464	0.759247	1295	1233	1329	1330	1221	1414
ENSMUSG00000005824.7_Tnfsf14	0.185287	2.09077	1.05375	0.312051	1	94	131	127	108	93	93
ENSMUSG00000005836.10_Gata6	-0.132926	5.17554	2.93771	0.0958374	0.722935	753	770	764	928	715	744
ENSMUSG00000005846.12_Rsl1d1	-0.0982513	5.66469	1.36895	0.250307	1	1178	1150	1162	1179	1117	1238
ENSMUSG00000005864.7_Cnga2	-0.394132	0.908368	1.28535	0.265226	1	49	23	40	50	22	67
ENSMUSG00000005871.15_Apc	0.121553	6.8614	2.9636	0.0944461	0.717896	2722	2774	2650	2489	2345	2269
ENSMUSG00000005873.6_Reep5	-0.216183	7.31075	6.70639	0.0141468	0.316323	3723	3474	3681	4030	3413	4498
ENSMUSG00000005881.13_Ergic3	-0.271362	6.44219	8.08522	0.00757356	0.254384	1983	1951	2128	2206	1986	2706
ENSMUSG00000005882.18_Uqcc1	-0.256221	4.87428	11.6535	0.00170216	0.151665	701	636	676	823	708	750
ENSMUSG00000005883.15_Spo11	0.874935	-0.299421	4.23379	0.0475327	0.522992	24	17	17	12	15	3
ENSMUSG00000005886.14_Ncoa2	0.18536	6.026	3.36498	0.0755534	0.645739	1354	1488	1445	1406	1185	1003
ENSMUSG00000005891.7_Prl4a1	0	-3.49827	0	1	1	0	0	0	0	0	0
ENSMUSG00000005892.4_Trh	-0.0529089	-2.54392	0.0042203	0.948592	1	3	1	3	5	2	0
ENSMUSG00000005893.14_Nr2c2	0.749295	5.36819	18.676	0.00020876	0.0692795	748.06	958.72	722	513.55	397.78	462.71
ENSMUSG00000005897.14_Nr2c1	0.0312329	4.26312	0.110994	0.741106	1	462	402	440	474	358	382
ENSMUSG00000005899.14_Smpd4	-0.136124	5.37506	3.08552	0.088194	0.695179	956	943	960	1114	1024	851
ENSMUSG00000005907.14_Pex1	0.199491	3.60203	3.40891	0.0737582	0.638711	316.51	279.84	279.9	294.02	241.07	192.99
ENSMUSG00000005917.15_Otx1	-0.221623	0.798851	0.823829	0.370591	1	35	27	40	41	43	29
ENSMUSG00000005936.19_Kctd20	-0.0184737	6.74786	0.0757123	0.784896	1	2741	2561	2576	2490	2600	2461.58
ENSMUSG00000005947.11_Itgae	0.474224	3.98448	7.6816	0.0094832	0.273241	336	364	336	275	189	245
ENSMUSG00000005949.9_Ctns	0.185277	4.70701	4.51269	0.0411622	0.489833	727	650	644	631	607	454
ENSMUSG00000005950.14_P2rx5	0.096241	2.84845	0.40379	0.529485	1	166	171	121	125	162	119
ENSMUSG00000005951.13_Shpk	-0.0510292	2.81916	0.141419	0.709262	1	141	151	171	173	147	136
ENSMUSG00000005952.15_Trpv1	0.56428	-2.6039	0.433118	0.514992	1	3	4	1	1	2	2
ENSMUSG00000005958.15_Ephb3	0.142202	5.57331	1.33285	0.25693	1	1287	1077	1136	1190	1082	754
ENSMUSG00000005968.14_Tuft1	-0.140437	4.72853	1.85453	0.182408	0.940569	588	532	633	742	594	506
ENSMUSG00000005973.6_Rcn1	-0.118166	6.25278	1.84436	0.183581	0.943893	1888	1919	1896	1860	1821	2162
ENSMUSG00000005980.15_Dnase1	0.0773822	1.74517	0.115032	0.736618	1	81.14	72.01	71.31	79.37	88.34	35.49
ENSMUSG00000005981.11_Trap1	0.0596848	5.8982	0.984263	0.32831	1	1467	1376	1488	1470	1240	1238
ENSMUSG00000005982.14_Naa60	-0.0280137	6.23107	0.200246	0.657423	1	1815.36	1825.16	1872.15	1815	1774.38	1734.72
ENSMUSG00000005983.15_1700037C18Rik	-0.271226	2.52419	2.41894	0.129339	0.817828	138.15	130.14	166.3	150.98	136.09	206.55
ENSMUSG00000005986.16_Ankrd13d	-0.10617	2.16312	0.383261	0.54008	1	77	101	118	124	107	73
ENSMUSG00000005994.14_Tyrp1	-2.64602	-3.43217	2.74616	0.115543	0.785418	0	0	0	1	1	0
ENSMUSG00000006005.18_Tpr	0.271644	6.96649	12.1137	0.00141963	0.143901	2921.19	3086.02	3006.8	2679.87	2450.34	1979.93
ENSMUSG00000006007.14_Pdc	0	-3.49827	0	1	1	0	0	0	0	0	0
ENSMUSG00000006010.14_Odr4	-0.0133425	5.62581	0.0372544	0.848121	1	1173.73	1143.77	1251.96	1271.94	1099	1052
ENSMUSG00000006014.16_Prg4	0.256213	1.61329	0.120801	0.731422	1	43.08	68.22	75.24	81.19	61.66	8.07
ENSMUSG00000006019.15_Dhx34	-0.0370771	4.45042	0.162978	0.689013	1	508	496	528	588	471	438
ENSMUSG00000006021.5_Kptn	-0.0969574	3.78862	1.02679	0.318226	1	324	330	303	357	353	264
ENSMUSG00000006024.13_Napa	-0.271054	6.45389	11.9699	0.0015021	0.147819	1999	1888	2078	2210	2132	2455
ENSMUSG00000006050.12_Sra1	-0.301383	5.16846	5.29446	0.0283124	0.415155	773	916	848	899	800	1245
ENSMUSG00000006056.13_Calcoco2	-0.579709	-0.209192	2.25274	0.14281	0.844321	18	17	12	29	7	31
ENSMUSG00000006057.15_Atp5g1	-0.43489	5.46628	9.10155	0.0053924	0.226747	962.2	975.69	1119	1117.37	1049.42	1711.22
ENSMUSG00000006058.10_Snf8	-0.318665	5.06249	12.7724	0.00109908	0.131219	783	732	796	891.88	806	1023.9
ENSMUSG00000006095.12_Tbcb	-0.32485	5.16016	5.09789	0.0317558	0.436276	854.42	820.18	867.63	894.17	816.3	1283.74
ENSMUSG00000006127.9_Inpp5k	-0.176573	6.73211	3.55708	0.0680477	0.619393	2761	2057	2339	2651	2528	2484
ENSMUSG00000006134.4_Crkl	0.0269823	6.26042	0.169418	0.683269	1	1892	1927	1835	1847	1694	1722
ENSMUSG00000006143.12_Upk3bl	-0.752891	-2.89846	0.413659	0.524663	1	0	1	2	1	0	4
ENSMUSG00000006154.13_Eps8l1	-0.196883	5.56078	1.29078	0.266669	1	950	1026	1119	1636	1015	762
ENSMUSG00000006169.20_Clint1	0.210781	6.83579	9.4463	0.00420398	0.215045	2871	2843	2868	2682	2159	2212
ENSMUSG00000006179.9_Prss16	-0.371625	0.0349926	0.226827	0.638261	1	11	11	19	27	17	7
ENSMUSG00000006191.17_Cdkal1	-0.0864059	3.53614	0.640203	0.429314	1	303	258	297	296	259	307
ENSMUSG00000006200.3_Rhox6	0	-3.49827	0	1	1	0	0	0	0	0	0
ENSMUSG00000006204.7_5430419D17Rik	1.20622	-1.11542	5.5456	0.0245751	0.389916	11	22	6	8	6	2
ENSMUSG00000006205.13_Htra1	-0.023847	5.47084	0.096865	0.757567	1	1118	1028	1094	1140	926	1059
ENSMUSG00000006215.12_Zbtb17	-0.0349461	4.41864	0.146934	0.703922	1	536	492	489	530	465	480
ENSMUSG00000006216.10_Clcnkb	0.796973	-3.25061	0.398191	0.533692	1	1	1	2	0	0	2
ENSMUSG00000006218.4_Fam131c	0.0374307	-0.215159	0.0129557	0.910062	1	29	17	42	30	18	33
ENSMUSG00000006219.12_Fblim1	0.194377	6.35046	3.46646	0.0714786	0.62943	2044	2306	1995	1993	1716	1571
ENSMUSG00000006221.7_Hspb7	-0.146218	4.114	0.550971	0.46457	1	466	338	539	485	568	356
ENSMUSG00000006235.6_Epor	-0.102268	2.05909	0.273981	0.604143	1	135	88	100	114	120	95
ENSMUSG00000006241.16_Ccdc159	0.0620643	1.89947	0.09387	0.761223	1	111	72	99	103	76	78
ENSMUSG00000006262.15_Mob1b	0.0844618	5.9056	0.806504	0.37561	1	1251	1316	1390	1208	1213	1115
ENSMUSG00000006269.7_Atp6v1b1	0.107172	2.98136	0.16236	0.690265	1	130	225	260	211	206	127
ENSMUSG00000006270.7_Vax1	0	-3.49827	0	1	1	0	0	0	0	0	0
ENSMUSG00000006273.14_Atp6v1b2	0.139956	7.14993	4.34165	0.0449484	0.509577	3493	3536	3194	3182	2658	2967
ENSMUSG00000006276.10_Eps15l1	0.236301	5.95371	4.71498	0.0371312	0.468463	1532	1563	1480	1464	1345	900
ENSMUSG00000006281.8_Tep1	0.498588	5.62155	13.6711	0.000889664	0.123574	1091.69	1493.32	1150.11	1083.8	809.22	640.22
ENSMUSG00000006288.8_Ttc5	0.0456118	5.26208	0.426501	0.518199	1	938.87	911.89	916.88	920.9	909.95	718
ENSMUSG00000006289.14_Osgep	-0.259496	4.94892	6.24666	0.0175504	0.34434	736.02	725.89	719.94	781.48	685.29	996.24
ENSMUSG00000006299.13_Aamp	-0.13363	6.90287	4.01619	0.0532625	0.551356	2877	2699	2938	2998	2824	3016
ENSMUSG00000006301.17_Tmbim1	-0.244204	7.67263	7.56516	0.00955164	0.274089	5082.05	4154.59	4813.95	5235.97	4966.51	5525
ENSMUSG00000006304.14_Arpc2	-0.163516	7.79378	2.00701	0.16587	0.894354	4807	5229	5325	5054	4368	6774
ENSMUSG00000006307.16_Kmt2b	0.372756	6.68846	4.83956	0.0372737	0.469808	2646	2572	2527	2395	2220	1119
ENSMUSG00000006310.10_Zbtb32	-0.268112	2.10894	1.98266	0.168387	0.901224	74	71	101	111	97	74
ENSMUSG00000006311.8_Etv2	-1.86766	-3.45382	1.27003	0.277162	1	0	0	0	0	1	0
ENSMUSG00000006313.5_Upk1a	-1.12549	0.0111796	8.74152	0.00568365	0.229403	27	11	20	32	25	62
ENSMUSG00000006315.9_Tmem147	-0.468963	4.86426	6.18748	0.0199087	0.360458	677	616	654	711	628	1188
ENSMUSG00000006333.14_Rps9	-0.450429	8.91472	6.07179	0.0209429	0.367752	10801	10217.8	11263.4	11074.5	10876	19311.8
ENSMUSG00000006335.16_Tfpt	-0.0878318	3.31312	0.500059	0.484398	1	252	246	227	217	244	266
ENSMUSG00000006342.15_Susd2	0.0325148	4.04752	0.0943537	0.760628	1	394	371	436	408	342	364
ENSMUSG00000006344.17_Ggt5	0.312264	4.08193	4.87347	0.0342757	0.451671	395	538	440	444	350	264
ENSMUSG00000006345.10_Ggt1	0.0131501	0.946337	0.00187554	0.965715	1	64	32	47	54	48	33
ENSMUSG00000006356.10_Crip2	-0.366579	8.73547	12.8397	0.00107095	0.131219	9870	8797	10358	11255	10816	13210
ENSMUSG00000006360.11_Crip1	-0.406351	6.90038	5.48355	0.0275458	0.410531	2586	2990	2931	2992	2882	4704
ENSMUSG00000006362.16_Cbfa2t3	0.177679	6.93733	3.52904	0.0690891	0.623482	3277.83	2814.71	2935.76	2774.94	2787.97	2030.94
ENSMUSG00000006369.14_Fbln1	0.33401	6.61344	6.6955	0.0148114	0.323684	2869	2800	2540	2005	2321	1844
ENSMUSG00000006373.10_Pgrmc1	-0.43532	7.70592	11.2017	0.00219165	0.167305	5192	3911	5009	5487	4806	7637
ENSMUSG00000006378.15_Gcat	-0.726053	2.79642	12.1471	0.00141711	0.143901	127	152.27	170	217.04	180	302.65
ENSMUSG00000006386.15_Tek	-0.0946599	8.34365	0.768059	0.387103	1	8440	7157	7395	8165	8552	6596
ENSMUSG00000006389.13_Mpl	-0.494851	0.731747	1.7948	0.190247	0.962185	34	41	55	87	49	40
ENSMUSG00000006390.15_Elovl1	-0.35618	8.56476	6.10941	0.0196078	0.358891	9370	6953	7610	8826	7154	12810
ENSMUSG00000006392.16_Med8	-0.0422991	5.34411	0.25189	0.619053	1	1020	933	950	954	951	926
ENSMUSG00000006395.16_Hyi	-0.170633	4.03623	2.72649	0.108106	0.76424	376	366	414	416	421	395
ENSMUSG00000006398.15_Cdc20	0.687026	3.73985	4.43889	0.0463012	0.517664	239	357	359	213	223	129
ENSMUSG00000006403.13_Adamts4	1.12535	1.83197	9.75221	0.00426841	0.215078	108	159	83	69	57	27.98
ENSMUSG00000006411.12_Nectin4	0.0264766	4.23716	0.0686235	0.794967	1	460	427	440	465	406	368
ENSMUSG00000006412.10_Pfdn2	-0.317079	4.99653	9.35647	0.00436709	0.217456	762.47	738.23	737.41	819.82	760.83	1047.91
ENSMUSG00000006418.17_Rnf114	-0.0212434	6.84896	0.0717005	0.79053	1	3091	3290	3051	2979	2923	3152
ENSMUSG00000006423.15_C330007P06Rik	0.038547	5.88877	0.241832	0.626115	1	1301.3	1363.27	1397.42	1458.5	1206.37	1101.22
ENSMUSG00000006435.16_Neurl1a	-0.0479378	3.22182	0.11915	0.732131	1	262.47	199.85	269.62	284.72	179.94	253.98
ENSMUSG00000006442.10_Srm	-0.300384	3.84714	3.38872	0.07504	0.644075	290	336	346	348	322	458
ENSMUSG00000006445.3_Epha2	-0.0835441	6.35541	0.863639	0.359417	1	1908	2081	2274	2257	2204	1840
ENSMUSG00000006456.10_Rbm14	0.000429929	5.35747	2.43368e-05	0.996093	1	1013.47	968.83	988.97	973.26	998.63	845.69
ENSMUSG00000006457.4_Actn3	2.16661	-0.286244	9.34431	0.00541298	0.226995	11	9	162	20	5	13
ENSMUSG00000006462.6_A530013C23Rik	-0.382627	-0.868266	0.799876	0.377555	1	10	8	8	7	10	15
ENSMUSG00000006463.13_Zdhhc24	0.0867555	3.99639	0.950572	0.33661	1	417	394	400	394	386	304
ENSMUSG00000006464.9_Bbs1	0.134781	4.07142	1.29162	0.263871	1	436	404	438	502	330	283
ENSMUSG00000006469.13_Slc34a3	-1.87196	-3.38956	1.20429	0.286721	1	0	0	0	0	0	1
ENSMUSG00000006471.18_Ndor1	0.133977	5.25705	1.36691	0.250653	1	970.17	870.26	892.89	918.46	879.45	577.87
ENSMUSG00000006476.19_Nsmf	-0.0819417	5.85746	1.19488	0.2822	1	1433	1364	1293	1487	1427	1201
ENSMUSG00000006488.17_Prl7a1	0	-3.49827	0	1	1	0	0	0	0	0	0
ENSMUSG00000006490.3_Prl8a9	0	-3.49827	0	1	1	0	0	0	0	0	0
ENSMUSG00000006494.11_Pdk1	-0.149825	5.24183	3.36473	0.0755636	0.645739	882	758	903	899	876	894
ENSMUSG00000006498.16_Ptbp1	-0.0100249	7.97744	0.0249102	0.875545	1	6047.48	6073.93	6367.36	6575.41	5713.24	5406.86
ENSMUSG00000006517.5_Mvd	-0.136654	4.04571	0.735332	0.397782	1	311	452	405	391	355	467
ENSMUSG00000006519.11_Cyba	-0.165752	6.32949	0.882465	0.356687	1	1734	2074	1778	1635	1511	2732
ENSMUSG00000006522.17_Itih3	0.13553	1.42283	0.332492	0.568076	1	63	80	58	52	60	61
ENSMUSG00000006526.13_Stimate	-0.216844	5.46102	6.13631	0.0184934	0.350721	1056	976	939	1044	1006	1211
ENSMUSG00000006527.16_Sfmbt1	0.0945661	4.42367	1.72878	0.197558	0.981786	530	516	515	495	438	454
ENSMUSG00000006529.16_Itih1	0.516414	1.44538	4.36869	0.0443249	0.506264	61	94	39	47	36	46
ENSMUSG00000006538.12_Ihh	-0.762501	-1.1304	1.78057	0.191142	0.964814	4	4	11	15	8	8
ENSMUSG00000006542.13_Prkag3	-0.316314	2.66222	2.83487	0.1016	0.743009	126	103	146	183	139	123
ENSMUSG00000006546.3_Cryba2	2.58843	-2.95954	2.66305	0.112736	0.778072	0	1	1	0	0	0
ENSMUSG00000006567.11_Atp7b	0.0867742	5.73919	0.226006	0.638718	1	1247	839	1238	1302	865	823
ENSMUSG00000006570.3_Defb2	0	-3.49827	0	1	1	0	0	0	0	0	0
ENSMUSG00000006574.15_Slc4a1	0.613191	2.37601	0.675394	0.419911	1	269	100	116	71	127	100
ENSMUSG00000006575.14_Rundc3a	-0.162984	1.45384	0.700286	0.408659	1	48	64	57	57	58	64
ENSMUSG00000006576.16_Slc4a3	0.0419636	4.51473	0.0602396	0.807964	1	577	527	594	695	589	298
ENSMUSG00000006585.3_Cdt1	0.249178	3.43383	2.73939	0.107307	0.761461	242	280	264	227	204	197
ENSMUSG00000006586.15_Runx1t1	-0.0795479	2.81655	0.223039	0.639817	1	166	163	141	187	167	120
ENSMUSG00000006587.6_Snai3	-0.634615	0.0931927	3.77645	0.0604793	0.584693	14	13	19	26	20	22
ENSMUSG00000006589.8_Aprt	-0.291777	4.91975	6.27725	0.0172983	0.342145	684	633	669	722	623	946
ENSMUSG00000006599.13_Gtf2h1	-0.0746036	5.023	0.840835	0.365758	1	790	774	703	773	717	772
ENSMUSG00000006611.15_Hfe	0.0435278	5.75492	0.168327	0.684233	1	1437	1642	1479	1469	1198	1523
ENSMUSG00000006638.15_Abhd1	-0.291397	1.18909	1.93871	0.173046	0.91507	63.68	55.13	43.64	68.5	64.3	56.33
ENSMUSG00000006641.12_Slc5a6	-0.151339	2.95252	1.47309	0.233405	1	180.17	181.05	188	224.02	162.93	192.94
ENSMUSG00000006642.3_Tcf23	-0.283991	2.13894	0.458288	0.504909	1	90	53	122	131	82	94
ENSMUSG00000006649.17_Nphs1	-0.580931	4.98634	6.27434	0.0197237	0.359221	661.74	627.57	756.24	738.02	692.65	1427.58
ENSMUSG00000006651.8_Aplp1	0.0226015	2.79822	0.020456	0.887134	1	186	148	149	191	134	129
ENSMUSG00000006673.14_Qrich1	0.148048	6.28385	5.22876	0.028711	0.41759	1847.3	1801	1916	1779	1404.33	1585
ENSMUSG00000006675.10_P4htm	-0.399188	3.35353	12.0811	0.00143792	0.14466	255	197	268	316	279	304
ENSMUSG00000006676.16_Usp19	0.260365	7.38348	3.37502	0.0767847	0.650388	4276	4007	4168	4268	3658	2044
ENSMUSG00000006678.6_Pola1	0.234928	3.41634	2.6201	0.114961	0.783502	206	253	256	234	176	169
ENSMUSG00000006699.17_Cdc42	-0.128136	8.79767	1.72512	0.198023	0.982947	9612	10244	10581	10400	9064	11946
ENSMUSG00000006705.13_Pknox1	0.051213	5.12433	0.474776	0.495576	1	856	835	793	744	709	814
ENSMUSG00000006711.15_D130043K22Rik	-0.182777	1.23121	0.577388	0.452689	1	63	43	67	89	50	49
ENSMUSG00000006715.11_Gmnn	-0.182615	2.99832	1.17612	0.285944	1	159	187	193	165	189	222
ENSMUSG00000006717.7_Acot13	-0.529518	4.26903	12.2604	0.00144083	0.14466	460	380	431	541	432	754
ENSMUSG00000006720.16_Zfp184	-0.29578	1.14094	2.25461	0.14265	0.843825	50	52	40	53	50	62
ENSMUSG00000006724.12_Cyp27b1	-0.0573749	-2.00682	0.00464933	0.946046	1	2	2	5	6	3	0
ENSMUSG00000006728.12_Cdk4	-0.260538	6.65892	5.64605	0.0234033	0.382283	2385.97	2302.08	2378.25	2405.07	2406.6	3157.12
ENSMUSG00000006731.10_B4galnt1	0.0648668	6.81879	0.500439	0.484234	1	2519.2	2714.65	2722.32	2390.85	2244.76	2556.4
ENSMUSG00000006732.14_Mettl1	0.00834458	3.30136	0.00449473	0.946949	1	240	285	247	266	220	243
ENSMUSG00000006736.9_Tspan31	-0.145782	5.95369	3.14862	0.0851437	0.681113	1483.03	1463.92	1544.75	1542.93	1394.4	1755.88
ENSMUSG00000006740.14_Kif5b	0.197046	7.24139	4.94491	0.0330683	0.444825	3086.64	3553.81	3496.77	3207.82	2677.88	2530.47
ENSMUSG00000006763.14_Saal1	0.0120865	3.43084	0.0110544	0.916896	1	283	241	250	282	214	234
ENSMUSG00000006764.8_Tph2	-1.85582	-3.26945	1.2319	0.277095	1	0	0	0	1	0	0
ENSMUSG00000006777.7_Krt23	0.0232186	3.91202	0.0273389	0.869673	1	448	327	313	312	300	398
ENSMUSG00000006782.16_Cnp	-0.091894	6.17696	0.992107	0.326418	1	1708.56	1777.44	1831.09	1833.41	1632.28	1896.87
ENSMUSG00000006784.14_Ttc25	0.119622	3.61268	0.920032	0.344386	1	306	324	371	380	250	250
ENSMUSG00000006800.14_Sulf2	0.465681	5.89855	13.5275	0.000897414	0.124029	1492.16	1839.38	1552.71	1214.66	939.39	1201.96
ENSMUSG00000006818.5_Sod2	-0.0244092	6.60213	0.0860703	0.771056	1	2266.31	2741.45	2455.03	2588.6	2134.35	2478.72
ENSMUSG00000006850.8_Tmco6	-0.139747	3.88109	1.55824	0.220637	1	306	311	344	422	322	267
ENSMUSG00000006906.10_Stambp	-0.105248	4.62232	1.79213	0.189744	0.961358	604	590	629	673	561	626
ENSMUSG00000006920.14_Ezh1	-0.0536305	6.47477	0.533811	0.470124	1	2187	1908	2119	2245	2054	1828
ENSMUSG00000006930.15_Hap1	0.350468	4.22409	3.06778	0.0919093	0.708881	479	639	565	544	477	245
ENSMUSG00000006931.15_P3h4	-0.227391	4.37345	4.96277	0.0327737	0.442473	519	419	536	566	473	593
ENSMUSG00000006932.17_Ctnnb1	0.112578	9.85766	2.67446	0.111398	0.774239	22456.4	22607.4	22290.3	22004.5	19558.5	17686.2
ENSMUSG00000006941.5_Eif1b	-0.317271	4.92336	8.39459	0.00660987	0.241799	756	711	753	754	814	1034
ENSMUSG00000006948.7_Klk4	0	-3.49827	0	1	1	0	0	0	0	0	0
ENSMUSG00000006958.14_Chrd	0.216935	1.68923	0.892278	0.351671	1	90	67	92	107	54	45
ENSMUSG00000006998.16_Psmd2	0.0254706	7.26838	0.159545	0.692129	1	3614.02	3911.39	3734.25	3728.35	3315.05	3451.44
ENSMUSG00000007021.5_Syngr3	-0.254268	-0.770758	0.416927	0.522903	1	15	10	12	16	13	13
ENSMUSG00000007029.16_Vars	0.230588	6.45647	6.55201	0.0152024	0.326436	1918	2334	2415	1959	1963	1480
ENSMUSG00000007030.8_Vwa7	-0.0831895	2.44695	0.135467	0.715161	1	152.84	118.09	130.23	167.58	167.74	71.42
ENSMUSG00000007033.4_Hspa1l	-0.371747	1.42693	3.28414	0.0789863	0.65921	73.61	58.96	69.58	69.67	93.73	83.24
ENSMUSG00000007034.15_Slc44a4	0.0869104	4.00255	0.53394	0.47007	1	381	404	494	431	368	345
ENSMUSG00000007035.15_Msh5	0.0560125	1.60475	0.0702657	0.792586	1	79	78	71	89	81	40
ENSMUSG00000007036.15_Abhd16a	-0.240405	5.97653	10.115	0.00317694	0.195415	1565	1380	1506	1675	1492	1804
ENSMUSG00000007038.5_Neu1	0.0459268	5.59751	0.482737	0.49201	1	1223	1179	1110	1076	1091	1055
ENSMUSG00000007039.12_Ddah2	-0.403871	5.72654	12.6784	0.00113964	0.132411	1269	1146	1141	1326	1406	1700
ENSMUSG00000007041.9_Clic1	-0.151156	7.36338	1.72676	0.197814	0.982792	3810	3976	4013	3704	3643	4982
ENSMUSG00000007050.17_Lsm2	-0.0702876	3.27968	0.372986	0.545531	1	229	255	245	266	229	232
ENSMUSG00000007080.14_Pole	0.440835	2.78428	2.25729	0.145061	0.849387	88	209	161	114	125	82
ENSMUSG00000007097.14_Atp1a2	0.0434643	7.0514	0.0823178	0.776396	1	3483.76	3011.71	3127.61	3554.8	3125.9	2235.73
ENSMUSG00000007107.6_Atp1a4	1.90102	-2.92852	2.5671	0.118561	0.793476	2	1	2	1	0	0
ENSMUSG00000007122.11_Casq1	1.18869	0.596855	7.41354	0.0110258	0.288917	21	47	124	24	29	26
ENSMUSG00000007207.10_Stx1a	0.0558795	2.77484	0.0995633	0.754325	1	174	181	152	197	167	103
ENSMUSG00000007209.4_Ceacam9	0	-3.49827	0	1	1	0	0	0	0	0	0
ENSMUSG00000007216.6_Zfp775	-0.118604	2.97577	0.837472	0.366706	1	180	163.87	193	170	183	197
ENSMUSG00000007279.14_Scube2	0.178336	5.50047	0.940726	0.34159	1	1291	1071	1044	1311	756	818
ENSMUSG00000007338.10_Mrpl49	-0.309178	4.78902	8.53357	0.00622069	0.236784	658	645	648	727	667	887
ENSMUSG00000007379.15_Dennd2c	-0.131483	3.30291	1.14389	0.29253	1	228	196	221	230	243	197
ENSMUSG00000007411.16_Mark3	-0.0197616	6.04666	0.088588	0.767831	1	1612	1481	1476	1460	1543	1384
ENSMUSG00000007415.15_Gatad1	-0.24654	5.7884	3.77898	0.0611517	0.58822	1283.68	1213.92	1396.51	1307.88	1243.5	1793.21
ENSMUSG00000007440.10_Pcdha11	0.442863	-0.504293	0.615599	0.438587	1	10.82	7.68	18.99	13	13.27	0
ENSMUSG00000007457.3_2310003L06Rik	0	-3.49827	0	1	1	0	0	0	0	0	0
ENSMUSG00000007458.14_M6pr	-0.107662	7.74922	1.3347	0.256201	1	5071.77	5065.29	5208.4	5089.58	4401.98	6109.47
ENSMUSG00000007476.18_Lrrc8a	-0.018479	6.13268	0.0362844	0.850087	1	1883.13	1775.55	1816.52	1696.11	1807.5	1740.37
ENSMUSG00000007480.4_Mc5r	0.13174	-0.84394	0.141052	0.709622	1	10	10	24	15	9	14
ENSMUSG00000007564.15_Ppp2r1a	-0.132811	7.53246	3.17068	0.0841053	0.678272	4323	4263	4553	4823	3979	4841
ENSMUSG00000007570.16_Fance	-0.18785	3.97959	3.76249	0.0609316	0.587406	334	345	404	402	378	388
ENSMUSG00000007589.9_Tinf2	-0.0659876	5.10194	0.827207	0.369624	1	807.13	834.09	866.33	908.72	803.51	780.34
ENSMUSG00000007591.15_Tssk4	-0.00876452	0.153388	0.00107845	0.973999	1	22	25	28	31	23	18
ENSMUSG00000007594.10_Hapln4	0.0829825	-2.33844	0.00839352	0.927552	1	1	2	6	2	4	2
ENSMUSG00000007603.9_Dus3l	-0.0209199	5.38943	0.0295586	0.864568	1	1081	884	928	1023	1134	639
ENSMUSG00000007610.15_Gtpbp3	0.0807353	4.47261	0.938706	0.339602	1	570	572	531	522	543	437
ENSMUSG00000115923.1_Gm49521	1.84548	-1.04636	20.5925	7.04313e-05	0.0442219	12.55	13.55	12.26	2.17	3.25	4.4
ENSMUSG00000007617.18_Homer1	0.280443	3.12032	4.64217	0.0385297	0.476334	192	205	219	173	149	159
ENSMUSG00000007646.13_Rad51c	0.1286	1.0414	0.356301	0.554609	1	45	51	54	43	49	38
ENSMUSG00000007653.12_Gabrb2	1.24025	-3.19441	0.684396	0.415529	1	0	3	0	1	0	0
ENSMUSG00000007655.16_Cav1	-0.22324	10.3186	5.57732	0.0241982	0.387505	30252	25681	31595	31575	32027	32901
ENSMUSG00000007656.13_Arpp19	-0.234323	6.14684	7.81937	0.00852296	0.263606	1503	1533	1670	1698	1561	1966
ENSMUSG00000007659.18_Bcl2l1	-0.0801977	6.88084	0.259247	0.614933	1	2757	2510	3209	2710	2332	3396
ENSMUSG00000007670.10_Khsrp	0.210391	6.69032	2.63026	0.115436	0.785263	2544	2567	2553	2612	2434	1298
ENSMUSG00000007682.6_Dio2	0.549881	1.40529	5.52064	0.0248761	0.392333	69	91	78	48	65	41
ENSMUSG00000007721.6_Ccdc124	-0.295582	4.89116	6.59242	0.014918	0.324445	724	654	651	698	678	968
ENSMUSG00000007739.10_Cct4	-0.0672365	6.84493	0.528001	0.47253	1	2701	2698	2791	2563	2449	3081
ENSMUSG00000007777.9_0610009B22Rik	-0.459593	3.39502	9.53225	0.00405403	0.214062	234	217	228	298	221	363
ENSMUSG00000007783.10_Cpt1c	0.108592	3.15635	0.651283	0.425387	1	221	229.98	244	232	234	148
ENSMUSG00000007805.4_Twist2	-0.0947439	0.83463	0.120342	0.730849	1	38.24	34.54	36.72	34.34	27	48.96
ENSMUSG00000007812.16_Zfp655	-0.066688	5.23057	0.817543	0.372401	1	874	903	970	930	855	938
ENSMUSG00000007815.13_Rhoa	-0.0236115	8.97805	0.118495	0.732839	1	11695.6	12137.4	12940.2	12417.1	11090.4	11906
ENSMUSG00000007817.15_Zmiz1	0.281563	7.68374	5.99269	0.0198041	0.359514	5344.99	4651.97	4943.93	4495.92	4280.97	2942.98
ENSMUSG00000007827.10_Ankrd26	0.311249	3.31169	5.20904	0.0289924	0.419731	261	249	235	210	199	162
ENSMUSG00000007833.15_Aldh16a1	0.149733	5.07351	3.8754	0.0573764	0.572535	825.25	803.05	847.29	808.78	713.74	601.43
ENSMUSG00000007836.6_Hnrnpa0	-0.0323784	6.70675	0.138868	0.711772	1	2281	2223	2405	2145	2246	2284
ENSMUSG00000007837.11_Prrg2	-0.103767	4.1901	0.94853	0.337122	1	488	451	415	434	420	520
ENSMUSG00000007850.16_Hnrnph1	0.211295	8.37585	1.3768	0.25172	1	7717.98	7278.81	7845.85	8003.94	7319.95	3599.99
ENSMUSG00000007867.9_Ift43	-0.502551	4.46177	16.1103	0.000320154	0.0807944	495	473	567	673	553	825
ENSMUSG00000007872.3_Id3	-0.408237	7.17599	12.8005	0.00108725	0.131219	3417	3231	3075	3750	3683	4729
ENSMUSG00000007877.2_Tcap	-0.116751	4.06033	0.132617	0.719127	1	410	213	761	461	499	452
ENSMUSG00000007880.16_Arid1a	0.383758	7.59691	6.98766	0.0133268	0.306859	4979	5163	4618	4399	4027	2404
ENSMUSG00000007888.15_Crlf1	-0.32462	4.03994	8.16798	0.00730175	0.25057	415	336	335	444	353	490
ENSMUSG00000007891.16_Ctsd	0.0959113	9.56511	0.936978	0.340041	1	16878	15187	14977	13572	11611	16357
ENSMUSG00000007892.8_Rplp1	-0.666054	9.0216	8.50075	0.00772813	0.256008	10316.9	10543.7	11649.9	12171	11657	24286
ENSMUSG00000007907.4_Cabs1	0	-3.49827	0	1	1	0	0	0	0	0	0
ENSMUSG00000007908.14_Hmgcll1	-0.107151	3.80124	0.864564	0.359163	1	344	290.96	333.95	348	308.9	331.98
ENSMUSG00000007944.8_Ttc9b	-0.422498	-2.35872	0.203507	0.654832	1	3.95	1.38	1.32	2.84	4.48	1.28
ENSMUSG00000007946.11_Phox2a	1.81221	-2.97502	0.848938	0.364933	1	0	1	0	0	0	0
ENSMUSG00000007950.9_Abhd8	-0.145021	4.68261	1.3419	0.254948	1	572	586	606	532	561	742
ENSMUSG00000007987.12_Ift22	-0.230519	4.224	4.08204	0.0514518	0.541391	484	444	484	567	439	564
ENSMUSG00000007989.7_Fzd3	-0.0355253	3.71048	0.109152	0.743183	1	276	294	322	317	282	269
ENSMUSG00000008028.15_1700008O03Rik	0.989427	-2.00423	1.83278	0.184925	0.948225	3.73	7.77	3.04	1	2	3.73
ENSMUSG00000008035.12_Mid1ip1	-0.170999	7.63777	2.09396	0.157307	0.876709	4343	4295	4672	5104	3869	5218
ENSMUSG00000008036.11_Ap2s1	-0.31489	5.69709	4.77207	0.0375215	0.471003	1104	1216	1193	1155	1173	1775
ENSMUSG00000008090.14_Fgfrl1	-0.254834	4.49831	6.24104	0.0175972	0.344388	552	479	567	597	566	639
ENSMUSG00000008129.14_4930432K21Rik	-0.305058	-0.0110407	1.08269	0.3056	1	27	13	19	21	26	22
ENSMUSG00000008136.14_Fhl2	-0.247562	2.68829	2.14264	0.152641	0.865126	156	129	207	200	199	155
ENSMUSG00000008140.18_Emc10	-0.202524	6.28988	6.00487	0.0196892	0.359221	1839	1802	1860	1914	1846	2215
ENSMUSG00000008153.12_Clstn3	-0.567785	0.816397	4.76857	0.0361375	0.463176	30	23	41	44	49	39
ENSMUSG00000008167.14_Fbxw9	-0.0983028	4.14955	1.12325	0.296854	1	456.88	366.95	440.43	483.55	449.84	353.84
ENSMUSG00000008193.13_Spib	0.179565	5.33064	1.0505	0.315109	1	698	726	728	634	743	430
ENSMUSG00000008200.15_Fnbp4	0.288979	6.40007	2.9103	0.100428	0.738563	2096	2124	2192	2107	1981	943
ENSMUSG00000008206.16_Cers4	-0.0176296	6.22428	0.0299634	0.863622	1	1873.72	1676.2	1831.05	1925.99	1910.11	1348.62
ENSMUSG00000008226.14_Scrn3	-0.239659	4.74516	7.30914	0.0107244	0.285722	557	538	671	729	573	675
ENSMUSG00000008301.11_Phax	-0.237979	4.94884	3.91293	0.0562463	0.566254	683.9	659.48	761.98	729.46	658.65	950.33
ENSMUSG00000008305.18_Tle1	0.130175	5.71843	1.55046	0.221768	1	1402	1350.65	1329	1233.6	1104	1197
ENSMUSG00000008307.11_1700109H08Rik	0.665863	0.410786	3.66825	0.0640876	0.601796	28	31	16	18.04	20	7
ENSMUSG00000008318.10_Relt	0.157896	3.5613	1.26572	0.268623	1	256	289	346	272	270	216
ENSMUSG00000008333.12_Snrpb2	-0.20326	4.81925	2.92237	0.0966729	0.725191	637	633	662	625	628	841
ENSMUSG00000008348.9_Ubc	-0.0375608	7.74783	0.199457	0.658053	1	5447.12	4933.52	5628.15	5368.54	5104.64	5086.45
ENSMUSG00000008373.16_Prpf31	-0.0763729	5.02213	0.717574	0.402994	1	769.47	743.94	787.62	806.24	665.6	825.5
ENSMUSG00000008384.8_Sertad1	-0.434838	4.95154	8.04182	0.00841524	0.262307	713	780	889	884	860	1281
ENSMUSG00000008393.9_Carhsp1	-0.149003	7.12102	2.35984	0.133952	0.826344	3445.62	2996.86	3534.29	3300.38	3182.88	3943.73
ENSMUSG00000008398.15_Elk3	-0.102802	7.26001	1.79223	0.189732	0.961358	3914.96	3372.54	3503.41	3639.9	3862.65	3468.2
ENSMUSG00000008429.8_Herpud2	0.0565506	5.7173	0.694493	0.410584	1	1240	1141	1296	1249	1053	1056
ENSMUSG00000008435.15_Rdh13	-0.0777936	4.09735	0.774929	0.385012	1	423	394	445	436	422	404
ENSMUSG00000008438.3_Adam21	0.27478	-2.00578	0.148848	0.702095	1	5	4	5	6	3	2
ENSMUSG00000008450.8_Nutf2	-0.421399	4.42262	10.9484	0.00225809	0.169804	471.59	475.57	481.31	584.01	478.67	742.01
ENSMUSG00000008461.6_Fut1	0.830115	-0.738818	2.57768	0.122124	0.801005	5	9	5	4	3	3
ENSMUSG00000008475.13_Arpc5	-0.0798365	7.6335	0.685299	0.413667	1	4515	4726.99	4889	4526	4163	5400
ENSMUSG00000008482.9_Rnf151	0.802847	-2.95924	0.416031	0.523348	1	2	2	0	0	0	2
ENSMUSG00000008489.18_Elavl2	-0.351479	-1.82517	0.432861	0.515115	1	2	6	6	5	6	6
ENSMUSG00000008496.19_Pou2f2	0.0964062	4.57148	0.329181	0.570833	1	580	527	641	522	611	417
ENSMUSG00000008540.11_Mgst1	-0.417091	7.71822	6.37956	0.0180544	0.348468	5491	3802	4676	5158	4401	7936
ENSMUSG00000008575.17_Nfib	-0.19229	7.74376	5.48281	0.02534	0.394523	5125	4803	5038	5508	5418	5268
ENSMUSG00000008590.4_Htr3b	2.58476	-3.23149	2.20863	0.14831	0.855361	0	0	2	0	0	0
ENSMUSG00000008601.12_Rab25	-0.448249	4.56617	8.13575	0.00797259	0.258809	512	506	560	621	510	894
ENSMUSG00000008604.11_Ubqln4	-0.0574499	6.05819	0.85856	0.360815	1	1599	1545	1590	1708	1516	1455
ENSMUSG00000008658.16_Rbfox1	0.139863	-0.455607	0.0918335	0.763746	1	20	6	22	28	10	4
ENSMUSG00000008668.15_Rps18	-0.493902	8.46789	5.17005	0.0324624	0.440735	7632.17	7634.64	8223.28	7849.21	7564.63	15455.2
ENSMUSG00000008682.13_Rpl10	-0.478936	9.35455	6.15765	0.0202616	0.363342	15178.3	14256.2	15763	15965.5	14475	28461.4
ENSMUSG00000008683.16_Rps15a	-0.510261	7.76315	5.23856	0.0315625	0.43513	4581.5	4503.3	4929.53	4663.16	4605.31	9350.84
ENSMUSG00000008690.15_Ncaph2	-0.145399	6.56135	3.31847	0.0775077	0.653537	2181.22	2185.74	2434.36	2490.33	2232.77	2401.54
ENSMUSG00000008730.17_Hipk1	0.0414848	7.89511	0.365453	0.549594	1	5440	5379	5496	5620	4832	4619
ENSMUSG00000008734.9_Gprc5b	-0.0351026	5.39925	0.224784	0.638516	1	1073.88	889	995.36	1030.08	921.75	923.34
ENSMUSG00000008763.16_Man1a2	0.164527	6.03027	5.31466	0.0275193	0.410427	1439	1626	1538	1351	1219	1322
ENSMUSG00000008789.10_Ceacam5	0	-3.49827	0	1	1	0	0	0	0	0	0
ENSMUSG00000008813.13_Tppp2	0	-3.47591	0	1	1	0	0	0	0	0	0
ENSMUSG00000008822.15_Acyp1	-0.329838	2.86882	4.55466	0.0402877	0.485494	169	159	169	173	172	243
ENSMUSG00000008843.4_Cldn13	0.658921	-1.92209	0.672625	0.418081	1	10	7	5	3	3	7
ENSMUSG00000027737.10_Slc7a11	1.74596	2.23635	22.5058	6.71051e-05	0.0436311	167.97	146.08	83.04	37.02	33.01	42.03
ENSMUSG00000008855.17_Hdac5	-0.166769	6.91039	3.33764	0.0766952	0.649828	2897	2448	2616	3122	2895	2478
ENSMUSG00000008859.8_Rala	-0.184554	6.15246	3.28068	0.0791371	0.659726	1536	1502	1706	1593	1451	2034
ENSMUSG00000008874.3_Clec3a	-1.86766	-3.41076	1.40677	0.248094	1	0	0	0	0	1	0
ENSMUSG00000008892.12_Vdac3	-0.323802	6.28001	7.08165	0.0121876	0.299254	1755.87	1804.75	1901.57	2043.87	1780.97	2617.2
ENSMUSG00000008932.10_Slc1a7	0.14651	-1.31381	0.0775243	0.782404	1	5	9	9	14	3	3
ENSMUSG00000008958.14_Vps72	-0.152805	5.40358	4.0119	0.053383	0.551734	1042	983	1042	1073	1009	1142
ENSMUSG00000008976.16_Gabpa	0.0719492	5.67994	0.63876	0.42983	1	1128.12	1090.09	1126.11	1182	967	881.49
ENSMUSG00000008999.7_Bmp7	-0.213005	2.16252	0.861524	0.359998	1	102	90	120	145	106	94
ENSMUSG00000009013.5_Dynll1	-0.440533	7.45377	10.5505	0.00292706	0.187973	3991	4111.06	4420	4698.02	4369.02	6892.01
ENSMUSG00000009030.14_Pdcl	0.0671408	5.3901	0.826757	0.369752	1	945	921	982	969	822	793
ENSMUSG00000009035.15_Tmem184b	0.0586994	7.42791	0.627964	0.433718	1	4491	4279	4325	4354	4025	3569
ENSMUSG00000009047.4_Gm5965	0	-3.49827	0	1	1	0	0	0	0	0	0
ENSMUSG00000009070.14_Rsph14	-0.0981215	1.90194	0.292026	0.592525	1	107	79	122	135	76	103
ENSMUSG00000009073.16_Nf2	-0.0870414	6.87998	2.18149	0.149084	0.856537	2780	2705	2875	3111	2743	2583
ENSMUSG00000009075.2_Cabp7	-0.659258	-0.440675	3.57319	0.0674571	0.617199	14.02	14.04	9.8	17.53	19.71	19.59
ENSMUSG00000009076.10_Zmat5	-0.438076	4.01074	6.61122	0.0154689	0.32745	374.98	334.96	397.2	393.47	383.29	630.41
ENSMUSG00000009079.16_Ewsr1	0.125456	7.80835	1.49976	0.22931	1	5522.88	5411.6	5540.11	5675.2	5398.27	3351.86
ENSMUSG00000009090.17_Ap1b1	0.16328	6.45908	6.45298	0.0159242	0.331355	2126	2297	2140	1997	1806	1762
ENSMUSG00000009092.5_Derl3	0.0937384	2.51395	0.148263	0.702651	1	47	59	72	53	58	47
ENSMUSG00000009093.7_Gstt4	-0.941242	-2.9593	0.588061	0.448578	1	0	0	2	2	1	1
ENSMUSG00000009097.10_Tbx1	-0.0831962	3.44402	0.575086	0.453584	1	248	231	297	289	274	218
ENSMUSG00000009108.15_Gnat2	0.131354	-2.19427	0.0266337	0.87135	1	2	2	3	1	3	2
ENSMUSG00000009112.4_Bcl2l13	0.00275941	5.52495	0.00103017	0.974587	1	1140.16	1079.61	1025.12	989.51	937.35	1133.05
ENSMUSG00000009114.17_2610028H24Rik	-0.176748	4.96419	2.02846	0.16369	0.889833	735.44	594.41	791.49	875.21	556.75	841.93
ENSMUSG00000009115.5_Spatc1l	-1.34574	-2.29824	2.67353	0.111458	0.774316	0	2	4	4	8	3
ENSMUSG00000009145.6_Dqx1	-0.105527	2.89916	0.226308	0.637672	1	168	142	193	242	199	79
ENSMUSG00000099398.1_Ms4a14	1.69127	1.76194	22.053	6.30942e-05	0.0426432	97	113	84	38	39	10
ENSMUSG00000009207.15_Lnpk	0.0485479	3.24696	0.146931	0.703925	1	203	190	207	195	172	183
ENSMUSG00000009210.10_Prr29	0.0387446	2.31311	0.061242	0.806065	1	162	135	148	146	137	128
ENSMUSG00000009214.9_Mymk	0.0490517	-1.82728	0.00567987	0.940376	1	3	5	4	3	7	1
ENSMUSG00000009216.7_Fam163b	0.0939823	-1.70541	0.0246905	0.876091	1	3	12	3	4	9	3
ENSMUSG00000009246.14_Trpm5	0.230491	-0.638737	0.341547	0.56288	1	14.26	13.26	8.49	11.16	13.97	4.09
ENSMUSG00000009248.6_Ascl2	0.390574	-1.61527	0.51762	0.476883	1	7	5	9	4	3	8
ENSMUSG00000009281.6_Rarres2	-0.280394	6.72643	7.59095	0.0094414	0.27275	2452.96	2460.26	2509.82	2978.35	2181.32	3365.08
ENSMUSG00000009291.13_Pttg1ip	-0.200013	7.93686	6.74921	0.0138683	0.313073	5797	5632	6183	6792	5590	6777
ENSMUSG00000009292.18_Trpm2	0.451042	3.11557	1.40187	0.248543	1	189	158	248	179	162	75
ENSMUSG00000009293.17_Ube2g2	-0.0663619	5.88321	0.599373	0.444285	1	1392.97	1424	1459	1400.85	1239	1590
ENSMUSG00000009350.13_Mpo	0.904917	0.106349	0.925258	0.346367	1	48.95	41	33	19	22	21
ENSMUSG00000009356.12_Lpo	-0.434887	-2.99065	0.153551	0.697741	1	1	0	2	2	2	0
ENSMUSG00000009376.15_Met	0.134079	6.00706	1.79091	0.18989	0.961571	1393	1632	1404	1376	1069	1383
ENSMUSG00000009378.4_Slc16a12	0.00789104	3.37262	0.0023447	0.961669	1	217	299	293	277	215	271
ENSMUSG00000009394.13_Syn2	0.39895	3.57206	3.85316	0.0596002	0.582424	421	307	280	308	270	154
ENSMUSG00000009406.13_Elk1	0.263944	4.0396	5.89696	0.0207337	0.367002	405	400	331	317	251	329
ENSMUSG00000009418.16_Nav1	0.146541	6.54443	2.35581	0.134273	0.826344	2246	2295	2190.96	1992.98	2054.98	1723
ENSMUSG00000009470.17_Tnpo1	0.143157	6.60933	2.30338	0.138539	0.834928	1958.63	2159.71	2134.56	2008.26	1838.39	1540.73
ENSMUSG00000009471.4_Myod1	3.45987	-3.34873	4.37874	0.0485561	0.52809	0	1	3	0	0	0
ENSMUSG00000009487.10_Otog	1.81073	-3.47595	1.17627	0.297431	1	1	0	0	0	0	0
ENSMUSG00000009535.13_Rnmt	0.206799	4.53304	7.14745	0.0115445	0.293894	544	588	559	532	464	399
ENSMUSG00000009545.14_Kcnq1	0.0239539	4.95487	0.0532114	0.818979	1	871	735	825	761	695	805
ENSMUSG00000009549.14_Srp14	-0.342061	6.01178	6.01629	0.0206193	0.366589	1454	1494	1544	1622	1467	2267
ENSMUSG00000009551.2_6330409D20Rik	0.0138309	-0.518595	0.00157358	0.974034	1	9	16	12	13.55	10	11.3
ENSMUSG00000009555.16_Cdk9	-0.0404436	6.29287	0.488767	0.489337	1	1982	1851	1891	1994	1843	1750
ENSMUSG00000009563.16_Tor2a	-0.165369	4.95686	2.57197	0.118225	0.79248	753.91	719.94	706.96	692.98	697.98	913
ENSMUSG00000009566.12_Fpgs	-0.190828	4.22049	4.71716	0.0370901	0.468133	409	420	470	499	458	449
ENSMUSG00000009569.14_Mrtfb	0.0431869	6.2062	0.1587	0.692902	1	1859	1782	1603	1758	1760	1325
ENSMUSG00000009575.14_Cbx5	-0.00327155	6.98109	0.00192871	0.965233	1	2844	2958	2851	2951	2780	2506
ENSMUSG00000009580.15_Odam	0	-3.49827	0	1	1	0	0	0	0	0	0
ENSMUSG00000009585.18_Apobec3	0.374349	6.59596	7.90323	0.00875158	0.2648	2046.22	2865.47	2472.98	2002.42	1991.29	1432.9
ENSMUSG00000009588.9_St6galnac1	1.23419	-1.98621	2.84162	0.10121	0.741559	6	5	9	8	0	0
ENSMUSG00000009596.9_Taf7l	0	-3.49827	0	1	1	0	0	0	0	0	0
ENSMUSG00000009614.16_Sardh	-0.0171569	4.06326	0.0310134	0.861278	1	397.53	435.01	366.79	408.63	375.46	368.37
ENSMUSG00000009621.18_Vav2	0.32812	5.99135	10.9058	0.00229733	0.171091	1647	1579	1449	1404	1260	892
ENSMUSG00000009628.14_Tex15	-0.00489862	3.31674	0.00135749	0.97083	1	223	212	205	192	202	213
ENSMUSG00000009630.10_Ppp2cb	-0.30054	6.21551	7.1885	0.01133	0.291722	1687	1607	1806	1874	1561	2479
ENSMUSG00000009633.3_G0s2	-0.866135	5.50126	13.4656	0.00128364	0.139503	904	823	1140	1421	1147	2326
ENSMUSG00000009640.11_Dmap1	-0.107502	4.21977	1.53174	0.224515	1	463	433	433	511	418	432
ENSMUSG00000009646.13_Pla2g12b	-0.668078	-1.72831	1.25633	0.270374	1	4	3	7	3	6	12
ENSMUSG00000009647.13_Mcu	-0.0532326	4.76463	0.369238	0.547546	1	578	627.99	689	725	650	498
ENSMUSG00000009654.4_Oit3	0.351917	0.41329	2.48335	0.12452	0.807603	32	36	29	25	21	26
ENSMUSG00000009670.11_Tex11	-0.186943	1.07572	0.720467	0.402057	1	32	37	42	47	28	45
ENSMUSG00000009681.10_Bcr	0.101742	6.66285	1.79658	0.189208	0.959864	2406	2523	2469	2496	2198	1871
ENSMUSG00000009687.14_Fxyd5	-0.188624	6.52518	2.69487	0.110191	0.770881	1929	1934	2341	2021	1867	2759
ENSMUSG00000009731.4_Kcnd1	0.638746	1.30182	7.79952	0.00859881	0.263606	73	51	53	40	40	28
ENSMUSG00000009733.9_Tfcp2	0.149678	3.98202	1.45151	0.236786	1	414	392	419	409	393	251
ENSMUSG00000009734.18_Pou6f2	-1.87191	-3.3484	0.996673	0.33049	1	0	0	0	0	0	1
ENSMUSG00000009739.17_Pou6f1	-0.000633509	5.63607	3.24008e-05	0.995492	1	1292	1087	1278	1419	1264	812
ENSMUSG00000009741.15_Ubp1	0.215817	6.64182	3.97824	0.0543381	0.5571	2460.5	2511.97	2453.51	2343.81	2316.9	1441.2
ENSMUSG00000009772.15_Nuak2	-0.0551245	4.61126	0.212245	0.648011	1	577	691	698	619	602	708
ENSMUSG00000009828.15_Ick	-0.0191833	5.9381	0.0514074	0.82202	1	1457	1258	1381	1390	1200	1343
ENSMUSG00000009863.14_Sdhb	-0.310547	6.00165	5.36566	0.0277989	0.412712	1480	1464	1596	1559	1465	2266
ENSMUSG00000009876.13_Cox4i2	-0.491774	5.17156	12.1187	0.00159946	0.149232	850	732	798	850	912	1376
ENSMUSG00000009894.15_Snap47	-0.178711	5.11934	3.26423	0.0798588	0.662008	814	795	778.37	925	685	951
ENSMUSG00000009900.7_Wnt3a	-0.329286	4.25354	6.35732	0.0166569	0.337276	361	419	448	535	443	486
ENSMUSG00000009905.5_Kdsr	0.0507318	5.34284	0.337713	0.565069	1	1071	877	997	1023	917	765
ENSMUSG00000009907.17_Vps4b	0.0290731	6.61058	0.210994	0.648977	1	2267.75	2292.71	2396.71	2412.66	1957.89	2105.86
ENSMUSG00000009927.9_Rps25	-0.572343	8.18567	5.84421	0.0239857	0.386653	6191.47	6178.76	6759.04	6561.17	6272.46	13676.1
ENSMUSG00000009941.10_Nxf2	-0.0709846	-1.66453	0.00993303	0.921209	1	2	7	3	5	1	6
ENSMUSG00000009995.17_Taz	-0.0531045	6.0309	0.454774	0.504736	1	1578	1529	1544	1724	1614	1256
ENSMUSG00000010021.13_Kif19a	-0.173296	3.75645	1.46013	0.235429	1	308	307	397	471	323	296
ENSMUSG00000010025.19_Aldh3a2	-0.0392277	7.00735	0.299548	0.587819	1	2805	3033	3106	3247	2590	2891
ENSMUSG00000010044.12_Zmynd10	-0.324277	3.80266	6.32965	0.0168756	0.338349	326	347	381.93	474	378	402.94
ENSMUSG00000010045.2_Tmem115	-0.265923	5.48192	5.45685	0.0256637	0.396296	1103	1007	990	1055	982	1471
ENSMUSG00000010047.12_Hyal2	-0.213869	6.55179	3.7417	0.0616126	0.590597	2395	1968	2388	2420	2308	2664
ENSMUSG00000010048.10_Ifrd2	-0.233171	4.19325	6.46535	0.015832	0.331291	386.22	392.54	433.51	447.68	420.76	478.77
ENSMUSG00000010051.15_Hyal1	0.123842	5.1827	1.21068	0.279095	1	957.8	888.49	936.47	978.57	777.23	679.85
ENSMUSG00000010054.4_Tusc2	-0.285738	4.85096	8.03246	0.0077525	0.256129	726.54	659.42	656.53	742.86	672.34	933.29
ENSMUSG00000010057.8_Nprl2	-0.229305	3.83863	6.7034	0.0141664	0.316325	340	330	310	398	367	327
ENSMUSG00000010064.15_Slc38a3	0.26869	-1.56875	0.211057	0.648928	1	10	2	12	11	5	3
ENSMUSG00000010066.15_Cacna2d2	-0.237056	-0.961974	0.281344	0.599344	1	9	8	7	9	16	2
ENSMUSG00000010067.13_Rassf1	-0.181105	5.84362	6.39907	0.0163327	0.335098	1509.69	1406.74	1359.71	1519.36	1494.69	1573.17
ENSMUSG00000010080.15_Epn3	-0.135261	6.03743	1.5286	0.224981	1	1436	1398	1488	1490	1217	1774
ENSMUSG00000010086.17_Rnf112	0.411105	-1.55023	0.619124	0.436942	1	3	7	11	8	5	2
ENSMUSG00000010095.13_Slc3a2	-0.0852919	7.57506	0.930183	0.341774	1	5137	4437	5067	5180	4532	5000
ENSMUSG00000010097.15_Nxf1	0.301023	7.3205	2.40732	0.133925	0.826344	4173	4068	3983	3825	3990	1691
ENSMUSG00000010110.17_Stx5a	0.0145819	6.62462	0.0543068	0.81716	1	2488	2249	2398.06	2329	2310	2059
ENSMUSG00000010122.14_Slc47a1	-0.397911	1.06479	2.16756	0.150348	0.859101	51	33	65	99	55	35
ENSMUSG00000010136.14_Pifo	-0.489447	3.15168	4.68529	0.0390576	0.47885	171	193	275	297	176	373
ENSMUSG00000010142.12_Tnfrsf13b	0.0753013	4.1104	0.376263	0.543782	1	387	368	387	312	350	361
ENSMUSG00000010154.7_Spire2	-0.296467	2.07646	2.07822	0.158762	0.879214	81	84	137	118	100	132
ENSMUSG00000010175.13_Prox1	0.519804	2.31154	7.80889	0.00856292	0.263606	120	107	106	94	81	47
ENSMUSG00000010205.11_Raver1	0.0905594	6.44769	1.73423	0.196871	0.979284	2186.45	2162.71	2112.47	2166.36	1898.86	1708.68
ENSMUSG00000010277.7_2610507B11Rik	-0.00656501	7.68929	0.00730502	0.932401	1	4668	4918	4582	4361	4222	4866
ENSMUSG00000010290.7_AI597479	-0.0204974	5.12188	0.0685585	0.795062	1	826	770	877	914	702	768
ENSMUSG00000010307.7_Tmem86a	0.214048	4.32066	2.8002	0.103632	0.7491	468	446	446	305	367	431
ENSMUSG00000010311.15_Optc	-0.302748	-0.16642	0.871819	0.35718	1	15	14	27	16	25	24
ENSMUSG00000010342.16_Tex14	-0.22101	-0.36741	0.396609	0.533147	1	15	13	10	13	14	15
ENSMUSG00000010358.13_Ifi35	-0.0379305	5.76952	0.170288	0.682504	1	1446.09	1826.04	1622.21	1646.57	1544.12	1573.52
ENSMUSG00000010362.9_Rdm1	-0.507155	4.18869	14.1204	0.000659766	0.111425	414	344	420	516	456	608
ENSMUSG00000010376.15_Nedd8	-0.466099	5.74888	7.32613	0.0120734	0.29824	1270.93	1139.97	1232.96	1302.97	1211.94	2200.99
ENSMUSG00000010392.8_Gosr1	0.0526589	5.97654	0.684852	0.413818	1	1508	1452	1516	1555	1343	1208
ENSMUSG00000010406.12_Mrpl52	-0.497841	4.64605	5.50314	0.0275485	0.410531	577	557	587	577	578	1117
ENSMUSG00000010435.7_Spaca7	0	-3.41089	0	1	1	0	0	0	0	0	0
ENSMUSG00000010453.12_Kansl3	0.0232069	6.46198	0.10405	0.749041	1	2281	2182	2166	2315	2171	1723
ENSMUSG00000010461.15_Eya4	0.875375	-0.342168	5.0307	0.0316795	0.435985	14	30	31	19	16	4
ENSMUSG00000010476.14_Ebf3	-1.22573	-1.62231	4.07724	0.0515815	0.542036	4	1	6	11	8	6
ENSMUSG00000010492.10_Uckl1os	-0.324773	3.19337	5.29294	0.0278154	0.412712	228.5	192.73	231.44	281.19	215.37	278.04
ENSMUSG00000010505.16_Myt1	0.817516	-2.71746	0.413581	0.524702	1	1	2	1	1	1	0
ENSMUSG00000010517.7_Faf1	-0.179883	5.1446	3.65893	0.0644097	0.603524	731	817	853	887	701	984
ENSMUSG00000010529.6_Gm266	1.12294	-2.81181	0.934584	0.341336	1	2	2	1	2	0	0
ENSMUSG00000010538.14_Tsacc	-1.00137	-0.179041	8.77263	0.0056077	0.228854	19	15	7	22	27	28.95
ENSMUSG00000010554.14_Mettl16	-0.113927	4.69822	1.81109	0.187478	0.955423	634	590	641	668	564	679
ENSMUSG00000010592.9_Dazl	-0.742804	-2.67787	0.551753	0.462815	1	2	0	1	1	3	1
ENSMUSG00000010601.14_Apol7a	0.526777	-0.205829	1.08982	0.305164	1	12.1	45.19	24.28	27	17.22	10.09
ENSMUSG00000010607.8_Pigyl	-0.428007	4.00674	5.92428	0.0214117	0.371876	403	343	359	373	390	631
ENSMUSG00000010608.15_Rbm25	0.28157	6.91687	2.27402	0.144561	0.848141	2775.9	3033.92	2914.98	2794.95	2709.93	1368.97
ENSMUSG00000010609.15_Psen2	0.0247821	5.11773	0.0616792	0.805388	1	982	716	739	739	765	762
ENSMUSG00000010651.4_Acaa1b	-0.949749	1.96584	5.83508	0.0233247	0.381894	99.65	33.1	49.35	104.26	81.66	145.66
ENSMUSG00000010660.3_Plcd1	-0.0979932	3.9471	0.938008	0.339779	1	372	359	344	447	375	277
ENSMUSG00000010663.5_Fads1	-0.168591	7.33542	2.95528	0.0948906	0.720007	3559	4053	4286	4490	3642	4532
ENSMUSG00000010721.15_Lmbr1	-0.0405631	4.3059	0.216643	0.644643	1	479	414	518	480	429	465
ENSMUSG00000010751.15_Tnfrsf22	0.11181	3.43577	0.820725	0.371483	1	272.73	253.26	289.13	260.73	260.33	195.74
ENSMUSG00000010755.17_Cars	0.19062	4.63307	4.98099	0.0324762	0.440735	623	607	663	618	524	438
ENSMUSG00000010760.5_Phlda2	-0.587575	-0.307984	3.12958	0.0860513	0.684913	9	15	20	24	21	18
ENSMUSG00000010796.11_Asz1	-0.328196	-2.56735	0.146338	0.704493	1	3	0	2	1	2	3
ENSMUSG00000010797.6_Wnt2	-0.58223	4.08548	10.6274	0.00293336	0.188139	429	327	413	563	379	709
ENSMUSG00000010803.13_Gabra1	-1.71089	-2.97422	1.42475	0.241325	1	0	1	0	2	2	0
ENSMUSG00000010825.17_Grid2ip	0	-3.22374	0	1	1	0	0	0	0	0	0
ENSMUSG00000010830.8_Kdelr3	-0.0761134	4.00336	0.197736	0.659819	1	402	394	349	277	347	507
ENSMUSG00000010841.13_Cfap97d1	0	-3.47582	0	1	1	0	0	0	0	0	0
ENSMUSG00000010911.12_Apip	-0.106894	3.65777	0.511894	0.479312	1	302	273	364	312	245	396
ENSMUSG00000010914.10_Pdhx	-0.0543217	4.11208	0.359107	0.553062	1	410	373	441	416	338	448
ENSMUSG00000010936.11_Vac14	0.131139	5.04163	2.30117	0.138722	0.835244	737	847	783	715	640	694
ENSMUSG00000011008.13_Mcoln2	0.390692	1.85255	3.1338	0.0858493	0.684131	72	122	79	66	84	48
ENSMUSG00000011034.6_Slc5a1	1.25288	3.33626	7.32427	0.0127981	0.30353	189	686	390	260	160	93
ENSMUSG00000011096.17_Akt1s1	-0.287685	5.19723	8.99455	0.00509651	0.224977	855	742	807	896	854	1021
ENSMUSG00000011114.18_Tbrg1	-0.114217	6.33789	1.71935	0.198755	0.984856	1934.33	2012.41	2042.7	2066.75	1765.64	2295.68
ENSMUSG00000011118.4_Panx3	0	-3.3687	0	1	1	0	0	0	0	0	0
ENSMUSG00000011148.14_Adssl1	-0.134174	4.16794	0.897549	0.350271	1	453	339	483	438	368	514
ENSMUSG00000011154.17_Cfap161	-0.622223	3.33784	10.5768	0.00277206	0.1849	225	212	270	392	229	410
ENSMUSG00000011158.8_Brf1	0.0677331	5.45775	0.347721	0.55939	1	1158.99	967.96	1001	1117.99	1060	670.99
ENSMUSG00000011171.11_Vipr2	0.0146838	4.74422	0.00663261	0.935721	1	798	532	615	823	547	474
ENSMUSG00000011179.8_Odc1	-0.357064	6.54952	5.33335	0.0290771	0.42027	1895.24	2134.95	2725.19	2802.53	2090.6	3270.41
ENSMUSG00000011254.16_Thg1l	-0.435047	2.78939	7.79517	0.00861553	0.263606	158	121	158	164	170	222
ENSMUSG00000011256.16_Adam19	0.386543	6.73016	7.53366	0.0104589	0.282099	2576.22	2574.32	2211.9	2264.58	2010.28	1126
ENSMUSG00000011257.19_Pabpc4	-0.00376173	5.24053	0.00196968	0.964866	1	870.31	811.56	866.61	879.48	756.57	788.64
ENSMUSG00000011263.16_Exoc3l2	0.101852	1.61839	0.161107	0.690706	1	69	61	91	79	65	52
ENSMUSG00000011267.8_Zfp296	-0.226803	1.67943	1.7998	0.188823	0.958927	64.75	66.75	82.92	72	81.13	83.64
ENSMUSG00000011305.11_Plin5	-0.470178	1.824	6.2246	0.0177347	0.345352	81	58	85	107	82	105
ENSMUSG00000011306.7_Sugp1	0.0636987	5.04336	0.880183	0.354913	1	799	782	825.99	798	710	679
ENSMUSG00000011349.5_Dmrtc2	-1.87187	-3.30849	1.33922	0.257994	1	0	0	0	0	0	1
ENSMUSG00000011350.15_Gm5893	0	-3.49827	0	1	1	0	0	0	0	0	0
ENSMUSG00000011382.8_Dhdh	-0.0475966	4.58304	0.155965	0.69542	1	593	559.95	600.18	684.39	651.96	393.51
ENSMUSG00000011427.16_Zfp790	0.043849	4.21209	0.209238	0.650339	1	483	482	486	460	438	436
ENSMUSG00000011463.5_Cpb1	-0.101573	0.390788	0.161985	0.68991	1	39	35	17	36	24	33
ENSMUSG00000011486.14_Slc25a41	-1.87138	-3.03828	1.20821	0.280352	1	0	0	0	0	0	1
ENSMUSG00000011589.9_Fsd1	1.11022	-2.72992	0.854853	0.361841	1	0	2	3	1	1	0
ENSMUSG00000011632.7_Pinlyp	2.34225	-2.92844	3.95013	0.0551506	0.561444	1	3	3	0	0	1
ENSMUSG00000011658.16_Fuz	-0.0581265	4.9618	0.409665	0.526523	1	824.93	685.24	767.15	818.38	823.94	611.45
ENSMUSG00000011751.16_Sptbn4	0.119933	-0.802873	0.0841182	0.773592	1	14.71	13	10	12	14	7
ENSMUSG00000011752.7_Pgam1	-0.145336	6.80067	1.87219	0.180395	0.934784	2457.23	2640.06	2663.67	2632.88	2376.85	3092.56
ENSMUSG00000011831.16_Evi5	0.0983043	5.85642	1.3846	0.24767	1	1365.8	1330	1343.25	1344.93	1087.14	1153.62
ENSMUSG00000011832.15_Evi5l	0.0704492	4.71677	0.519459	0.476107	1	665.87	639.27	616.52	665.85	634.57	444.01
ENSMUSG00000011837.4_Snapc2	-0.318376	4.10489	7.11342	0.0117256	0.294739	425	353	388	450	427	497
ENSMUSG00000011877.13_Git1	-0.024727	6.88658	0.0968639	0.757568	1	3035	2683	2951	2808	2990	2555
ENSMUSG00000011884.13_Gltp	-0.151285	6.94922	3.62855	0.0654715	0.608808	3122	2824	3136	3134	3014	3381
ENSMUSG00000011958.17_Bnip2	-0.104422	7.07957	2.55951	0.119087	0.795258	3192.87	3139.74	3216.83	3312.94	3090.85	3314.91
ENSMUSG00000011960.12_Ccnt1	0.0398607	5.85883	0.19427	0.662237	1	1355.51	1391.76	1387.59	1375.02	1362.63	1084.95
ENSMUSG00000012017.4_Scarf2	0.0542525	6.9372	0.351914	0.557043	1	2681	2916	2922	2959	2662	2191
ENSMUSG00000012042.9_4930579F01Rik	1.22378	-3.23168	0.847377	0.365368	1	1	1	1	0	1	0
ENSMUSG00000012076.8_Brms1l	0.046482	4.67498	0.321092	0.574755	1	635	630	601	647	589	484
ENSMUSG00000012114.17_Med15	0.149694	6.16416	3.19405	0.0830213	0.673649	1633.79	1858.32	1822.55	1777.11	1561	1229.65
ENSMUSG00000012117.13_Dhdds	-0.128912	5.62227	3.39866	0.0741726	0.639779	1176	1047	1149	1291	1028	1180
ENSMUSG00000012123.17_Crybg2	-0.432961	3.19124	7.90797	0.00819302	0.259229	161	163	220	292	203	205
ENSMUSG00000012126.16_Ubxn11	-0.109959	4.05918	0.824163	0.370495	1	401.13	396.26	431.4	561.37	363.24	344.3
ENSMUSG00000012187.13_Mogat1	-0.751409	-1.84704	1.69732	0.201585	0.991482	10	3	3	7.74	9	9
ENSMUSG00000012211.13_Tex22	-0.0806232	-3.1946	0.00327759	0.954779	1	3	0	0	0	1	2
ENSMUSG00000012282.2_Wnt8a	-1.48145	-3.07204	1.52039	0.22675	1	2	0	0	2	4	0
ENSMUSG00000012296.16_Tjap1	0.0546688	4.94829	0.371442	0.546359	1	852	780	693	772	714	642
ENSMUSG00000012350.15_Ehf	0.255634	5.53737	6.30411	0.0170802	0.340953	1108	1426	1128	1127	997	802
ENSMUSG00000012396.12_Nanog	0.151843	-1.23722	0.102706	0.750611	1	3	16	9	9	11	4
ENSMUSG00000012405.16_Rpl15	-0.400373	8.02919	4.21981	0.0509822	0.539524	5847.52	5732.96	6188.08	6038.22	5501.89	10409.1
ENSMUSG00000012422.14_Tmem167	-0.12417	5.4653	1.33015	0.256997	1	961	1083	1066	1015	928	1254.39
ENSMUSG00000012428.9_Steap4	0.849119	4.81286	9.32755	0.00570139	0.229403	736	1380	915	701	571	344
ENSMUSG00000012429.9_Mplkip	-0.164089	3.89814	2.44111	0.127656	0.814306	328.79	330.79	311.35	349.38	333	348.22
ENSMUSG00000012443.4_Kif11	0.783061	4.00226	6.23565	0.0202031	0.362825	290	463	449	262	277	128
ENSMUSG00000012483.4_Rpa3	-0.283449	2.90016	2.75512	0.106342	0.759093	161	156	190	180	156.02	245
ENSMUSG00000012519.14_Mlkl	0.274729	3.13193	2.46216	0.126082	0.811191	209	332	213	206	189	197
ENSMUSG00000012520.10_Phox2b	1.81235	-3.21273	1.09715	0.305212	1	0	1	0	0	0	0
ENSMUSG00000012535.14_Tnpo3	0.0963783	6.18788	2.53562	0.120762	0.799069	1802.31	1818.63	1825.23	1749.48	1492.1	1592.84
ENSMUSG00000012609.19_Ttll5	-0.014298	3.93668	0.0208404	0.886085	1	372	344	382	383	319	350
ENSMUSG00000012640.16_Zfp715	0.034639	5.35572	0.131599	0.719075	1	1008	871	953	970	955	705
ENSMUSG00000012705.16_Retn	-1.04157	1.5223	5.63129	0.0257924	0.397379	46	40	98	95	155	106
ENSMUSG00000012777.14_Acp4	-0.555605	-3.1744	0.180401	0.674488	1	1.01	1.01	0	2.01	1.02	0
ENSMUSG00000012819.15_Cdh23	0.201683	-0.185001	0.250339	0.62013	1	28	23	11	15	17	19
ENSMUSG00000012848.15_Rps5	-0.593711	8.55972	6.83247	0.0154642	0.32745	7913	7671	8534	8785	7957	17222
ENSMUSG00000012889.8_Podnl1	0.431629	2.91362	2.04484	0.165039	0.892938	154	157	163	123	155	57
ENSMUSG00000013033.16_Adgrl1	0.0340854	6.87642	0.044945	0.833777	1	2909.15	2650.06	2755.81	3121.67	3092.42	1556.66
ENSMUSG00000013076.17_Amotl1	0.0477322	6.98427	0.222906	0.639917	1	3118	2839	2762	2809	2957	2247
ENSMUSG00000013083.8_2200002J24Rik	0	-3.28826	0	1	1	0	0	0	0	0	0
ENSMUSG00000013089.15_Etv5	0.0654059	7.51355	0.475122	0.49542	1	4413.35	3975.82	3742.86	4260.39	3098.91	3671.73
ENSMUSG00000013091.5_Tmem190	0.255342	-2.04613	0.125854	0.725009	1	8	4	2	2	4	5
ENSMUSG00000013150.15_Gfod2	-0.106223	4.34731	1.52505	0.225508	1	493	537	495	509	501	543
ENSMUSG00000013155.10_Enkd1	-0.00547838	2.73188	0.00186901	0.965775	1	151	185	185	185	158	154
ENSMUSG00000013158.6_4933405L10Rik	-2.63687	-2.90007	3.09167	0.0897801	0.701495	0	0	0	2	0	0
ENSMUSG00000013160.7_Atp6v0d1	-0.192118	6.59521	3.05892	0.0895171	0.700798	2207	2302	2294	2293	2064	2966
ENSMUSG00000013236.17_Ptprs	0.184029	6.55476	1.85333	0.184013	0.945149	2348	2290	2324	2400	2208	1257
ENSMUSG00000013275.9_Slc41a1	0.159517	5.80025	4.15867	0.0494299	0.532619	1429	1356	1356	1334	1094	1098
ENSMUSG00000013338.16_Fer1l4	0.357252	1.2375	0.991687	0.327622	1	41	73	110	98	49	22
ENSMUSG00000013353.10_4931406B18Rik	0.728951	-3.30863	0.254403	0.617768	1	0	0	2	1	0	0
ENSMUSG00000013367.5_Iglon5	0.406431	-0.309437	1.36933	0.250242	1	14	25	18	18	14	9
ENSMUSG00000013415.9_Igf2bp1	0.101114	1.19822	0.197097	0.659948	1	70	50	47	43	52	52
ENSMUSG00000013418.8_B4galnt2	0.269069	-2.03977	0.127507	0.723286	1	2	5	2	1	4	2
ENSMUSG00000013419.7_Zfp651	-0.0705245	5.12392	0.56472	0.457648	1	898	750	805	830	823	787
ENSMUSG00000013465.19_Nelfb	-0.0861306	6.35149	1.95384	0.171425	0.910245	1990	1908	1940	2139	1956	1792
ENSMUSG00000013483.14_Card14	0.839963	-1.0275	2.71533	0.108802	0.766778	6.46	13.42	10.2	5.16	3.97	6.63
ENSMUSG00000013495.15_Tmem175	-0.141835	4.90996	3.40173	0.0740485	0.639557	651.74	654.27	715	717.68	709.96	683.97
ENSMUSG00000013523.13_Bcas1	-0.117454	2.72238	0.673684	0.417613	1	175.91	161	192	213	134.92	196.92
ENSMUSG00000013539.14_Tango2	-0.0817132	4.16328	0.688306	0.412655	1	464	401	421	455	397	438
ENSMUSG00000013562.12_4833413E03Rik	2.59055	-3.14048	2.28055	0.141727	0.842102	1	1	0	0	0	0
ENSMUSG00000013584.5_Aldh1a2	0.428388	4.17809	2.11817	0.159226	0.880244	380	700	531	706	243	217
ENSMUSG00000013593.12_Ndufs2	-0.171313	6.52192	4.0316	0.0528325	0.549245	2188	2110	2157	2257	2048	2561.02
ENSMUSG00000013611.14_Snx31	-0.45512	-1.32337	0.79221	0.379824	1	11	3	9	11	8	11
ENSMUSG00000013622.15_Atraid	-0.340519	5.75325	8.02701	0.00790133	0.258201	1337.72	1188.95	1249	1290.98	1262	1937.06
ENSMUSG00000013629.16_Cad	0.297082	5.17589	5.72438	0.0226617	0.378144	867	949	939	930	719	499
ENSMUSG00000013643.13_Lypd8	1.42164	-2.64093	2.01297	0.165547	0.893905	2	5	2	3	0	0
ENSMUSG00000013646.17_Sh3bp5l	-0.186172	5.46968	6.66656	0.0144113	0.31922	1113	954	981	1132	1134	1022
ENSMUSG00000013653.2_1810065E05Rik	1.81073	-3.38979	1.29343	0.266993	1	1	0	0	0	0	0
ENSMUSG00000013662.6_Atad1	-0.0234657	6.14573	0.113123	0.738728	1	1635	1558	1679	1640	1434	1616
ENSMUSG00000013663.7_Pten	-0.0148821	7.34742	0.0407253	0.841298	1	3743.93	3553.6	3775.56	3588.62	3435.08	3565.21
ENSMUSG00000013668.9_4933402N03Rik	0	-3.49827	0	1	1	0	0	0	0	0	0
ENSMUSG00000013698.12_Pea15a	-0.240714	7.90223	6.78798	0.0136212	0.310786	5828	5479	5591	5672	5943	7189
ENSMUSG00000013701.13_Timm23	-0.325417	5.40753	3.30594	0.0811707	0.66712	944.07	1014.57	1013.15	991.2	926.77	1576.81
ENSMUSG00000013707.3_Tnfaip8l2	0.0361392	4.07017	0.0498951	0.824746	1	397	442	412	319	314	513
ENSMUSG00000013736.16_Trnt1	-0.0368107	4.77869	0.20882	0.650664	1	606.19	645.41	605.65	657.1	582.87	569.81
ENSMUSG00000013766.11_Ly6g6e	-0.0460361	0.680405	0.0208499	0.88606	1	32.19	47.32	44.68	37.57	39.15	44.45
ENSMUSG00000013787.15_Ehmt2	0.117314	6.90777	1.9974	0.166858	0.896727	3073	2804	2871	2882	2746	2052
ENSMUSG00000013822.7_Elof1	-0.467129	5.94178	7.70922	0.010229	0.280648	1479	1405	1636	1835	1453	2587
ENSMUSG00000013833.15_Med16	-0.184742	5.34304	3.99762	0.053786	0.553963	1004	904	950.8	1003.77	908	1156.95
ENSMUSG00000013846.10_St3gal1	0.240716	7.7505	5.98658	0.0198621	0.359731	5556	5753	5457	5253	4713	3570
ENSMUSG00000013858.14_Tmem259	-0.0839781	6.70559	1.58779	0.21641	1	2345.84	2331.96	2381.93	2356.58	2458.77	2268.75
ENSMUSG00000013878.18_Rnf170	0.109544	4.63388	1.5445	0.222637	1	564.14	594.76	580.48	565.21	533.2	434.93
ENSMUSG00000013921.15_Clip3	0.30407	3.02629	5.21028	0.0289746	0.419708	227	217	180	177	170	134
ENSMUSG00000013928.13_Thap8	-0.265466	-2.15028	0.0828527	0.775254	1	1	4.28	0	1.1	4	1
ENSMUSG00000013936.12_Myl2	-2.27463	-2.92821	3.15373	0.084902	0.680358	0	1	0	1	2	3
ENSMUSG00000013973.12_Dedd	-0.0911437	4.94181	1.44042	0.238549	1	769.77	766.68	766.16	793.03	780.19	750.95
ENSMUSG00000013974.3_Mcemp1	0.179674	3.97174	1.54364	0.222763	1	410	280	415	275	252	390
ENSMUSG00000013997.10_Nit1	-0.210908	5.51996	7.98	0.00793494	0.258809	1097.23	933.32	1002.84	1082.97	1119.81	1117.05
ENSMUSG00000014030.15_Pax5	0.093384	4.59688	0.189282	0.667385	1	467	694	561	451.4	636.94	438.68
ENSMUSG00000014039.18_Prdm15	0.389839	4.01061	13.7662	0.000753174	0.116612	402	441	376	323	310	252
ENSMUSG00000014074.17_Rnf168	0.0628595	4.99199	0.819026	0.371973	1	766	761	736	724	629	701
ENSMUSG00000014075.15_Tctex1d2	-0.387163	2.78052	7.01445	0.0122699	0.299507	126	131	151	163	155	186
ENSMUSG00000014077.13_Chp1	-0.0328674	7.42364	0.181651	0.672703	1	4189.37	3807.01	4089.59	3941.58	3526.48	4221.54
ENSMUSG00000014104.12_Sval2	0	-3.49827	0	1	1	0	0	0	0	0	0
ENSMUSG00000014158.12_Trpv4	0.0442095	3.40239	0.0670612	0.79726	1	309	226	280	337	214	205
ENSMUSG00000014164.15_Klhl3	0.131142	2.79479	0.437846	0.512722	1	201	169	168	163	190	114
ENSMUSG00000014177.10_Tvp23b	-0.163574	5.02443	3.39367	0.0743754	0.640753	754	736	802	916	682	839
ENSMUSG00000014195.15_Dnajc7	0.0493484	6.84142	0.347412	0.559564	1	2969.29	2663.28	2822.77	2787.4	2872.55	2106.94
ENSMUSG00000014198.15_Zfp385c	0.571806	-1.6475	1.08139	0.305886	1	4	8	10	7	4	3
ENSMUSG00000014226.10_Cacybp	-0.202312	5.32194	1.93822	0.174797	0.919894	797.72	946.44	898.12	867.38	794.04	1200.72
ENSMUSG00000014232.14_Cluap1	-0.384804	3.97048	13.7324	0.000762787	0.116612	372.86	309.7	360.06	470.48	385.1	435.6
ENSMUSG00000014243.5_Zswim7	-0.383354	1.40275	2.95205	0.0950637	0.720356	63	60	44	67	52	87
ENSMUSG00000014245.8_Pigl	0.0785419	3.03774	0.216103	0.645054	1	214	184	185	226	204	99
ENSMUSG00000014294.4_Ndufa2	-0.587623	5.4062	9.01774	0.00617444	0.236624	885	845	984	1049	972	1798
ENSMUSG00000014301.13_Pam16	-0.484138	3.25047	12.9791	0.00101518	0.128747	187.36	213.27	231.73	255.32	246.39	331.77
ENSMUSG00000014303.13_Glis2	-0.196861	6.17193	3.95528	0.0550008	0.560434	1683.6	1587.26	1655.27	1991.23	1953.33	1429.45
ENSMUSG00000014313.15_Cox6c	-0.435079	6.75415	5.3883	0.0290823	0.42027	2436.14	2488.47	2527.15	2612.47	2482.05	4346.11
ENSMUSG00000014329.14_Bicc1	0.227199	5.90073	6.99827	0.0123615	0.29982	1475	1530.88	1267	1302	1005	1164
ENSMUSG00000014349.7_Ube2z	-0.0122831	6.85116	0.0351646	0.85239	1	2887	2783	2806	2781	2512	2801
ENSMUSG00000014351.12_Gip	-1.86766	-3.45389	1.32092	0.267044	1	0	0	0	0	1	0
ENSMUSG00000014353.15_Tmem87b	0.110046	5.89016	1.77792	0.191463	0.965874	1438	1327	1417	1444	1209	1039
ENSMUSG00000014355.10_Anapc1	0.128071	6.70484	3.70685	0.0627734	0.595305	2512	2522	2537	2473	2181	1937
ENSMUSG00000014361.5_Mertk	0.20004	6.01131	1.80389	0.190427	0.962424	1583	1472	1514	1561	1280	960
ENSMUSG00000014402.15_Tsg101	-0.301227	5.7503	7.91752	0.0081583	0.259229	1196.8	1189.59	1295.07	1329.31	1223.08	1720.21
ENSMUSG00000014418.16_Hps5	0.302923	5.67124	6.69162	0.0142509	0.317261	1250	1277	1171	1144	1085	637
ENSMUSG00000014426.9_Map3k4	0.0956845	5.26462	1.33941	0.255379	1	924	869	888	891	822.04	674
ENSMUSG00000014444.17_Piezo1	0.228121	7.50903	4.16844	0.0491784	0.531749	4815.3	4461.13	4194.88	4344.46	3870.88	2769.28
ENSMUSG00000014453.4_Blk	-0.186921	3.89271	1.05745	0.312417	1	356	353	347	405	413	324
ENSMUSG00000014470.4_Rnf166	-0.234117	5.29422	8.3665	0.00669166	0.242899	919	883	843	963	940	1039
ENSMUSG00000014496.8_Ankrd28	0.074062	4.8809	0.759974	0.389585	1	650	626	692	664	585	528
ENSMUSG00000014498.9_Ankrd52	0.546164	5.95671	5.6164	0.0266033	0.404212	1540.87	1597.25	1394.95	1353.09	1152.93	483.21
ENSMUSG00000014503.15_Pkd2l2	0.564085	1.84418	8.32523	0.00681385	0.244263	94.4	91.05	80.58	61.91	64.05	45.09
ENSMUSG00000014504.16_Srp19	-0.0777529	4.88831	1.0705	0.308295	1	634	678	739	703	705	643
ENSMUSG00000014529.9_Tmbim7	0	-3.49827	0	1	1	0	0	0	0	0	0
ENSMUSG00000014542.3_Clec4f	0	-3.41066	0	1	1	0	0	0	0	0	0
ENSMUSG00000014543.14_Klra17	0.340327	-0.501861	0.763201	0.388591	1	20	16	16	15	14	10
ENSMUSG00000040552.8_C3ar1	1.62653	3.9435	67.5909	6.36709e-09	0.000176435	385	612	377	159	145	120
ENSMUSG00000014550.14_Rbsn	-0.0244368	5.60198	0.137338	0.713292	1	1170	1112	1150	1198	1018	1096
ENSMUSG00000014551.8_Mrps25	-0.267769	5.89833	7.33464	0.0106009	0.284158	1531.94	1306.28	1596.78	1697.45	1612.22	1738.29
ENSMUSG00000014554.13_Dguok	-0.26834	4.78505	8.68644	0.00582088	0.230099	647	600	644	694	672	785
ENSMUSG00000014592.20_Camta1	-0.105664	3.84464	0.52924	0.472015	1	338	308	378	408	390	252
ENSMUSG00000014599.10_Csf1	-0.0149988	6.05264	0.0100884	0.920742	1	1553	2206	1854	1882	1689	1809
ENSMUSG00000014601.13_Strip1	-0.00276054	5.52968	0.00157631	0.968567	1	1125	1148	1097	1111	1127	966
ENSMUSG00000014602.15_Kif1a	0.477723	3.29316	6.31618	0.0172781	0.34199	292	303	319	305	159	166
ENSMUSG00000014603.3_Alx3	0	-3.32833	0	1	1	0	0	0	0	0	0
ENSMUSG00000014606.14_Slc25a11	-0.304883	6.13838	7.17786	0.0113852	0.29231	1646.15	1583.28	1645	1783.27	1516.37	2371.36
ENSMUSG00000014609.16_Chrne	-0.0724155	-2.02233	0.0144864	0.911864	1	4	2	3	3	4	2
ENSMUSG00000014633.15_Cmc2	-0.234251	2.95235	1.6843	0.20328	0.996374	202	182	174	171	182	264
ENSMUSG00000014668.15_Chfr	0.128674	5.29116	1.91753	0.175346	0.921299	1017.9	1024.22	911.41	862.72	979.96	721.31
ENSMUSG00000014686.8_Ceacam16	0.369367	-0.247839	0.835677	0.367214	1	7	16.76	18.28	13.71	13	4.27
ENSMUSG00000014704.10_Hoxa2	-0.329805	2.5662	5.58007	0.0241658	0.387505	142.86	99	113.59	155	153.85	115.9
ENSMUSG00000014725.16_Adam28	0.114806	4.02003	0.723876	0.400958	1	401	389	475	409	328	371
ENSMUSG00000014747.6_Ankrd53	1.12116	-2.84796	0.88416	0.354273	1	4	0	1	2	0	0
ENSMUSG00000014748.13_Tex261	-0.117637	6.75641	2.7027	0.109597	0.769546	2731	2448	2594	2836	2377	2778
ENSMUSG00000014763.8_Fam120b	0.0131839	5.67052	0.0354139	0.851874	1	1131	1171	1177.82	1196	1142	940
ENSMUSG00000014767.17_Tbp	-0.0200954	4.6556	0.0613117	0.805956	1	599.45	613.6	582.54	579.76	619.25	527.04
ENSMUSG00000014769.10_Psmb1	-0.311709	6.60412	4.09868	0.0532053	0.551086	2158	2154	2253	2271	2061	3324
ENSMUSG00000014771.13_Pdcd2	-0.302836	3.25406	4.3236	0.0453698	0.512628	238.55	224.4	172.46	229.24	210.75	299.96
ENSMUSG00000014773.13_Dll1	0.434115	5.48195	10.785	0.0026216	0.180711	1642	1341	1534	1170	1055	951
ENSMUSG00000014776.7_Nol3	-0.380923	4.14778	9.01384	0.00505449	0.224977	360.33	378.14	463.04	487.62	433.34	556.1
ENSMUSG00000014778.10_Fhod1	0.0843144	7.15322	0.160436	0.692408	1	3781.78	3286.75	3285.54	3983.73	3822.72	1573
ENSMUSG00000014782.16_Plekhg4	-0.490006	-0.622697	1.22393	0.276527	1	6	7	14	10	18	8
ENSMUSG00000014786.8_Slc9a5	0.0532926	3.51303	0.0555317	0.815507	1	258	254	257	271	317	120
ENSMUSG00000014791.10_Elmo3	-0.104113	4.80993	1.77221	0.192159	0.967624	635	659	632	702	637	626
ENSMUSG00000014813.9_Stc1	0.244086	3.06955	2.15311	0.151672	0.8624	194	180	215	136	180	153
ENSMUSG00000014837.15_4931428F04Rik	0.0607501	2.24752	0.0843933	0.773233	1	115.67	117.86	107.96	122.38	134.66	55.9
ENSMUSG00000014846.12_Tppp3	-0.807073	8.4091	15.3476	0.000657494	0.111425	7154	5732	8524	10487	8929	15694
ENSMUSG00000014850.15_Msh3	0.0261614	3.69381	0.0590804	0.809448	1	303.82	302.14	301.24	272.55	271.72	298
ENSMUSG00000014852.16_Adamts13	0.572992	-0.837545	0.938954	0.340048	1	14	8	19	8	15	3
ENSMUSG00000014856.12_Tmem208	-0.244451	4.82724	6.26664	0.0173853	0.342933	680.22	631.25	630.46	696.27	699.28	778
ENSMUSG00000014859.9_E2f4	-0.0463025	5.63303	0.469415	0.498003	1	1142	1155	1138	1210	1113	1045
ENSMUSG00000014867.9_Surf4	-0.0487476	7.66872	0.287788	0.595211	1	4733	5130	5150	4930	4273	5474
ENSMUSG00000014873.15_Surf2	-0.0110033	4.49881	0.0176828	0.895013	1	583.63	543.53	563.43	584.29	573	461.46
ENSMUSG00000014905.4_Dnajb9	0.0346282	5.74943	0.121093	0.730044	1	1206	1119	1264.97	1163	922	1231
ENSMUSG00000014907.10_Naf1	0.107261	3.88311	1.21385	0.278477	1	349.81	336.61	413.91	403.87	302.37	268
ENSMUSG00000014932.15_Yes1	0.0517379	5.35896	0.467012	0.499097	1	943.16	887.51	904.58	888.49	781.43	832.56
ENSMUSG00000014956.15_Ppp1cb	0.00348118	7.81177	0.00210734	0.96366	1	4695	4788	5398	5129	4325	4627.69
ENSMUSG00000014959.12_Gorasp2	-0.144016	6.75129	2.18241	0.149001	0.856439	2577.6	2440.3	2685.51	2626.57	2269.33	3134.62
ENSMUSG00000014980.14_Tsen15	-0.133295	3.76822	1.89325	0.178029	0.927862	354.29	339.2	323.37	344.68	351.8	358.85
ENSMUSG00000015001.17_Oc90	0	-3.47594	0	1	1	0	0	0	0	0	0
ENSMUSG00000015002.18_Efr3a	0.208254	6.15421	10.3363	0.00289927	0.187492	1647	1759	1707	1495	1365	1340
ENSMUSG00000015013.9_Trappc2l	-0.57767	4.0788	15.7214	0.000367793	0.0852864	335	348	370	430	402	645
ENSMUSG00000015016.8_Acsf3	-0.0290514	3.87699	0.0895463	0.766616	1	380	355	327	382	321	327
ENSMUSG00000015023.7_Ddx19a	-0.0109245	5.39418	0.0244213	0.876762	1	1026.16	1008.95	1053.25	1030.95	910.45	1006.81
ENSMUSG00000015027.11_Galns	0.209028	4.21837	4.69525	0.0375045	0.470896	391	472	465	389	347	354
ENSMUSG00000015053.14_Gata2	-0.0036193	7.34324	0.000956839	0.975509	1	4104	3723	4494	3908	4304	3482
ENSMUSG00000015083.11_C8g	0.437266	0.0757432	2.35054	0.134695	0.826592	25	24	23	12	18	20
ENSMUSG00000015085.8_Entpd2	0.0700387	3.41886	0.204613	0.653959	1	346	271	259	262	226	301
ENSMUSG00000015087.14_Rabl6	-0.00584732	6.15894	0.00883553	0.925675	1	1679	1664	1737	1685	1623	1528
ENSMUSG00000015090.13_Ptgds	-0.44126	-1.61532	0.423153	0.519835	1	2	5	7	3	8	7
ENSMUSG00000015092.9_Edf1	-0.428913	6.20593	7.94715	0.0089976	0.266946	1707.23	1700.11	1616.03	1808.61	1693.19	2846.11
ENSMUSG00000015093.15_Clic3	-0.625675	6.66487	11.2185	0.0026661	0.181735	2020	2006	2535	2736	2287	4458
ENSMUSG00000015094.16_Npdc1	-0.267259	6.21173	9.13645	0.00479601	0.221664	1681	1743	2047	2133	1876	2217
ENSMUSG00000015095.12_Fbxw5	-0.10913	5.85118	2.45897	0.126319	0.812148	1380	1302	1354	1465	1393	1273
ENSMUSG00000015112.15_Slc25a13	0.0464109	3.01565	0.116652	0.734842	1	221	170	183	200	151	177
ENSMUSG00000015120.15_Ube2i	0.000904744	7.21131	0.000201581	0.988757	1	3390.65	3343.26	3423.64	3279.32	3022.15	3307.52
ENSMUSG00000015126.9_Tsr3	-0.200651	3.62087	2.30955	0.138029	0.833457	296.59	278.99	272.97	266.72	311.16	341.15
ENSMUSG00000015127.14_Unkl	0.124536	5.36933	1.27292	0.26729	1	1051.62	905.04	980.65	1053.66	882.67	637.6
ENSMUSG00000015133.17_Lrrk1	0.206909	6.93505	6.35928	0.0166415	0.337276	2970	2943	2866	2817	2311	2119
ENSMUSG00000015134.15_Aldh1a3	0.807089	2.11954	2.17828	0.153796	0.869254	54	278	215	195	65	45
ENSMUSG00000015143.15_Actn1	0.200146	7.44938	6.93689	0.0127157	0.303103	3942.56	4526.42	4703.82	4201.94	3609.9	3107.92
ENSMUSG00000015149.14_Sirt2	-0.233609	6.332	7.38093	0.0103806	0.281735	2005	1716	1879	2050	1813	2354
ENSMUSG00000015165.16_Hnrnpl	0.0659393	7.66706	0.453761	0.505208	1	4966	4942	4818	5248	4862.05	3320
ENSMUSG00000015176.11_Nolc1	0.0505264	5.54202	0.412054	0.525328	1	1135	1131	1168	1189	998	966
ENSMUSG00000015189.12_Casd1	0.0342401	5.74829	0.206243	0.652677	1	1337	1160	1190	1166	1157	1089
ENSMUSG00000015202.13_Cnksr3	0.0531101	4.17411	0.221099	0.641272	1	490	471	401	379	385	475
ENSMUSG00000015214.14_Mtmr1	0.0130167	5.24039	0.0299707	0.863606	1	830	872	868	895	733	791
ENSMUSG00000015217.11_Hmgb3	0.0489139	4.24769	0.148851	0.702092	1	397.74	538.93	454.49	404.87	401.59	464.75
ENSMUSG00000015222.17_Map2	0.0982454	3.3172	0.717692	0.402956	1	220	244	241	217	191	216
ENSMUSG00000015224.10_Cyp2j9	-0.232608	2.94583	2.96028	0.0946231	0.718764	221	174	186	230	189	228
ENSMUSG00000015242.14_Nipsnap3a	0	-3.49827	0	1	1	0	0	0	0	0	0
ENSMUSG00000015243.4_Abca1	0.191814	6.3237	1.58707	0.21871	1	1794	1524	1587	1342	1487	1238
ENSMUSG00000015247.10_Nipsnap3b	-0.050603	4.30084	0.276319	0.60261	1	425	518	485	474	394	531
ENSMUSG00000015289.4_Lage3	-0.475753	3.9982	15.8538	0.000350767	0.0835518	352	349	357	431	399	557
ENSMUSG00000015290.15_Ubl4a	-0.244319	5.53863	8.91298	0.00527832	0.224977	1069	1116.21	1103.55	1185	1150	1344.64
ENSMUSG00000015291.10_Gdi1	0.0699767	7.55473	0.397761	0.532557	1	4524	4552.96	4692.99	4925	4792	2815
ENSMUSG00000015305.6_Sash1	0.19413	7.26626	3.17717	0.0838026	0.676985	3925	3782.94	3761.98	3789	3269	2510.98
ENSMUSG00000015312.9_Gadd45b	-0.214322	6.06169	5.18274	0.0293725	0.422161	1591	1419	1544	1702	1523	1773
ENSMUSG00000015314.10_Slamf6	0.184647	3.87856	1.27343	0.267559	1	265	323	329	282	303	183
ENSMUSG00000015316.11_Slamf1	0.234467	1.95329	0.722705	0.401559	1	76	99	98	87	73	61
ENSMUSG00000015335.16_Zdhhc12	-0.167798	3.68531	2.16307	0.150758	0.860647	320	290	289	283	309	360
ENSMUSG00000015337.5_Endog	-0.508027	3.53359	16.0999	0.000321344	0.0807944	219.53	253.98	285.87	372.37	296.5	355.03
ENSMUSG00000026452.15_Syt2	1.56984	0.323654	20.6127	6.99754e-05	0.0442219	30	43	40	14	15	7
ENSMUSG00000015341.17_Golga7	-0.105484	6.51571	1.86441	0.181279	0.937617	2132.73	2016.13	2120.31	2026.15	2011.73	2327.86
ENSMUSG00000015342.6_Xk	0.382762	1.88763	3.6545	0.064563	0.604111	74	120	99	67	89	57
ENSMUSG00000015354.8_Pcolce2	-0.297533	7.93826	2.80431	0.106522	0.759247	6597	4685	5385	6065	5078	8135
ENSMUSG00000015355.13_Cd48	0.199852	4.8842	1.64783	0.209794	1	711	754	738	594	494	723
ENSMUSG00000015357.10_Clpx	0.0447789	5.18139	0.375986	0.543929	1	848	829	876	895	715	743
ENSMUSG00000015363.13_Trabd	-0.0448313	6.04874	0.501211	0.483899	1	1577	1511	1646	1675	1511	1449
ENSMUSG00000015365.15_Mov10l1	-0.289263	-1.76991	0.202856	0.655347	1	7	2	9	9	7	5
ENSMUSG00000015377.10_Dennd6b	-0.100705	3.95156	0.307529	0.583551	1	382	332	358	453	435	212
ENSMUSG00000015396.4_Cd83	0.471025	5.02438	4.069	0.0554413	0.562646	743	1266	918	744	643	623
ENSMUSG00000015401.12_Cltrn	-0.440562	-2.53332	0.153061	0.698122	1	1	2	0	1	2	1
ENSMUSG00000015405.15_Ace2	-0.466989	3.97766	8.29034	0.00719687	0.249754	356	344	399	464	373	595
ENSMUSG00000015437.5_Gzmb	-0.23554	3.11038	0.385021	0.541081	1	228	221	284	282	237	297
ENSMUSG00000015441.4_Gzmf	0	-3.45398	0	1	1	0	0	0	0	0	0
ENSMUSG00000015443.9_Gzmn	0	-3.49827	0	1	1	0	0	0	0	0	0
ENSMUSG00000015451.16_C4a	0.336211	0.657662	1.35894	0.25201	1	39.17	45.88	45.02	50.01	33.1	15.9
ENSMUSG00000015452.14_Ager	-0.387574	10.6045	10.7585	0.00243902	0.176006	30979	33686	39197	42388	35983	49784
ENSMUSG00000015461.15_Atf6b	-0.0517722	5.83636	0.527543	0.472721	1	1270	1448	1336	1400	1281	1305
ENSMUSG00000015467.14_Egfl8	-0.392119	1.31798	2.85749	0.100299	0.73801	56.07	62	56	86	76	56
ENSMUSG00000015468.14_Notch4	0.201424	7.31426	2.80077	0.103942	0.750191	3843	3864	4355	4028	3768	2229
ENSMUSG00000015474.16_Ppt2	-0.128576	4.97755	2.42724	0.128706	0.81632	760.31	651	808	743	742	806
ENSMUSG00000015476.6_Prrt1	-0.0402304	2.03752	0.0320983	0.858899	1	103	72	93	119	90	55
ENSMUSG00000015478.13_Rnf5	-0.198712	4.67558	5.01262	0.0319667	0.437655	607.89	576.79	622.7	638.96	618.85	702.17
ENSMUSG00000015484.3_Fam163a	0.0624925	-2.23144	0.00527767	0.942522	1	8	1	1	2	1	6
ENSMUSG00000015488.14_Cacfd1	0.144527	5.39121	1.31495	0.260214	1	1125	1125	1045	1158	1072	622
ENSMUSG00000015501.10_Hivep2	0.121132	5.80931	2.15792	0.15123	0.861948	1234.17	1166.42	1347.25	1156.29	1082	1028.93
ENSMUSG00000015519.12_2310057J18Rik	0	-3.49827	0	1	1	0	0	0	0	0	0
ENSMUSG00000015522.18_Arnt	0.145122	6.35826	2.53524	0.120789	0.799069	2112	2076	2025	2116	1850	1396
ENSMUSG00000015533.9_Itga2	-0.0734241	4.95403	0.531339	0.471145	1	752	706	750	746	699	754
ENSMUSG00000024672.11_Ms4a7	1.5365	3.3372	50.8939	6.32913e-08	0.00116922	254	302	204	88	90	71
ENSMUSG00000015542.17_Nat9	-0.31075	4.14742	9.48508	0.00413561	0.214623	397	363	473	509	452	487
ENSMUSG00000015568.16_Lpl	0.387528	7.70858	5.20213	0.0312282	0.433216	5735	4931	5397	4839	3802	3091
ENSMUSG00000015575.15_Atp6v0e	-0.290356	6.15088	3.60653	0.0685201	0.620857	1732	1571	1693	1712	1463	2564
ENSMUSG00000015579.5_Nkx2-5	-0.998408	-1.77639	2.70084	0.109715	0.76968	4	3	6	8	12	5
ENSMUSG00000015597.17_Zfp318	0.18993	5.22323	3.48947	0.0705893	0.627447	866	880	876	730	807	642
ENSMUSG00000015599.9_Ttbk1	0.0436085	-0.039591	0.0128471	0.910438	1	22	12	24	28	21	5
ENSMUSG00000015605.6_Srf	-0.242909	5.62138	6.16358	0.0182554	0.349476	1161	1187	1199	1296	1255	1416
ENSMUSG00000015619.10_Gata3	-0.117838	3.72377	0.442304	0.511044	1	271	363	299	391	383	195
ENSMUSG00000015627.5_Gata5	-0.383458	3.6604	5.87815	0.0209219	0.367749	270.94	290.94	285	480.98	330	249
ENSMUSG00000015647.9_Lama5	0.3448	7.6095	4.11692	0.0531201	0.550583	5474	5215	4706	4876	4259	2488
ENSMUSG00000015652.9_Steap1	0.178931	0.749356	0.40344	0.529663	1	36	48	49	36	32	43
ENSMUSG00000015653.13_Steap2	0.513189	4.42833	16.2907	0.000300342	0.0792632	480	628	489	423	322	322
ENSMUSG00000015656.17_Hspa8	0.0820002	10.307	0.456081	0.504129	1	29264	34329	33663.4	29054.3	26860.5	30971.9
ENSMUSG00000015659.12_Serac1	0.171939	2.60587	0.954576	0.335609	1	163.97	140.24	121	138.75	136.87	84.46
ENSMUSG00000015665.8_Awat1	2.11524	-2.41152	4.16772	0.0491968	0.5318	3	11	1	0	3	0
ENSMUSG00000015668.13_Pdzd11	-0.278523	4.52462	4.8246	0.0351297	0.455847	535.86	543.96	550.33	592.52	530.1	742.5
ENSMUSG00000015671.11_Psma2	-0.190905	6.19575	2.29613	0.140028	0.83854	1659	1693	1823	1715	1518	2325.98
ENSMUSG00000015672.4_Mrpl32	-0.0878316	4.34085	0.560851	0.45918	1	482	427	467	427	425	527
ENSMUSG00000015697.14_Setdb1	0.247676	5.70354	5.31254	0.027548	0.410531	1342.93	1305.79	1261.32	1211.63	1160.13	769.99
ENSMUSG00000015702.13_Anxa9	-0.197412	2.2715	1.41403	0.242807	1	121	116	95	137	101	124
ENSMUSG00000015709.9_Arnt2	0.809533	1.33773	8.62245	0.00598477	0.233289	64	69	52	43.6	25	32
ENSMUSG00000015711.8_Prune1	-0.124014	4.84563	2.19621	0.147762	0.854872	687	598	676	703	639	682
ENSMUSG00000015714.11_Cers2	-0.145074	7.92407	3.26094	0.0800038	0.662467	5646	5531	5634	5846	5198	6521
ENSMUSG00000015721.18_Nlrp5	0	-3.43207	0	1	1	0	0	0	0	0	0
ENSMUSG00000015733.13_Capza2	0.0677018	7.33103	0.607919	0.441084	1	3647	4230	4127	3678	3150	4004
ENSMUSG00000015745.9_Plekho1	-0.0353188	5.88022	0.0788565	0.780736	1	1497	1558	1321	1206	1405	1612
ENSMUSG00000015747.5_Vps45	0.140201	3.60898	1.46151	0.235213	1	284	277	340	269	211	293
ENSMUSG00000015748.13_Prpf3	0.0832694	4.61099	1.02416	0.318838	1	619	594	555	553	581	451
ENSMUSG00000015749.12_Anp32e	-0.0522737	6.73668	0.479241	0.49357	1	2422	2335	2666	2725	2361	2227
ENSMUSG00000015750.15_Aph1a	-0.248764	7.10205	6.23797	0.0176227	0.344504	3333.03	3156.08	3504.92	3456.68	3358.46	4368.01
ENSMUSG00000015755.16_Tab2	0.0991914	7.04085	2.5125	0.122407	0.801534	3349	3075	3048	3001	2697	2694
ENSMUSG00000015757.10_Ppil4	0.0442242	5.50401	0.380206	0.54169	1	1102	1054	1102	1085	1048	869
ENSMUSG00000015759.11_Cnih1	-0.203586	5.80991	4.26948	0.04666	0.518908	1269.98	1257.95	1320.98	1386.96	1197	1601.97
ENSMUSG00000015766.14_Eps8	0.333738	5.44188	14.9536	0.000485377	0.0994991	1050	1233	1088	1020	707	822
ENSMUSG00000015776.12_Med22	-0.0588088	5.92791	0.825718	0.37005	1	1499	1456	1437	1472	1423	1438
ENSMUSG00000015787.15_Abo	0	-3.47598	0	1	1	0	0	0	0	0	0
ENSMUSG00000015790.16_Surf1	-0.325684	5.11635	9.4064	0.00427562	0.215078	816.37	739.47	849.57	862.71	854	1121.54
ENSMUSG00000015804.14_Med28	-0.474977	5.87022	9.08687	0.00566558	0.229403	1294	1308	1347	1421	1408	2317
ENSMUSG00000015806.12_Qdpr	-0.399469	5.49154	8.41238	0.00705392	0.247967	968	998	1071	1155.57	1024.76	1589.14
ENSMUSG00000015812.8_Gnrh1	0.499958	-0.834654	1.88489	0.178963	0.930338	12	14	14	14	10	3
ENSMUSG00000015829.13_Tnr	-1.31039	-0.408606	6.5137	0.0159221	0.331355	6	11	16	42	12	25
ENSMUSG00000015837.15_Sqstm1	-0.159164	8.51893	2.92402	0.0965827	0.725055	9440.89	7777.17	8776.18	9338.93	7922.38	10171.9
ENSMUSG00000015839.6_Nfe2l2	0.128166	7.49571	4.16455	0.0492784	0.532277	4394	4236	4596	4258	3563	3672
ENSMUSG00000015843.10_Rxrg	-0.535054	0.0840107	4.13827	0.0499593	0.535136	29	23	21	26	44	30
ENSMUSG00000015846.15_Rxra	0.00119748	6.84589	0.000189153	0.989109	1	2984	2467	2708	2761	2299	2666
ENSMUSG00000015850.11_Adamtsl4	0.159032	6.43449	1.09067	0.305797	1	2507	2155	2028	2336	1877	1513
ENSMUSG00000015852.13_Fcrls	0.678748	3.71627	7.24311	0.0126638	0.302733	352	709	333	289	178	359
ENSMUSG00000015854.7_Cd5l	0.398485	-0.67465	0.204681	0.654918	1	7	14	8	11	8	2
ENSMUSG00000015869.16_Prpsap1	-0.0819728	5.44885	1.40888	0.243649	1	1055	940	1003	1037	1031	940
ENSMUSG00000015879.8_Fam184b	-0.61453	-2.29788	0.527831	0.472601	1	0	3	3	5	3	1
ENSMUSG00000015880.13_Ncapg	0.657807	2.71668	4.3782	0.0465504	0.518728	114.1	165.67	158.73	85.51	124.87	53.49
ENSMUSG00000015882.18_Lcorl	0.338268	3.7732	7.43997	0.0101068	0.278781	266.9	300.33	291.27	241.49	228.13	176.51
ENSMUSG00000015889.8_Lta4h	-0.106849	5.99977	1.97858	0.168813	0.902283	1558	1487	1467	1571	1392	1636
ENSMUSG00000015890.2_Amdhd1	-0.439239	-1.89065	0.504158	0.482626	1	5	3	2	5	2	6
ENSMUSG00000015932.8_Dstn	-0.282348	8.85044	7.94228	0.00806896	0.258809	9422	10087	11491	12022	10335	13254
ENSMUSG00000015937.15_H2afy	0.0144026	6.5933	0.0284215	0.867142	1	2168.5	2289.04	2393.51	2180	1934.17	2301.49
ENSMUSG00000015942.9_Gtf2ird2	0.0595291	3.72405	0.280399	0.599956	1	306.28	316.23	313.12	298.73	323.02	231.11
ENSMUSG00000015943.11_Bola1	-0.54637	3.23322	9.78255	0.00364908	0.205733	193	195	241	266	218	380
ENSMUSG00000015944.9_Castor2	0.136393	5.47239	2.51538	0.122201	0.801005	1059	1056	1001	993	942	762
ENSMUSG00000015947.10_Fcgr1	0.455685	2.87669	4.56911	0.0404795	0.486325	231	302	210	174	136	203
ENSMUSG00000015950.13_Ncf1	0.533168	5.89421	18.9433	0.000131377	0.0551596	1447.72	1714.77	1386.88	1018.27	1001.98	961.89
ENSMUSG00000015957.12_Wnt11	-0.334666	3.30908	8.26708	0.00699005	0.247221	258	208	269	339	237	304
ENSMUSG00000015961.8_Adss	-0.0278568	6.15383	0.146304	0.704525	1	1603	1719	1684	1742	1420	1678
ENSMUSG00000015962.5_1700016C15Rik	-0.219419	-1.88287	0.0761995	0.784223	1	3	3	3	4	1	5
ENSMUSG00000015966.17_Il17rb	0.318038	1.02978	1.21753	0.277764	1	38	62	49	56	45	14
ENSMUSG00000015968.18_Cacna1d	0.0576765	5.59878	0.301903	0.586362	1	1069.75	1104.53	1105.03	1197.63	972.15	835.34
ENSMUSG00000015970.19_Chdh	0.259564	1.97627	2.09016	0.157606	0.877154	102.22	90.44	96.97	83.37	83.85	62.66
ENSMUSG00000015971.5_Actr8	-0.146348	5.21774	4.05563	0.0521695	0.545506	843	852	923	979	853	915
ENSMUSG00000015980.14_Lrrc27	-0.13207	1.89112	0.654345	0.424311	1	83	95.93	101.96	99	77	115
ENSMUSG00000015981.12_Stk32c	0.258774	1.44855	1.40771	0.243841	1	74	51	50	52	45	42
ENSMUSG00000015994.10_Fnta	-0.291529	5.93848	10.0554	0.00325659	0.19682	1487	1298	1455	1517	1463	1909
ENSMUSG00000016018.4_Mtrex	0.100272	5.8804	1.26553	0.268657	1	1345.71	1422.29	1462.65	1550.07	1245.2	975.3
ENSMUSG00000016024.9_Lbp	0.229875	6.00717	4.71043	0.0372168	0.469198	1908	1732	1590	1391	1284	1542
ENSMUSG00000016028.10_Celsr1	0.149318	5.71824	3.16507	0.0843681	0.678837	1092	1231	1213	1126	951	953
ENSMUSG00000027322.11_Siglec1	1.51518	4.47196	30.6129	1.26978e-05	0.0206977	528	1046	676	396	198	166
ENSMUSG00000016128.14_Stard13	0.0600456	7.19948	0.308269	0.582459	1	3531	3362	3538	3946	3027.89	2585
ENSMUSG00000016150.15_Tenm1	1.81238	-3.30855	1.15342	0.291917	1	0	1	0	0	0	0
ENSMUSG00000016179.11_Camk1g	0.511548	-1.77975	0.552386	0.462561	1	4	7	4	7	1	2
ENSMUSG00000016181.9_Utp25	0.148644	3.91302	2.50582	0.122888	0.802754	404	379	346	352	324	292
ENSMUSG00000016194.14_Hsd11b1	-0.298833	7.65459	6.36024	0.0166818	0.337276	4943	4044	4666	5437	4320	6110
ENSMUSG00000016200.14_Syt14	-0.361622	0.420737	1.91927	0.175156	0.920701	28	27	36	43	26	42
ENSMUSG00000016206.6_H2-M3	0.0624313	4.59257	0.298918	0.58821	1	622	569	694	596	565	549
ENSMUSG00000016239.11_Lonrf3	0.426378	1.71046	3.5939	0.0667066	0.614111	57	68	75	47	55	39
ENSMUSG00000016252.7_Atp5e	-0.491066	6.22804	6.21231	0.0201109	0.362129	1676	1786	1869	1874	1837	3301
ENSMUSG00000016253.12_Nelfcd	-0.014222	5.07277	0.0391486	0.844359	1	798	754	831	848	756	683
ENSMUSG00000016255.5_Tubb1	-0.524418	2.96191	1.44153	0.242375	1	106	209	280	447	163	215
ENSMUSG00000016256.10_Ctsz	0.186237	7.4831	1.27177	0.269903	1	3920	5294	4188	3508	2941	4659
ENSMUSG00000016257.15_Prelid3b	-0.0992266	4.85025	0.659611	0.422471	1	689	683	728	684	592	846
ENSMUSG00000016262.14_Sertad4	0.0930653	2.28656	0.336098	0.565996	1	96	113	98	92	98	83
ENSMUSG00000016283.13_H2-M2	1.44066	3.31089	12.7079	0.00166049	0.1512	105	248	184	83	62	44
ENSMUSG00000016308.12_Ube2a	-0.208838	4.93652	4.68284	0.0377414	0.471557	667	698	695	718	660	869
ENSMUSG00000016319.3_Slc25a5	-0.140638	7.87607	1.09832	0.303091	1	5231.43	5943.43	6006.93	5840.69	4672.1	7347.4
ENSMUSG00000016327.9_Atp1b4	0	-3.45384	0	1	1	0	0	0	0	0	0
ENSMUSG00000016344.14_Ppdpf	-0.598004	5.28149	14.6108	0.00071645	0.113772	948.56	854.9	894.63	1039.33	1060.98	1727.58
ENSMUSG00000016346.17_Kcnq2	1.55453	-2.84028	1.47308	0.233407	1	1	2	4	0	2	0
ENSMUSG00000016349.10_Eef1a2	0.0738637	2.61443	0.0379115	0.847298	1	213	81	268	172	214	119
ENSMUSG00000016356.18_Col20a1	0.299279	2.31525	1.47176	0.23384	1	101	160	107	122	118	47
ENSMUSG00000016382.15_Pls3	-0.102939	8.01093	1.51128	0.227568	1	5340	5810	6392	6474	5492	5902
ENSMUSG00000016386.15_Mpped2	-0.356666	1.8025	3.39815	0.0741936	0.639779	81	70	82	80	95	106
ENSMUSG00000016409.4_Nkap	0.255001	4.45571	7.10445	0.0117738	0.294907	532	516	506	505	408	330
ENSMUSG00000016427.7_Ndufa1	-0.443388	4.62919	4.48096	0.0447388	0.508475	573	625	568	588	582	1079
ENSMUSG00000016458.14_Wt1	0.0675921	0.803267	0.0199089	0.888875	1	25	44	41	66	25	11
ENSMUSG00000016477.18_E2f3	0.252705	3.80334	4.45405	0.0424191	0.496978	330	346	386	314	320	214
ENSMUSG00000016481.15_Cr1l	-0.107387	6.47732	2.46333	0.125995	0.811191	2119.59	2084.35	2142.54	2210.31	2014.34	2246.7
ENSMUSG00000016487.15_Ppfibp1	0.076514	6.94315	0.8807	0.354774	1	2997	2720	2954.99	2884	2495	2433
ENSMUSG00000016493.13_Cd46	0.0681933	2.95566	0.121289	0.729834	1	162.03	142.99	201.5	185.12	182.11	93.69
ENSMUSG00000016494.9_Cd34	-0.243848	7.93304	4.2147	0.0480181	0.524791	5465.89	6022.87	5719.91	5347.85	5635.9	8143.85
ENSMUSG00000016495.12_Plgrkt	0.155039	5.36362	1.76144	0.193482	0.971087	1092	955	1046	1017	1015	617
ENSMUSG00000016496.7_Cd274	0.461577	5.32921	1.56146	0.224455	1	986.27	1327.77	1334.14	1112	866.05	561.68
ENSMUSG00000016498.10_Pdcd1lg2	1.79354	1.50436	7.51104	0.0117528	0.294739	35	202	86	52	24	14
ENSMUSG00000016503.17_Gtf3a	-0.275033	4.51101	6.07849	0.0190094	0.35532	592.67	484.59	512.53	577.06	565.84	673.18
ENSMUSG00000016510.11_Mtif3	-0.282889	4.10329	9.59351	0.00395064	0.21198	381.33	348.41	378.47	412.94	402.16	458.82
ENSMUSG00000016520.7_Lnx2	0.165316	5.70368	2.22522	0.145196	0.849699	1357	1372	1284	1145	1125	1120
ENSMUSG00000016524.12_Il19	-1.87183	-3.26949	1.22997	0.277463	1	0	0	0	0	0	1
ENSMUSG00000016526.8_Dyrk3	-0.324875	2.43819	4.51741	0.0410628	0.489302	118	110	146	167	112	165
ENSMUSG00000016528.10_Mapkapk2	-0.257273	7.31607	7.17127	0.0114195	0.292459	3601	3442	3897	3961	3486	4877
ENSMUSG00000016529.5_Il10	2.06079	-0.996808	12.7241	0.00111972	0.131753	6	27	21	3	8	1
ENSMUSG00000016534.15_Lamp2	0.229004	8.29352	9.30442	0.00446471	0.21783	7111	7991	7579	6790	5373	6214
ENSMUSG00000016541.10_Atxn10	-0.21147	6.96777	5.7874	0.0218563	0.375829	2937	2696	2974	3192	2656	3568
ENSMUSG00000016552.13_Foxred2	0.246515	2.47977	2.17124	0.150012	0.858319	130	123	134	127	99	85
ENSMUSG00000016554.9_Eif3d	-0.06277	6.23004	0.511034	0.479678	1	1836.08	1789.48	1953.83	1773.24	1644.87	2080.42
ENSMUSG00000016559.14_H3f3b	-0.282961	8.98586	5.76324	0.0221126	0.375934	10712	11159.3	12242.1	12713	10832.9	15583.2
ENSMUSG00000016619.10_Nup50	0.0362471	5.74049	0.213004	0.647426	1	1265	1401	1280	1242.99	1118	1283
ENSMUSG00000016624.15_Phf21b	0.0375415	1.4328	0.0206095	0.886714	1	69	43	67	75	64	28
ENSMUSG00000016626.10_Nlrp14	0	-3.49827	0	1	1	0	0	0	0	0	0
ENSMUSG00000016637.7_Ift27	-0.493458	3.78579	15.7385	0.000365521	0.0852864	296	297	322	433	310	476
ENSMUSG00000016664.16_Pacsin2	0.0576742	7.19128	0.570509	0.455371	1	3442	3473	3860	3820	3162	2874
ENSMUSG00000016756.17_Cmah	0.0867401	4.88453	0.125449	0.726418	1	572	571	550	648	589	291
ENSMUSG00000016757.11_Ttll12	-0.0357247	4.59153	0.144788	0.705986	1	573	575	575	615	513	549
ENSMUSG00000016758.4_Bik	-0.244401	3.11326	2.40316	0.130552	0.820622	223	173	184	168	242	236
ENSMUSG00000016763.15_Scube1	-0.0140877	4.63242	0.0107326	0.918132	1	652	547	544	673	603	405
ENSMUSG00000016831.12_Tox4	0.0836244	6.41943	1.86578	0.181123	0.937082	2056.84	2077.13	2099.07	2079.61	1816.41	1696.13
ENSMUSG00000016833.14_Mrps18c	-0.469372	3.83448	5.36712	0.0284164	0.416076	307.87	315.94	355.95	333.98	299.95	634.99
ENSMUSG00000016918.15_Sulf1	0.451627	5.59215	8.07412	0.00858072	0.263606	1398	1391	1216	1210	901	695
ENSMUSG00000016921.14_Srsf6	0.0856031	7.83896	0.387823	0.538295	1	5387	5202	5566	5873	5696	2997
ENSMUSG00000016933.17_Plcg1	0.0967284	7.4668	0.668004	0.419645	1	4675.98	3775.95	4037.99	4252.95	4228.98	2658
ENSMUSG00000016940.18_Kctd2	-0.329888	5.68421	11.8238	0.00159116	0.149232	1333	1036	1217	1352	1271	1627
ENSMUSG00000016942.6_Tmprss6	-0.143882	-1.37357	0.100548	0.753154	1	6	7	8	7	7	8
ENSMUSG00000016946.6_Kctd5	-0.0598134	4.99549	0.599299	0.444313	1	799	806	810	764	787	828
ENSMUSG00000016982.6_Pom121l2	-1.85572	-3.34875	1.45254	0.240235	1	0	0	0	1	0	0
ENSMUSG00000016984.7_Etaa1	0.0529693	3.81596	0.298291	0.5886	1	327	322	318	302	281	300
ENSMUSG00000016995.17_Matn4	0.119917	6.18836	1.51906	0.226401	1	1548.44	1793.24	1648.75	1628.68	1528.71	1214.84
ENSMUSG00000016998.2_Svs4	0	-3.49827	0	1	1	0	0	0	0	0	0
ENSMUSG00000017000.2_Svs6	0	-3.49827	0	1	1	0	0	0	0	0	0
ENSMUSG00000017002.14_Slpi	0.245819	6.2186	2.66555	0.113956	0.780385	614	713	654	678	348	567
ENSMUSG00000017003.7_Svs3a	0	-3.49827	0	1	1	0	0	0	0	0	0
ENSMUSG00000017004.7_Svs5	0	-3.49827	0	1	1	0	0	0	0	0	0
ENSMUSG00000017007.9_Rbpjl	0.172145	6.15895	1.65788	0.208032	1	1545.56	1565.76	1436.25	1462.32	1505.29	884.16
ENSMUSG00000017009.3_Sdc4	0.0139422	7.50109	0.0322929	0.858476	1	4079	5018	4717	4755	4127	4116
ENSMUSG00000017049.4_Ccdc70	0	-3.49827	0	1	1	0	0	0	0	0	0
ENSMUSG00000017057.9_Il13ra1	0.0177214	6.0994	0.0299088	0.863745	1	1645	1669	1778	1572	1346	1831
ENSMUSG00000017064.4_Prl5a1	0	-3.49827	0	1	1	0	0	0	0	0	0
ENSMUSG00000017119.19_Nbr1	0.0966938	7.29074	1.47682	0.232827	1	3826	3522	3758	3898	3242	2761
ENSMUSG00000017132.17_Cyth1	0.202243	5.98503	10.9586	0.00224876	0.169332	1550	1595	1623	1350	1333	1245
ENSMUSG00000017144.8_Rnd3	0.233832	4.57992	5.1586	0.0297262	0.42484	670	613	551	483	518	476
ENSMUSG00000017146.12_Brca1	0.521431	2.35623	3.11619	0.0884251	0.69601	86	134	140	94	90	55
ENSMUSG00000017165.1_Gast	-0.0593135	-3.45393	0.00131023	0.971594	1	0	0	1	0	1	0
ENSMUSG00000017167.6_Cntnap1	0.157913	2.45338	0.509537	0.480318	1	139.19	117.12	151.46	156	139.34	55.12
ENSMUSG00000017176.17_Nt5c3b	-0.166313	4.4526	3.13479	0.0858019	0.684107	571.42	472.62	449.59	510.44	516.98	557.42
ENSMUSG00000017188.3_Coa3	-0.471352	5.32808	11.2654	0.00223797	0.168984	951	851	915	1065	950	1527
ENSMUSG00000017195.15_Zpbp2	0.08949	-1.30962	0.0285113	0.866935	1	3	8	7	5	5	6
ENSMUSG00000017204.4_Gsdma	-0.0449911	-3.34877	0.000944067	0.97573	1	1	0	0	1	0	0
ENSMUSG00000017210.14_Med24	0.102645	5.44586	1.94513	0.172356	0.913031	1009	1019	1076	1033	960	758
ENSMUSG00000017211.14_Gsdma2	0	-3.47593	0	1	1	0	0	0	0	0	0
ENSMUSG00000017221.14_Psmd3	-0.100707	6.53001	2.40165	0.130669	0.821014	2289	2085	2254	2289	2134	2303
ENSMUSG00000017264.16_Exosc10	0.0312582	5.61493	0.219791	0.642257	1	1129	1147	1203	1218	1035	984
ENSMUSG00000017286.15_Glod4	-0.311583	5.31861	4.83141	0.036215	0.463352	889	813.26	1023.48	1166	983.07	1058.01
ENSMUSG00000017288.15_Vps53	-0.104818	5.06981	1.54313	0.222838	1	800	784	779	865	750	796
ENSMUSG00000017291.13_Taok1	0.126633	6.73743	2.61516	0.115291	0.784763	2416	2505	2539	2303	2266	1919
ENSMUSG00000017299.13_Dnttip1	-0.146169	4.0399	2.19187	0.148149	0.855117	398	348	404.99	430	333	443
ENSMUSG00000017300.9_Tnnc2	7.90414	-0.416187	13.314	0.00139699	0.143457	0	1	352.19	0	1	0
ENSMUSG00000017307.16_Acot8	-0.16068	3.56294	2.55214	0.119601	0.796686	241.15	284.21	279.34	292.28	266.96	292.79
ENSMUSG00000017309.11_Cd300lg	0.00232132	4.22569	0.000124985	0.991169	1	572	336	459	441	340	508
ENSMUSG00000017310.7_Spint4	0	-3.45378	0	1	1	0	0	0	0	0	0
ENSMUSG00000017311.15_Pyy	0	-3.47589	0	1	1	0	0	0	0	0	0
ENSMUSG00000017314.12_Mpp2	0.0606349	4.33842	0.346092	0.560307	1	508	487	487	479	493	378
ENSMUSG00000017316.13_Ppy	-0.614166	-1.71571	0.834877	0.367441	1	6	4	3	6	3	10
ENSMUSG00000017344.4_Vtn	-0.117634	4.4274	0.933101	0.341028	1	593	472	544	490	524	630
ENSMUSG00000017376.15_Nlk	0.0446468	5.34074	0.329479	0.569827	1	926	909	956	910	910	749
ENSMUSG00000017386.10_Traf4	-0.263288	4.3144	7.03197	0.0121716	0.299254	452	451	418	482	453	563
ENSMUSG00000017390.15_Aldoc	0.16883	3.08021	1.2888	0.264382	1	209	192	193	176	124	200
ENSMUSG00000017400.10_Stac2	0.676497	2.31017	8.68204	0.00583198	0.230209	87	169	79	64	72	63
ENSMUSG00000017404.12_Rpl19	-0.496972	8.7768	5.93301	0.022672	0.378144	9647.39	9072.4	10022.2	9881.22	9455.42	18548.1
ENSMUSG00000017405.14_Nek8	0.0914604	3.73222	0.605137	0.442122	1	302	316	337	346	315	195
ENSMUSG00000017412.15_Cacnb4	-0.281629	0.727772	0.976251	0.330258	1	23.02	32.1	33.88	43.96	42.25	17.34
ENSMUSG00000017417.14_Plxdc1	-0.0784528	4.46053	0.607354	0.441295	1	628	482	533	616	535	498
ENSMUSG00000017418.14_Arl5b	-0.157428	5.35152	2.72203	0.108384	0.765164	980	985	929	990	995	1067
ENSMUSG00000017421.18_Zfp207	0.108596	7.09663	1.74566	0.195438	0.975449	3018	3333	3325	3138	2964	2433
ENSMUSG00000017428.16_Psmd11	0.0531585	5.99002	0.596888	0.445222	1	1552.71	1579.82	1563.13	1517.07	1422.61	1354.48
ENSMUSG00000017446.14_C1qtnf1	0.331875	5.20391	11.4944	0.00181337	0.155569	943.69	1085.17	897.49	844.46	655.6	712.78
ENSMUSG00000017453.4_Pipox	-0.0139895	0.199282	0.00255127	0.960018	1	32	22	19	26	19	25
ENSMUSG00000017466.9_Timp2	0.0743228	9.37967	0.942224	0.338711	1	17868	16888	16753	17012	14746	14715
ENSMUSG00000017478.15_Zc3h18	0.127197	6.01419	2.42804	0.128645	0.816074	1526.78	1564.03	1495.96	1545.8	1314.8	1140.91
ENSMUSG00000017485.11_Top2b	0.159923	6.93972	5.11809	0.0303302	0.428045	2864.22	2875.3	2882.94	2741.08	2475.7	2125.78
ENSMUSG00000017491.9_Rarb	-0.342666	1.88382	3.12262	0.0863857	0.686611	96.78	75.7	106.06	110.92	92.3	130.22
ENSMUSG00000017493.12_Igfbp4	0.0458945	8.06067	0.174314	0.678988	1	7199	7422	7226	6115	6902	6952
ENSMUSG00000017499.15_Cdc6	0.371483	2.26296	1.68821	0.204112	0.998404	83	149	144.99	108	113	57
ENSMUSG00000017548.15_Suz12	0.136734	5.90352	4.07428	0.0516615	0.54242	1316	1390	1422	1330	1144	1095
ENSMUSG00000017550.14_Atad5	0.344006	2.64375	2.58469	0.117352	0.790129	102	160	154	125	126	62
ENSMUSG00000017561.16_Crlf3	-0.0231084	5.88648	0.122048	0.729025	1	1406	1377	1471	1422	1397	1279
ENSMUSG00000017588.2_Krt27	-1.86766	-3.45381	1.31451	0.268164	1	0	0	0	0	1	0
ENSMUSG00000017607.9_Tns4	0.298436	1.53147	2.30339	0.138539	0.834928	71	81	77	68	52	57
ENSMUSG00000017615.12_Tnfaip1	-0.126477	7.53815	2.4164	0.129534	0.818256	4654	4287	4218	4430	4027	5109
ENSMUSG00000017631.19_Abr	0.192102	6.77251	6.27004	0.0173574	0.342702	2579	2555	2695	2499	2290	1740
ENSMUSG00000017639.13_Rab11fip4	0.20936	4.53004	3.46986	0.0713463	0.62943	524	559	648	606	446	378
ENSMUSG00000017652.16_Cd40	-0.00875884	4.25238	0.0051159	0.943408	1	385	566	489	447	450	474
ENSMUSG00000017664.16_Slc35c2	-0.165216	5.23657	2.86013	0.100149	0.73771	868	853	912	894	796	1095
ENSMUSG00000017667.9_Zfp334	-0.00867018	4.0707	0.00924141	0.923992	1	424	364	402	447	363	330
ENSMUSG00000017670.16_Elmo2	0.0973655	6.54532	1.65285	0.207448	1	2462	2180	2229	2227	2014	1861
ENSMUSG00000017677.11_Wsb1	0.075824	6.70849	0.281991	0.599648	1	2679	2543	2605	2851	2688	1562
ENSMUSG00000017679.16_Ttpal	0.0735158	5.68904	0.733425	0.397902	1	1222	1326	1261	1190	1156	1087
ENSMUSG00000017686.17_Rhot1	0.0291796	5.75023	0.174709	0.678646	1	1295	1276	1306	1237	1102	1258
ENSMUSG00000017688.14_Hnf4g	-1.34669	-2.89791	0.913558	0.346066	1	0	1	0	1	1	1
ENSMUSG00000017692.8_Rhbdl3	0.254832	2.60086	2.40084	0.130732	0.821089	150	142	149	133	135	84
ENSMUSG00000017697.3_Ada	0.374877	1.98149	3.16338	0.0844472	0.67907	117	79	99	62	62	90
ENSMUSG00000017707.9_Serinc3	-0.0499819	10.004	0.196701	0.660268	1	24626	22559	24390	23870	20295	25882
ENSMUSG00000017713.9_Tha1	-0.0055884	3.18549	0.00138696	0.970515	1	195	229.99	223	219	258.98	141
ENSMUSG00000017715.11_Pgs1	-0.00376804	6.49524	0.00247648	0.960608	1	2167	2207	2183	2147.99	1863	2213
ENSMUSG00000017716.15_Birc5	0.351336	3.52984	1.15407	0.293816	1	203	307	322	204	276	139
ENSMUSG00000017718.15_Afmid	0.0454259	2.63967	0.0633973	0.802754	1	126.05	124.63	141.15	138.39	142.91	80.52
ENSMUSG00000017720.2_Trp53tg5	1.81072	-3.30879	1.1669	0.290657	1	1	0	0	0	0	0
ENSMUSG00000017721.15_Pigt	0.0920013	6.18279	1.454	0.236393	1	1829.28	1815.81	1698.44	1538.9	1544.22	1657.24
ENSMUSG00000017723.11_Wfdc2	-0.252519	9.06943	3.69102	0.0637532	0.601053	13887	10804	13165	11455	13038	17759
ENSMUSG00000017724.14_Etv4	0.415797	-0.498258	1.11772	0.298026	1	13	19	13	12	11	9
ENSMUSG00000017733.4_Eppin	0.550171	-1.77658	0.531833	0.47094	1	3	5	6	4	5	0
ENSMUSG00000017734.15_Dbndd2	-0.283271	5.28396	8.8287	0.00547354	0.226995	947	891	1003	979	1042	1235
ENSMUSG00000017737.2_Mmp9	0.101341	4.28393	0.0706675	0.792815	1	477	563	812	541	628	464
ENSMUSG00000017740.17_Slc12a5	0.276785	2.55333	2.03915	0.162616	0.886779	212	139	150	142	143	108
ENSMUSG00000017747.13_Ghdc	-0.0489106	4.19758	0.275054	0.603438	1	457	460	484	509	477	392
ENSMUSG00000017754.13_Pltp	-0.209239	8.80313	4.21663	0.047959	0.524791	11086.5	9724.63	12085.2	11979.1	11854.8	12108.7
ENSMUSG00000017756.9_Slc12a7	0.292439	6.59871	6.60102	0.0148616	0.324015	2944	2371	2532	2358	2162	1588
ENSMUSG00000017760.16_Ctsa	0.0871587	7.51326	1.64947	0.207903	1	4350.65	4496.92	4390.99	4009.06	3716.91	4071.59
ENSMUSG00000017764.2_Zswim1	-0.0919522	3.62693	0.596115	0.445514	1	300	308	302.55	317	273	329
ENSMUSG00000017765.17_Slc12a4	0.131435	6.39178	2.48067	0.124716	0.807653	2174.24	2137.22	2083.47	2092.08	1879.24	1586.14
ENSMUSG00000017767.3_Spata25	-0.116826	-1.62021	0.0423865	0.83814	1	3	6	10.45	6	10	4
ENSMUSG00000017774.19_Myo1c	-0.057169	8.716	0.727932	0.399655	1	9620	9703	10267	10824	9118	9300
ENSMUSG00000017776.15_Crk	0.0351277	7.51034	0.282409	0.598657	1	4486	4405	4509	4285	3796	4302
ENSMUSG00000017778.14_Cox7c	-0.491311	5.71649	9.34364	0.00513816	0.224977	1150.96	1123.06	1240.1	1385.4	1259.5	1997.61
ENSMUSG00000017781.17_Pitpna	-0.100343	7.37145	1.41133	0.243248	1	3918	3937	3903	3843	3598	4459
ENSMUSG00000017801.15_Mlx	-0.162655	5.08558	2.8937	0.0982569	0.73143	819.6	805.46	804.53	847.36	774.03	948.94
ENSMUSG00000017802.14_Retreg3	-0.0503004	6.67254	0.513948	0.478438	1	2600	2318	2373	2296	2369	2469
ENSMUSG00000017817.11_Jph2	-0.0874497	4.90706	0.606788	0.441506	1	732	741	769	724	866	665
ENSMUSG00000017830.15_Dhx58	0.71183	3.82386	6.73959	0.0160222	0.332323	383.97	861.91	516	384.91	407	236
ENSMUSG00000017831.8_Rab5a	0.0851775	6.25821	1.43442	0.239509	1	1708.98	1710	1860.98	1639.93	1447.9	1624.97
ENSMUSG00000017832.2_Hspb9	0.212483	-1.6784	0.152856	0.698313	1	12	5	4	3	6	8
ENSMUSG00000017837.12_Nkiras2	-0.144089	5.24235	1.9802	0.168644	0.901816	956.15	848.28	872.13	911.19	831.17	1051.19
ENSMUSG00000017843.14_Ppp2r5c	0.0160332	7.02295	0.0677134	0.796299	1	3117	3098	3063	2945	2768	2973
ENSMUSG00000017858.12_Ift52	-0.0597506	5.09497	0.569267	0.455858	1	820	841	882	873	760	877
ENSMUSG00000017861.11_Mybl2	0.248578	2.56712	1.27323	0.267234	1	132.71	144.06	140.98	137.61	118.53	79.65
ENSMUSG00000017868.16_Sgk2	-0.63554	-2.31817	0.910415	0.346886	1	2	3	3	5	1	6
ENSMUSG00000017897.18_Eya2	-0.151902	5.41363	2.03278	0.163255	0.888429	927	1075	1104	1148	921	1198
ENSMUSG00000017922.14_Prl3c1	0	-3.49827	0	1	1	0	0	0	0	0	0
ENSMUSG00000017929.13_B4galt5	0.327492	5.67722	8.0945	0.00754256	0.254113	1377	1542	1500	1285	1208	864
ENSMUSG00000017943.15_Gdap1l1	-0.316131	-2.42178	0.10564	0.747199	1	0	1	4	2	4	0
ENSMUSG00000017950.16_Hnf4a	-0.855966	-2.65221	0.638532	0.429911	1	3	0	2	6	1	2
ENSMUSG00000017969.13_Ptgis	-0.259884	6.19954	4.06766	0.0527903	0.549013	1794	1491.47	1656	1975	1439	2182
ENSMUSG00000017978.18_Cadps2	-0.0158533	5.07876	0.0307701	0.861817	1	824	823	863	933	779	704
ENSMUSG00000017999.16_Ddx27	0.140818	4.91643	2.79458	0.103965	0.750238	711	776	752	745	663	527
ENSMUSG00000018001.18_Cyth3	-0.128799	8.12024	1.82682	0.185622	0.950599	7080	5879	6405	6484	7114	6423
ENSMUSG00000018008.8_Cyth4	0.374714	6.34997	5.50272	0.0269767	0.407155	1947	2320	2140	1648	1762	1286
ENSMUSG00000018012.11_Rac3	-0.525588	3.71309	10.4451	0.00279611	0.185787	292	244	311	335	300	510
ENSMUSG00000018040.9_Rrp7a	-0.218737	5.74686	7.66754	0.00912208	0.268626	1315.54	1224.83	1296.01	1456.65	1282.41	1486.91
ENSMUSG00000018042.18_Cyb5r3	-0.150181	8.17554	4.38514	0.0439505	0.504616	7018.9	6640	7630.97	7945.93	7118.96	7326
ENSMUSG00000018068.13_Ints2	0.482302	3.88405	14.7032	0.000531931	0.103457	333.71	416.14	369.49	303.72	268.86	192.09
ENSMUSG00000018076.12_Med13l	0.152511	6.06276	2.41551	0.129601	0.818347	1416	1482	1425	1429	1209	1067
ENSMUSG00000018102.5_Hist1h2bc	-0.346423	5.79392	6.72938	0.0146613	0.321812	1228.05	1188.29	1394	1495.75	1263.32	1809.55
ENSMUSG00000018126.15_Baiap2l2	-0.682612	-0.901887	3.71734	0.0624217	0.59401	10	8	10	17	15	11
ENSMUSG00000018143.10_Mafk	-0.224042	6.44127	8.19906	0.00720244	0.249791	2099.56	2057.65	2270.47	2487.72	2263.78	2360.98
ENSMUSG00000018160.15_Med1	0.161984	5.76852	3.65737	0.0644636	0.603588	1210	1358	1228	1202	1094	933
ENSMUSG00000018166.8_Erbb3	0.108599	6.08324	1.63423	0.209966	1	1604	1572	1457	1656	1202	1241
ENSMUSG00000018167.10_Stard3	6.47457e-05	5.8294	6.09324e-07	0.999382	1	1420	1410	1413	1292	1241	1474
ENSMUSG00000018168.8_Ikzf3	0.430264	4.76377	4.46507	0.044952	0.509577	471	678	537	498	437	263
ENSMUSG00000018169.12_Mfng	-0.250672	5.56186	6.94923	0.0126436	0.302733	1064	1016	1192	1055	1216	1390
ENSMUSG00000018171.9_Vmp1	0.20326	6.7645	3.2801	0.0791627	0.659807	2212	3111	3033	2437	2097	2346
ENSMUSG00000018189.12_Uchl5	-0.295963	3.90184	4.54717	0.0404423	0.486299	293	331	349	335	345	445
ENSMUSG00000018196.18_Glrx2	-0.0882899	4.76661	1.63171	0.210309	1	655	649	675	710	682	605
ENSMUSG00000018199.9_Ro60	-0.0913929	5.73151	1.00642	0.323003	1	971	975	1164	1116	1030	995
ENSMUSG00000018209.15_Stk4	-0.10587	7.25887	1.77708	0.191566	0.966129	3371	3511	3542	3775	3696	3179
ENSMUSG00000018211.13_Wfdc15b	0	-3.49827	0	1	1	0	0	0	0	0	0
ENSMUSG00000018217.12_Pmp22	-0.224088	8.86628	5.26412	0.0282137	0.414613	10764	9905	12104	12013	10820	13302
ENSMUSG00000018238.6_Gdf9	0.0178992	-0.0641351	0.00248068	0.960575	1	20	21	18	13	26	16
ENSMUSG00000018239.9_Zcchc10	-0.195755	2.86798	2.14741	0.152198	0.863619	161	135	167	167	145	189
ENSMUSG00000018259.13_Prl8a2	0	-3.49827	0	1	1	0	0	0	0	0	0
ENSMUSG00000018263.11_Tbx5	0.0668495	5.594	0.3774	0.543177	1	1142	1128	1250	1286	1077	843
ENSMUSG00000018286.6_Psmb6	-0.356502	6.28867	7.46791	0.0105142	0.282937	1836	1840	1823	1954	1828	2836
ENSMUSG00000018287.12_Spag7	-0.159526	5.13212	3.54988	0.0683135	0.620328	827	853	948	1001	881	902
ENSMUSG00000018293.4_Pfn1	-0.0649886	8.17424	0.340182	0.563658	1	6376	7234	7552	6557	6412	7901
ENSMUSG00000018322.10_Tomm34	-0.0588847	5.37636	0.684697	0.41387	1	998	977	996	1054	1035	851
ENSMUSG00000018326.9_Ywhab	-0.0300892	8.32541	0.210018	0.649733	1	7433	7739	8060	8139	7154	7220
ENSMUSG00000018334.18_Ksr1	0.394044	5.13745	11.6043	0.00173577	0.153147	986.98	827	921.98	797.99	695	494
ENSMUSG00000018339.11_Gpx3	-0.287306	9.74409	4.16285	0.0500311	0.535456	21215	20483	20995	24470	18799	28976
ENSMUSG00000018340.13_Anxa6	-0.0139501	8.02309	0.0376784	0.847271	1	5948	6498	6233	6365	5569	5956
ENSMUSG00000018341.12_Il12rb2	0.496021	1.01032	3.18115	0.0836177	0.676226	48.07	65.1	43.32	39.82	35.84	29.94
ENSMUSG00000018347.16_Zkscan6	-0.00539813	3.84069	0.00357092	0.952707	1	353	343	342	367	311	312
ENSMUSG00000018362.14_Kpna2	0.289645	5.58473	3.57416	0.0695462	0.625002	1060.31	1365.06	1236.87	972.09	899.6	966.99
ENSMUSG00000018363.16_Smurf2	-0.0638723	7.1874	0.670413	0.418734	1	3348	3131	3490	3502	3101	3273
ENSMUSG00000018372.13_Cep95	0.0814128	3.78212	0.285947	0.596386	1	317	294	351	340	329	198
ENSMUSG00000018377.10_Vezf1	0.0493846	6.78007	0.380093	0.54175	1	2648	2559	2531	2558	2516	2033
ENSMUSG00000018378.13_Cuedc1	-0.0454605	5.50663	0.164257	0.687862	1	1273	973	1154	1179	1218	934
ENSMUSG00000018379.17_Srsf1	0.0809895	7.80813	0.414012	0.524626	1	4755	5271	5427	5505	5230	3220
ENSMUSG00000018381.15_Abi3	-0.244108	6.0233	7.1612	0.0114722	0.292725	1394.53	1357.47	1653.72	1568.38	1616.96	1737.9
ENSMUSG00000018387.12_Shroom1	0.0270061	2.13643	0.0226045	0.881398	1	106	96	121	133	93	77
ENSMUSG00000018395.19_Kif3a	0.0452181	4.33066	0.343589	0.561721	1	480	441	456	462	399	406
ENSMUSG00000018398.18_Sept8	0.172558	6.8719	3.07227	0.0888503	0.698352	3011	2910	2809	2853	2650	1886
ENSMUSG00000018401.17_Mtmr4	0.301957	6.12666	11.1614	0.00207204	0.162687	1600	1898	1675	1499	1428	1071
ENSMUSG00000018405.7_Mrm1	0.0114238	3.33398	0.00768468	0.930671	1	244	236	275	239	272	199
ENSMUSG00000018411.17_Mapt	-0.201024	7.42621	1.84393	0.185619	0.950599	4125	3390	4204	5395	4411	3076
ENSMUSG00000018412.16_Kansl1	0.187634	6.37714	4.63528	0.0386651	0.476415	2121.79	1961	1947	1905	1720	1416
ENSMUSG00000018415.14_Gid4	-0.140669	6.10156	2.09554	0.157088	0.876296	1821	1403	1567	1749	1584	1671
ENSMUSG00000018417.14_Myo1b	0.0429571	8.03241	0.197131	0.659921	1	6224	5850	6227	6934	5057	4960
ENSMUSG00000018425.18_Dhx40	0.0167123	5.65908	0.0419606	0.838943	1	1260	1216	1123	1296	1063	1028
ENSMUSG00000018427.8_Ypel2	-0.0455562	4.80291	0.113283	0.73866	1	695	567	564	716	695	390
ENSMUSG00000018428.15_Akap1	0.0941943	5.08295	0.952154	0.336214	1	848	787	799	816	712	641
ENSMUSG00000018433.14_Nol11	0.119039	4.62697	2.70626	0.109372	0.769131	594	614	592	577	515	483
ENSMUSG00000018442.13_Derl2	0.0238338	5.87933	0.124881	0.72603	1	1348.33	1356.14	1412.88	1318.96	1295.08	1223.77
ENSMUSG00000018446.8_C1qbp	-0.193476	4.73033	2.7011	0.109698	0.76968	649	620	661	663	611	808
ENSMUSG00000018449.12_Rpain	-0.0204483	3.73557	0.0359972	0.850674	1	298	350	294	326	272	309
ENSMUSG00000018451.7_6330403K07Rik	-0.380897	1.74616	3.59616	0.0666251	0.613571	87	62	76	82	83	111
ENSMUSG00000018459.15_Slc13a3	0.456743	1.85895	4.76783	0.0361509	0.463241	82	143	110	98	64	71
ENSMUSG00000018470.8_Kcnab3	-0.0961836	0.00344899	0.099724	0.754134	1	23	25	16	21	27	17
ENSMUSG00000018474.18_Chd3	0.183278	7.63833	3.01573	0.0917133	0.708265	4975	4543	4231	4330	4194	3016
ENSMUSG00000018476.7_Kdm6b	0.276608	6.27294	1.72022	0.202493	0.994187	2082.42	1930.78	2065.67	1950.12	1975.39	879.5
ENSMUSG00000018479.12_1700125H20Rik	-0.0595066	-3.12331	0.00204697	0.964269	1	1	1	0	1	0	1
ENSMUSG00000018481.9_Appbp2	0.171844	5.91584	5.73695	0.0223952	0.377571	1431	1462	1434	1309	1202	1136
ENSMUSG00000018486.2_Wnt9b	0.268057	-1.38465	0.373915	0.545034	1	10	7	6	5	6	7
ENSMUSG00000018500.2_Adora2b	0.143434	3.96757	0.781398	0.383536	1	323	488	370	377	279	360
ENSMUSG00000018501.17_Ncor1	0.109594	7.2311	2.22447	0.145262	0.849699	3328	3346	3273	3173	2838	2745
ENSMUSG00000018507.16_Trpv2	0.244256	4.89812	6.75923	0.0138039	0.312495	700	669	736	607	508	570
ENSMUSG00000018509.8_Cenpv	-0.249704	2.72616	2.54861	0.119848	0.797467	153	144	173	177	151	200
ENSMUSG00000018537.16_Pcgf2	0.0309002	4.611	0.0554432	0.815292	1	600	436	539	548	583	337
ENSMUSG00000018541.10_Cwc25	0.0125044	4.65279	0.0243359	0.876976	1	588	655	594	625	595	511
ENSMUSG00000018543.8_1700001P01Rik	-1.3434	-2.86885	1.09232	0.303493	1	0	1	0	1	2	0
ENSMUSG00000018547.8_Pip4k2b	0.208163	5.89281	8.25072	0.00704051	0.247856	1555	1454	1418	1297	1267	1076
ENSMUSG00000018548.15_Trim37	-0.0580091	4.809	0.425742	0.518569	1	686	623	705	697	612	677
ENSMUSG00000018554.13_Ybx2	1.11021	1.08986	18.8768	0.000123595	0.0538919	62	99	66	34	48	18
ENSMUSG00000018559.16_Ctdnep1	-0.0617636	6.16391	0.634362	0.431407	1	1884	1789	1819	1706	1699	2004
ENSMUSG00000018565.17_Elp5	-0.296038	4.72048	5.93211	0.020387	0.364591	619	637	595	652	576	912
ENSMUSG00000018566.14_Slc2a4	0.0562259	2.96681	0.0626236	0.804143	1	188	194	283	199	267	140
ENSMUSG00000018567.14_Gabarap	-0.352047	7.7525	4.33069	0.0476669	0.523429	4906	4792	4979	4878	4529	8142
ENSMUSG00000018569.12_Cldn7	-0.218073	5.21406	3.06702	0.0894385	0.700406	882	814	997	984	850	1123
ENSMUSG00000018570.17_2810408A11Rik	0.166175	0.737452	0.392792	0.535113	1	34	34	45	29	31	35
ENSMUSG00000018572.10_Phf23	-0.0837329	5.70524	1.23948	0.273552	1	1318	1247	1233	1257	1196	1353
ENSMUSG00000018574.14_Acadvl	-0.125806	6.06352	2.43996	0.127743	0.814499	1774.6	1494.44	1573.53	1797.45	1606.16	1610.01
ENSMUSG00000018581.15_Dnah11	-0.203944	3.85671	1.40681	0.244812	1	345.72	248.88	338.06	436.98	317.94	270.91
ENSMUSG00000018583.5_G3bp1	-0.00667312	6.92944	0.00978245	0.921806	1	2885.3	2877.9	2977.3	2969.44	2568.98	2787.73
ENSMUSG00000018585.9_Atox1	-0.329615	5.53459	3.67913	0.0665474	0.613571	1110	1122	1041	1027	1067	1761
ENSMUSG00000018589.8_Glra2	0	-3.47598	0	1	1	0	0	0	0	0	0
ENSMUSG00000018593.13_Sparc	0.118416	10.6117	1.55557	0.221024	1	39280	38013	31580	28728	34116	31888
ENSMUSG00000018595.6_Glra4	-1.86764	-3.34847	1.20941	0.283742	1	0	0	0	0	1	0
ENSMUSG00000018599.5_Mief2	-0.0116817	4.15576	0.0183352	0.893106	1	415	415	419	412	378	403
ENSMUSG00000018604.18_Tbx3	-0.000927401	7.07459	8.43766e-05	0.992726	1	3334.87	2796.86	3177.92	3206.65	3218	2429
ENSMUSG00000018620.3_Mmp20	1.8124	-3.36879	1.26608	0.271976	1	0	1	0	0	0	0
ENSMUSG00000018623.9_Mmp7	0.433014	-2.92866	0.116226	0.735374	1	0	1	2	0	2	0
ENSMUSG00000018634.10_Crhr1	-1.33686	-3.28877	0.735003	0.400399	1	0	0	1	2	1	0
ENSMUSG00000018648.15_Dusp14	-0.459305	5.10941	9.70947	0.00417782	0.214623	728	700	884	988	804	1205
ENSMUSG00000018651.14_Tada2a	-0.0107537	3.67781	0.00816314	0.928551	1	312	303	320	330	326	240
ENSMUSG00000018654.17_Ikzf1	0.263856	5.95792	5.56282	0.0243697	0.388998	1227	1547	1518	1218	1131	1045
ENSMUSG00000018656.5_Tcaf3	-0.0707488	-3.02226	0.00306447	0.956185	1	1	0	2	1	1	1
ENSMUSG00000018659.12_Pnpo	-0.121163	4.68175	1.51035	0.227708	1	659.47	611.17	613.85	635.13	557.88	743.06
ENSMUSG00000018661.17_Cog1	0.091654	5.56997	1.72586	0.197929	0.982947	1142.1	1113.7	1157.52	1135.2	984.48	925.28
ENSMUSG00000018666.13_Cbx1	-0.0493293	5.90247	0.521284	0.475339	1	1380	1405	1344	1374	1378	1297
ENSMUSG00000018669.14_Cdk5rap3	-0.0939475	5.15311	1.4938	0.230217	1	780.96	866.99	893.96	940	790.99	843.99
ENSMUSG00000018672.15_Copz2	-0.385844	4.15461	13.9131	0.000712815	0.113772	414	398	413	472	462	576
ENSMUSG00000018677.9_Slc25a39	-0.239432	6.32027	3.99877	0.0541693	0.55636	1987	1788	1796	1833	1735	2616
ENSMUSG00000018678.13_Sp2	0.183142	5.03957	3.35135	0.07612	0.648005	809	767	810	768	706	528
ENSMUSG00000018697.14_Aatf	-0.0460882	3.63961	0.214019	0.646647	1	299	301	280	285	277	298
ENSMUSG00000018698.15_Lhx1	-1.20054	-2.55522	1.16321	0.288797	1	1	0	2	1	6	0
ENSMUSG00000018707.13_Dync1h1	0.197644	8.38145	6.04078	0.0193544	0.357026	7925.72	8299.73	7615.93	7439.84	6732.46	5625.6
ENSMUSG00000018727.19_Cpsf4l	0.99658	-1.01087	4.26566	0.0467524	0.519438	14	10	10	5	9	2
ENSMUSG00000018733.10_Pex12	-0.167689	3.51141	2.55899	0.119124	0.795258	241	237	267	290	243	261
ENSMUSG00000018736.14_Ndel1	-0.113033	6.13401	1.89638	0.17768	0.927301	1681	1682	1730	1656	1601	1941
ENSMUSG00000018740.14_Slc25a35	0.118094	4.86781	1.22204	0.276891	1	729.49	839.59	810.11	802.7	742.05	544.8
ENSMUSG00000018750.14_Zbtb4	-0.0237281	8.01197	0.0706879	0.791979	1	6542	5736	6749	7369	5627	5434
ENSMUSG00000018752.19_Tnfsfm13	-0.146302	4.51569	0.732893	0.399448	1	637.82	550.14	452.89	495.81	459.85	752.84
ENSMUSG00000018761.14_Mpdu1	-0.171925	5.09483	4.63181	0.0387333	0.476818	755	765	847	822	824	874
ENSMUSG00000018765.5_Fxr2	0.00592394	6.28331	0.00634449	0.936991	1	2005	1842	1938	1931	1842	1693
ENSMUSG00000018770.9_Atp5g3	-0.230267	6.74689	4.99573	0.0322377	0.439994	2496	2559	2622	2747	2516	3236
ENSMUSG00000018774.13_Cd68	0.444023	5.95286	6.20536	0.0198556	0.359731	1404	1691	1479	1059	721	1393
ENSMUSG00000018776.10_Slc35g3	-0.383851	0.387297	1.25701	0.270245	1	29	27	38	65	19	34
ENSMUSG00000018796.13_Acsl1	0.00741631	6.11437	0.00539384	0.941894	1	1526	1580	1923	1757	1649.82	1347
ENSMUSG00000018800.14_Abca5	-0.0854662	5.41692	0.791648	0.379991	1	895	888	1056	1075	826	958
ENSMUSG00000018809.2_Smyd4	-0.0544331	3.11587	0.20746	0.651725	1	212	183	224	210	175	223
ENSMUSG00000018819.10_Lsp1	-0.0393451	7.3441	0.125401	0.725483	1	4094	3554	3897	3358	3331	4473
[truncated: 53,422 more rows]

## Sheet: C) DEGs n=110
Ensembl	GeneID	logFC	logCPM	F	PValue	FDR	WT 2 dpi + hACE2 mouse 1	WT 2 dpi + hACE2 mouse 2	WT 2 dpi + hACE2 mouse 3	WT 2 dpi no hACE2 mouse 1	WT 2 dpi no hACE2 mouse 2	WT 2 dpi no hACE2 mouse 3
ENSMUSG00000075184.3	F930017D23Rik	3.31062	-1.52687	20.0019	8.52824e-05	0.0487522	13	13	9	0	2	1
ENSMUSG00000009185.2	Ccl8	2.99998	5.26263	25.318	4.76272e-05	0.0381907	996	3979	1613	211	414	158
ENSMUSG00000035448.9	Ccr3	2.69717	2.5274	27.1562	2.8654e-05	0.0299628	163	409	130	38	29	36
ENSMUSG00000029361.18	Nos1	2.46675	-1.28791	19.779	9.17244e-05	0.0487522	19	10	55	4	7	3
ENSMUSG00000047592.17	Nxpe5	2.01555	1.08632	25.471	2.04002e-05	0.0245658	49	96	57	11	22	14
ENSMUSG00000008845.9	Cd163	1.95002	3.91576	44.8397	7.37607e-07	0.00450201	393	867	514	183	136	120
ENSMUSG00000115923.1	Gm49521	1.84548	-1.04636	20.5925	7.04313e-05	0.0442219	12.55	13.55	12.26	2.17	3.25	4.4
ENSMUSG00000027737.10	Slc7a11	1.74596	2.23635	22.5058	6.71051e-05	0.0436311	167.97	146.08	83.04	37.02	33.01	42.03
ENSMUSG00000099398.1	Ms4a14	1.69127	1.76194	22.053	6.30942e-05	0.0426432	97	113	84	38	39	10
ENSMUSG00000040552.8	C3ar1	1.62653	3.9435	67.5909	6.36709e-09	0.000176435	385	612	377	159	145	120
ENSMUSG00000026452.15	Syt2	1.56984	0.323654	20.6127	6.99754e-05	0.0442219	30	43	40	14	15	7
ENSMUSG00000024672.11	Ms4a7	1.5365	3.3372	50.8939	6.32913e-08	0.00116922	254	302	204	88	90	71
ENSMUSG00000027322.11	Siglec1	1.51518	4.47196	30.6129	1.26978e-05	0.0206977	528	1046	676	396	198	166
ENSMUSG00000042002.11	Foxn4	1.51435	0.696514	25.6769	1.48291e-05	0.0212171	39	47	45	8	24	11
ENSMUSG00000000318.16	Clec10a	1.47745	3.45999	47.7067	1.58053e-07	0.00197639	376.82	520.3	372.39	160.63	146.63	126.64
ENSMUSG00000028327.14	Stra6l	1.46413	1.52124	31.5538	2.90412e-06	0.0088431	48	73	48	21	18	19
ENSMUSG00000045322.10	Tlr9	1.3755	3.4185	27.2383	2.08331e-05	0.0245658	328	418	305	179	136	74
ENSMUSG00000026712.3	Mrc1	1.22279	6.40748	36.9367	3.03168e-06	0.0088431	1970	3387	2356	1432	868	873
ENSMUSG00000042817.15	Flt3	1.20362	3.82603	39.9199	6.84922e-07	0.00450201	414	445	314	195	155	136
ENSMUSG00000051969.7	Tlr11	1.20018	1.92794	21.6138	5.08643e-05	0.0381907	108	76	78	37	40	31
ENSMUSG00000022667.18	Cd200r1	1.19498	2.97339	35.5375	1.04854e-06	0.00516681	151	241	174	105	51	80
ENSMUSG00000034570.12	Inpp5j	1.18922	2.04612	20.5669	7.10155e-05	0.0442219	114.4	187.31	82	63	68	30
ENSMUSG00000026656.15	Fcgr2b	1.17837	6.0432	24.058	6.05972e-05	0.0419795	1487.22	2887.59	1901.1	999.3	757.51	883.97
ENSMUSG00000040522.5	Tlr8	1.1511	3.636	43.5843	1.78307e-07	0.00197639	316	351	335	217	97	119
ENSMUSG00000026043.18	Col3a1	1.1408	9.82154	22.1071	9.61478e-05	0.0488863	24639	36177	20121.8	11067	15819	8044
ENSMUSG00000073490.11	Ifi207	1.13721	4.08952	31.5995	6.66137e-06	0.013185	493	882.27	697.3	377.02	289	235
ENSMUSG00000038179.13	Slamf7	1.12278	4.56457	38.077	1.44108e-06	0.00614356	548.83	722.48	509.57	285.05	286.92	207
ENSMUSG00000004730.15	Adgre1	1.10762	5.26234	73.1823	1.01288e-09	5.61347e-05	1111	1223	1042	606	421	467
ENSMUSG00000027408.7	Cpxm1	1.09676	5.41976	35.4114	3.45089e-06	0.00897633	1074	1519	960	658	536	397
ENSMUSG00000030865.4	Chp2	1.09064	1.73697	22.3291	4.06559e-05	0.0346644	123	133	90	51	54	49
ENSMUSG00000020072.15	Pbld2	1.05402	2.29271	27.3502	9.16455e-06	0.0158721	135.46	228.84	139.86	94	79	59
ENSMUSG00000031445.5	Proz	1.03479	3.04431	25.2287	1.93082e-05	0.0237795	256	338	285	147	152	109
ENSMUSG00000074622.4	Mafb	1.02885	4.16807	26.5487	2.2429e-05	0.0253681	418	668	541	283	331	147
ENSMUSG00000042254.14	Cilp	1.01286	4.56184	23.7612	5.24514e-05	0.0387384	533	515	557	219	339	194
ENSMUSG00000040229.11	Gpr34	0.935552	2.77937	33.0131	1.98475e-06	0.00769542	166	146	123	83	55	78
ENSMUSG00000033792.12	Atp7a	0.925113	3.84911	28.2783	8.80312e-06	0.015738	348	447	269	202	172	160
ENSMUSG00000071714.7	Csf2rb2	0.922766	4.93532	22.0688	8.45081e-05	0.0487522	737.64	972.82	780.51	513.75	413.51	328.41
ENSMUSG00000022371.16	Col14a1	0.891004	6.15634	34.0863	3.41175e-06	0.00897633	1814	2539	1972	1289	1198	774
ENSMUSG00000021922.17	Itih4	0.835965	6.74623	31.135	6.56386e-06	0.013185	3410	3882	2906	1901	1838	1689
ENSMUSG00000020399.14	Havcr2	0.80849	4.03049	24.5511	2.48097e-05	0.0265772	378	518	440	300	217	211
ENSMUSG00000039109.16	F13a1	0.771901	5.01611	33.7036	2.08281e-06	0.00769542	859	1306	1080	751	495	568
ENSMUSG00000046805.10	Mpeg1	0.768038	8.35626	38.7981	5.01623e-07	0.00450201	8714	8245	7701	5459	3798	4535
ENSMUSG00000036469.16	Marchf1	0.744758	4.28419	32.4907	2.27214e-06	0.00787027	416	593	584.56	322	284	296
ENSMUSG00000029661.16	Col1a2	0.735981	9.18811	20.9703	9.26384e-05	0.0487522	14894	19262	13555	9033	11473	6739
ENSMUSG00000044583.13	Tlr7	0.723788	4.01556	22.8337	3.56412e-05	0.0340564	495	485	447	348	200	276
ENSMUSG00000049103.14	Ccr2	0.717905	6.39629	21.1532	9.5769e-05	0.0488863	2221.27	2514.72	2129.49	1586.34	1146.8	1246.79
ENSMUSG00000033777.4	Tlr13	0.707312	4.23248	30.7836	3.56326e-06	0.00897633	477	521	639	337	275	337
ENSMUSG00000037112.16	Sik2	0.700528	4.22836	20.0199	9.74394e-05	0.0490926	422.46	457.78	413.68	322.73	248.67	189.85
ENSMUSG00000022305.13	Lrp12	0.669767	4.06443	36.5752	8.12329e-07	0.00450201	415	444	378	256	218	263
ENSMUSG00000058818.13	Pirb	0.661742	5.73339	23.8349	3.47639e-05	0.0340564	1369.82	1607.12	1651.74	1053.4	962.35	769.24
ENSMUSG00000015340.10	Cybb	0.659888	7.00308	25.7657	1.88624e-05	0.0237585	2824	3361	3230	2393	1499	1797
ENSMUSG00000030560.17	Ctsc	0.638973	8.39682	31.9023	2.6496e-06	0.00863786	8085	10657	7734	5979	4604	5583
ENSMUSG00000039899.5	Fgl2	0.636037	6.12629	26.6577	1.31569e-05	0.0208334	1661	1825	2027	1220	1231	920
ENSMUSG00000020100.15	Slc29a3	0.621639	5.25081	23.1973	3.53957e-05	0.0340564	917	1085.76	888	686	609	496
ENSMUSG00000056124.5	B4galt6	0.617382	3.01902	21.7149	4.92705e-05	0.0381907	225	241	219	153	138	133
ENSMUSG00000071713.6	Csf2rb	0.617013	6.23457	22.3855	5.09936e-05	0.0381907	1787.36	2335.18	2166.49	1378.25	1239.49	1272.59
ENSMUSG00000000402.2	Egfl6	0.603329	6.21516	21.7943	5.94885e-05	0.0417331	1838	2060	1707	1400	1169	954
ENSMUSG00000030671.9	Pde3b	0.589172	4.26081	27.6799	8.34935e-06	0.0154243	406	499	457	304	310	246
ENSMUSG00000038147.13	Cd84	0.585132	5.31531	20.2313	9.06858e-05	0.0487522	852	1158	952	717	555	607
ENSMUSG00000005142.10	Man2b1	0.58027	7.34351	35.2765	1.11874e-06	0.00516681	4204	4662	3898	3174	2713	2259
ENSMUSG00000038843.18	Gcnt1	0.571157	3.90931	20.1408	8.15129e-05	0.0480588	333	473	434	326	234	236
ENSMUSG00000035021.13	Baz1a	0.559215	5.46559	29.6757	4.80429e-06	0.0115765	1037.76	1225.51	1036.02	787.33	721.73	621.72
ENSMUSG00000021676.10	Iqgap2	0.557663	4.49411	22.3721	4.01158e-05	0.0346644	537	612	635	477	376	304
ENSMUSG00000032350.9	Gclc	0.557028	7.70723	24.3809	2.17476e-05	0.0251099	5553	5951	5443	4506	3520	2983
ENSMUSG00000022488.9	Nckap1l	0.553791	6.33372	25.9443	1.37182e-05	0.0211187	1864	2315	1976	1500	1251	1239
ENSMUSG00000036833.16	Pnpla7	0.544904	4.87717	28.4922	6.65226e-06	0.013185	708	750	649	517	497	362
ENSMUSG00000057335.11	Cep170	0.542207	5.40942	27.9936	7.645e-06	0.0146101	976	1095	1060	807	682	561
ENSMUSG00000000290.13	Itgb2	0.527786	7.37314	20.7153	6.77049e-05	0.0436311	3656	4497	3801	3178	2330	2404
ENSMUSG00000031709.15	Tbc1d9	0.519316	5.42716	37.3972	6.65489e-07	0.00450201	1190.08	1012.48	1030.28	778.34	642	720
ENSMUSG00000055435.6	Maf	0.509959	5.46475	19.8914	8.8413e-05	0.0487522	1046.17	1163.91	1037.06	919.35	726.65	536.36
ENSMUSG00000025355.7	Mmp19	0.503761	5.36018	20.2285	7.92242e-05	0.0472117	809.25	1128.82	844.04	709.12	590.74	569.18
ENSMUSG00000031278.12	Acsl4	0.496591	7.32024	21.6344	5.05351e-05	0.0381907	3440	4646	3961	3357	2384	2416
ENSMUSG00000034593.16	Myo5a	0.494324	5.33021	19.7288	9.3245e-05	0.0487522	766	1026	898	698	626	496
ENSMUSG00000042129.8	Rassf4	0.486532	6.03857	28.7767	6.14799e-06	0.013185	1687	1804	1576	1263	973	1198
ENSMUSG00000026288.14	Inpp5d	0.476241	6.56731	20.8831	6.41578e-05	0.0428396	2387	2380	2306	1905	1670	1276
ENSMUSG00000032846.10	Zswim6	0.452149	4.99472	20.7287	6.74133e-05	0.0436311	787	803	910	701	594	448
ENSMUSG00000042784.9	Muc1	0.449896	8.23814	23.1416	3.16412e-05	0.0320698	7747	8243	7102	5711	5733	4628
ENSMUSG00000058099.16	Nfam1	0.449052	5.77051	19.7824	9.16222e-05	0.0487522	1567	1603	1596	1181	1049	1082
ENSMUSG00000024085.13	Man2a1	0.445078	6.97674	22.3656	4.01967e-05	0.0346644	2751	3236	3018	2534	1943	1834
ENSMUSG00000016087.13	Fli1	0.433979	5.20812	25.6532	1.49319e-05	0.0212171	1073	998	1137	778	763	709
ENSMUSG00000014547.10	Wdfy2	0.431006	5.59863	25.4062	1.60518e-05	0.0216978	1162	1393	1243	978	884	816
ENSMUSG00000098557.1	Kctd12	0.42426	6.98274	19.9741	8.60585e-05	0.0487522	2645	3067	3138	2353	2158	1765
ENSMUSG00000070544.6	Top1	0.423816	6.58682	27.0738	9.91288e-06	0.0166479	2417	2490	2556	1963	1804	1524
ENSMUSG00000039497.8	Dse	0.420018	5.32307	23.9253	2.49367e-05	0.0265772	969	1114	1009	841	662	696
ENSMUSG00000007613.15	Tgfbr1	0.412657	6.24556	21.4763	5.31229e-05	0.0387384	1624	1804	1653	1245	1232	1143
ENSMUSG00000034708.11	Grn	0.404787	8.08625	25.5669	1.53134e-05	0.0212171	7136	8276	7084	5850	5531	4779
ENSMUSG00000041763.14	Tpp2	0.401618	5.76734	28.8057	6.09886e-06	0.013185	1298	1430	1364	1133	1020	799
ENSMUSG00000053641.9	Dennd4a	0.398271	5.77506	21.3559	5.51866e-05	0.0397208	1412	1284	1410	1065	1041	853
ENSMUSG00000037902.18	Sirpa	0.387366	7.47515	25.0155	1.8009e-05	0.02371	4601	4384	4393	3615	3053	3053
ENSMUSG00000024621.16	Csf1r	0.382207	7.49228	20.252	7.86235e-05	0.0472117	4950.61	5358.37	5005.37	4075.32	3410.01	3673.23
ENSMUSG00000039286.12	Fndc3b	0.378769	6.47311	24.9436	1.83961e-05	0.02371	2040	2326	2041	1742	1525	1421
ENSMUSG00000056429.4	Tgoln1	0.371375	8.88919	21.2377	5.72966e-05	0.0407107	12176	12608	11397	10445	8168	8048
ENSMUSG00000024054.14	Smchd1	0.368871	5.62393	19.8436	8.98035e-05	0.0487522	1056	1347	1264	952	929	815
ENSMUSG00000020097.14	Sgpl1	0.347676	6.60914	21.8121	4.77869e-05	0.0381907	2341	2620	2407	1998	1805	1699
ENSMUSG00000031095.15	Cul4b	0.324681	4.72912	20.5082	7.23699e-05	0.0445646	663	641	625	563	463	440
ENSMUSG00000027329.9	Spef1	-0.376898	4.93633	22.6207	3.71404e-05	0.0341948	732	611.32	652	855	779.2	821
ENSMUSG00000027472.14	Pdrg1	-0.384067	5.61154	21.6455	5.03587e-05	0.0381907	1169	1065	1134	1349	1309	1494
ENSMUSG00000015536.14	Mocs2	-0.388101	5.13155	21.7797	4.82755e-05	0.0381907	775	784	806	950	942	1033
ENSMUSG00000047617.11	Paxx	-0.438558	4.76486	25.7428	1.45468e-05	0.0212171	580	515	632	717	706	787
ENSMUSG00000000489.7	Pdgfb	-0.439752	7.12823	22.6147	3.72093e-05	0.0341948	2965	2884	3332	3690	4131	3933
ENSMUSG00000046916.9	Myct1	-0.469129	6.1786	19.9151	8.77297e-05	0.0487522	1799	1364	1431	1920	2063	2027
ENSMUSG00000026799.15	Med27	-0.493205	3.58472	23.1225	3.18262e-05	0.0320698	266	203	258.93	358	279.88	333.78
ENSMUSG00000032698.15	Lmo2	-0.517209	5.97648	20.9986	6.18314e-05	0.0423056	1489	1335	1310	1491	1963	2105
ENSMUSG00000037621.8	Atoh8	-0.535139	4.30743	22.3524	4.03621e-05	0.0346644	394	400	433	567	521	594
ENSMUSG00000051022.7	Hs3st1	-0.613734	4.99875	24.2112	2.29834e-05	0.0254753	588	655	689	883	846	1060
ENSMUSG00000117916.1	9630028I04Rik	-0.797571	2.99584	22.018	4.47993e-05	0.0376185	152	152	166	303	184	289
ENSMUSG00000086925.1	Gm6286	-0.899091	1.62992	19.691	9.44068e-05	0.0488863	69.25	49.73	43.23	84.21	90.76	110.64
ENSMUSG00000048450.10	Msx1	-1.08526	1.80901	22.5778	3.76371e-05	0.0341948	76	80	63	129	121	188
ENSMUSG00000022490.7	Ppp1r1a	-1.10518	0.794641	19.8623	8.92568e-05	0.0487522	30	20	37	47	55	74
ENSMUSG00000116835.1	Gm49594	-2.36169	-0.902838	20.2875	7.77227e-05	0.0472117	4.65	7.57	5.29	28.68	26.66	31.43

## Sheet: D) Interferome
UP DEG's (n=95) entered into Interferome	Ensembl Id	Gene Symbol	Description	Entrez	GenBank	UniGene
38/95 were identified as ISGs (listed here)	ENSG00000198604	BAZ1A	bromodomain adjacent to zinc finger domain, 1A [Source:HGNC Symbol;Acc:960]	11177		Hs.629054
	ENSMUSG00000035021	Baz1a	bromodomain adjacent to zinc finger domain 1A [Source:MGI Symbol;Acc:MGI:1309478]	100048557	AAC32043	Mm.479583
	ENSG00000171860	C3AR1	complement component 3a receptor 1 [Source:HGNC Symbol;Acc:1319]	719		Hs.591148
	ENSMUSG00000040552	C3ar1	complement component 3a receptor 1 [Source:MGI Symbol;Acc:MGI:1097680]	12267	AAH03728	Mm.2408
	ENSG00000108700	CCL8	chemokine (C-C motif) ligand 8 [Source:HGNC Symbol;Acc:10635]	6355	EAW80207	Hs.713001
	ENSMUSG00000009185	Ccl8	chemokine (C-C motif) ligand 8 [Source:MGI Symbol;Acc:MGI:101878]	100503254	BAB25365	Mm.42029
	ENSMUSG00000049103	Ccr2	chemokine (C-C motif) receptor 2 [Source:MGI Symbol;Acc:MGI:106185]	12772	AAC52784	Mm.6272
	ENSMUSG00000022667	Cd200r1	CD200 receptor 1 [Source:MGI Symbol;Acc:MGI:1889024]	57781		Mm.473608
	ENSMUSG00000000318	Clec10a	C-type lectin domain family 10, member A [Source:MGI Symbol;Acc:MGI:96975]	17312	AAH14811	Mm.486966
	ENSMUSG00000071713	Csf2rb	colony stimulating factor 2 receptor, beta, low-affinity (granulocyte-macrophage) [Source:MGI Symbol;Acc:MGI:1339759]	12983	BAE31354	Mm.235324
	ENSMUSG00000071714	Csf2rb2	colony stimulating factor 2 receptor, beta 2, low-affinity (granulocyte-macrophage) [Source:MGI Symbol;Acc:MGI:1339760]	12984	AAA39295	Mm.1940
	ENSMUSG00000030560	Ctsc	cathepsin C [Source:MGI Symbol;Acc:MGI:109553]	13032		Mm.421976
	ENSG00000158290	CUL4B	cullin 4B [Source:HGNC Symbol;Acc:2555]	8450		Hs.622692
	ENSG00000165168	CYBB	cytochrome b-245, beta polypeptide [Source:HGNC Symbol;Acc:2578]	1536		Hs.292356
	ENSMUSG00000053641	Dennd4a	DENN/MADD domain containing 4A [Source:MGI Symbol;Acc:MGI:2142979]	102442		Mm.468918
	ENSMUSG00000026656	Fcgr2b	Fc receptor, IgG, low affinity IIb [Source:MGI Symbol;Acc:MGI:95499]	14130	AAA97464	Mm.425062
	ENSMUSG00000039899	Fgl2	fibrinogen-like protein 2 [Source:MGI Symbol;Acc:MGI:103266]	14190	AAH28893	Mm.466072
	ENSMUSG00000016087	Fli1	Friend leukemia integration 1 [Source:MGI Symbol;Acc:MGI:95554]	14247		Mm.416380
	ENSG00000135077	HAVCR2	hepatitis A virus cellular receptor 2 [Source:HGNC Symbol;Acc:18437]	84868		Hs.710500
	ENSMUSG00000021676	Iqgap2	IQ motif containing GTPase activating protein 2 [Source:MGI Symbol;Acc:MGI:2449975]	544963	BAE25199	Mm.400560
	ENSMUSG00000055435	Maf	avian musculoaponeurotic fibrosarcoma (v-maf) AS42 oncogene homolog [Source:MGI Symbol;Acc:MGI:96909]	17132	BAE21007	Mm.453171
	ENSMUSG00000046805	Mpeg1	macrophage expressed gene 1 [Source:MGI Symbol;Acc:MGI:1333743]	17476	AAH49256	Mm.473503
	ENSMUSG00000024672	Ms4a7	membrane-spanning 4-domains, subfamily A, member 7 [Source:MGI Symbol;Acc:MGI:1918846]	109225	BAE29148	Mm.491251
	ENSMUSG00000042784	Muc1	mucin 1, transmembrane [Source:MGI Symbol;Acc:MGI:97231]	17829	AAA39754	Mm.16193
	ENSMUSG00000020068	Pbld2	phenazine biosynthesis-like protein domain containing 2 [Source:MGI Symbol;Acc:MGI:1914557]	67307		Mm.368563
	ENSMUSG00000058818	Pirb	paired Ig-like receptor B [Source:MGI Symbol;Acc:MGI:894311]	18733	AAB40934	Mm.440814
	ENSMUSG00000042129	Rassf4	Ras association (RalGDS/AF-6) domain family member 4 [Source:MGI Symbol;Acc:MGI:2386853]	213391	AAH60709	Mm.257931
	ENSG00000088827	SIGLEC1	sialic acid binding Ig-like lectin 1, sialoadhesin [Source:HGNC Symbol;Acc:11127]	6614	AAK00757	Hs.619237
	ENSMUSG00000027322	Siglec1	sialic acid binding Ig-like lectin 1, sialoadhesin [Source:MGI Symbol;Acc:MGI:99668]	20612		Mm.1374
	ENSMUSG00000037902	Sirpa	signal-regulatory protein alpha [Source:MGI Symbol;Acc:MGI:108563]	19261	CAA71375	Mm.1682
	ENSMUSG00000038179	Slamf7	SLAM family member 7 [Source:MGI Symbol;Acc:MGI:1922595]	75345	AAH11154	Mm.164642
	ENSG00000101596	SMCHD1	structural maintenance of chromosomes flexible hinge domain containing 1 [Source:HGNC Symbol;Acc:29090]	23347		Hs.8118
	ENSMUSG00000024054	Smchd1	SMC hinge domain containing 1 [Source:MGI Symbol;Acc:MGI:1921605]	74355	BAC97991	Mm.417631
	ENSMUSG00000031709	Tbc1d9	TBC1 domain family, member 9 [Source:MGI Symbol;Acc:MGI:1918560]	71310	BAD32328	Mm.407293
	ENSMUSG00000007613	Tgfbr1	transforming growth factor, beta receptor I [Source:MGI Symbol;Acc:MGI:98728]	21812	BAB29802	Mm.452145
	ENSG00000196664	TLR7	toll-like receptor 7 [Source:HGNC Symbol;Acc:15631]	51284	AAZ99021	Hs.659215
	ENSMUSG00000044583	Tlr7	toll-like receptor 7 [Source:MGI Symbol;Acc:MGI:2176882]	170743		Mm.489377
	ENSMUSG00000040522	Tlr8	toll-like receptor 8 [Source:MGI Symbol;Acc:MGI:2176887]	170744		Mm.196676

## Sheet: E) USR ALL
All DEGs (n=110)	Upstream Regulator	Expr Log Ratio	Molecule Type	Predicted Activation State	Activation z-score	Flags	p-value of overlap	Target Molecules in Dataset	Mechanistic Network
Analysed by IPA upstream regulators	IL2		cytokine	Activated	3.064	bias	6.82e-06	Ccl8,CCR2,CCR3,CSF1R,CSF2RB,CTSC,FGL2,GCNT1,GRN,HAVCR2,MAF,PDE3B,TGFBR1	31 (4)
	E. coli B4 lipopolysaccharide		chemical toxicant	Activated	2.828	bias	4.97e-05	BAZ1A,F13A1,FGL2,FLT3,IFI16,INPP5D,LILRB3,MRC1
	mir-223		microRNA	Activated	2.813		3.08e-07	CCR3,FGL2,IFI16,INPP5J,LMO2,SGPL1,Tlr13,TLR7
	CSF2		cytokine	Activated	2.696	bias	1.99e-08	Ccl8,CCR2,CD163,CSF1R,CSF2RB,CTSC,CYBB,FCGR2B,INPP5D,MRC1,PROZ,SLAMF7,SLC7A11,TGFBR1,TLR9	50 (13)
	SPI1		transcription regulator	Activated	2.592	bias	6.45e-08	ADGRE1,C3AR1,CSF1R,CSF2RB,CYBB,FCGR2B,FLI1,ITGB2,LILRB3,LMO2,MRC1
	IL10		cytokine	Activated	2.436		2.46e-09	Ccl8,CCR2,CD163,CSF1R,CSF2RB,CTSC,FCGR2B,INPP5D,MAF,MAN2A1,MRC1,TGFBR1,TLR7,TLR8,TLR9	37 (7)
	IFN alpha/beta		group	Activated	2.433	bias	2.07e-06	CCR2,CLEC10A,FGL2,IFI16,MRC1,TLR7	28 (4)
	CCR2	0.718	G-protein coupled receptor	Activated	2.433	bias	1.4e-05	Ccl8,CCR2,CD163,COL14A1,COL1A2,F13A1	28 (7)
	IL5		cytokine	Activated	2.393	bias	0.00217	CCR2,CCR3,CSF2RB,CTSC,FCGR2B,FGL2	34 (6)
	TNF		cytokine	Activated	2.351	bias	3.63e-06	C3AR1,CCR2,CCR3,CD163,COL1A2,COL3A1,CSF1R,CSF2RB,CTSC,CYBB,DENND4A,FCGR2B,GCLC,GRN,IFI16,INPP5D,ITGB2,NOS1,PDGFB,SGPL1,TGFBR1,TLR7,TLR8,TPP2	46 (13)
	AGT		growth factor	Activated	2.298	bias	0.000232	ADGRE1,CCR2,COL1A2,COL3A1,CYBB,IFI16,NOS1,Nxpe5,SIGLEC1,TGFBR1	38 (11)
	IL6		cytokine	Activated	2.275	bias	2.86e-09	ADGRE1,CCR2,CCR3,CD163,CLEC10A,COL3A1,CSF1R,CSF2RB,CTSC,CYBB,FLI1,IFI16,MAF,PDGFB,TBC1D9,TGFBR1,TLR7,TLR8,TLR9	48 (11)
	USP22		peptidase	Activated	2.236	bias	1.05e-06	CSF2RB,CYBB,FCGR2B,ITGB2,MRC1
	ZEB1		transcription regulator	Activated	2.219		3.51e-05	CCR2,CD163,COL1A2,COL3A1,MRC1
	cholesterol		chemical - endogenous mammalian	Activated	2.219	bias	0.000758	ADGRE1,CCR2,COL3A1,CYBB,FCGR2B,MPEG1
	bleomycin		biologic drug	Activated	2.216	bias	3.32e-06	Ccl8,CCR2,COL1A2,COL3A1,MRC1,MYCT1,TGFBR1,Tlr13	32 (9)
	PI3K (complex)		complex	Activated	2.2	bias	0.0121	CYBB,FLI1,GCLC,ITGB2,MRC1
	IL1		group	Activated	2.186	bias	0.00566	CSF1R,CSF2RB,CTSC,ITGB2,TGFBR1,TLR7	25 (4)
	IRF8		transcription regulator	Activated	2.184	bias	2.76e-07	ADGRE1,CCR2,CSF1R,CYBB,MAF,MAFB,Tlr11,TLR9
	CG		complex	Activated	2.18	bias	0.0289	CEP170,FGL2,MAF,MMP19,TGFBR1
	IFNB1		cytokine	Activated	2.166	bias	0.0115	IFI16,Tlr13,TLR7,TLR8,TLR9
	TGFB1		growth factor	Activated	2.13		2.53e-06	C3AR1,Ccl8,CCR2,CCR3,CD163,CD200R1,COL1A2,COL3A1,CPXM1,CSF1R,CTSC,CYBB,F13A1,FLI1,FNDC3B,GCLC,GCNT1,IFI16,INPP5D,ITGB2,MAF,MRC1,PDGFB,TGFBR1	49 (12)
	LDL		complex	Activated	2.018	bias	0.00151	CCR2,CYBB,FCGR2B,GCLC,SIGLEC1,TGFBR1	28 (5)
	Brd4		kinase	Activated	2	bias	0.00037	CCR2,COL1A2,COL3A1,TLR8
	MEF2D		transcription regulator	Activated	2	bias	0.000389	COL1A2,COL3A1,GCLC,SLC7A11
	FFAR3		G-protein coupled receptor	Activated	2		0.000547	FCGR2B,Tlr13,TLR7,TLR8
	ELAVL1		other	Activated	2	bias	0.0146	Ccl8,IFI16,MPEG1,SLC7A11
	CD44		other	Activated	2	bias	0.0158	ADGRE1,CCR2,COL3A1,TLR8
	TP53		transcription regulator		1.984		0.00664	COL14A1,COL1A2,COL3A1,CSF1R,EGFL6,HS3ST1,IFI16,MAFB,MAN2A1,MRC1,MYO5A,NFAM1,NOS1,PDGFB,PDRG1,SGPL1,TGFBR1	32 (7)
	SPIB		transcription regulator		1.982	bias	0.000599	CCR2,CLEC10A,LILRB3,MARCHF1
	paraquat		chemical toxicant		1.982	bias	0.00218	ADGRE1,CYBB,GCLC,SLC7A11
	ethanol		chemical - endogenous mammalian		1.982		0.00256	C3AR1,COL1A2,COL3A1,SLC7A11,TLR7,TLR8,TLR9
	ANGPT2		growth factor		1.982	bias	0.00322	CD163,COL1A2,COL3A1,CYBB,TOP1
	CpG oligonucleotide		chemical drug		1.98	bias	0.00683	FCGR2B,INPP5D,RASSF4,TLR9
	IKBKB		kinase		1.98	bias	0.0106	CCR3,CSF1R,GRN,IFI16,TGFBR1
	MYOD1		transcription regulator		1.969	bias	0.0275	ATP7A,IFI16,MAFB,TOP1
	IL21		cytokine		1.96	bias	0.00889	FCGR2B,FGL2,HAVCR2,IFI16	8 (2)
	vorinostat		chemical drug		1.945		0.00957	CCR2,CCR3,GRN,PDGFB,TGFBR1	25 (4)
	IL33		cytokine		1.941	bias	0.00217	CCR2,COL3A1,PDGFB,RASSF4,SIGLEC1,SLC7A11
	STAT1		transcription regulator		1.937	bias	0.000283	Ccl8,FCGR2B,FGL2,HAVCR2,IFI16,KCTD12,TLR8,TLR9	28 (3)
	IL1B		cytokine		1.899	bias	0.000145	CCR2,CSF2RB,CYBB,F13A1,FCGR2B,GCLC,GRN,IFI16,NOS1,PDGFB,SGPL1,SLC7A11,TLR7,TLR8	38 (7)
	cardiotoxin		chemical - other		1.89	bias	1.36e-06	CCR2,COL1A2,CSF1R,CSF2RB,FLT3,ITGB2,MRC1,PDGFB
	CSF1		cytokine		1.819	bias	2.52e-05	CD163,CSF1R,CYBB,GPR34,MAFB,MRC1,SIGLEC1,TLR9	12 (2)
	NFKBIA		transcription regulator		1.808		0.0522	CCR3,COL1A2,COL3A1,GRN,IFI16
	IL4		cytokine		1.797	bias	3.8e-13	ACSL4,ADGRE1,CCR3,CD163,CD200R1,CLEC10A,COL1A2,COL3A1,CSF1R,CSF2RB,CTSC,CYBB,DENND4A,F13A1,FCGR2B,IFI16,ITGB2,KCTD12,MAF,MAFB,MPEG1,MRC1,RASSF4,SIRPA,SLAMF7,TGFBR1	47 (10)
	tetradecanoylphorbol acetate		chemical drug		1.78	bias	1.88e-06	ACSL4,C3AR1,CCR2,CCR3,CD163,CSF1R,CYBB,GCLC,GPR34,IFI16,ITGB2,MAF,MMP19,MRC1,PDE3B,SLC7A11,TLR7,TLR8,TLR9	45 (11)
	Interferon alpha		group		1.731	bias	4.83e-05	C3AR1,CCR3,CSF2RB,FCGR2B,IFI16,MARCHF1,SIGLEC1,SLAMF7,TLR7,TLR8	16 (3)
	CREB1		transcription regulator		1.706	bias	0.0161	FGL2,MRC1,NOS1,PDE3B,SIK2,TGFBR1,TLR9
	D-glucose		chemical - endogenous mammalian		1.706		0.042	COL1A2,COL3A1,CSF1R,CTSC,CYBB,GRN,MAFB
	GATA2		transcription regulator		1.673		0.00297	CCR2,CCR3,CSF1R,CYBB,F13A1,LMO2,MAFB
	medroxyprogesterone acetate		chemical drug		1.633	bias	0.0194	COL3A1,CSF2RB,IQGAP2,ITGB2,PDE3B,PDGFB
	8-bromo-cAMP		chemical reagent		1.539	bias	0.000472	ACSL4,COL3A1,CSF2RB,IQGAP2,MSX1,NOS1,PDE3B,PDGFB,PPP1R1A
	carbon tetrachloride		chemical toxicant		1.537	bias	0.00055	ADGRE1,COL1A2,COL3A1,GCLC,PDGFB,TGFBR1	40 (13)
	IL13		cytokine		1.508	bias	1.26e-08	C3AR1,Ccl8,CD163,CLEC10A,COL1A2,COL3A1,CTSC,CYBB,F13A1,FCGR2B,HS3ST1,LILRB3,MAF,MRC1	46 (10)
	MAFB	1.029	transcription regulator		1.457	bias	4.69e-05	ADGRE1,CD163,F13A1,HS3ST1,MAFB
	CSF3		cytokine		1.455		0.00136	ADGRE1,C3AR1,CYBB,ITGB2,TLR8
	ETS1		transcription regulator		1.446	bias	0.00362	COL1A2,CSF1R,FLI1,ITGB2,SLC7A11	11 (3)
	SP1		transcription regulator		1.391	bias	0.0473	ATP7A,COL1A2,MRC1,NOS1,PDGFB,TGFBR1
	streptozocin		chemical drug		1.382		0.00645	COL3A1,MAF,MAFB,NOS1,TGFBR1
	SMAD3		transcription regulator		1.381	bias	0.00877	COL1A2,COL3A1,INPP5D,PDGFB,TGFBR1	31 (12)
	RETNLB		other		1.342	bias	3.31e-05	Ccl8,CCR2,COL1A2,MYCT1,Tlr13
	genistein		chemical drug		1.342		0.0386	CCR2,FCGR2B,GCLC,ITGB2,MAN2B1
	lipopolysaccharide		chemical drug		1.318	bias	2.85e-13	ADGRE1,C3AR1,Ccl8,CCR2,CCR3,CD163,COL1A2,COL3A1,CSF1R,CSF2RB,CTSC,CYBB,FCGR2B,FGL2,FLI1,FNDC3B,GCLC,GPR34,IFI16,INPP5D,ITGB2,ITIH4,MAF,MAFB,MRC1,NOS1,PDE3B,PDGFB,SIGLEC1,SIRPA,SLAMF7,SLC7A11,Tlr13,TLR7,TLR8,TLR9	52 (14)
	decitabine		chemical drug		1.268	bias	0.000329	ATP7A,CCR2,CCR3,COL1A2,COL3A1,EGFL6,IFI16,MAF,MAFB,PDGFB,TGFBR1,ZSWIM6	34 (9)
	dihydrotestosterone		chemical - endogenous mammalian		1.195	bias	0.0203	COL3A1,CYBB,GRN,IQGAP2,MAF,NOS1,TGFBR1
	trichostatin A		chemical drug		1.174		0.00812	ADGRE1,ATP7A,CCR3,COL1A2,CYBB,GCLC,MAF,MRC1,SGPL1,ZSWIM6	29 (4)
	KLF4		transcription regulator		1.131	bias	0.0131	ADGRE1,CLEC10A,CSF1R,MRC1,TGFBR1
	resveratrol		chemical drug		1.109		0.0129	CD163,CSF1R,CYBB,MRC1,PDGFB
	N-nitro-L-arginine methyl ester		chemical drug		1.103		0.00119	COL1A2,COL3A1,CYBB,NOS1	25 (4)
	CSF1R	0.382	kinase		1.067	bias	4.02e-05	ADGRE1,CD163,CSF1R,MRC1	12 (3)
	staurosporine		chemical - kinase inhibitor		1.067		0.00239	CCR3,COL1A2,ITGB2,TOP1
	IL27		cytokine		1.067	bias	0.00455	ADGRE1,CD163,MAF,MRC1	26 (3)
	poly rI:rC-RNA		biologic drug		1.067	bias	0.0394	CCR3,FCGR2B,FLI1,HAVCR2,IFI16,IQGAP2,TOP1
	SMAD4		transcription regulator		1.03	bias	0.0271	COL1A2,GCNT1,INPP5D,PDGFB
	KLF11		transcription regulator		1		0.000353	CCR2,COL1A2,COL3A1,PDGFB,TGFBR1
	EIF4E		translation regulator		1	bias	0.0156	C3AR1,CSF1R,CYBB,IFI16
	17-alpha-ethinylestradiol		chemical drug		0.928	bias	7.91e-05	ADGRE1,CCR2,CCR3,CSF1R,IFI16,MRC1	48 (10)
	IFNG		cytokine		0.893	bias	6.31e-09	Ccl8,CCR2,CCR3,CD163,CLEC10A,COL1A2,CSF1R,CSF2RB,CTSC,CYBB,FCGR2B,FGL2,IFI16,ITGB2,KCTD12,MAN2A1,MRC1,NOS1,PDGFB,SGPL1,SLC7A11,TGFBR1,TLR7,TLR8,TLR9	44 (9)
	glucocorticoid		chemical drug		0.871		0.0123	CD163,CSF1R,GRN,INPP5D,NOS1
	Tgf beta		group		0.842	bias	0.000468	CCR2,COL1A2,CSF1R,GCLC,INPP5D,MAF,PDGFB	44 (13)
	E. coli B5 lipopolysaccharide		chemical - endogenous non-mammalian		0.766	bias	0.0319	CYBB,GCLC,TGFBR1,TLR7
	STAT3		transcription regulator		0.759	bias	0.000626	Ccl8,COL1A2,COL3A1,FGL2,IFI16,ITGB2,MAF,MAFB,Muc1,PDGFB	28 (11)
	hydrogen peroxide		chemical - endogenous mammalian		0.742	bias	0.0311	CCR2,COL1A2,GCLC,NOS1,PDGFB,SLC7A11
	tretinoin		chemical - endogenous mammalian		0.702		0.000146	ADGRE1,ATOH8,C3AR1,COL1A2,COL3A1,CSF1R,CTSC,CYBB,HS3ST1,IFI16,ITGB2,MAFB,MMP19,PDGFB,SIRPA,SLAMF7,SLC7A11,Stra6l,TGFBR1	54 (15)
	PD98059		chemical - kinase inhibitor		0.674	bias	0.00502	CCR2,COL1A2,COL3A1,GRN,ITGB2,NOS1,PDGFB,SIRPA	39 (13)
	TCF3		transcription regulator		0.632		8.19e-06	CCR2,CD200R1,CSF1R,FLT3,HS3ST1,IFI16,LMO2,MAF,RASSF4,SLAMF7	10 (2)
	IL3		cytokine		0.621	bias	0.00493	ADGRE1,CCR3,CSF1R,FCGR2B,MAN2B1,SLAMF7
	NFkB (complex)		complex		0.569	bias	0.0295	ADGRE1,CCR2,COL1A2,CYBB,GCLC,GPR34,NOS1
	bucladesine		chemical toxicant		0.555	bias	0.0259	C3AR1,HS3ST1,ITGB2,MAN2A1,TOP1
	OGA		enzyme		0.555		0.044	ACSL4,C3AR1,CSF1R,CSF2RB,GPR34
	IFN Beta		group		0.522	bias	1.48e-05	C3AR1,IFI16,MARCHF1,MSX1,TGFBR1,TLR7,TLR9
	TLR4		transmembrane receptor		0.518	bias	1.18e-05	Ccl8,CD163,CD200R1,FCGR2B,FGL2,GPR34,IFI16,NOS1,SGPL1,SLC7A11	50 (11)
	CD40		transmembrane receptor		0.518	bias	0.019	FCGR2B,ITGB2,SLAMF7,TLR9
	PTGER4		G-protein coupled receptor		0.412		7.63e-05	CYBB,HAVCR2,IFI16,MAFB,PDGFB,TLR8
	DUSP1		phosphatase		0.283		0.000194	CLEC10A,COL3A1,CYBB,MRC1,PDGFB	6 (2)
	IgG		complex		0.268	bias	7.71e-07	CCR2,COL3A1,CTSC,FCGR2B,INPP5D,MAF,MAFB,SLAMF7,TLR7	28 (4)
	diethylstilbestrol		chemical drug		0.208	bias	0.00307	CPXM1,ITIH4,MAFB,MAN2A1,Muc1,PDGFB
	cyclosporin A		biologic drug		0.174		0.00467	CD163,IQGAP2,MAF,MRC1,NOS1,PDE3B,TGFBR1
	ERBB2		kinase		0.152	bias	0.0112	ACSL4,COL3A1,CSF1R,DSE,MAF,MAN2A1,MRC1,SIRPA,TGFBR1,TOP1
	ZBTB16		transcription regulator		0.132		0.0184	CCR2,CD200R1,F13A1,MAF
	MYC		transcription regulator		0.116	bias	0.00382	ACSL4,COL14A1,COL1A2,COL3A1,CSF1R,GCLC,IFI16,IQGAP2,MAN2A1,MRC1,MYCT1,TLR7,TPP2	27 (4)
	resiquimod		chemical drug		0	bias	5.22e-05	C3AR1,CSF1R,FCGR2B,HAVCR2,IFI16,SIGLEC1,TLR7,TLR8	31 (5)
	CBFB		transcription regulator		0		0.000745	CSF1R,PDE3B,TGFBR1,TLR7
	Jnk		group		0	bias	0.00316	CLEC10A,COL3A1,FLI1,MRC1,PDGFB
	isoproterenol		chemical drug		0	bias	0.00743	ACSL4,COL3A1,PDGFB,PPP1R1A
	KLF2		transcription regulator		0		0.00978	CCR2,CCR3,ITGB2,TGFBR1
	E. coli serotype 0127B8 lipopolysaccharide		chemical - endogenous non-mammalian		0		0.0101	Ccl8,PDGFB,SLC7A11,TGFBR1
	CST5		other		0	bias	0.0383	CEP170,IQGAP2,SGPL1,SLC7A11
	beta-estradiol		chemical - endogenous mammalian		-0.041	bias	2.94e-05	BAZ1A,CCR2,CCR3,COL1A2,COL3A1,CPXM1,CSF2RB,CYBB,FCGR2B,GCLC,INPP5J,IQGAP2,ITGB2,ITIH4,MAF,MPEG1,MRC1,MSX1,Muc1,NOS1,PDE3B,PDGFB,TBC1D9,TGFBR1,TLR9,ZSWIM6	47 (9)
	TNFSF11		cytokine		-0.064	bias	0.000243	ADGRE1,C3AR1,Ccl8,CSF1R,GCLC,GRN,MAFB	19 (3)
	TCR		complex		-0.088	bias	0.00753	CCR2,CCR3,MAF,PDE3B,TLR7,TLR9	9 (2)
	GATA4		transcription regulator		-0.141		0.00247	Ccl8,COL1A2,COL3A1,IFI16,SGPL1	6 (3)
	ID3		transcription regulator		-0.152		0.0132	CSF2RB,IFI16,LMO2,MAF
	ID2		transcription regulator		-0.152		0.0168	CSF2RB,IFI16,LMO2,MAF
	KRAS		enzyme		-0.179		1.52e-08	CLEC10A,COL3A1,CSF2RB,CYBB,DSE,EGFL6,FCGR2B,GCLC,GCNT1,GRN,IQGAP2,ITGB2,MAN2A1,MRC1,Muc1,NOS1,SIRPA,SLC7A11	28 (4)
	JUN		transcription regulator		-0.247	bias	0.00765	C3AR1,Ccl8,COL1A2,CSF1R,GCLC,IFI16,MAF	41 (9)
	dexamethasone		chemical drug		-0.256		0.000401	ACSL4,C3AR1,CCR2,CCR3,CD163,CILP,COL1A2,COL3A1,CSF1R,CYBB,FCGR2B,FGL2,GCLC,GPR34,GRN,LMO2,MAF,MMP19,MPEG1,NOS1,TGFBR1,TLR8	52 (15)
	progesterone		chemical - endogenous mammalian		-0.277		0.0347	CCR2,CCR3,MRC1,MSX1,Muc1,TGFBR1,TLR9
	calcitriol		chemical drug		-0.342		0.0212	CSF1R,CYBB,KCTD12,MAF,MRC1,TLR7,TLR8
	APP		other		-0.343	bias	6.75e-06	CSF1R,CSF2RB,CYBB,FCGR2B,HAVCR2,IFI16,MAF,MAFB,MRC1,NOS1,PDGFB,SIRPA,SLC7A11,TLR7,TLR8,TLR9	36 (6)
	TCF12		transcription regulator		-0.447		0.000121	CCR2,CD200R1,CSF1R,FLT3,MAF	10 (2)
	ciprofloxacin		chemical drug		-0.447		0.000158	ADGRE1,CSF2RB,GRN,MPEG1,TLR7
	IL10RA		transmembrane receptor		-0.447		0.0143	COL14A1,F13A1,IFI16,SLC7A11,Tlr11
	filgrastim		biologic drug		-0.479		0.000194	ACSL4,CCR3,CD163,CSF1R,CYBB,FGL2,GPR34,MPEG1,TLR8
	INHBA		growth factor		-0.594	bias	0.0119	CCR2,F13A1,MAF,MAFB
	STAT6		transcription regulator		-0.703		0.000156	COL1A2,COL3A1,CYBB,DENND4A,IFI16,KCTD12,MAF,MPEG1,RASSF4	21 (7)
	PPARGC1A		transcription regulator		-0.707		0.00146	COL1A2,CPXM1,CTSC,EGFL6,INPP5J,MMP19,SYT2
	U0126		chemical - kinase inhibitor		-0.724	bias	0.000198	ADGRE1,CCR2,CSF1R,CYBB,GCLC,GPR34,GRN,NOS1,SIRPA,TGFBR1	37 (8)
	NFAT5		transcription regulator		-0.762	bias	0.00284	CCR3,COL1A2,CYBB,IFI16
	TLR2		transmembrane receptor		-0.762	bias	0.0121	CCR2,CYBB,HAVCR2,SLC7A11
	Ige		complex		-0.842	bias	0.00434	ACSL4,FCGR2B,HAVCR2,PDGFB,TLR7,TLR9
	ETV6-RUNX1		fusion gene/product		-0.849	bias	0.0152	Ccl8,CYBB,IFI16,ITGB2,MSX1
	tacrolimus		chemical drug		-0.896	bias	0.00104	CCR3,COL3A1,CYBB,MAF,NOS1,PDE3B	25 (3)
	miR-30c-5p (and other miRNAs w/seed GUAAACA)		mature microRNA		-0.927	bias	0.00433	COL1A2,PDGFB,SLC7A11,TGFBR1
	IKZF1		transcription regulator		-0.993	bias	2.07e-05	FLI1,FLT3,GRN,IFI16,LILRB3,LMO2,RASSF4,TBC1D9
	Collagen type II		complex		-1		1.7e-06	CCR2,MMP19,SIGLEC1,TLR7,TLR8
	OSCAR		other		-1	bias	1.71e-05	CCR2,MMP19,TLR7,TLR8
	bortezomib		chemical drug		-1		0.0271	CSF2RB,TLR7,TLR8,TLR9
	LDB1		transcription regulator		-1		0.0432	CCR2,FNDC3B,GPR34,TLR9
	LMO2	-0.517	transcription regulator		-1		0.0437	CCR2,FNDC3B,GPR34,TLR9
	MYD88		other		-1.091	bias	0.0375	CD200R1,CLEC10A,INPP5D,MRC1
	let-7a-5p (and other miRNAs w/seed GAGGUAG)		mature microRNA		-1.111	bias	0.0107	COL1A2,COL3A1,PDGFB,TGFBR1
	Pam3-Cys-Ser-Lys4		chemical reagent		-1.192	bias	0.00587	CCR2,CSF1R,FCGR2B,HAVCR2
	miR-29b-3p (and other miRNAs w/seed AGCACCA)		mature microRNA		-1.21	bias	0.000714	COL1A2,COL3A1,PDGFB,TGFBR1
	AHR		ligand-dependent nuclear receptor		-1.213		0.00831	ADGRE1,ATOH8,COL14A1,COL1A2,COL3A1,PDGFB
	losartan potassium		chemical drug		-1.276	bias	0.00193	COL3A1,CYBB,NOS1,TGFBR1	18 (5)
	Immunoglobulin		complex		-1.31		1.85e-05	C3AR1,CCR2,CSF1R,CSF2RB,KCTD12,LILRB3,MAF,NOS1,PDE3B,SIRPA,TGFBR1,TLR7,TLR8	38 (6)
	wortmannin		chemical - kinase inhibitor		-1.342	bias	0.00247	CCR3,COL1A2,COL3A1,GCLC,MAF	25 (8)
	methylprednisolone		chemical drug		-1.381		3.58e-05	B4GALT6,CTSC,CYBB,FCGR2B,FGL2,GCLC,INPP5D,MAFB,PDE3B,SIRPA,TLR7,TLR9
	rosiglitazone		chemical drug		-1.4		0.0221	ADGRE1,Ccl8,CCR2,COL1A2,COL3A1,Muc1
	mir-21		microRNA		-1.525	bias	0.0097	COL3A1,FGL2,IFI16,INPP5D,SIGLEC1
	estrogen		chemical drug		-1.715	bias	0.00217	COL14A1,COL3A1,CYBB,MSX1,NOS1,TGFBR1
	LY294002		chemical - kinase inhibitor		-1.776	bias	0.0358	CCR2,COL1A2,GCLC,GRN,HAVCR2,MAF
	NOTCH1		transcription regulator		-1.831		3.31e-05	CD84,COL1A2,CSF1R,CSF2RB,FCGR2B,GRN,IFI16,PDGFB	25 (3)
	KLF3		transcription regulator		-1.89		0.000849	CTSC,GCNT1,HS3ST1,LILRB3,LMO2,MYO5A,SMCHD1
	cycloheximide		chemical reagent		-1.901		0.0966	GCLC,MMP19,PDGFB,TGFBR1
	mir-155		microRNA		-1.946	bias	0.00268	CD163,INPP5D,MAF,MRC1
	Alpha catenin		group		-1.969	bias	0.00232	COL1A2,COL3A1,EGFL6,MMP19
	ZC3H12C		other	Inhibited	-2	bias	1.34e-05	CCR2,GPR34,MPEG1,TLR8
	estriol		chemical - endogenous mammalian	Inhibited	-2	bias	5.3e-05	Ccl8,ITGB2,TLR7,TLR9
	1,25-dihydroxyvitamin D		chemical drug	Inhibited	-2		6.85e-05	Tlr11,TLR7,TLR8,TLR9
	miR-155-5p (miRNAs w/seed UAAUGCU)		mature microRNA	Inhibited	-2.17	bias	0.000971	CSF1R,CUL4B,INPP5D,MAF,MAFB
	NCSTN		peptidase	Inhibited	-2.219	bias	6.08e-07	CD84,CSF1R,CSF2RB,FCGR2B,GRN	8 (2)
	minocycline		chemical drug	Inhibited	-2.425	bias	1.32e-06	ADGRE1,CCR2,CD163,CYBB,NOS1,PDGFB	28 (5)
	Notch		group	Inhibited	-2.433		6.12e-05	ADGRE1,CLEC10A,CSF2RB,FCGR2B,INPP5J,NFAM1
	N-acetyl-L-cysteine		chemical drug	Inhibited	-2.449	bias	0.000827	ADGRE1,CCR2,CYBB,GCLC,MRC1,TOP1

## Sheet: F) USR cytokines
IPA USR analysis	Upstream Regulator	Expr Log Ratio	Molecule Type	Predicted Activation State	Activation z-score	Flags	p-value of overlap	Target Molecules in Dataset	Mechanistic Network
Removed any annotations without z-score	IL2		cytokine	Activated	3.064	6.82e-06	Ccl8,CCR2,CCR3,CSF1R,CSF2RB,CTSC,FGL2,GCNT1,GRN,HAVCR2,MAF,PDE3B,TGFBR1	31 (4)
Filtered on cytokines	CSF2		cytokine	Activated	2.696	1.99e-08	Ccl8,CCR2,CD163,CSF1R,CSF2RB,CTSC,CYBB,FCGR2B,INPP5D,MRC1,PROZ,SLAMF7,SLC7A11,TGFBR1,TLR9	50 (13)			gmcsf
	IL10		cytokine	Activated	2.436	2.46e-09	Ccl8,CCR2,CD163,CSF1R,CSF2RB,CTSC,FCGR2B,INPP5D,MAF,MAN2A1,MRC1,TGFBR1,TLR7,TLR8,TLR9	37 (7)
	IL5		cytokine	Activated	2.393	0.00217	CCR2,CCR3,CSF2RB,CTSC,FCGR2B,FGL2	34 (6)
	TNF		cytokine	Activated	2.351	3.63e-06	C3AR1,CCR2,CCR3,CD163,COL1A2,COL3A1,CSF1R,CSF2RB,CTSC,CYBB,DENND4A,FCGR2B,GCLC,GRN,IFI16,INPP5D,ITGB2,NOS1,PDGFB,SGPL1,TGFBR1,TLR7,TLR8,TPP2	46 (13)
	IL6		cytokine	Activated	2.275	2.86e-09	ADGRE1,CCR2,CCR3,CD163,CLEC10A,COL3A1,CSF1R,CSF2RB,CTSC,CYBB,FLI1,IFI16,MAF,PDGFB,TBC1D9,TGFBR1,TLR7,TLR8,TLR9	48 (11)
	IFNB1		cytokine	Activated	2.166	0.0115	IFI16,Tlr13,TLR7,TLR8,TLR9
	IL21		cytokine		1.96	0.00889	FCGR2B,FGL2,HAVCR2,IFI16	8 (2)
	IL33		cytokine		1.941	0.00217	CCR2,COL3A1,PDGFB,RASSF4,SIGLEC1,SLC7A11
	IL1B		cytokine		1.899	0.000145	CCR2,CSF2RB,CYBB,F13A1,FCGR2B,GCLC,GRN,IFI16,NOS1,PDGFB,SGPL1,SLC7A11,TLR7,TLR8	38 (7)
	CSF1		cytokine		1.819	2.52e-05	CD163,CSF1R,CYBB,GPR34,MAFB,MRC1,SIGLEC1,TLR9	12 (2)			mcsf
	IL4		cytokine		1.797	3.8e-13	ACSL4,ADGRE1,CCR3,CD163,CD200R1,CLEC10A,COL1A2,COL3A1,CSF1R,CSF2RB,CTSC,CYBB,DENND4A,F13A1,FCGR2B,IFI16,ITGB2,KCTD12,MAF,MAFB,MPEG1,MRC1,RASSF4,SIRPA,SLAMF7,TGFBR1	47 (10)
	IL13		cytokine		1.508	1.26e-08	C3AR1,Ccl8,CD163,CLEC10A,COL1A2,COL3A1,CTSC,CYBB,F13A1,FCGR2B,HS3ST1,LILRB3,MAF,MRC1	46 (10)
	CSF3		cytokine		1.455	0.00136	ADGRE1,C3AR1,CYBB,ITGB2,TLR8				GCSF
	IL27		cytokine		1.067	0.00455	ADGRE1,CD163,MAF,MRC1	26 (3)
	IFNG		cytokine		0.893	6.31e-09	Ccl8,CCR2,CCR3,CD163,CLEC10A,COL1A2,CSF1R,CSF2RB,CTSC,CYBB,FCGR2B,FGL2,IFI16,ITGB2,KCTD12,MAN2A1,MRC1,NOS1,PDGFB,SGPL1,SLC7A11,TGFBR1,TLR7,TLR8,TLR9	44 (9)
	IL3		cytokine		0.621	0.00493	ADGRE1,CCR3,CSF1R,FCGR2B,MAN2B1,SLAMF7				CSF
	TNFSF11		cytokine		-0.064	0.000243	ADGRE1,C3AR1,Ccl8,CSF1R,GCLC,GRN,MAFB	19 (3)

## Sheet: G) Winkler et al DEG lists
Cytokine mediated signaling and type I IFN signaling DEG lists from Winkler et al. 2020. Nat Immunol. Supplementary Table 1, tab 5 and 6. The study compared infected vs uninfected K18-hACE2 transgenic mice lung at day 2 post infection by RNA-Seq and provided DEG lists for these categories.	DEG list for Cytokine Medicated Signaling	DEG list for Type I IFN Signaling
	Trim26	Ifitm3
	Trim25	Xaf1
	Mx2	Oas3
	Isg20	Irf7
	Rsad2	Mx1
	Irf9	Isg15
	Ifit2	Adar
	Ifit3	Ifit1
	Il12b	Stat1
	Ifitm3	Isg20
	Xaf1	Rsad2
	Pml	Irf9
	Adar	Ifit2
	Isg15	Ifit3
	Ifit1	Bst2
	Stat1	Ifi35
	Oas3	Mx2
	Irf7	Stat2
	Mx1	Sp100
	Cxcl10	Tyk2
	Tank	Ifnar2
	Nod2	Irf8
	Cxcl11	Ifitm1
	Ccl5	Psmb8
	Bst2	Oas2
	Ifi35	Ifnar1
	Trim21	Irf5
	Stat2	Irf1
	Sp100	Gbp2
	Clcf1	Samhd1
	Lama5
	Chuk
	Il18r1
	P4hb
	Lcn2
	Fn1
	Itgb1
	Mmp2
	Tnfrsf12a
	Lrp8
	Ccr1
	Psma7
	Il17ra
	Psmd4
	Csf2ra
	Hist1h3a
	Trim68
	Vim
	Psmd13
	Tnfrsf13b
	Ereg
	Anxa1
	Canx
	Tnfrsf1a
	Lrrc4
	Tnfrsf18
	Rorc
	Cd40
	Ackr3
	Tnf
	Tnfsf9
	Il21r
	Ifi30
	Psmb9
	Il13ra1
	Tnfrsf8
	Ifng
	Il12rb1
	Tnfrsf4
	Psmb1
	Smarca4
	B2m
	Cd44
	Ubc
	Osmr
	Oas2
	Aim2
	Psmb3
	Il20rb
	Stat4
	Lmnb1
	Ciita
	Xcl1
	Relt
	Ifnar1
	Adam17
	Tnfrsf14
	Psmb10
	Plvap
	Hsp90b1
	Hspa9
	Ccl3
	Psmc4
	Tyk2
	Ifnar2
	Tnfrsf10b
	Il2rg
	Tab1
	Il3ra
	Jagn1
	Cd86
	Gpr35
	Fas
	Csf1
	Icam1
	Ccl7
	Psme2
	Tnfrsf1b
	Psmd3
	Il2ra
	Ccl2
	Il18bp
	Cxcl9
	Gbp2
	Samhd1
	Irf5
	Lcp1
	Cd300lf
	Tnfrsf9
	Il27ra
	Ccl4
	Podnl1
	Pik3cd
	Vcam1
	Hck
	Irf1
	Csf2rb
	Jak3
	Myc
	Lif
	Tnip2
	Psma5
	Ptafr
	Cxcl13
	Pycard
	Itgb2
	Ptpn6
	Birc5
	Hmox1
	Il2rb
	Irf8
	Il1r2
	Ltbr
	Il10ra
	Syk
	Mmp3
	Ccr5
	Inpp5d
	Il15ra
	Itgam
	Ccr2
	Vav1
	Timp1
	Psmb6
	Cfl1
	Ifitm1
	Socs3
	Psmb8
	Il1rn
	Pim1
	Psme1
	Stat3
	Nod1
	Ikbkb
	Flrt3
	Cdkn1a

## Sheet: H) Dis and funct ALL
All DEGs (n=110)	Categories	Diseases or Functions Annotation	p-value	Predicted Activation State	Dominant	Molecules	# Molecules
Analysed by IPA diseases and functions	Cellular Development,Cellular Growth and Proliferation,Hematological System Development and Function,Hematopoiesis,Lymphoid Tissue Structure and Development,Tissue Development	Leukopoiesis	1.91e-11	Increased	3.397	ATP7A,C3AR1,CCR2,CSF1R,CSF2RB,CYBB,FCGR2B,FLI1,FLT3,GCNT1,HAVCR2,IFI16,INPP5D,ITGB2,LILRB3,LMO2,MAF,MAFB,MARCHF1,MMP19,NCKAP1L,NFAM1,TGFBR1,TLR7,TLR9,TPP2	26
	Cell-To-Cell Signaling and Interaction	Response of antigen presenting cells	3.34e-11	Increased	2.981	ATP7A,C3AR1,CSF1R,FCGR2B,GRN,INPP5D,ITGB2,MARCHF1,NCKAP1L,SIGLEC1,SIRPA,SLAMF7,TLR7,TLR9	14
	Cellular Development,Cellular Growth and Proliferation,Hematological System Development and Function,Hematopoiesis,Lymphoid Tissue Structure and Development,Tissue Development	Hematopoiesis of mononuclear leukocytes	2.7e-11	Increased	2.964	ATP7A,C3AR1,CCR2,CSF1R,CSF2RB,FCGR2B,FLI1,FLT3,GCNT1,HAVCR2,IFI16,INPP5D,ITGB2,LMO2,MAF,MAFB,MARCHF1,MMP19,NCKAP1L,NFAM1,TGFBR1,TLR7,TLR9,TPP2	24
	Cellular Movement,Hematological System Development and Function,Immune Cell Trafficking	Cell movement of antigen presenting cells	0.000175	Increased	2.937	C3AR1,CCR2,CCR3,CSF1R,CSF2RB,CYBB,ITGB2,NOS1,SIRPA,TLR7	10
	Cellular Development,Cellular Growth and Proliferation,Embryonic Development,Hematological System Development and Function,Hematopoiesis,Lymphoid Tissue Structure and Development,Organ Development,Organismal Development,Tissue Development	Lymphopoiesis	2e-09	Increased	2.851	ATP7A,C3AR1,CCR2,FCGR2B,FLI1,FLT3,GCNT1,HAVCR2,INPP5D,ITGB2,LMO2,MAF,MAFB,MARCHF1,MMP19,NCKAP1L,NFAM1,TGFBR1,TLR7,TLR9,TPP2	21
	Cellular Function and Maintenance	Homeostasis of leukocytes	1.08e-09	Increased	2.838	ATP7A,C3AR1,CCR2,CSF2RB,FCGR2B,FLI1,FLT3,HAVCR2,INPP5D,ITGB2,LILRB3,LMO2,MAF,MAFB,MARCHF1,MMP19,NCKAP1L,TGFBR1,TLR7,TPP2	20
	Cell-To-Cell Signaling and Interaction,Inflammatory Response	Immune response of antigen presenting cells	1.56e-10	Increased	2.833	C3AR1,CSF1R,FCGR2B,GRN,INPP5D,ITGB2,MARCHF1,NCKAP1L,SIGLEC1,SIRPA,SLAMF7,TLR7,TLR9	13
	Cellular Function and Maintenance	Engulfment of antigen presenting cells	1.64e-10	Increased	2.729	C3AR1,CSF1R,FCGR2B,GRN,INPP5D,ITGB2,MRC1,NCKAP1L,SIGLEC1,SIRPA,SLAMF7,TLR9	12
	Cellular Development,Cellular Growth and Proliferation	Cell proliferation of tumor cell lines	5.02e-05	Increased	2.716	ACSL4,ATP7A,CD163,CHP2,COL14A1,CSF1R,CSF2RB,CUL4B,FLI1,FLT3,GPR34,GRN,HAVCR2,IFI16,INPP5D,IQGAP2,KCTD12,LILRB3,MAF,MAFB,MMP19,PDGFB,RASSF4,SGPL1,SLC7A11,TGFBR1,TOP1,TPP2	28
	Cellular Function and Maintenance	Endocytosis by eukaryotic cells	1.75e-08	Increased	2.711	C3AR1,CCR2,CD163,CSF1R,CSF2RB,FCGR2B,GRN,INPP5D,ITGB2,MRC1,NCKAP1L,SIGLEC1,SIRPA,SLAMF7,TGFBR1	15
	Cellular Function and Maintenance	Lymphocyte homeostasis	2.99e-08	Increased	2.669	ATP7A,C3AR1,CCR2,FCGR2B,FLI1,HAVCR2,INPP5D,ITGB2,LILRB3,LMO2,MAF,MAFB,MARCHF1,MMP19,NCKAP1L,TGFBR1,TLR7,TPP2	18
	Cellular Function and Maintenance	Endocytosis	8.87e-08	Increased	2.665	C3AR1,CCR2,CD163,CSF1R,CSF2RB,CYBB,FCGR2B,GRN,INPP5D,ITGB2,MRC1,MYO5A,NCKAP1L,SIGLEC1,SIRPA,SLAMF7,TGFBR1,TLR9	18
	Free Radical Scavenging	Metabolism of reactive oxygen species	5.55e-08	Increased	2.647	ATP7A,C3AR1,CCR2,CCR3,CUL4B,CYBB,FLT3,GRN,ITGB2,ITIH4,MRC1,NOS1,PDGFB,TLR7,TLR8,TLR9,TOP1	17
	Free Radical Scavenging	Synthesis of reactive oxygen species	1.35e-07	Increased	2.647	ATP7A,C3AR1,CCR2,CCR3,CUL4B,CYBB,FLT3,GRN,ITGB2,ITIH4,MRC1,NOS1,TLR7,TLR8,TLR9,TOP1	16
	Cell-To-Cell Signaling and Interaction,Inflammatory Response	Response of macrophages	6.27e-10	Increased	2.642	ATP7A,C3AR1,CSF1R,FCGR2B,GRN,INPP5D,ITGB2,NCKAP1L,SIGLEC1,SIRPA,SLAMF7,TLR9	12
	Cellular Function and Maintenance	Engulfment of phagocytes	3.73e-12	Increased	2.579	C3AR1,CCR2,CSF1R,CSF2RB,FCGR2B,GRN,INPP5D,ITGB2,MRC1,NCKAP1L,SIGLEC1,SIRPA,SLAMF7,TLR9	14
	Cell-To-Cell Signaling and Interaction,Inflammatory Response	Response of phagocytes	1.78e-13	Increased	2.557	ATP7A,C3AR1,CCR2,CSF1R,CSF2RB,FCGR2B,GRN,INPP5D,ITGB2,LILRB3,MARCHF1,NCKAP1L,SIGLEC1,SIRPA,SLAMF7,TLR7,TLR9	17
	Cellular Function and Maintenance,Hematological System Development and Function,Inflammatory Response	Engulfment by macrophages	4.85e-10	Increased	2.556	C3AR1,CSF1R,FCGR2B,GRN,INPP5D,ITGB2,NCKAP1L,SIGLEC1,SIRPA,SLAMF7,TLR9	11
	Cell-To-Cell Signaling and Interaction	Response of myeloid cells	3.99e-14	Increased	2.54	ATP7A,C3AR1,CCR2,CSF1R,CSF2RB,FCGR2B,GRN,INPP5D,ITGB2,LILRB3,NCKAP1L,SIGLEC1,SIRPA,SLAMF7,TLR7,TLR8,TLR9	17
	Hematological System Development and Function,Tissue Morphology	Quantity of mononuclear leukocytes	1.07e-12	Increased	2.532	C3AR1,CCR2,CCR3,CD200R1,CD84,CLEC10A,CSF1R,CSF2RB,FCGR2B,FLI1,FLT3,GCNT1,HAVCR2,INPP5D,ITGB2,LILRB3,MAF,MAN2A1,MARCHF1,MMP19,SGPL1,SIGLEC1,SIRPA,TGFBR1,TLR7,TLR9,TPP2	27
	Cellular Movement,Hematological System Development and Function,Immune Cell Trafficking,Inflammatory Response	Cell movement of phagocytes	2.21e-09	Increased	2.526	C3AR1,CCR2,CCR3,CSF1R,CSF2RB,CTSC,CYBB,GCNT1,GRN,INPP5D,ITGB2,LILRB3,MARCHF1,NCKAP1L,NOS1,PDGFB,SIRPA,TGFBR1,TLR7,TLR9	20
	Cellular Function and Maintenance	Engulfment of cells	2.12e-07	Increased	2.515	C3AR1,CCR2,CD163,CSF1R,CSF2RB,FCGR2B,GRN,INPP5D,ITGB2,MRC1,NCKAP1L,SIGLEC1,SIRPA,SLAMF7,TGFBR1,TLR9	16
	Hematological System Development and Function,Lymphoid Tissue Structure and Development,Tissue Morphology	Quantity of lymphocytes	1.73e-11	Increased	2.505	C3AR1,CCR2,CD200R1,CD84,CLEC10A,CSF1R,CSF2RB,FCGR2B,FLI1,FLT3,GCNT1,HAVCR2,INPP5D,ITGB2,LILRB3,MAF,MAN2A1,MARCHF1,MMP19,SGPL1,SIGLEC1,SIRPA,TGFBR1,TLR9,TPP2	25
	Cellular Movement,Hematological System Development and Function,Immune Cell Trafficking,Inflammatory Response	Cellular infiltration by phagocytes	1.91e-05	Increased	2.501	C3AR1,CCR2,CSF1R,CSF2RB,CTSC,CYBB,ITGB2,NOS1,TLR7,TLR9	10
	Hematological System Development and Function,Tissue Morphology	Quantity of leukocytes	8.25e-13	Increased	2.481	C3AR1,CCR2,CCR3,CD200R1,CD84,CLEC10A,CSF1R,CSF2RB,CYBB,F13A1,FCGR2B,FLI1,FLT3,GCNT1,HAVCR2,INPP5D,ITGB2,LILRB3,MAF,MAN2A1,MARCHF1,MMP19,NOS1,SGPL1,SIGLEC1,SIRPA,TGFBR1,TLR7,TLR9,TPP2	30
	Cell-mediated Immune Response,Cellular Development,Cellular Function and Maintenance,Cellular Growth and Proliferation,Embryonic Development,Hematological System Development and Function,Hematopoiesis,Lymphoid Tissue Structure and Development,Organ Development,Organismal Development,Tissue Development	T cell development	3.64e-07	Increased	2.477	ATP7A,C3AR1,CCR2,FCGR2B,FLI1,HAVCR2,ITGB2,LMO2,MAF,MAFB,MARCHF1,MMP19,NCKAP1L,TGFBR1,TLR7,TPP2	16
	Cellular Function and Maintenance	Internalization of cells	3.71e-09	Increased	2.457	C3AR1,CCR2,CSF1R,CSF2RB,FCGR2B,GRN,INPP5D,ITGB2,MRC1,NCKAP1L,SIGLEC1,SIRPA,SLAMF7,TLR9	14
	Cellular Movement,Hematological System Development and Function,Immune Cell Trafficking,Inflammatory Response	Migration of phagocytes	1.43e-05	Increased	2.431	CCR2,CSF1R,CSF2RB,CYBB,GCNT1,INPP5D,ITGB2,SIRPA,TGFBR1,TLR7	10
	Cellular Movement	Migration of myeloid cells	2.68e-06	Increased	2.42	CCR2,CCR3,CYBB,GCNT1,INPP5D,ITGB2,SIRPA,TGFBR1,TLR7	9
	Free Radical Scavenging	Production of reactive oxygen species	5.6e-06	Increased	2.414	ATP7A,CCR2,CCR3,CUL4B,CYBB,FLT3,GRN,ITGB2,MRC1,NOS1,TLR9,TOP1	12
	Cellular Function and Maintenance,Hematological System Development and Function	Engulfment of myeloid cells	3.44e-11	Increased	2.408	C3AR1,CCR2,CSF1R,CSF2RB,FCGR2B,GRN,INPP5D,ITGB2,MRC1,NCKAP1L,SIGLEC1,SIRPA,SLAMF7	13
	Cell-To-Cell Signaling and Interaction,Cellular Function and Maintenance,Hematological System Development and Function,Inflammatory Response	Phagocytosis by macrophages	5.94e-09	Increased	2.373	C3AR1,CSF1R,FCGR2B,GRN,INPP5D,ITGB2,NCKAP1L,SIGLEC1,SIRPA,SLAMF7	10
	Cellular Movement,Hematological System Development and Function,Immune Cell Trafficking	Cellular infiltration by leukocytes	5.13e-06	Increased	2.35	C3AR1,CCR2,CSF1R,CSF2RB,CTSC,CYBB,FGL2,ITGB2,LILRB3,NOS1,TGFBR1,TLR7,TLR9	13
	Cellular Movement,Hematological System Development and Function,Immune Cell Trafficking	Cell movement of leukocytes	6.47e-09	Increased	2.307	C3AR1,CCR2,CCR3,CD200R1,CSF1R,CSF2RB,CTSC,CYBB,FGL2,GCNT1,GRN,INPP5D,ITGB2,LILRB3,MARCHF1,NCKAP1L,NOS1,PDGFB,SGPL1,SIRPA,TGFBR1,TLR7,TLR9	23
	Cellular Movement	Migration of cells	1.9e-12	Increased	2.259	ACSL4,ATOH8,ATP7A,B4GALT6,C3AR1,CCR2,CCR3,CD200R1,CD84,CHP2,CLEC10A,COL1A2,COL3A1,CSF1R,CSF2RB,CTSC,CYBB,DSE,EGFL6,F13A1,FCGR2B,FGL2,FNDC3B,GCNT1,GPR34,GRN,HAVCR2,IFI16,INPP5D,ITGB2,LILRB3,LRP12,MAFB,MARCHF1,MMP19,Muc1,NCKAP1L,NOS1,PDGFB,SGPL1,SIRPA,SLC7A11,TGFBR1,TLR7,TLR9	45
	Cell-To-Cell Signaling and Interaction,Hematological System Development and Function,Immune Cell Trafficking,Inflammatory Response	Activation of T lymphocytes	1.07e-05	Increased	2.247	C3AR1,CCR2,CSF2RB,HAVCR2,ITGB2,MARCHF1,MMP19,SIGLEC1,TLR7,TLR8,TLR9	11
	Cell-To-Cell Signaling and Interaction,Cellular Function and Maintenance,Hematological System Development and Function	Phagocytosis of myeloid cells	1.83e-10	Increased	2.229	C3AR1,CCR2,CSF1R,CSF2RB,FCGR2B,GRN,INPP5D,ITGB2,NCKAP1L,SIGLEC1,SIRPA,SLAMF7	12
	Cell-To-Cell Signaling and Interaction,Cellular Function and Maintenance,Inflammatory Response	Phagocytosis of phagocytes	1.93e-10	Increased	2.229	C3AR1,CCR2,CSF1R,CSF2RB,FCGR2B,GRN,INPP5D,ITGB2,NCKAP1L,SIGLEC1,SIRPA,SLAMF7	12
	Cellular Movement,Hematological System Development and Function,Immune Cell Trafficking	Migration of granulocytes	4.19e-06	Increased	2.209	CCR3,CYBB,GCNT1,INPP5D,ITGB2,SIRPA,TGFBR1,TLR7	8
	Cell-To-Cell Signaling and Interaction,Inflammatory Response	Immune response of leukocytes	1.67e-12	Increased	2.196	C3AR1,CCR2,CSF1R,CSF2RB,FCGR2B,GRN,HAVCR2,INPP5D,ITGB2,LILRB3,MARCHF1,NCKAP1L,SIGLEC1,SIRPA,SLAMF7,TLR7,TLR8,TLR9	18
	Hematological System Development and Function,Tissue Morphology	Quantity of blood cells	2.95e-12	Increased	2.177	C3AR1,CCR2,CCR3,CD200R1,CD84,CLEC10A,CSF1R,CSF2RB,CYBB,F13A1,FCGR2B,FLI1,FLT3,GCNT1,HAVCR2,INPP5D,ITGB2,LILRB3,MAF,MAN2A1,MARCHF1,MMP19,NOS1,PDGFB,SGPL1,SIGLEC1,SIRPA,TGFBR1,TLR7,TLR9,TPP2	31
	Cellular Function and Maintenance,Inflammatory Response	Phagocytosis	4.45e-10	Increased	2.14	C3AR1,CCR2,CSF1R,CSF2RB,CYBB,FCGR2B,GRN,INPP5D,ITGB2,MRC1,MYO5A,NCKAP1L,SIGLEC1,SIK2,SIRPA,SLAMF7,TLR9	17
	Cell-To-Cell Signaling and Interaction,Inflammatory Response	Immune response of phagocytes	6.36e-13	Increased	2.138	C3AR1,CCR2,CSF1R,CSF2RB,FCGR2B,GRN,INPP5D,ITGB2,LILRB3,MARCHF1,NCKAP1L,SIGLEC1,SIRPA,SLAMF7,TLR7,TLR9	16
	Cellular Movement	Cell movement of myeloid cells	1.01e-08	Increased	2.106	C3AR1,CCR2,CCR3,CSF1R,CTSC,CYBB,GCNT1,GRN,INPP5D,ITGB2,LILRB3,MARCHF1,NCKAP1L,NOS1,PDGFB,SIRPA,TGFBR1,TLR7,TLR9	19
	Cellular Function and Maintenance	Cellular homeostasis	1.92e-06	Increased	2.102	ATP7A,C3AR1,CCR2,CCR3,CD84,CHP2,CSF2RB,CYBB,FCGR2B,FLI1,FLT3,HAVCR2,INPP5D,ITGB2,LILRB3,LMO2,MAF,MAFB,MARCHF1,MMP19,NCKAP1L,NOS1,PDE3B,SIK2,TBC1D9,TGFBR1,TLR7,TLR9,TPP2	29
	Cell-To-Cell Signaling and Interaction,Cellular Function and Maintenance,Inflammatory Response	Phagocytosis of cells	4.86e-08	Increased	2.086	C3AR1,CCR2,CSF1R,CSF2RB,FCGR2B,GRN,INPP5D,ITGB2,MRC1,NCKAP1L,SIGLEC1,SIRPA,SLAMF7,TLR9	14
	Cell-To-Cell Signaling and Interaction,Cellular Movement	Recruitment of myeloid cells	1.22e-09	Increased	2.082	B4GALT6,C3AR1,CCR2,CCR3,CLEC10A,CSF1R,CSF2RB,CTSC,FCGR2B,GCNT1,INPP5D,ITGB2,Muc1,TLR9	14
	Inflammatory Response	Immune response of cells	2.33e-08	Increased	2.069	C3AR1,CCR2,CSF1R,CSF2RB,FCGR2B,GRN,HAVCR2,INPP5D,ITGB2,LILRB3,MARCHF1,MRC1,NCKAP1L,SIGLEC1,SIRPA,SLAMF7,TLR7,TLR8,TLR9	19
	Inflammatory Response	Inflammatory response	1.61e-10	Increased	2.05	C3AR1,CCR2,CCR3,CD163,CD84,CSF1R,CYBB,FCGR2B,GCNT1,GRN,HAVCR2,INPP5D,ITGB2,LILRB3,MAF,MMP19,NCKAP1L,NOS1,PDGFB,SIRPA,Tlr11,Tlr13,TLR7,TLR8,TLR9	25
	Cellular Movement	Cell movement	1.08e-12	Increased	2.046	ACSL4,ATOH8,ATP7A,B4GALT6,C3AR1,CCR2,CCR3,CD200R1,CD84,CHP2,CLEC10A,COL1A2,COL3A1,CSF1R,CSF2RB,CTSC,CUL4B,CYBB,DSE,EGFL6,F13A1,FCGR2B,FGL2,FNDC3B,GCNT1,GPR34,GRN,HAVCR2,IFI16,INPP5D,ITGB2,LILRB3,LRP12,MAFB,MARCHF1,MMP19,Muc1,MYO5A,NCKAP1L,NOS1,PDE3B,PDGFB,SGPL1,SIRPA,SLC7A11,TGFBR1,TLR7,TLR9	48
	Inflammatory Response	Antibody response	0.000258	Increased	2	CCR2,FCGR2B,FLI1,Tlr11,TLR7,TLR9	6
	Cellular Movement,Immune Cell Trafficking	Leukocyte migration	4.67e-14		1.991	B4GALT6,C3AR1,CCR2,CCR3,CD200R1,CD84,CLEC10A,COL1A2,CSF1R,CSF2RB,CTSC,CYBB,F13A1,FCGR2B,FGL2,GCNT1,GPR34,GRN,INPP5D,ITGB2,LILRB3,MARCHF1,Muc1,NCKAP1L,NOS1,PDGFB,SGPL1,SIRPA,SLC7A11,TGFBR1,TLR7,TLR9	32
	Cell-mediated Immune Response,Cellular Development,Cellular Function and Maintenance,Cellular Growth and Proliferation,Embryonic Development,Hematological System Development and Function,Hematopoiesis,Lymphoid Tissue Structure and Development,Organ Development,Organismal Development,Tissue Development	Differentiation of T lymphocytes	1.4e-07		1.99	ATP7A,C3AR1,CCR2,FCGR2B,HAVCR2,ITGB2,MAF,MAFB,MARCHF1,MMP19,NCKAP1L,TGFBR1,TLR7,TPP2	14
	Cellular Movement,Hematological System Development and Function,Immune Cell Trafficking	Cell movement of granulocytes	2.69e-08		1.981	C3AR1,CCR2,CCR3,CTSC,CYBB,GCNT1,GRN,INPP5D,ITGB2,LILRB3,NCKAP1L,SIRPA,TGFBR1,TLR7,TLR9	15
	Cell-To-Cell Signaling and Interaction,Cellular Movement,Hematological System Development and Function,Immune Cell Trafficking,Inflammatory Response	Recruitment of macrophages	0.000289		1.973	C3AR1,CCR2,CSF1R,INPP5D,ITGB2	5
	Carbohydrate Metabolism	Metabolism of carbohydrate	9.2e-05		1.969	B4GALT6,CSF1R,DSE,FCGR2B,GCLC,HS3ST1,INPP5D,INPP5J,ITGB2,MAN2A1,MAN2B1,PDE3B,PDGFB,PNPLA7,TGFBR1	15
	Hematological System Development and Function,Lymphoid Tissue Structure and Development,Tissue Morphology	Quantity of T lymphocytes	1.13e-11		1.968	C3AR1,CCR2,CD200R1,CD84,CLEC10A,CSF2RB,FCGR2B,FLI1,FLT3,HAVCR2,INPP5D,ITGB2,MAF,MAN2A1,MARCHF1,MMP19,SGPL1,SIGLEC1,SIRPA,TGFBR1,TLR9,TPP2	22
	Cell-To-Cell Signaling and Interaction,Cellular Movement,Hematological System Development and Function,Immune Cell Trafficking,Inflammatory Response	Recruitment of phagocytes	4.3e-09		1.857	B4GALT6,C3AR1,CCR2,CLEC10A,CSF1R,CTSC,F13A1,FCGR2B,GCNT1,INPP5D,ITGB2,Muc1,TLR9	13
	Cellular Movement,Hematological System Development and Function,Immune Cell Trafficking	Migration of mononuclear leukocytes	0.000239		1.844	CCR2,CCR3,CD200R1,GCNT1,INPP5D,ITGB2,SGPL1,SIRPA,TLR7,TLR9	10
	Cellular Movement	Cellular infiltration by blood cells	1.01e-06		1.793	C3AR1,CCR2,CSF1R,CSF2RB,CTSC,CYBB,FGL2,INPP5D,ITGB2,LILRB3,NOS1,TGFBR1,TLR7,TLR9	14
	Cellular Movement,Hematological System Development and Function,Immune Cell Trafficking,Inflammatory Response	Migration of neutrophils	0.000106		1.791	CYBB,GCNT1,INPP5D,ITGB2,TGFBR1,TLR7	6
	Cardiovascular System Development and Function,Organismal Development	Vasculogenesis	8.26e-07		1.785	ATOH8,C3AR1,CCR2,CCR3,COL1A2,CSF1R,CSF2RB,CYBB,EGFL6,FLI1,GRN,IFI16,ITGB2,LMO2,MAN2B1,NOS1,PDGFB,SGPL1,SIRPA,TGFBR1	20
	Cellular Movement,Hematological System Development and Function,Immune Cell Trafficking,Inflammatory Response	Cell movement of neutrophils	1.34e-07		1.757	C3AR1,CCR2,CTSC,CYBB,GCNT1,GRN,INPP5D,ITGB2,LILRB3,NCKAP1L,TGFBR1,TLR7,TLR9	13
	Cell-To-Cell Signaling and Interaction,Cellular Movement,Hematological System Development and Function,Immune Cell Trafficking	Recruitment of leukocytes	1.55e-12		1.75	B4GALT6,C3AR1,CCR2,CCR3,CLEC10A,CSF1R,CSF2RB,CTSC,F13A1,FCGR2B,GCNT1,INPP5D,ITGB2,Muc1,NOS1,SGPL1,TLR7,TLR9	18
	Cellular Movement,Hematological System Development and Function,Immune Cell Trafficking	Homing of leukocytes	5.3e-06		1.728	C3AR1,CCR2,CCR3,CSF1R,CYBB,GCNT1,GRN,INPP5D,ITGB2,LILRB3,NCKAP1L,PDGFB	12
	Cellular Development,Cellular Growth and Proliferation,Embryonic Development,Hematological System Development and Function,Hematopoiesis,Humoral Immune Response,Lymphoid Tissue Structure and Development,Organ Development,Organismal Development,Tissue Development	Differentiation of B lymphocytes	5.34e-05		1.718	FLI1,FLT3,GCNT1,INPP5D,NCKAP1L,NFAM1,TLR7,TLR9	8
	Immunological Disease	Hypersensitive reaction	4.69e-05		1.706	C3AR1,CCR2,CCR3,CSF2RB,FCGR2B,GCNT1,GPR34,ITGB2,MMP19,SYT2,TGFBR1,TLR9	12
	Cellular Development,Cellular Growth and Proliferation,Hematological System Development and Function,Hematopoiesis,Lymphoid Tissue Structure and Development,Tissue Development	Differentiation of antigen presenting cells	0.00031		1.706	CCR2,CSF1R,CSF2RB,CYBB,FLT3,LILRB3,TLR9	7
	Cardiovascular System Development and Function,Organismal Development	Angiogenesis	3.68e-07		1.702	ATOH8,ATP7A,C3AR1,CCR2,CCR3,COL1A2,COL3A1,CSF1R,CSF2RB,CYBB,EGFL6,FLI1,GRN,IFI16,ITGB2,LMO2,MAN2B1,NOS1,PDE3B,PDGFB,SGPL1,SIRPA,TGFBR1	23
	Post-Translational Modification	Phosphorylation of protein	7.62e-06		1.701	CCR3,CSF1R,FCGR2B,FLT3,ITGB2,LILRB3,NCKAP1L,NFAM1,PDGFB,SIK2,SIRPA,TGFBR1,TLR7,TLR8,TLR9,WDFY2	16
	Hematological System Development and Function,Lymphoid Tissue Structure and Development,Tissue Morphology	Quantity of CD4+ T-lymphocytes	0.000122		1.673	C3AR1,CCR2,CD200R1,CD84,FLI1,ITGB2,MMP19	7
	Hematological System Development and Function,Tissue Morphology	Quantity of antigen presenting cells	6.85e-10		1.615	C3AR1,CCR2,CD200R1,CSF1R,CYBB,FCGR2B,FLT3,HAVCR2,INPP5D,ITGB2,NOS1,SIRPA,TGFBR1,TLR7,TLR9	15
	Tissue Morphology	Quantity of cells	2.1e-12		1.561	ATP7A,C3AR1,CCR2,CCR3,CD200R1,CD84,CLEC10A,CSF1R,CSF2RB,CUL4B,CYBB,DENND4A,EGFL6,F13A1,FCGR2B,FLI1,FLT3,FOXN4,GCNT1,GRN,HAVCR2,INPP5D,IQGAP2,ITGB2,KCTD12,LILRB3,MAF,MAFB,MAN2A1,MARCHF1,MMP19,Muc1,MYO5A,NOS1,PDGFB,SGPL1,SIGLEC1,SIRPA,TGFBR1,TLR7,TLR9,TPP2	42
	Skeletal and Muscular System Development and Function	Quantity of bone	0.000145		1.561	C3AR1,CCR2,COL1A2,CSF1R,F13A1,FLT3,INPP5D,NOS1	8
	Cellular Development,Cellular Growth and Proliferation,Hematological System Development and Function,Hematopoiesis,Lymphoid Tissue Structure and Development,Tissue Development	Differentiation of phagocytes	6.88e-06		1.527	CCR2,CSF1R,CSF2RB,CYBB,FLT3,IFI16,INPP5D,LILRB3,TLR7,TLR9	10
	Cardiovascular System Development and Function,Cellular Development,Cellular Function and Maintenance,Cellular Growth and Proliferation,Organismal Development,Tissue Development	Endothelial cell development	0.000124		1.508	ATOH8,CCR2,CCR3,COL1A2,CYBB,EGFL6,FLI1,GRN,PDGFB,TGFBR1	10
	Cellular Movement	Cellular infiltration by myeloid cells	4.26e-05		1.506	C3AR1,CCR2,CSF1R,CTSC,CYBB,INPP5D,ITGB2,NOS1,TLR7,TLR9	10
	Cellular Development,Cellular Growth and Proliferation,Hematological System Development and Function,Hematopoiesis,Lymphoid Tissue Structure and Development,Tissue Development	Differentiation of myeloid leukocytes	5.3e-06		1.492	CCR2,CSF1R,CSF2RB,CYBB,FLT3,IFI16,INPP5D,MAFB,TLR7,TLR9	10
	Cellular Movement,Hematological System Development and Function,Immune Cell Trafficking,Inflammatory Response	Chemotaxis of phagocytes	2.29e-06		1.49	C3AR1,CCR2,CCR3,CSF1R,CYBB,GRN,INPP5D,ITGB2,LILRB3,NCKAP1L,PDGFB	11
	Hematological System Development and Function,Inflammatory Response,Tissue Morphology	Quantity of dendritic cells	4.01e-09		1.489	CCR2,CSF1R,FCGR2B,FLT3,INPP5D,ITGB2,SIRPA,TGFBR1,TLR7,TLR9	10
	Cellular Movement	Cellular infiltration	7.03e-07		1.476	C3AR1,CCR2,CSF1R,CSF2RB,CTSC,CYBB,FGL2,INPP5D,ITGB2,LILRB3,NOS1,PDGFB,TGFBR1,TLR7,TLR9	15
	Inflammatory Response	Cell-mediated response	0.000183		1.462	C3AR1,CCR2,FCGR2B,INPP5D,SIRPA,TLR7,TLR9	7
	Cellular Movement	Chemotaxis of myeloid cells	1.64e-06		1.441	C3AR1,CCR2,CCR3,CSF1R,CYBB,GRN,INPP5D,ITGB2,LILRB3,NCKAP1L,PDGFB	11
	Cell-To-Cell Signaling and Interaction,Cellular Movement	Recruitment of cells	9.97e-13		1.426	B4GALT6,C3AR1,CCR2,CCR3,CLEC10A,CSF1R,CSF2RB,CTSC,F13A1,FCGR2B,GCNT1,INPP5D,ITGB2,Muc1,NOS1,PDGFB,SGPL1,TLR7,TLR9	19
	Cellular Movement	Homing of cells	6.08e-06		1.417	C3AR1,CCR2,CCR3,CSF1R,CYBB,GCNT1,GRN,INPP5D,ITGB2,LILRB3,NCKAP1L,PDGFB,SIRPA,TGFBR1,TLR9	15
	Connective Tissue Development and Function,Tissue Morphology	Quantity of connective tissue	4.29e-05		1.384	C3AR1,CCR2,CLEC10A,CSF1R,F13A1,FLI1,FLT3,INPP5D,MAF,MAN2A1,NOS1,PDGFB,SGPL1,TGFBR1	14
	Cell-To-Cell Signaling and Interaction,Cellular Movement,Hematological System Development and Function,Immune Cell Trafficking	Recruitment of granulocytes	5.42e-08		1.38	C3AR1,CCR2,CCR3,CLEC10A,CSF2RB,CTSC,FCGR2B,GCNT1,ITGB2,Muc1,TLR9	11
	Cell-To-Cell Signaling and Interaction,Hematological System Development and Function,Immune Cell Trafficking,Inflammatory Response	Activation of lymphocytes	1.9e-07		1.376	C3AR1,CCR2,CSF2RB,FCGR2B,FLT3,HAVCR2,INPP5D,ITGB2,LILRB3,MARCHF1,MMP19,SIGLEC1,TLR7,TLR8,TLR9	15
	Organismal Survival	Survival of organism	2.44e-09		1.369	C3AR1,CCR2,CLEC10A,COL3A1,CSF2RB,CTSC,CYBB,FCGR2B,FGL2,FLI1,FLT3,GRN,IFI16,INPP5D,IQGAP2,KCTD12,MARCHF1,NOS1,PDGFB,TGFBR1,Tlr11,TLR7,TLR9	23
	Hematological System Development and Function,Organismal Development,Tissue Morphology	Quantity of blood	9.19e-05		1.335	CLEC10A,FLI1,INPP5D,MAF,MAN2A1,PDGFB,SGPL1,TGFBR1	8
	Cell Death and Survival	Cell death of immune cells	3.79e-08		1.298	C3AR1,CLEC10A,CSF1R,CSF2RB,CYBB,FCGR2B,FGL2,FLT3,GCNT1,GPR34,HAVCR2,INPP5D,ITGB2,SGPL1,SIRPA,SLC7A11,TLR7,TLR9,TPP2	19
	Cellular Movement,Hematological System Development and Function,Immune Cell Trafficking	Cell movement of mononuclear leukocytes	4.6e-06		1.277	CCR2,CCR3,CD200R1,CSF2RB,GCNT1,INPP5D,ITGB2,MARCHF1,PDGFB,SGPL1,SIRPA,TGFBR1,TLR7,TLR9	14
	Cardiovascular System Development and Function,Cellular Development,Cellular Function and Maintenance,Cellular Growth and Proliferation,Organismal Development,Tissue Development	Proliferation of endothelial cells	0.000206		1.245	ATOH8,CCR2,CCR3,COL1A2,CYBB,FLI1,GRN,PDGFB,TGFBR1	9
	Cell Death and Survival	Cell death of phagocytes	4.85e-05		1.225	C3AR1,CYBB,GPR34,HAVCR2,INPP5D,ITGB2,SLC7A11,TLR9	8
	Hematological System Development and Function,Inflammatory Response,Tissue Morphology	Quantity of macrophages	9.13e-06		1.217	C3AR1,CCR2,CD200R1,CSF1R,CYBB,HAVCR2,ITGB2,NOS1,TLR7	9
	Cell-To-Cell Signaling and Interaction,Hematological System Development and Function,Immune Cell Trafficking	Binding of antigen presenting cells	0.000111		1.202	CLEC10A,ITGB2,LILRB3,MARCHF1,MRC1	5
	Cellular Movement	Chemotaxis	1.48e-05		1.199	C3AR1,CCR2,CCR3,CSF1R,CYBB,GRN,INPP5D,ITGB2,LILRB3,NCKAP1L,PDGFB,SIRPA,TGFBR1,TLR9	14
	Cancer,Organismal Injury and Abnormalities	Genitourinary tumor	4.23e-06		1.195	ACSL4,ADGRE1,ATP7A,B4GALT6,C3AR1,CCR2,CCR3,CD163,CD200R1,CD84,CEP170,CILP,CLEC10A,COL14A1,COL1A2,COL3A1,CPXM1,CSF1R,CSF2RB,CTSC,CUL4B,CYBB,DENND4A,DSE,EGFL6,F13A1,FCGR2B,FGL2,FLI1,FLT3,FNDC3B,FOXN4,GCNT1,GPR34,GRN,HS3ST1,IFI16,INPP5D,INPP5J,IQGAP2,ITGB2,ITIH4,KCTD12,LILRB3,LMO2,LRP12,MAF,MAN2A1,MAN2B1,MED27,MMP19,MRC1,MS4A7,MSX1,Muc1,MYCT1,MYO5A,NCKAP1L,NFAM1,NOS1,PDE3B,PDGFB,PDRG1,PNPLA7,SGPL1,S…	80
	Hematological System Development and Function,Lymphoid Tissue Structure and Development,Tissue Morphology	Quantity of CD8+ T lymphocyte	6.82e-05		1.195	CCR2,CD200R1,CLEC10A,ITGB2,MMP19,SIGLEC1,TPP2	7
	Cell-To-Cell Signaling and Interaction,Hematological System Development and Function,Immune Cell Trafficking,Inflammatory Response	Activation of macrophages	1.3e-05		1.159	CCR2,CD84,CSF1R,CYBB,FCGR2B,HAVCR2,MAF,SIRPA,TLR9	9
	Cancer,Organismal Injury and Abnormalities	Abdominal neoplasm	0.000213		1.146	ACSL4,ADGRE1,ATOH8,ATP7A,B4GALT6,BAZ1A,C3AR1,CCR2,CCR3,CD163,CD200R1,CD84,CEP170,CHP2,CILP,COL14A1,COL1A2,COL3A1,CPXM1,CSF1R,CSF2RB,CTSC,CUL4B,CYBB,DENND4A,DSE,EGFL6,F13A1,FCGR2B,FGL2,FLI1,FLT3,FNDC3B,FOXN4,GCLC,GCNT1,GRN,HAVCR2,HS3ST1,IFI16,INPP5D,INPP5J,IQGAP2,ITGB2,ITIH4,KCTD12,LILRB3,LMO2,LRP12,MAF,MAFB,MAN2A1,MAN2B1,MED27,MMP19,MOCS2,MRC1,MS4A7,MSX1,Muc1,MYCT1,MYO5A,NCKAP1L,NFAM1,NOS1,PAXX,P…	92
	Cellular Development,Hematological System Development and Function,Lymphoid Tissue Structure and Development	Maturation of dendritic cells	1.44e-08		1.129	CCR2,FCGR2B,HAVCR2,ITGB2,TGFBR1,Tlr11,TLR7,TLR8,TLR9	9
	Cancer,Organismal Injury and Abnormalities	Carcinoma	0.000116		1.129	ACSL4,ADGRE1,ATOH8,ATP7A,B4GALT6,BAZ1A,C3AR1,CCR2,CCR3,CD163,CD200R1,CD84,CEP170,CHP2,CILP,CLEC10A,COL14A1,COL1A2,COL3A1,CPXM1,CSF1R,CSF2RB,CTSC,CUL4B,CYBB,DENND4A,DSE,EGFL6,F13A1,FCGR2B,FGL2,FLI1,FLT3,FNDC3B,FOXN4,GCLC,GCNT1,GPR34,GRN,HAVCR2,HS3ST1,IFI16,INPP5D,INPP5J,IQGAP2,ITGB2,ITIH4,KCTD12,LILRB3,LMO2,LRP12,MAF,MAFB,MAN2A1,MAN2B1,MED27,MMP19,MOCS2,MPEG1,MRC1,MS4A7,MSX1,Muc1,MYCT1,MYO5A,NCKAP…	95
	Cellular Development,Cellular Growth and Proliferation,Hematological System Development and Function,Hematopoiesis,Lymphoid Tissue Structure and Development,Tissue Development	Development of phagocytes	1.92e-05		1.123	CSF1R,CSF2RB,FLT3,IFI16,INPP5D,LILRB3,MAFB,TLR7,TLR9	9
	Cell-To-Cell Signaling and Interaction,Hematological System Development and Function,Immune Cell Trafficking,Inflammatory Response	Activation of mononuclear leukocytes	5.88e-08		1.119	C3AR1,CCR2,CD163,CSF2RB,FCGR2B,FLT3,HAVCR2,INPP5D,ITGB2,LILRB3,MARCHF1,MMP19,SIGLEC1,TLR7,TLR8,TLR9	16
	Cell Death and Survival	Apoptosis of phagocytes	0.000116		1.112	C3AR1,CYBB,GPR34,HAVCR2,INPP5D,ITGB2,TLR9	7
	Cancer,Organismal Injury and Abnormalities	Abdominal carcinoma	4.78e-05		1.106	ACSL4,ADGRE1,ATP7A,B4GALT6,BAZ1A,C3AR1,CCR2,CCR3,CD163,CD200R1,CD84,CEP170,CHP2,CILP,COL14A1,COL1A2,COL3A1,CPXM1,CSF1R,CSF2RB,CTSC,CUL4B,CYBB,DENND4A,DSE,EGFL6,F13A1,FCGR2B,FGL2,FLI1,FLT3,FNDC3B,FOXN4,GCLC,GCNT1,GRN,HAVCR2,HS3ST1,IFI16,INPP5D,INPP5J,IQGAP2,ITGB2,ITIH4,KCTD12,LILRB3,LMO2,LRP12,MAF,MAFB,MAN2A1,MAN2B1,MED27,MMP19,MOCS2,MRC1,MS4A7,MSX1,Muc1,MYCT1,MYO5A,NCKAP1L,NFAM1,NOS1,PAXX,PDE3B,P…	91
	Connective Tissue Development and Function,Hematological System Development and Function,Hematopoiesis,Organismal Development,Tissue Morphology	Quantity of red blood cells	0.000256		1.08	CLEC10A,FLI1,INPP5D,MAF,MAN2A1,PDGFB,TGFBR1	7
	Cell-To-Cell Signaling and Interaction	Activation of cells	9.43e-11		1.079	C3AR1,CCR2,CD163,CD84,COL1A2,CSF1R,CSF2RB,CYBB,F13A1,FCGR2B,FLT3,GRN,HAVCR2,IFI16,INPP5D,ITGB2,LILRB3,MAF,MARCHF1,MMP19,PDGFB,PPP1R1A,SIGLEC1,SIRPA,TGFBR1,TLR7,TLR8,TLR9	28
	Cell-To-Cell Signaling and Interaction,Hematological System Development and Function,Immune Cell Trafficking,Inflammatory Response	Activation of antigen presenting cells	4.2e-06		1.049	CCR2,CD84,CSF1R,CYBB,FCGR2B,FLT3,HAVCR2,MAF,SIRPA,TLR7,TLR9	11
	Cell-To-Cell Signaling and Interaction,Hematological System Development and Function	Activation of blood cells	1.45e-10		1.016	C3AR1,CCR2,CD163,CD84,COL1A2,CSF1R,CSF2RB,CYBB,FCGR2B,FLT3,GRN,HAVCR2,INPP5D,ITGB2,LILRB3,MAF,MARCHF1,MMP19,PDGFB,SIGLEC1,SIRPA,TLR7,TLR8,TLR9	24
	Cell-To-Cell Signaling and Interaction,Hematological System Development and Function,Immune Cell Trafficking,Inflammatory Response	Hyperactivation of T lymphocytes	1.35e-06		1	HAVCR2,ITGB2,TLR7,TLR9	4
	Cell-To-Cell Signaling and Interaction,Cellular Function and Maintenance,Hematological System Development and Function,Inflammatory Response	Phagocytosis by bone marrow-derived macrophages	2.68e-05		1	FCGR2B,INPP5D,SIGLEC1,SLAMF7	4
	Cell Death and Survival	Cell death of blood cells	2.02e-08		0.974	C3AR1,CLEC10A,CSF1R,CSF2RB,CYBB,FCGR2B,FGL2,FLI1,FLT3,GCNT1,GPR34,HAVCR2,INPP5D,ITGB2,SGPL1,SIRPA,SLC7A11,TLR7,TLR9,TPP2	20
	Cellular Development	Maturation of cells	1.79e-07		0.925	ATOH8,B4GALT6,CCR2,CSF1R,FCGR2B,FLT3,HAVCR2,INPP5D,ITGB2,TGFBR1,Tlr11,TLR7,TLR8,TLR9,TPP2	15
	Cardiovascular System Development and Function,Organismal Development,Visual System Development and Function	Neovascularization of eye	0.00025		0.882	C3AR1,CCR2,ITGB2,NOS1,PDGFB	5
	Cellular Development,Cellular Growth and Proliferation	Proliferation of myeloid cells	2.37e-05		0.881	CD163,CSF1R,CSF2RB,FLI1,FLT3,HAVCR2,INPP5D,MAFB	8
	Cell-To-Cell Signaling and Interaction,Cellular Movement,Hematological System Development and Function,Immune Cell Trafficking	Recruitment of mononuclear leukocytes	0.000106		0.867	B4GALT6,CCR2,CCR3,FCGR2B,SGPL1,TLR9	6
	Cellular Development,Cellular Growth and Proliferation	Proliferation of blood cells	8.8e-11		0.859	CCR2,CD163,CD84,CLEC10A,CSF1R,CSF2RB,CYBB,FCGR2B,FGL2,FLI1,FLT3,GCNT1,HAVCR2,INPP5D,ITGB2,LILRB3,MAFB,MMP19,NCKAP1L,NOS1,SIGLEC1,SLAMF7,TGFBR1,TLR7,TLR9,TPP2	26
	Cancer,Gastrointestinal Disease,Organismal Injury and Abnormalities	Digestive organ tumor	0.000174		0.845	ACSL4,ADGRE1,ATOH8,ATP7A,B4GALT6,BAZ1A,C3AR1,CCR2,CCR3,CD163,CD200R1,CD84,CEP170,CHP2,CILP,COL14A1,COL1A2,COL3A1,CPXM1,CSF1R,CSF2RB,CTSC,CUL4B,CYBB,DENND4A,DSE,EGFL6,F13A1,FCGR2B,FGL2,FLI1,FLT3,FNDC3B,FOXN4,GCLC,GCNT1,GRN,HAVCR2,HS3ST1,IFI16,INPP5D,INPP5J,IQGAP2,ITGB2,ITIH4,KCTD12,LILRB3,LRP12,MAF,MAFB,MAN2A1,MAN2B1,MMP19,MOCS2,MRC1,MSX1,Muc1,MYCT1,MYO5A,NCKAP1L,NFAM1,NOS1,PAXX,PDE3B,PDGFB,PDRG1,…	89
	Cell Death and Survival,Gastrointestinal Disease,Hepatic System Disease,Organismal Injury and Abnormalities	Cell death of liver cells	2.25e-05		0.832	CCR2,FGL2,IQGAP2,ITGB2,ITIH4,PDGFB,TLR7,TLR9	8
	Cellular Development,Cellular Growth and Proliferation,Hematological System Development and Function,Hematopoiesis,Lymphoid Tissue Structure and Development,Tissue Development	Hematopoiesis of phagocytes	3.01e-05		0.826	CSF1R,CSF2RB,FLT3,IFI16,INPP5D,LILRB3,TLR7,TLR9	8
	Cell-To-Cell Signaling and Interaction,Hematological System Development and Function,Immune Cell Trafficking,Inflammatory Response	Activation of leukocytes	6.89e-10		0.813	C3AR1,CCR2,CD163,CD84,CSF1R,CSF2RB,CYBB,FCGR2B,FLT3,GRN,HAVCR2,INPP5D,ITGB2,LILRB3,MAF,MARCHF1,MMP19,SIGLEC1,SIRPA,TLR7,TLR8,TLR9	22
	Cell Death and Survival	Cell death of myeloid cells	9.8e-05		0.81	C3AR1,CYBB,FLI1,HAVCR2,INPP5D,ITGB2,SIRPA,SLC7A11	8
	Hematological System Development and Function,Tissue Development	Accumulation of myeloid cells	9.19e-07		0.776	CCR2,CCR3,CTSC,GRN,HAVCR2,INPP5D,ITGB2,TLR7,TLR9	9
	Inflammatory Response	Innate immune response	8.21e-06		0.776	CYBB,FCGR2B,GRN,HAVCR2,IFI16,Tlr13,TLR7,TLR8,TLR9	9
	Metabolic Disease,Organismal Injury and Abnormalities	Glucose metabolism disorder	0.000128		0.765	C3AR1,Ccl8,CCR2,CD84,COL14A1,COL1A2,COL3A1,CSF2RB,CYBB,FCGR2B,FLI1,HAVCR2,IFI16,ITGB2,ITIH4,LILRB3,MED27,MPEG1,MRC1,NOS1,PDE3B,SLC7A11,TLR7,TLR9	24
	Cellular Development,Cellular Growth and Proliferation,Hematological System Development and Function,Hematopoiesis,Lymphoid Tissue Structure and Development,Tissue Development	Monocytopoiesis	7.03e-05		0.749	CSF1R,CSF2RB,IFI16,INPP5D,TLR7,TLR9	6
	Cellular Assembly and Organization,Cellular Function and Maintenance	Microtubule dynamics	0.000271		0.732	ATP7A,B4GALT6,CCR2,CEP170,CSF1R,CUL4B,CYBB,F13A1,FCGR2B,GRN,INPP5D,INPP5J,LRP12,MYO5A,NOS1,PDGFB,SIRPA,TGFBR1,TLR7,ZSWIM6	20
	Connective Tissue Development and Function,Skeletal and Muscular System Development and Function,Tissue Morphology	Quantity of osteoclasts	5.3e-06		0.728	C3AR1,CCR2,CSF1R,F13A1,FLT3,INPP5D,NOS1	7
	Cellular Movement,Hematological System Development and Function,Immune Cell Trafficking,Inflammatory Response	Chemotaxis of granulocytes	9.93e-05		0.728	C3AR1,CCR3,GRN,INPP5D,ITGB2,LILRB3,NCKAP1L	7
	Cell Death and Survival	Apoptosis of leukocytes	5.96e-06		0.692	C3AR1,CYBB,FCGR2B,FGL2,FLT3,GPR34,HAVCR2,INPP5D,ITGB2,SGPL1,TLR7,TLR9,TPP2	13
	Hematological System Development and Function,Humoral Immune Response,Lymphoid Tissue Structure and Development,Tissue Morphology	Quantity of B lymphocytes	2.44e-05		0.692	CCR2,CD84,FCGR2B,FLI1,FLT3,INPP5D,ITGB2,LILRB3,SIGLEC1,TLR9,TPP2	11
	Cellular Development,Hematological System Development and Function,Lymphoid Tissue Structure and Development	Maturation of phagocytes	3.78e-09		0.685	CCR2,FCGR2B,HAVCR2,INPP5D,ITGB2,TGFBR1,Tlr11,TLR7,TLR8,TLR9	10
	Cell-To-Cell Signaling and Interaction,Cellular Movement,Hematological System Development and Function,Immune Cell Trafficking,Inflammatory Response	Recruitment of neutrophils	1.31e-06		0.651	C3AR1,CCR2,CLEC10A,CTSC,FCGR2B,GCNT1,ITGB2,Muc1,TLR9	9
	Tissue Development	Accumulation of cells	1.48e-07		0.646	CCR2,CCR3,CTSC,CYBB,FCGR2B,GRN,HAVCR2,IFI16,INPP5D,ITGB2,SGPL1,TLR7,TLR9	13
	Cellular Development,Cellular Growth and Proliferation,Hematological System Development and Function,Lymphoid Tissue Structure and Development	Proliferation of immune cells	4.87e-11		0.634	CCR2,CD84,CLEC10A,CSF1R,CSF2RB,CYBB,FCGR2B,FGL2,FLI1,FLT3,GCNT1,HAVCR2,INPP5D,ITGB2,LILRB3,MAFB,MMP19,NCKAP1L,NOS1,SIGLEC1,SLAMF7,TGFBR1,TLR7,TLR9,TPP2	25
	Cell-To-Cell Signaling and Interaction	Binding of blood cells	1.29e-09		0.63	CCR3,CD200R1,CD84,CLEC10A,CSF2RB,CYBB,FCGR2B,GCNT1,INPP5D,ITGB2,LILRB3,MARCHF1,MRC1,NOS1,SIRPA,TGFBR1,TLR7	17
	Cellular Development,Cellular Growth and Proliferation,Hematological System Development and Function,Lymphoid Tissue Structure and Development	Proliferation of mononuclear leukocytes	9.56e-11		0.601	CCR2,CD84,CLEC10A,CSF1R,CSF2RB,CYBB,FCGR2B,FGL2,FLI1,FLT3,GCNT1,HAVCR2,INPP5D,ITGB2,LILRB3,MMP19,NCKAP1L,NOS1,SIGLEC1,SLAMF7,TGFBR1,TLR7,TLR9,TPP2	24
	Hematological System Development and Function,Inflammatory Response,Tissue Morphology	Quantity of phagocytes	1.04e-11		0.57	C3AR1,CCR2,CCR3,CD200R1,CLEC10A,CSF1R,CYBB,FCGR2B,FLI1,FLT3,GCNT1,HAVCR2,INPP5D,ITGB2,MARCHF1,NOS1,SIRPA,TGFBR1,TLR7,TLR9	20
	Cell-To-Cell Signaling and Interaction,Hematological System Development and Function	T cell response	0.000311		0.537	C3AR1,CD200R1,CSF2RB,HAVCR2,MAF,TLR9	6
	Cancer,Organismal Injury and Abnormalities	Invasive tumor	4.08e-05		0.533	ATP7A,CCR2,CD200R1,COL1A2,CSF1R,CSF2RB,CYBB,DSE,FCGR2B,FLT3,GPR34,ITGB2,KCTD12,MAFB,MSX1,Muc1,SLC7A11,TGFBR1,TLR7,TLR8,TLR9,TOP1	22
	Cancer,Organismal Injury and Abnormalities	Secondary tumor	9.43e-05		0.533	ATP7A,CCR2,CD200R1,CSF1R,CSF2RB,CYBB,FCGR2B,FLT3,GPR34,ITGB2,MAFB,MSX1,Muc1,SLC7A11,TGFBR1,TLR7,TLR8,TLR9,TOP1	19
	Cell-To-Cell Signaling and Interaction,Hematological System Development and Function,Immune Cell Trafficking	Adhesion of immune cells	3.7e-08		0.529	CCR3,CD200R1,CLEC10A,CSF2RB,CYBB,INPP5D,ITGB2,LILRB3,MARCHF1,MRC1,NOS1,SIRPA,TGFBR1,TLR7	14
	Cell-To-Cell Signaling and Interaction	Response of myeloid leukocytes	3.85e-05		0.52	C3AR1,CCR2,CSF2RB,GRN,ITGB2,LILRB3	6
	Cell Death and Survival	Cell death of granulocytes	0.000199		0.506	C3AR1,CYBB,INPP5D,ITGB2,SIRPA	5
	Cell-To-Cell Signaling and Interaction	Response of mononuclear leukocytes	1.51e-06		0.479	C3AR1,CCR2,CD200R1,CSF2RB,FCGR2B,HAVCR2,LILRB3,MAF,TLR7,TLR9	10
	Hematological System Development and Function,Hematopoiesis,Tissue Morphology	Quantity of hematopoietic progenitor cells	7.38e-06		0.466	CCR2,FCGR2B,FLI1,FLT3,INPP5D,ITGB2,LILRB3,MAF,MAN2A1,MMP19,PDGFB,SIRPA,TPP2	13
	Connective Tissue Development and Function,Tissue Morphology	Quantity of connective tissue cells	2.53e-05		0.466	C3AR1,CCR2,CSF1R,F13A1,FLT3,INPP5D,NOS1,PDGFB,TGFBR1	9
	Cell-To-Cell Signaling and Interaction,Hematological System Development and Function	Binding of leukocytes	1.9e-09		0.425	CCR3,CD200R1,CLEC10A,CSF2RB,CYBB,FCGR2B,GCNT1,INPP5D,ITGB2,LILRB3,MARCHF1,MRC1,NOS1,SIRPA,TGFBR1,TLR7	16
	Hematological Disease,Immunological Disease,Infectious Diseases	Infection of leukocytes	2.12e-05		0.391	CCR2,HAVCR2,MRC1,SIGLEC1,TLR9	5
	Cellular Movement,Hematological System Development and Function,Immune Cell Trafficking,Inflammatory Response	Chemotaxis of neutrophils	0.000295		0.391	C3AR1,GRN,INPP5D,ITGB2,LILRB3,NCKAP1L	6
	Hematological System Development and Function,Immune Cell Trafficking,Inflammatory Response,Tissue Development	Accumulation of granulocytes	1.97e-06		0.372	CCR2,CCR3,CTSC,GRN,HAVCR2,INPP5D,ITGB2	7
	Hematological System Development and Function,Lymphoid Tissue Structure and Development,Tissue Morphology	Quantity of TREG cells	3.07e-05		0.365	CCR2,FLT3,ITGB2,MARCHF1,TLR9	5
	Hematological System Development and Function,Tissue Development	Accumulation of blood cells	1.62e-07		0.36	CCR2,CCR3,CTSC,CYBB,FCGR2B,GRN,HAVCR2,INPP5D,ITGB2,SGPL1,TLR7,TLR9	12
	Cell-To-Cell Signaling and Interaction,Hematological System Development and Function	Activation of myeloid cells	3.18e-09		0.349	CCR2,CD163,CD84,CSF1R,CYBB,FCGR2B,GRN,HAVCR2,ITGB2,LILRB3,MAF,SIRPA,TLR7,TLR8,TLR9	15
	Infectious Diseases	Viral Infection	4.3e-06		0.342	C3AR1,CCR2,CLEC10A,COL3A1,CSF1R,CSF2RB,CYBB,F13A1,FCGR2B,FGL2,FLI1,GCLC,HAVCR2,HS3ST1,ITGB2,ITIH4,MAN2B1,MED27,MRC1,PDE3B,SGPL1,SIGLEC1,SLAMF7,SMCHD1,TGFBR1,Tlr13,TLR7,TLR8,TLR9	29
	Cellular Growth and Proliferation,Lymphoid Tissue Structure and Development	Proliferation of lymphatic system cells	6.25e-11		0.332	CCR2,CD84,CLEC10A,CSF1R,CSF2RB,CYBB,FCGR2B,FGL2,FLI1,FLT3,GCNT1,HAVCR2,INPP5D,ITGB2,LILRB3,MAFB,MMP19,NCKAP1L,NOS1,SIGLEC1,SLAMF7,TGFBR1,TLR7,TLR9,TPP2	25
	Cellular Development,Cellular Growth and Proliferation,Hematological System Development and Function,Lymphoid Tissue Structure and Development	Proliferation of lymphocytes	4.33e-10		0.321	CCR2,CD84,CLEC10A,CSF2RB,CYBB,FCGR2B,FGL2,FLI1,FLT3,GCNT1,HAVCR2,INPP5D,ITGB2,LILRB3,MMP19,NCKAP1L,NOS1,SIGLEC1,SLAMF7,TGFBR1,TLR7,TLR9,TPP2	23
	Cell Death and Survival	Apoptosis of blood cells	3.46e-06		0.312	C3AR1,CYBB,FCGR2B,FGL2,FLI1,FLT3,GPR34,HAVCR2,INPP5D,ITGB2,SGPL1,TLR7,TLR9,TPP2	14
	Hematological System Development and Function,Tissue Morphology	Quantity of myeloid cells	1.49e-11		0.301	C3AR1,CCR2,CCR3,CD200R1,CLEC10A,CSF1R,CSF2RB,CYBB,FCGR2B,FLI1,GCNT1,HAVCR2,INPP5D,ITGB2,LILRB3,MAF,MAN2A1,MARCHF1,NOS1,PDGFB,SIRPA,TLR7	22
	Hematological System Development and Function,Immune Cell Trafficking,Inflammatory Response,Tissue Development	Accumulation of macrophages	5.11e-05		0.293	CCR2,GRN,HAVCR2,INPP5D,TLR7	5
	Cell Morphology	Shape change of blood cells	2.43e-05		0.283	CCR2,CCR3,INPP5D,ITGB2,LILRB3,SIRPA	6
	Cell Morphology	Shape change of leukocytes	6.62e-05		0.283	CCR2,CCR3,INPP5D,ITGB2,SIRPA	5
	Immunological Disease	Systemic autoimmune syndrome	1.48e-10		0.254	ACSL4,C3AR1,Ccl8,CCR2,CD163,CD84,COL14A1,COL1A2,COL3A1,CSF2RB,CTSC,CYBB,FCGR2B,FGL2,FLT3,GRN,HAVCR2,IFI16,ITGB2,ITIH4,LILRB3,MAFB,MPEG1,MRC1,MS4A7,NOS1,SLAMF7,SLC7A11,TLR7,TLR8,TLR9,TPP2	32
	Cancer,Gastrointestinal Disease,Organismal Injury and Abnormalities	Digestive system cancer	0.000185		0.252	ACSL4,ADGRE1,ATP7A,B4GALT6,BAZ1A,C3AR1,CCR2,CCR3,CD163,CD200R1,CD84,CEP170,CHP2,CILP,COL14A1,COL1A2,COL3A1,CPXM1,CSF1R,CSF2RB,CTSC,CUL4B,CYBB,DENND4A,DSE,EGFL6,F13A1,FCGR2B,FGL2,FLI1,FLT3,FNDC3B,FOXN4,GCLC,GCNT1,GRN,HAVCR2,HS3ST1,IFI16,INPP5D,INPP5J,IQGAP2,ITGB2,ITIH4,KCTD12,LILRB3,LRP12,MAF,MAFB,MAN2A1,MAN2B1,MMP19,MOCS2,MRC1,MSX1,Muc1,MYCT1,MYO5A,NCKAP1L,NFAM1,NOS1,PAXX,PDE3B,PDGFB,PDRG1,PNPLA7…	88
	Cell Death and Survival	Necrosis	4.29e-10		0.209	ACSL4,ATP7A,BAZ1A,C3AR1,CCR2,CD200R1,CLEC10A,CSF1R,CSF2RB,CUL4B,CYBB,DENND4A,F13A1,FCGR2B,FGL2,FLI1,FLT3,GCLC,GCNT1,GPR34,GRN,HAVCR2,IFI16,INPP5D,IQGAP2,ITGB2,ITIH4,LILRB3,LMO2,MAF,MAFB,MAN2A1,MSX1,Muc1,MYCT1,NOS1,PDE3B,PDGFB,RASSF4,SGPL1,SIRPA,SLC7A11,TGFBR1,TLR7,TLR9,TOP1,TPP2	47
	Cellular Development,Cellular Growth and Proliferation,Hematological System Development and Function,Humoral Immune Response,Lymphoid Tissue Structure and Development	Proliferation of B lymphocytes	1.26e-05		0.207	CYBB,FCGR2B,FLI1,FLT3,INPP5D,LILRB3,NCKAP1L,SLAMF7,TLR7,TLR9	10
	Protein Synthesis	Quantity of IL-6 in blood	3.7e-06		0.2	C3AR1,CTSC,IFI16,INPP5D,ITGB2,SIGLEC1	6
	Cancer,Organismal Injury and Abnormalities	Frequency of tumor	9.13e-05		0.186	ACSL4,ADGRE1,ATP7A,B4GALT6,BAZ1A,C3AR1,CCR3,CD163,CD200R1,CD84,CEP170,CHP2,CILP,COL14A1,COL1A2,COL3A1,CPXM1,CSF1R,CSF2RB,CTSC,CUL4B,CYBB,DENND4A,DSE,F13A1,FCGR2B,FLI1,FLT3,FNDC3B,FOXN4,GCNT1,GPR34,GRN,HS3ST1,IFI16,INPP5D,IQGAP2,ITGB2,ITIH4,KCTD12,LILRB3,LMO2,LRP12,MAF,MAFB,MAN2A1,MAN2B1,MED27,MMP19,MOCS2,MS4A7,MSX1,Muc1,MYCT1,MYO5A,NCKAP1L,NFAM1,NOS1,PDE3B,PDGFB,PNPLA7,PPP1R1A,PROZ,SGPL1,SIGLEC1,…	79
	Cellular Development,Hematological System Development and Function,Lymphoid Tissue Structure and Development	Maturation of bone marrow-derived dendritic cells	3.37e-07		0.179	FCGR2B,HAVCR2,ITGB2,TLR7,TLR9	5
	Cancer,Organismal Injury and Abnormalities	Incidence of tumor	0.000104		0.17	ACSL4,ADGRE1,ATP7A,B4GALT6,BAZ1A,C3AR1,CCR3,CD163,CD200R1,CD84,CEP170,CHP2,CILP,COL14A1,COL1A2,COL3A1,CPXM1,CSF1R,CSF2RB,CTSC,CUL4B,CYBB,DENND4A,DSE,F13A1,FCGR2B,FGL2,FLI1,FLT3,FNDC3B,FOXN4,GCNT1,GPR34,GRN,HS3ST1,IFI16,INPP5D,IQGAP2,ITGB2,ITIH4,KCTD12,LILRB3,LMO2,LRP12,MAF,MAFB,MAN2A1,MAN2B1,MED27,MMP19,MOCS2,MS4A7,MSX1,Muc1,MYCT1,MYO5A,NCKAP1L,NFAM1,NOS1,PDE3B,PDGFB,PNPLA7,PPP1R1A,PROZ,SGPL1,SIG…	80
	Cell-To-Cell Signaling and Interaction,Hematological System Development and Function	Response of lymphocytes	3.26e-05		0.168	C3AR1,CD200R1,CSF2RB,FCGR2B,HAVCR2,MAF,TLR7,TLR9	8
	Cell-To-Cell Signaling and Interaction,Hematological System Development and Function,Immune Cell Trafficking,Inflammatory Response	Activation of phagocytes	1.09e-08		0.151	CCR2,CD163,CD84,CSF1R,CYBB,FCGR2B,GRN,HAVCR2,ITGB2,LILRB3,MAF,SIRPA,TLR7,TLR8,TLR9	15
	Cellular Development,Cellular Growth and Proliferation,Hematological System Development and Function,Lymphoid Tissue Structure and Development	Cell proliferation of T lymphocytes	3.62e-07		0.15	CCR2,CD84,CLEC10A,CSF2RB,FCGR2B,FGL2,FLT3,GCNT1,HAVCR2,INPP5D,ITGB2,MMP19,NCKAP1L,NOS1,SIGLEC1,TGFBR1,TPP2	17
	Connective Tissue Disorders,Inflammatory Disease,Inflammatory Response,Organismal Injury and Abnormalities,Skeletal and Muscular Disorders	Inflammation of joint	1.69e-07		0.129	C3AR1,Ccl8,CCR2,CD163,CD200R1,COL3A1,CSF1R,CSF2RB,CTSC,F13A1,FCGR2B,FGL2,FLT3,GRN,HAVCR2,ITGB2,MAFB,MMP19,MRC1,MS4A7,SLC7A11,TLR7,TLR9	23
	Hematological System Development and Function,Immune Cell Trafficking,Inflammatory Response,Tissue Development	Accumulation of leukocytes	6.02e-07		0.095	CCR2,CCR3,CTSC,CYBB,GRN,HAVCR2,INPP5D,ITGB2,SGPL1,TLR7,TLR9	11
	Cardiovascular Disease,Organismal Injury and Abnormalities	Atherosclerosis	7.14e-06		0.048	CCR2,CD163,F13A1,FCGR2B,FLT3,GCLC,ITGB2,MAFB,NOS1,PDE3B,SLC7A11,TLR7,TLR9	13
	Cardiovascular Disease	Occlusion of blood vessel	8.79e-06		0.048	CCR2,CD163,F13A1,FCGR2B,FLT3,GCLC,ITGB2,MAFB,NOS1,PDE3B,PDGFB,SLC7A11,TLR7,TLR9	14
	Cardiovascular Disease,Organismal Injury and Abnormalities	Vaso-occlusion	1e-05		0.048	CCR2,CD163,F13A1,FCGR2B,FLT3,GCLC,ITGB2,MAFB,NOS1,PDE3B,PDGFB,SLC7A11,TLR7,TLR9	14
	Cellular Development,Cellular Growth and Proliferation,Hematological System Development and Function,Hematopoiesis,Lymphoid Tissue Structure and Development,Tissue Development	Myelopoiesis of leukocytes	3.17e-05		0.038	CSF1R,CSF2RB,FLT3,IFI16,INPP5D,MAFB,TLR7,TLR9	8
	Lymphoid Tissue Structure and Development,Tissue Morphology	Quantity of bone marrow cells	5.6e-05		0.038	CCR2,CSF2RB,FLI1,INPP5D,ITGB2,LILRB3,SIRPA	7
	Hematological System Development and Function,Immune Cell Trafficking,Inflammatory Response,Tissue Development	Accumulation of phagocytes	1.83e-06		0.025	CCR2,CTSC,GRN,HAVCR2,INPP5D,ITGB2,TLR7,TLR9	8
	Protein Synthesis	Quantity of interleukin	1.02e-05		0	C3AR1,CCR3,CTSC,IFI16,INPP5D,ITGB2,SIGLEC1	7
	Inflammatory Response	Acute inflammation of tissue	4.35e-05		0	C3AR1,CCR2,CYBB,ITGB2	4
	Cellular Development,Hematopoiesis,Tissue Development	Differentiation of bone marrow cells	5.21e-05		0	C3AR1,CSF2RB,FLI1,FLT3,LILRB3,MAFB,PDGFB,TGFBR1	8
	Cancer,Organismal Injury and Abnormalities	Neoplasia of cells	5.69e-07		-0.026	ACSL4,ADGRE1,ATP7A,Ccl8,CCR3,CD163,CD200R1,CD84,CILP,COL14A1,COL1A2,COL3A1,CSF1R,CSF2RB,CTSC,CUL4B,CYBB,DENND4A,DSE,EGFL6,F13A1,FCGR2B,FGL2,FLI1,FLT3,FNDC3B,FOXN4,GCLC,GCNT1,GPR34,GRN,HAVCR2,HS3ST1,IFI16,INPP5D,INPP5J,ITGB2,KCTD12,LILRB3,LMO2,MAF,MAFB,MAN2A1,MAN2B1,MPEG1,MRC1,MS4A7,MYCT1,MYO5A,NCKAP1L,NOS1,PDE3B,PDGFB,PPP1R1A,RASSF4,SIK2,SIRPA,SLAMF7,SLC7A11,SMCHD1,TGFBR1,TLR7,TLR8,TLR9,TOP1,TPP2	66
	Organismal Injury and Abnormalities	Blood clot	1.12e-07		-0.059	C3AR1,CCR2,F13A1,INPP5D,ITGB2,LILRB3,NOS1,PDE3B,PDGFB,PROZ,SLC7A11	11
	Gastrointestinal Disease,Hepatic System Disease,Organismal Injury and Abnormalities	Liver lesion	1.34e-06		-0.105	ADGRE1,ATOH8,ATP7A,B4GALT6,BAZ1A,C3AR1,CCR2,CCR3,CD163,CD200R1,CD84,CILP,COL1A2,COL3A1,CPXM1,CSF1R,CSF2RB,CTSC,CUL4B,DENND4A,DSE,FCGR2B,FGL2,FLI1,FLT3,FNDC3B,GCLC,GCNT1,GRN,HAVCR2,HS3ST1,IFI16,INPP5D,INPP5J,IQGAP2,ITGB2,ITIH4,KCTD12,LILRB3,MAN2A1,MMP19,MRC1,MYO5A,NCKAP1L,NOS1,PDE3B,PDGFB,PNPLA7,PROZ,SGPL1,SIGLEC1,SIK2,SLAMF7,SLC7A11,SMCHD1,TBC1D9,TLR7,TLR8,TLR9,TOP1,TPP2,ZSWIM6	62
	Hematological System Development and Function,Inflammatory Response,Tissue Morphology	Quantity of monocytes	4.07e-08		-0.108	CCR2,CCR3,CSF1R,FCGR2B,FLI1,INPP5D,ITGB2,MARCHF1,TLR7	9
	Inflammatory Response,Organismal Injury and Abnormalities	Inflammation of organ	1.4e-06		-0.116	ADGRE1,C3AR1,Ccl8,CCR2,CCR3,COL1A2,COL3A1,CSF1R,CSF2RB,CYBB,FCGR2B,GRN,HAVCR2,IFI16,INPP5D,ITGB2,MAN2A1,MMP19,MPEG1,PDE3B,SGPL1,SLC7A11,TGFBR1,Tlr11,TLR7,TLR8,TLR9	27
	Organismal Injury and Abnormalities	Fibrosis	5.58e-08		-0.145	ADGRE1,C3AR1,CCR2,COL1A2,COL3A1,CSF1R,CYBB,FCGR2B,FLI1,FLT3,GCLC,MAN2A1,MMP19,NOS1,PDGFB,SLC7A11,TBC1D9,TGFBR1,TLR9,TOP1	20
	Cellular Function and Maintenance,Cellular Growth and Proliferation,Hematological System Development and Function	Production of blood cells	5.68e-05		-0.152	CSF1R,FLI1,FLT3,INPP5D,TLR9	5
	Cellular Development,Cellular Growth and Proliferation,Nervous System Development and Function	Proliferation of astrocytes	0.000121		-0.152	B4GALT6,CCR2,GRN,PDGFB	4
	Cellular Function and Maintenance,Cellular Growth and Proliferation	Production of cells	0.000164		-0.152	CSF1R,FLI1,FLT3,INPP5D,MAFB,TLR9	6
	Connective Tissue Disorders,Inflammatory Disease,Organismal Injury and Abnormalities,Skeletal and Muscular Disorders	Rheumatic Disease	1.07e-09		-0.181	ACSL4,C3AR1,Ccl8,CCR2,CD163,CD200R1,COL1A2,COL3A1,CSF1R,CSF2RB,CTSC,F13A1,FCGR2B,FGL2,FLT3,GRN,HAVCR2,IFI16,INPP5D,ITGB2,MAFB,MMP19,MRC1,MS4A7,NOS1,SLAMF7,SLC7A11,TLR7,TLR8,TLR9	30
	Cellular Development,Connective Tissue Development and Function,Tissue Development	Differentiation of connective tissue cells	2.03e-07		-0.2	C3AR1,CCR2,CPXM1,CSF1R,FCGR2B,FNDC3B,GRN,IFI16,INPP5D,LILRB3,MAF,MAFB,NOS1,PDGFB,SIRPA,TGFBR1,TLR9,WDFY2	18
	Hematological System Development and Function,Lymphoid Tissue Structure and Development,Tissue Morphology	Quantity of regulatory T lymphocytes	7.42e-07		-0.208	CCR2,CD200R1,FCGR2B,FLT3,ITGB2,MARCHF1,TGFBR1,TLR9	8
	Cellular Compromise,Inflammatory Response	Degranulation of cells	1.03e-11		-0.22	C3AR1,CCR2,CCR3,CD200R1,CD84,CTSC,CYBB,F13A1,FCGR2B,FGL2,GRN,HAVCR2,INPP5D,IQGAP2,ITGB2,ITIH4,LILRB3,MAN2B1,NCKAP1L,NFAM1,PDGFB,SIRPA	22
	Cellular Development,Cellular Growth and Proliferation	Expansion of blood cells	9.6e-05		-0.227	CD163,CSF1R,CSF2RB,FCGR2B,FLT3,HAVCR2,NOS1,TGFBR1	8
	Cell-To-Cell Signaling and Interaction,Hematological System Development and Function,Inflammatory Response	Binding of professional phagocytic cells	2.13e-05		-0.239	CLEC10A,CYBB,INPP5D,ITGB2,LILRB3,MARCHF1,MRC1,TGFBR1	8
	Digestive System Development and Function,Gastrointestinal Disease,Hepatic System Development and Function,Hepatic System Disease,Inflammatory Disease,Inflammatory Response,Organ Development,Organismal Injury and Abnormalities	Inflammation of liver	1.18e-05		-0.277	CCR2,COL3A1,CSF2RB,FCGR2B,HAVCR2,ITGB2,MAN2A1,PDE3B,SLC7A11,TLR7,TLR8	11
	Hematological System Development and Function,Immune Cell Trafficking,Inflammatory Response,Tissue Development	Accumulation of neutrophils	5.39e-05		-0.277	CCR2,CTSC,GRN,INPP5D,ITGB2	5
	Infectious Diseases	Infection by RNA virus	2.24e-05		-0.287	C3AR1,CCR2,CSF1R,CSF2RB,CYBB,FCGR2B,FGL2,HAVCR2,ITGB2,ITIH4,MED27,MRC1,PDE3B,SIGLEC1,SLAMF7,SMCHD1,Tlr13,TLR7,TLR8,TLR9	20
	Cellular Development	Differentiation of tumor cell lines	8.88e-05		-0.307	CSF2RB,FLI1,FLT3,GCNT1,IFI16,INPP5D,LMO2,PDGFB,SGPL1,SIRPA	10
	Cancer,Gastrointestinal Disease,Hepatic System Disease,Organismal Injury and Abnormalities	Liver tumor	6.8e-05		-0.404	ADGRE1,ATOH8,ATP7A,B4GALT6,BAZ1A,C3AR1,CCR2,CCR3,CD163,CD200R1,CD84,CILP,COL1A2,CPXM1,CSF1R,CSF2RB,CTSC,CUL4B,DENND4A,DSE,FLI1,FLT3,FNDC3B,GCLC,GCNT1,GRN,HAVCR2,HS3ST1,IFI16,INPP5D,INPP5J,IQGAP2,ITIH4,KCTD12,LILRB3,MAN2A1,MMP19,MRC1,MYO5A,NCKAP1L,NOS1,PDE3B,PNPLA7,PROZ,SGPL1,SIGLEC1,SIK2,SLAMF7,SLC7A11,SMCHD1,TLR7,TLR8,TLR9,TOP1,TPP2,ZSWIM6	56
	Inflammatory Response	Inflammation of absolute anatomical region	3.47e-06		-0.414	ADGRE1,C3AR1,Ccl8,CCR2,COL1A2,COL3A1,CSF1R,CSF2RB,CYBB,FCGR2B,GRN,HAVCR2,IFI16,INPP5D,ITGB2,MAN2A1,MPEG1,PDE3B,SGPL1,SLC7A11,Tlr11,TLR7,TLR8,TLR9	24
	Cardiovascular Disease,Hematological Disease,Organismal Injury and Abnormalities	Thrombus	5.61e-06		-0.44	C3AR1,CCR2,INPP5D,ITGB2,NOS1,PDE3B,PDGFB,PROZ,SLC7A11	9
	Gastrointestinal Disease,Inflammatory Response	Inflammation of gastrointestinal tract	1.86e-05		-0.469	ADGRE1,Ccl8,CCR2,CCR3,COL1A2,CSF1R,CYBB,FCGR2B,IFI16,INPP5D,MPEG1,SLC7A11,TLR8,TLR9	14
	Inflammatory Response,Respiratory Disease	Inflammation of respiratory system component	0.000311		-0.49	C3AR1,CCR2,CCR3,CSF2RB,CYBB,FCGR2B,HAVCR2,MAN2A1,PDE3B,SLC7A11,TLR7,TLR9	12
	Cellular Growth and Proliferation	Expansion of cells	0.000163		-0.518	CD163,CSF1R,CSF2RB,FCGR2B,FLT3,HAVCR2,INPP5D,NOS1,TGFBR1	9
	Gastrointestinal Disease,Inflammatory Disease,Inflammatory Response,Organismal Injury and Abnormalities	Enteritis	9.49e-05		-0.531	ADGRE1,Ccl8,CCR2,COL1A2,CSF1R,CYBB,IFI16,INPP5D,MPEG1,SLC7A11,TLR8,TLR9	12
	Cell-To-Cell Signaling and Interaction,Hematological System Development and Function,Humoral Immune Response,Immune Cell Trafficking,Inflammatory Response	Activation of B lymphocytes	0.000109		-0.533	FCGR2B,INPP5D,ITGB2,LILRB3,TLR7,TLR9	6
	Connective Tissue Disorders,Hematological Disease,Organismal Injury and Abnormalities	Thrombocytopenia	1.35e-08		-0.555	FCGR2B,FLI1,FLT3,INPP5D,PDGFB,SGPL1,SIRPA,SLAMF7,SLC7A11,TLR7,TLR9,TPP2	12
	Hematological Disease	Hemorrhagic disease	2.09e-08		-0.555	F13A1,FCGR2B,FLI1,FLT3,INPP5D,PDGFB,SGPL1,SIRPA,SLAMF7,SLC7A11,TLR7,TLR9,TPP2	13
	Inflammatory Response	Inflammation of body cavity	2.32e-06		-0.565	ADGRE1,Ccl8,CCR2,COL1A2,COL3A1,CSF1R,CSF2RB,CYBB,FCGR2B,GRN,HAVCR2,IFI16,INPP5D,ITGB2,MAN2A1,MPEG1,PDE3B,SLC7A11,Tlr11,TLR7,TLR8,TLR9	22
	Cellular Development,Cellular Growth and Proliferation,Hematological System Development and Function,Lymphoid Tissue Structure and Development	Expansion of leukocytes	0.000205		-0.573	CSF1R,CSF2RB,FCGR2B,FLT3,HAVCR2,NOS1,TGFBR1	7
	Gastrointestinal Disease,Hepatic System Disease,Organismal Injury and Abnormalities	Fibrosis of liver	8.47e-05		-0.594	CCR2,COL1A2,COL3A1,FCGR2B,FLT3,GCLC,PDGFB,TBC1D9,TLR9	9
	Hematological System Development and Function,Tissue Morphology	Quantity of granulocytes	2.53e-09		-0.636	C3AR1,CCR2,CCR3,CD200R1,CLEC10A,CSF1R,CSF2RB,CYBB,FCGR2B,FLI1,GCNT1,INPP5D,ITGB2,MAF,TLR7	15
	Humoral Immune Response,Protein Synthesis	Quantity of IgG	3.7e-05		-0.734	C3AR1,CCR2,CD84,CSF2RB,FCGR2B,FLI1,ITGB2,MAN2A1	8
	Cancer,Organismal Injury and Abnormalities	Cancer of cells	7.89e-08		-0.785	ACSL4,ATP7A,Ccl8,CCR3,CD163,CD200R1,CD84,CILP,COL14A1,COL1A2,COL3A1,CSF1R,CSF2RB,CTSC,CUL4B,CYBB,DENND4A,DSE,EGFL6,F13A1,FCGR2B,FGL2,FLI1,FLT3,FNDC3B,FOXN4,GCLC,GCNT1,GPR34,GRN,HAVCR2,HS3ST1,INPP5J,ITGB2,KCTD12,LILRB3,LMO2,MAF,MAFB,MAN2A1,MAN2B1,MPEG1,MRC1,MYCT1,MYO5A,NCKAP1L,NOS1,PDE3B,PDGFB,RASSF4,SIK2,SIRPA,SLAMF7,SLC7A11,SMCHD1,TGFBR1,TLR7,TLR8,TLR9,TOP1,TPP2	61
	Humoral Immune Response,Protein Synthesis	Quantity of immunoglobulin	9.05e-06		-0.805	C3AR1,CCR2,CD84,CSF2RB,FCGR2B,FLI1,ITGB2,MAN2A1,SIGLEC1,TPP2	10
	Cellular Compromise,Inflammatory Response	Degranulation of phagocytes	5.63e-11		-0.814	C3AR1,CCR2,CCR3,CD200R1,CD84,CTSC,CYBB,FCGR2B,FGL2,GRN,HAVCR2,INPP5D,IQGAP2,ITGB2,LILRB3,MAN2B1,NCKAP1L,NFAM1,SIRPA	19
	Humoral Immune Response,Protein Synthesis	Production of antibody	3.64e-08		-0.867	C3AR1,CCR2,CD84,CSF2RB,FCGR2B,FLI1,ITGB2,MAN2A1,SIGLEC1,TLR7,TLR8,TLR9,TPP2	13
	Gastrointestinal Disease,Hepatic System Disease,Organismal Injury and Abnormalities	Liver Damage	2.19e-05		-0.905	C3AR1,CCR2,FCGR2B,GCLC,HAVCR2,ITGB2,SLC7A11,TLR9	8
	Organismal Injury and Abnormalities,Renal and Urological Disease	Urination disorder	0.000131		-0.912	FCGR2B,FLI1,GRN,MAN2A1,MAN2B1,NOS1,PDGFB,TLR7,TLR9	9
	Cellular Development,Connective Tissue Development and Function,Tissue Development	Differentiation of bone cells	4.38e-06		-1.005	C3AR1,CCR2,CSF1R,FCGR2B,FNDC3B,IFI16,INPP5D,LILRB3,MAFB,NOS1,SIRPA,TLR9	12
	Cell Death and Survival	Apoptosis	1.09e-07		-1.018	ACSL4,ATP7A,BAZ1A,C3AR1,CCR2,CSF1R,CSF2RB,CUL4B,CYBB,FCGR2B,FGL2,FLI1,FLT3,GCLC,GPR34,GRN,HAVCR2,IFI16,INPP5D,IQGAP2,ITGB2,ITIH4,LMO2,MAF,MAFB,MAN2A1,MSX1,Muc1,MYCT1,NCKAP1L,NOS1,PAXX,PDGFB,RASSF4,SGPL1,SIRPA,SLC7A11,TGFBR1,TLR7,TLR9,TOP1,TPP2	42
	Cell-To-Cell Signaling and Interaction,Hematological System Development and Function,Immune Cell Trafficking,Inflammatory Response	Adhesion of neutrophils	0.000133		-1.077	CYBB,INPP5D,ITGB2,LILRB3,TGFBR1	5
	Cellular Development,Connective Tissue Development and Function,Skeletal and Muscular System Development and Function,Tissue Development	Differentiation of osteoclasts	1.86e-07		-1.116	C3AR1,CCR2,CSF1R,FCGR2B,INPP5D,LILRB3,MAFB,NOS1,SIRPA,TLR9	10
	Cellular Compromise,Hypersensitivity Response,Inflammatory Response	Degranulation of mast cells	6.2e-08		-1.12	C3AR1,CCR2,CCR3,CD200R1,CD84,FCGR2B,HAVCR2,INPP5D,SIRPA	9
	Cell-To-Cell Signaling and Interaction	Binding of myeloid cells	0.000251		-1.122	CCR3,CLEC10A,CYBB,INPP5D,ITGB2,LILRB3,TGFBR1	7
	Cancer,Hematological Disease,Organismal Injury and Abnormalities	Neoplasia of blood cells	2.96e-06		-1.124	ACSL4,ADGRE1,ATP7A,Ccl8,CCR3,CD163,COL1A2,COL3A1,CSF1R,CSF2RB,CTSC,CUL4B,CYBB,DENND4A,DSE,FCGR2B,FLT3,FNDC3B,GCNT1,GRN,HAVCR2,HS3ST1,IFI16,INPP5D,ITGB2,LILRB3,LMO2,MAF,MAFB,MAN2A1,MPEG1,MRC1,MS4A7,NOS1,PDE3B,PDGFB,PPP1R1A,RASSF4,SIK2,SLAMF7,TGFBR1,TLR7,TLR8,TLR9,TOP1	45
	Cancer,Hematological Disease,Organismal Injury and Abnormalities	Myeloid or lymphoid neoplasm	3.06e-06		-1.124	ACSL4,ADGRE1,ATP7A,Ccl8,CCR3,CD163,COL1A2,COL3A1,CSF1R,CSF2RB,CTSC,CUL4B,CYBB,DENND4A,DSE,FCGR2B,FLT3,FNDC3B,GCNT1,GRN,HAVCR2,HS3ST1,IFI16,INPP5D,ITGB2,LILRB3,LMO2,MAF,MAFB,MAN2A1,MPEG1,MRC1,MS4A7,NOS1,PDE3B,PDGFB,PPP1R1A,RASSF4,SIK2,SLAMF7,TGFBR1,TLR7,TLR8,TLR9,TOP1	45
	Cell-To-Cell Signaling and Interaction,Hematological System Development and Function,Immune Cell Trafficking	Binding of granulocytes	0.000106		-1.129	CCR3,CYBB,INPP5D,ITGB2,LILRB3,TGFBR1	6
	Cellular Compromise	Depletion of cells	9.73e-05		-1.131	CCR2,FLT3,SGPL1,TGFBR1,TLR7	5
	Cellular Compromise	Depletion of leukocytes	0.000179		-1.131	CCR2,SGPL1,TGFBR1,TLR7	4
	Hematological Disease	Polycythemia	0.000285		-1.274	CCR2,CLEC10A,CSF1R,FLT3,GRN,ITGB2,LILRB3	7
	Protein Synthesis	Quantity of protein in blood	2.2e-05		-1.331	C3AR1,CCR2,CCR3,CLEC10A,CTSC,IFI16,INPP5D,IQGAP2,ITGB2,MRC1,NOS1,PDE3B,SIGLEC1	13
	Cardiovascular Disease,Hematological Disease,Organismal Injury and Abnormalities	Anemia	3.89e-05		-1.432	C3AR1,CSF1R,CSF2RB,FCGR2B,FLI1,FLT3,GCLC,INPP5D,MAN2A1,PDGFB,SLC7A11,TPP2	12
	Hematological System Development and Function,Inflammatory Response,Tissue Morphology	Quantity of neutrophils	1.83e-05		-1.549	C3AR1,CCR2,CLEC10A,CYBB,FCGR2B,GCNT1,INPP5D,ITGB2,TLR7	9
	Cancer,Hematological Disease,Organismal Injury and Abnormalities	Hematologic cancer	1.02e-06		-1.765	ACSL4,ADGRE1,ATP7A,Ccl8,CCR3,CD163,COL1A2,COL3A1,CSF1R,CSF2RB,CTSC,CUL4B,CYBB,DENND4A,DSE,FCGR2B,FLI1,FLT3,FNDC3B,GCNT1,GRN,HAVCR2,HS3ST1,IFI16,INPP5D,ITGB2,LILRB3,LMO2,MAF,MAFB,MAN2A1,MPEG1,MRC1,MS4A7,NOS1,PDE3B,PDGFB,PPP1R1A,RASSF4,SIK2,SLAMF7,TGFBR1,TLR7,TLR8,TLR9,TOP1	46
	Cancer,Hematological Disease,Organismal Injury and Abnormalities	Myelodysplastic syndrome or leukemia	0.000238		-1.765	ACSL4,ADGRE1,COL1A2,CSF1R,CSF2RB,CUL4B,CYBB,DENND4A,DSE,FCGR2B,FLI1,FLT3,FNDC3B,GCNT1,GRN,HAVCR2,IFI16,INPP5D,ITGB2,LILRB3,LMO2,MPEG1,MRC1,MS4A7,PDE3B,PPP1R1A,SIK2,TGFBR1,TLR7,TLR8,TLR9,TOP1	32
	Infectious Diseases	Infection of mammalia	1.6e-06	Decreased	-2.588	CCR2,CSF2RB,CYBB,FCGR2B,GPR34,GRN,ITGB2,SIGLEC1,Tlr11,TLR7,TLR9	11
	Organismal Survival	Organismal death	1.17e-07	Decreased	-3.817	ATP7A,C3AR1,CCR2,COL3A1,CSF1R,CUL4B,CYBB,DSE,F13A1,FCGR2B,FLI1,FLT3,FNDC3B,FOXN4,GCLC,GRN,HAVCR2,HS3ST1,INPP5D,IQGAP2,ITGB2,KCTD12,LMO2,MAF,MAFB,MAN2A1,MRC1,MSX1,NOS1,PAXX,PDGFB,PROZ,SGPL1,SLC7A11,TGFBR1,TLR7,TLR9,TOP1,TPP2,ZSWIM6	40

## Sheet: I) Dis&Fun >2 z-score
IPA Disease and Function	Categories	Diseases or Functions Annotation	p-value	Predicted Activation State	z score	Molecules	# Molecules
Filtered by Z score > 2 or < -2	Cellular Development,Cellular Growth and Proliferation,Hematological System Development and Function,Hematopoiesis,Lymphoid Tissue Structure and Development,Tissue Development	Leukopoiesis	1.91e-11	Increased	3.397	ATP7A,C3AR1,CCR2,CSF1R,CSF2RB,CYBB,FCGR2B,FLI1,FLT3,GCNT1,HAVCR2,IFI16,INPP5D,ITGB2,LILRB3,LMO2,MAF,MAFB,MARCHF1,MMP19,NCKAP1L,NFAM1,TGFBR1,TLR7,TLR9,TPP2	26
	Cell-To-Cell Signaling and Interaction	Response of antigen presenting cells	3.34e-11	Increased	2.981	ATP7A,C3AR1,CSF1R,FCGR2B,GRN,INPP5D,ITGB2,MARCHF1,NCKAP1L,SIGLEC1,SIRPA,SLAMF7,TLR7,TLR9	14
	Cellular Development,Cellular Growth and Proliferation,Hematological System Development and Function,Hematopoiesis,Lymphoid Tissue Structure and Development,Tissue Development	Hematopoiesis of mononuclear leukocytes	2.7e-11	Increased	2.964	ATP7A,C3AR1,CCR2,CSF1R,CSF2RB,FCGR2B,FLI1,FLT3,GCNT1,HAVCR2,IFI16,INPP5D,ITGB2,LMO2,MAF,MAFB,MARCHF1,MMP19,NCKAP1L,NFAM1,TGFBR1,TLR7,TLR9,TPP2	24
	Cellular Movement,Hematological System Development and Function,Immune Cell Trafficking	Cell movement of antigen presenting cells	0.000175	Increased	2.937	C3AR1,CCR2,CCR3,CSF1R,CSF2RB,CYBB,ITGB2,NOS1,SIRPA,TLR7	10
	Cellular Development,Cellular Growth and Proliferation,Embryonic Development,Hematological System Development and Function,Hematopoiesis,Lymphoid Tissue Structure and Development,Organ Development,Organismal Development,Tissue Development	Lymphopoiesis	2e-09	Increased	2.851	ATP7A,C3AR1,CCR2,FCGR2B,FLI1,FLT3,GCNT1,HAVCR2,INPP5D,ITGB2,LMO2,MAF,MAFB,MARCHF1,MMP19,NCKAP1L,NFAM1,TGFBR1,TLR7,TLR9,TPP2	21
	Cellular Function and Maintenance	Homeostasis of leukocytes	1.08e-09	Increased	2.838	ATP7A,C3AR1,CCR2,CSF2RB,FCGR2B,FLI1,FLT3,HAVCR2,INPP5D,ITGB2,LILRB3,LMO2,MAF,MAFB,MARCHF1,MMP19,NCKAP1L,TGFBR1,TLR7,TPP2	20
	Cell-To-Cell Signaling and Interaction,Inflammatory Response	Immune response of antigen presenting cells	1.56e-10	Increased	2.833	C3AR1,CSF1R,FCGR2B,GRN,INPP5D,ITGB2,MARCHF1,NCKAP1L,SIGLEC1,SIRPA,SLAMF7,TLR7,TLR9	13
	Cellular Function and Maintenance	Engulfment of antigen presenting cells	1.64e-10	Increased	2.729	C3AR1,CSF1R,FCGR2B,GRN,INPP5D,ITGB2,MRC1,NCKAP1L,SIGLEC1,SIRPA,SLAMF7,TLR9	12
	Cellular Function and Maintenance	Endocytosis by eukaryotic cells	1.75e-08	Increased	2.711	C3AR1,CCR2,CD163,CSF1R,CSF2RB,FCGR2B,GRN,INPP5D,ITGB2,MRC1,NCKAP1L,SIGLEC1,SIRPA,SLAMF7,TGFBR1	15
	Cellular Function and Maintenance	Lymphocyte homeostasis	2.99e-08	Increased	2.669	ATP7A,C3AR1,CCR2,FCGR2B,FLI1,HAVCR2,INPP5D,ITGB2,LILRB3,LMO2,MAF,MAFB,MARCHF1,MMP19,NCKAP1L,TGFBR1,TLR7,TPP2	18
	Cellular Function and Maintenance	Endocytosis	8.87e-08	Increased	2.665	C3AR1,CCR2,CD163,CSF1R,CSF2RB,CYBB,FCGR2B,GRN,INPP5D,ITGB2,MRC1,MYO5A,NCKAP1L,SIGLEC1,SIRPA,SLAMF7,TGFBR1,TLR9	18
	Free Radical Scavenging	Metabolism of reactive oxygen species	5.55e-08	Increased	2.647	ATP7A,C3AR1,CCR2,CCR3,CUL4B,CYBB,FLT3,GRN,ITGB2,ITIH4,MRC1,NOS1,PDGFB,TLR7,TLR8,TLR9,TOP1	17
	Free Radical Scavenging	Synthesis of reactive oxygen species	1.35e-07	Increased	2.647	ATP7A,C3AR1,CCR2,CCR3,CUL4B,CYBB,FLT3,GRN,ITGB2,ITIH4,MRC1,NOS1,TLR7,TLR8,TLR9,TOP1	16
	Cell-To-Cell Signaling and Interaction,Inflammatory Response	Response of macrophages	6.27e-10	Increased	2.642	ATP7A,C3AR1,CSF1R,FCGR2B,GRN,INPP5D,ITGB2,NCKAP1L,SIGLEC1,SIRPA,SLAMF7,TLR9	12
	Cellular Function and Maintenance	Engulfment of phagocytes	3.73e-12	Increased	2.579	C3AR1,CCR2,CSF1R,CSF2RB,FCGR2B,GRN,INPP5D,ITGB2,MRC1,NCKAP1L,SIGLEC1,SIRPA,SLAMF7,TLR9	14
	Cell-To-Cell Signaling and Interaction,Inflammatory Response	Response of phagocytes	1.78e-13	Increased	2.557	ATP7A,C3AR1,CCR2,CSF1R,CSF2RB,FCGR2B,GRN,INPP5D,ITGB2,LILRB3,MARCHF1,NCKAP1L,SIGLEC1,SIRPA,SLAMF7,TLR7,TLR9	17
	Cellular Function and Maintenance,Hematological System Development and Function,Inflammatory Response	Engulfment by macrophages	4.85e-10	Increased	2.556	C3AR1,CSF1R,FCGR2B,GRN,INPP5D,ITGB2,NCKAP1L,SIGLEC1,SIRPA,SLAMF7,TLR9	11
	Cell-To-Cell Signaling and Interaction	Response of myeloid cells	3.99e-14	Increased	2.54	ATP7A,C3AR1,CCR2,CSF1R,CSF2RB,FCGR2B,GRN,INPP5D,ITGB2,LILRB3,NCKAP1L,SIGLEC1,SIRPA,SLAMF7,TLR7,TLR8,TLR9	17
	Hematological System Development and Function,Tissue Morphology	Quantity of mononuclear leukocytes	1.07e-12	Increased	2.532	C3AR1,CCR2,CCR3,CD200R1,CD84,CLEC10A,CSF1R,CSF2RB,FCGR2B,FLI1,FLT3,GCNT1,HAVCR2,INPP5D,ITGB2,LILRB3,MAF,MAN2A1,MARCHF1,MMP19,SGPL1,SIGLEC1,SIRPA,TGFBR1,TLR7,TLR9,TPP2	27
	Cellular Movement,Hematological System Development and Function,Immune Cell Trafficking,Inflammatory Response	Cell movement of phagocytes	2.21e-09	Increased	2.526	C3AR1,CCR2,CCR3,CSF1R,CSF2RB,CTSC,CYBB,GCNT1,GRN,INPP5D,ITGB2,LILRB3,MARCHF1,NCKAP1L,NOS1,PDGFB,SIRPA,TGFBR1,TLR7,TLR9	20
	Cellular Function and Maintenance	Engulfment of cells	2.12e-07	Increased	2.515	C3AR1,CCR2,CD163,CSF1R,CSF2RB,FCGR2B,GRN,INPP5D,ITGB2,MRC1,NCKAP1L,SIGLEC1,SIRPA,SLAMF7,TGFBR1,TLR9	16
	Hematological System Development and Function,Lymphoid Tissue Structure and Development,Tissue Morphology	Quantity of lymphocytes	1.73e-11	Increased	2.505	C3AR1,CCR2,CD200R1,CD84,CLEC10A,CSF1R,CSF2RB,FCGR2B,FLI1,FLT3,GCNT1,HAVCR2,INPP5D,ITGB2,LILRB3,MAF,MAN2A1,MARCHF1,MMP19,SGPL1,SIGLEC1,SIRPA,TGFBR1,TLR9,TPP2	25
	Cellular Movement,Hematological System Development and Function,Immune Cell Trafficking,Inflammatory Response	Cellular infiltration by phagocytes	1.91e-05	Increased	2.501	C3AR1,CCR2,CSF1R,CSF2RB,CTSC,CYBB,ITGB2,NOS1,TLR7,TLR9	10
	Hematological System Development and Function,Tissue Morphology	Quantity of leukocytes	8.25e-13	Increased	2.481	C3AR1,CCR2,CCR3,CD200R1,CD84,CLEC10A,CSF1R,CSF2RB,CYBB,F13A1,FCGR2B,FLI1,FLT3,GCNT1,HAVCR2,INPP5D,ITGB2,LILRB3,MAF,MAN2A1,MARCHF1,MMP19,NOS1,SGPL1,SIGLEC1,SIRPA,TGFBR1,TLR7,TLR9,TPP2	30
	Cell-mediated Immune Response,Cellular Development,Cellular Function and Maintenance,Cellular Growth and Proliferation,Embryonic Development,Hematological System Development and Function,Hematopoiesis,Lymphoid Tissue Structure and Development,Organ Development,Organismal Development,Tissue Development	T cell development	3.64e-07	Increased	2.477	ATP7A,C3AR1,CCR2,FCGR2B,FLI1,HAVCR2,ITGB2,LMO2,MAF,MAFB,MARCHF1,MMP19,NCKAP1L,TGFBR1,TLR7,TPP2	16
	Cellular Function and Maintenance	Internalization of cells	3.71e-09	Increased	2.457	C3AR1,CCR2,CSF1R,CSF2RB,FCGR2B,GRN,INPP5D,ITGB2,MRC1,NCKAP1L,SIGLEC1,SIRPA,SLAMF7,TLR9	14
	Cellular Movement,Hematological System Development and Function,Immune Cell Trafficking,Inflammatory Response	Migration of phagocytes	1.43e-05	Increased	2.431	CCR2,CSF1R,CSF2RB,CYBB,GCNT1,INPP5D,ITGB2,SIRPA,TGFBR1,TLR7	10
	Cellular Movement	Migration of myeloid cells	2.68e-06	Increased	2.42	CCR2,CCR3,CYBB,GCNT1,INPP5D,ITGB2,SIRPA,TGFBR1,TLR7	9
	Free Radical Scavenging	Production of reactive oxygen species	5.6e-06	Increased	2.414	ATP7A,CCR2,CCR3,CUL4B,CYBB,FLT3,GRN,ITGB2,MRC1,NOS1,TLR9,TOP1	12
	Cellular Function and Maintenance,Hematological System Development and Function	Engulfment of myeloid cells	3.44e-11	Increased	2.408	C3AR1,CCR2,CSF1R,CSF2RB,FCGR2B,GRN,INPP5D,ITGB2,MRC1,NCKAP1L,SIGLEC1,SIRPA,SLAMF7	13
	Cell-To-Cell Signaling and Interaction,Cellular Function and Maintenance,Hematological System Development and Function,Inflammatory Response	Phagocytosis by macrophages	5.94e-09	Increased	2.373	C3AR1,CSF1R,FCGR2B,GRN,INPP5D,ITGB2,NCKAP1L,SIGLEC1,SIRPA,SLAMF7	10
	Cellular Movement,Hematological System Development and Function,Immune Cell Trafficking	Cellular infiltration by leukocytes	5.13e-06	Increased	2.35	C3AR1,CCR2,CSF1R,CSF2RB,CTSC,CYBB,FGL2,ITGB2,LILRB3,NOS1,TGFBR1,TLR7,TLR9	13
	Cellular Movement,Hematological System Development and Function,Immune Cell Trafficking	Cell movement of leukocytes	6.47e-09	Increased	2.307	C3AR1,CCR2,CCR3,CD200R1,CSF1R,CSF2RB,CTSC,CYBB,FGL2,GCNT1,GRN,INPP5D,ITGB2,LILRB3,MARCHF1,NCKAP1L,NOS1,PDGFB,SGPL1,SIRPA,TGFBR1,TLR7,TLR9	23
	Cellular Movement	Migration of cells	1.9e-12	Increased	2.259	ACSL4,ATOH8,ATP7A,B4GALT6,C3AR1,CCR2,CCR3,CD200R1,CD84,CHP2,CLEC10A,COL1A2,COL3A1,CSF1R,CSF2RB,CTSC,CYBB,DSE,EGFL6,F13A1,FCGR2B,FGL2,FNDC3B,GCNT1,GPR34,GRN,HAVCR2,IFI16,INPP5D,ITGB2,LILRB3,LRP12,MAFB,MARCHF1,MMP19,Muc1,NCKAP1L,NOS1,PDGFB,SGPL1,SIRPA,SLC7A11,TGFBR1,TLR7,TLR9	45
	Cell-To-Cell Signaling and Interaction,Hematological System Development and Function,Immune Cell Trafficking,Inflammatory Response	Activation of T lymphocytes	1.07e-05	Increased	2.247	C3AR1,CCR2,CSF2RB,HAVCR2,ITGB2,MARCHF1,MMP19,SIGLEC1,TLR7,TLR8,TLR9	11
	Cell-To-Cell Signaling and Interaction,Cellular Function and Maintenance,Hematological System Development and Function	Phagocytosis of myeloid cells	1.83e-10	Increased	2.229	C3AR1,CCR2,CSF1R,CSF2RB,FCGR2B,GRN,INPP5D,ITGB2,NCKAP1L,SIGLEC1,SIRPA,SLAMF7	12
	Cell-To-Cell Signaling and Interaction,Cellular Function and Maintenance,Inflammatory Response	Phagocytosis of phagocytes	1.93e-10	Increased	2.229	C3AR1,CCR2,CSF1R,CSF2RB,FCGR2B,GRN,INPP5D,ITGB2,NCKAP1L,SIGLEC1,SIRPA,SLAMF7	12
	Cellular Movement,Hematological System Development and Function,Immune Cell Trafficking	Migration of granulocytes	4.19e-06	Increased	2.209	CCR3,CYBB,GCNT1,INPP5D,ITGB2,SIRPA,TGFBR1,TLR7	8
	Cell-To-Cell Signaling and Interaction,Inflammatory Response	Immune response of leukocytes	1.67e-12	Increased	2.196	C3AR1,CCR2,CSF1R,CSF2RB,FCGR2B,GRN,HAVCR2,INPP5D,ITGB2,LILRB3,MARCHF1,NCKAP1L,SIGLEC1,SIRPA,SLAMF7,TLR7,TLR8,TLR9	18
	Hematological System Development and Function,Tissue Morphology	Quantity of blood cells	2.95e-12	Increased	2.177	C3AR1,CCR2,CCR3,CD200R1,CD84,CLEC10A,CSF1R,CSF2RB,CYBB,F13A1,FCGR2B,FLI1,FLT3,GCNT1,HAVCR2,INPP5D,ITGB2,LILRB3,MAF,MAN2A1,MARCHF1,MMP19,NOS1,PDGFB,SGPL1,SIGLEC1,SIRPA,TGFBR1,TLR7,TLR9,TPP2	31
	Cellular Function and Maintenance,Inflammatory Response	Phagocytosis	4.45e-10	Increased	2.14	C3AR1,CCR2,CSF1R,CSF2RB,CYBB,FCGR2B,GRN,INPP5D,ITGB2,MRC1,MYO5A,NCKAP1L,SIGLEC1,SIK2,SIRPA,SLAMF7,TLR9	17
	Cell-To-Cell Signaling and Interaction,Inflammatory Response	Immune response of phagocytes	6.36e-13	Increased	2.138	C3AR1,CCR2,CSF1R,CSF2RB,FCGR2B,GRN,INPP5D,ITGB2,LILRB3,MARCHF1,NCKAP1L,SIGLEC1,SIRPA,SLAMF7,TLR7,TLR9	16
	Cellular Movement	Cell movement of myeloid cells	1.01e-08	Increased	2.106	C3AR1,CCR2,CCR3,CSF1R,CTSC,CYBB,GCNT1,GRN,INPP5D,ITGB2,LILRB3,MARCHF1,NCKAP1L,NOS1,PDGFB,SIRPA,TGFBR1,TLR7,TLR9	19
	Cellular Function and Maintenance	Cellular homeostasis	1.92e-06	Increased	2.102	ATP7A,C3AR1,CCR2,CCR3,CD84,CHP2,CSF2RB,CYBB,FCGR2B,FLI1,FLT3,HAVCR2,INPP5D,ITGB2,LILRB3,LMO2,MAF,MAFB,MARCHF1,MMP19,NCKAP1L,NOS1,PDE3B,SIK2,TBC1D9,TGFBR1,TLR7,TLR9,TPP2	29
	Cell-To-Cell Signaling and Interaction,Cellular Function and Maintenance,Inflammatory Response	Phagocytosis of cells	4.86e-08	Increased	2.086	C3AR1,CCR2,CSF1R,CSF2RB,FCGR2B,GRN,INPP5D,ITGB2,MRC1,NCKAP1L,SIGLEC1,SIRPA,SLAMF7,TLR9	14
	Cell-To-Cell Signaling and Interaction,Cellular Movement	Recruitment of myeloid cells	1.22e-09	Increased	2.082	B4GALT6,C3AR1,CCR2,CCR3,CLEC10A,CSF1R,CSF2RB,CTSC,FCGR2B,GCNT1,INPP5D,ITGB2,Muc1,TLR9	14
	Inflammatory Response	Immune response of cells	2.33e-08	Increased	2.069	C3AR1,CCR2,CSF1R,CSF2RB,FCGR2B,GRN,HAVCR2,INPP5D,ITGB2,LILRB3,MARCHF1,MRC1,NCKAP1L,SIGLEC1,SIRPA,SLAMF7,TLR7,TLR8,TLR9	19
	Inflammatory Response	Inflammatory response	1.61e-10	Increased	2.05	C3AR1,CCR2,CCR3,CD163,CD84,CSF1R,CYBB,FCGR2B,GCNT1,GRN,HAVCR2,INPP5D,ITGB2,LILRB3,MAF,MMP19,NCKAP1L,NOS1,PDGFB,SIRPA,Tlr11,Tlr13,TLR7,TLR8,TLR9	25
	Cellular Movement	Cell movement	1.08e-12	Increased	2.046	ACSL4,ATOH8,ATP7A,B4GALT6,C3AR1,CCR2,CCR3,CD200R1,CD84,CHP2,CLEC10A,COL1A2,COL3A1,CSF1R,CSF2RB,CTSC,CUL4B,CYBB,DSE,EGFL6,F13A1,FCGR2B,FGL2,FNDC3B,GCNT1,GPR34,GRN,HAVCR2,IFI16,INPP5D,ITGB2,LILRB3,LRP12,MAFB,MARCHF1,MMP19,Muc1,MYO5A,NCKAP1L,NOS1,PDE3B,PDGFB,SGPL1,SIRPA,SLC7A11,TGFBR1,TLR7,TLR9	48
	Inflammatory Response	Antibody response	0.000258	Increased	2	CCR2,FCGR2B,FLI1,Tlr11,TLR7,TLR9	6
	Infectious Diseases	Infection of mammalia	1.6e-06	Decreased	-2.588	CCR2,CSF2RB,CYBB,FCGR2B,GPR34,GRN,ITGB2,SIGLEC1,Tlr11,TLR7,TLR9	11
	Organismal Survival	Organismal death	1.17e-07	Decreased	-3.817	ATP7A,C3AR1,CCR2,COL3A1,CSF1R,CUL4B,CYBB,DSE,F13A1,FCGR2B,FLI1,FLT3,FNDC3B,FOXN4,GCLC,GRN,HAVCR2,HS3ST1,INPP5D,IQGAP2,ITGB2,KCTD12,LMO2,MAF,MAFB,MAN2A1,MRC1,MSX1,NOS1,PAXX,PDGFB,PROZ,SGPL1,SLC7A11,TGFBR1,TLR7,TLR9,TOP1,TPP2,ZSWIM6	40

## Sheet: J) Gene ontology UP
UP DEGs (n=95) analysed by	GO biological process complete	Mus musculus - REFLIST (22265)	upload_1 (92)	upload_1 (expected)	upload_1 (over/under)	upload_1 (fold Enrichment)	upload_1 (raw P-value)	upload_1 (FDR)
Gene Ontology Biological Processes	inflammatory response (GO:0006954)	480	17	1.98	+	8.57	1.83e-11	2.89e-07
	negative regulation of interleukin-6 production (GO:0032715)	50	8	0.21	+	38.72	9.76e-11	7.7e-07
	immune system process (GO:0002376)	2430	33	10.04	+	3.29	2.91e-10	1.53e-06
	regulation of interleukin-6 production (GO:0032675)	155	10	0.64	+	15.61	1.56e-09	6.16e-06
	immune response (GO:0006955)	1533	24	6.33	+	3.79	1.14e-08	3.6e-05
	defense response (GO:0006952)	1444	22	5.97	+	3.69	8.62e-08	0.000227
	regulation of interferon-alpha production (GO:0032647)	28	5	0.12	+	43.22	2.29e-07	0.000402
	toll-like receptor signaling pathway (GO:0002224)	56	6	0.23	+	25.93	2.1e-07	0.000415
	cellular response to chemical stimulus (GO:0070887)	2374	28	9.81	+	2.85	2.09e-07	0.000471
	regulation of B cell differentiation (GO:0045577)	31	5	0.13	+	39.03	3.6e-07	0.000474
	regulation of cytokine production (GO:0001817)	721	15	2.98	+	5.03	3.12e-07	0.000493
	regulation of multicellular organismal development (GO:2000026)	1435	21	5.93	+	3.54	3.49e-07	0.000501
	regulation of interferon-gamma production (GO:0032649)	111	7	0.46	+	15.26	5.77e-07	0.0007
	regulation of immune system process (GO:0002682)	1488	21	6.15	+	3.42	6.28e-07	0.000707
	regulation of cell activation (GO:0050865)	784	15	3.24	+	4.63	8.79e-07	0.000925
	MyD88-dependent toll-like receptor signaling pathway (GO:0002755)	16	4	0.07	+	60.5	1.24e-06	0.00108
	pattern recognition receptor signaling pathway (GO:0002221)	76	6	0.31	+	19.11	1.12e-06	0.00111
	positive regulation of interferon-gamma production (GO:0032729)	77	6	0.32	+	18.86	1.2e-06	0.00112
	response to stress (GO:0006950)	3220	32	13.31	+	2.41	1.5e-06	0.00125
	negative regulation of multicellular organismal process (GO:0051241)	1078	17	4.45	+	3.82	2.07e-06	0.00142
	negative regulation of cytokine production (GO:0001818)	263	9	1.09	+	8.28	1.84e-06	0.00145
	regulation of type I interferon production (GO:0032479)	84	6	0.35	+	17.29	1.94e-06	0.00146
	cell activation (GO:0001775)	624	13	2.58	+	5.04	2.04e-06	0.00147
	regulation of leukocyte activation (GO:0002694)	739	14	3.05	+	4.58	2.37e-06	0.00156
	leukocyte activation (GO:0045321)	541	12	2.24	+	5.37	2.8e-06	0.00177
	regulation of response to stimulus (GO:0048583)	3894	35	16.09	+	2.18	2.95e-06	0.00179
	negative regulation of cell activation (GO:0050866)	211	8	0.87	+	9.18	3.43e-06	0.0018
	collagen fibril organization (GO:0030199)	51	5	0.21	+	23.73	3.42e-06	0.00186
	regulation of chemokine production (GO:0032642)	93	6	0.38	+	15.61	3.39e-06	0.00191
	positive regulation of cytokine production (GO:0001819)	454	11	1.88	+	5.86	3.31e-06	0.00193
	positive regulation of interferon-alpha production (GO:0032727)	23	4	0.1	+	42.09	4.38e-06	0.00223
	macrophage activation (GO:0042116)	55	5	0.23	+	22	4.83e-06	0.00231
	regulation of multicellular organismal process (GO:0051239)	2779	28	11.48	+	2.44	4.82e-06	0.00238
	regulation of leukocyte differentiation (GO:1902105)	302	9	1.25	+	7.21	5.49e-06	0.00248
	negative regulation of immune response (GO:0050777)	158	7	0.65	+	10.72	5.43e-06	0.00252
	regulation of developmental process (GO:0050793)	2503	26	10.34	+	2.51	6.91e-06	0.00303
	response to chemical (GO:0042221)	3465	32	14.32	+	2.24	7.71e-06	0.0032
	regulation of tumor necrosis factor superfamily cytokine production (GO:1903555)	169	7	0.7	+	10.02	8.3e-06	0.00327
	response to organic substance (GO:0010033)	2525	26	10.43	+	2.49	8.09e-06	0.00327
	regulation of tumor necrosis factor production (GO:0032680)	167	7	0.69	+	10.14	7.7e-06	0.00328
	multicellular organism development (GO:0007275)	4769	39	19.71	+	1.98	9.06e-06	0.0034
	negative regulation of immune system process (GO:0002683)	410	10	1.69	+	5.9	9e-06	0.00346
	innate immune response (GO:0045087)	836	14	3.45	+	4.05	9.5e-06	0.00349
	positive regulation of chemokine production (GO:0032722)	68	5	0.28	+	17.79	1.27e-05	0.00447
	system development (GO:0048731)	4153	35	17.16	+	2.04	1.25e-05	0.00447
	cellular response to organic substance (GO:0071310)	1811	21	7.48	+	2.81	1.34e-05	0.00458
	myeloid leukocyte migration (GO:0097529)	122	6	0.5	+	11.9	1.49e-05	0.00501
	regulation of lymphocyte differentiation (GO:0045619)	187	7	0.77	+	9.06	1.56e-05	0.00514
	microglial cell activation (GO:0001774)	34	4	0.14	+	28.47	1.78e-05	0.00551
	immune system development (GO:0002520)	768	13	3.17	+	4.1	1.83e-05	0.00555
	negative regulation of leukocyte activation (GO:0002695)	190	7	0.79	+	8.92	1.73e-05	0.00556
	leukocyte activation involved in inflammatory response (GO:0002269)	34	4	0.14	+	28.47	1.78e-05	0.00562
	positive regulation of multicellular organismal process (GO:0051240)	1564	19	6.46	+	2.94	1.99e-05	0.00592
	regulation of response to external stimulus (GO:0032101)	902	14	3.73	+	3.76	2.19e-05	0.0064
	myeloid leukocyte activation (GO:0002274)	132	6	0.55	+	11	2.29e-05	0.00656
	regulation of hemopoiesis (GO:1903706)	380	9	1.57	+	5.73	3.24e-05	0.00914
	leukocyte migration (GO:0050900)	211	7	0.87	+	8.03	3.3e-05	0.00915
	glial cell activation (GO:0061900)	42	4	0.17	+	23.05	3.84e-05	0.0104
	cellular extravasation (GO:0045123)	45	4	0.19	+	21.51	4.94e-05	0.0132
	neuroinflammatory response (GO:0150076)	46	4	0.19	+	21.04	5.35e-05	0.0138
	anatomical structure development (GO:0048856)	5143	39	21.25	+	1.84	5.26e-05	0.0138
	response to stimulus (GO:0050896)	8442	54	34.88	+	1.55	5.87e-05	0.0149
	positive regulation of response to external stimulus (GO:0032103)	412	9	1.7	+	5.29	5.98e-05	0.015
	regulation of immune response (GO:0050776)	866	13	3.58	+	3.63	6.2e-05	0.0153
	granulocyte migration (GO:0097530)	97	5	0.4	+	12.47	6.43e-05	0.0156
	positive regulation of tumor necrosis factor production (GO:0032760)	101	5	0.42	+	11.98	7.72e-05	0.0185
	positive regulation of tumor necrosis factor superfamily cytokine production (GO:1903557)	102	5	0.42	+	11.86	8.07e-05	0.019
	regulation of phosphorus metabolic process (GO:0051174)	1742	19	7.2	+	2.64	8.49e-05	0.0194
	regulation of phosphate metabolic process (GO:0019220)	1741	19	7.19	+	2.64	8.42e-05	0.0195
	positive regulation of type I interferon production (GO:0032481)	53	4	0.22	+	18.26	8.98e-05	0.02
	regulation of interferon-beta production (GO:0032648)	53	4	0.22	+	18.26	8.98e-05	0.0202
	developmental process (GO:0032502)	5533	40	22.86	+	1.75	9.36e-05	0.0205
	regulation of macrophage activation (GO:0043030)	56	4	0.23	+	17.29	0.00011	0.0237
	defense response to other organism (GO:0098542)	1071	14	4.43	+	3.16	0.000135	0.0289
	extracellular matrix organization (GO:0030198)	268	7	1.11	+	6.32	0.000142	0.0298
	extracellular structure organization (GO:0043062)	269	7	1.11	+	6.3	0.000145	0.0301
	positive regulation of response to stimulus (GO:0048584)	2253	22	9.31	+	2.36	0.000158	0.0323
	cytokine-mediated signaling pathway (GO:0019221)	281	7	1.16	+	6.03	0.000188	0.0381
	cell adhesion (GO:0007155)	846	12	3.5	+	3.43	0.000204	0.0408
	adaptive immune response (GO:0002250)	491	9	2.03	+	4.44	0.000219	0.0421
	supramolecular fiber organization (GO:0097435)	492	9	2.03	+	4.43	0.000222	0.0422
	regulation of neuroinflammatory response (GO:0150077)	27	3	0.11	+	26.89	0.000253	0.0424
	positive regulation of developmental process (GO:0051094)	1411	16	5.83	+	2.74	0.000218	0.0425
	leukocyte chemotaxis (GO:0030595)	131	5	0.54	+	9.24	0.000249	0.0427
	biological adhesion (GO:0022610)	856	12	3.54	+	3.39	0.000227	0.0427
	interspecies interaction between organisms (GO:0044419)	1581	17	6.53	+	2.6	0.000252	0.0428
	regulation of angiogenesis (GO:0045765)	288	7	1.19	+	5.88	0.000218	0.043
	regulation of vasculature development (GO:1901342)	292	7	1.21	+	5.8	0.000237	0.043
	response to external stimulus (GO:0009605)	2360	22	9.75	+	2.26	0.00024	0.043
	regulation of cell differentiation (GO:0045595)	1570	17	6.49	+	2.62	0.000232	0.0431
	regulation of phosphorylation (GO:0042325)	1579	17	6.52	+	2.61	0.000248	0.0431
	response to other organism (GO:0051707)	1425	16	5.89	+	2.72	0.000244	0.0432
	hematopoietic or lymphoid organ development (GO:0048534)	732	11	3.02	+	3.64	0.000236	0.0433
	response to external biotic stimulus (GO:0043207)	1427	16	5.9	+	2.71	0.000248	0.0434
	negative regulation of immune effector process (GO:0002698)	134	5	0.55	+	9.03	0.000275	0.0458

[truncated: 5 more sheets: K) Cytoscape UP n=95, L) GSEA msigdb, M) GSEA core encriched BlancoUP, N) Blanco-Melo GO processes, O) GSEA core enriched Wu UP]
