# Supplementary material for: ACE2-lentiviral transduction enables mouse SARS-CoV-2 infection and mapping of receptor interactions
Source: PLoS Pathog. 2021 Jul 2;17(7):e1009723. doi: 10.1371/journal.ppat.1009723 (PMC8282004; doi:10.1371/journal.ppat.1009723)
Supplement: S2 Dataset — (XLSX) [file ppat.1009723.s012.xlsx]

## Sheet: A) Setup
	Experimental setup
	C57BL/6J mice lung harvested at day 2 or 6 post-infection
	All mice have hACE2 transduced by lentivirus
	DEGs criteria q<0.05
	DEGs n=551

## Sheet: B) All genes
Ensembl_ID	GeneID	logFC	logCPM	F	PValue	FDR	WT 6 dpi mouse 1	WT 6 dpi mouse 2	WT 6 dpi mouse 3	WT 2 dpi mouse 1	WT 2 dpi mouse 2	WT 2 dpi mouse 3
ENSMUSG00000000001.4	Gnai3	0.0470934	6.97641	0.428616	0.51717	1	2870	2794	2649	2718	3035	2985
ENSMUSG00000000003.15	Pbsn	0	-3.49827	0	1	1	0	0	0	0	0	0
ENSMUSG00000000028.15	Cdc45	-0.553602	2.07643	5.13995	0.0300026	0.474807	59	72	63	69	128	112
ENSMUSG00000000031.16	H19	-3.32715	1.36037	13.6805	0.00123594	0.0816413	17	33	21	31	38	716
ENSMUSG00000000037.17	Scml2	0.136722	-0.240313	0.12582	0.725045	1	24	17	9	18	13	18
ENSMUSG00000000049.11	Apoh	0.115248	-2.70385	0.0134403	0.908403	1	1	2	2	0	1	4
ENSMUSG00000000056.7	Narf	0.112557	4.4301	1.65523	0.20713	1	475	463	447	497	465	429
ENSMUSG00000000058.6	Cav2	0.52667	8.35549	27.622	8.48688e-06	0.00484898	8902	9582	8465	6531	6069	7721
ENSMUSG00000000078.7	Klf6	-0.0177394	7.6963	0.0319587	0.859203	1	4821	5324	4309	4939	5150	5763
ENSMUSG00000000085.16	Scmh1	-0.125012	5.53717	2.36267	0.133726	0.945358	940	1150	816	1197	1120	1105
ENSMUSG00000000088.7	Cox5a	-0.340964	5.63145	6.06315	0.0200298	0.377318	899.84	814.78	866.68	1143.91	1187.71	1227.67
ENSMUSG00000000093.6	Tbx2	0.00550979	8.08888	0.00237896	0.961391	1	5304	6792	4697	6343	5580	6138
ENSMUSG00000000094.12	Tbx4	-0.0281068	6.60819	0.0677264	0.79628	1	1875	2652	1670	2504	2049	2257
ENSMUSG00000000103.12	Zfy2	0	-3.49827	0	1	1	0	0	0	0	0	0
ENSMUSG00000000120.6	Ngfr	-0.811102	1.41322	9.14754	0.00477336	0.173018	41	39	26	63	73	65
ENSMUSG00000000125.5	Wnt3	-0.466401	-2.43286	0.277254	0.602	1	2	5	1	7	4	1
ENSMUSG00000000126.11	Wnt9a	-0.0848103	3.56328	0.457717	0.50337	1	217	294	194	290	218	300
ENSMUSG00000000127.15	Fer	0.0966488	3.87571	1.03413	0.316529	1	355	380	316	337	390	337
ENSMUSG00000000131.15	Xpo6	-0.123367	6.12932	3.06001	0.0894625	0.810147	1462	1637	1293	1595	1735	1849
ENSMUSG00000000134.17	Tfe3	-0.152405	5.89178	3.64602	0.0648584	0.695265	1243	1388	1103	1581	1524	1384
ENSMUSG00000000142.15	Axin2	0.0816696	5.32538	0.523172	0.474547	1	957	1047	807	1052.97	858	963
ENSMUSG00000000148.17	Brat1	-0.133626	4.84681	2.11117	0.155595	1	563	659	542	719	710	667
ENSMUSG00000000149.10	Gna12	-0.0677538	7.04061	0.702052	0.408074	1	2738.9	2997.72	2703.38	3316.77	3062.8	3224.59
ENSMUSG00000000154.16	Slc22a18	-0.0111273	2.91525	0.00293813	0.957104	1	131	169	187	185	158	193
ENSMUSG00000000157.16	Itgb2l	0.243772	0.531429	0.464515	0.500239	1	49	38	23	40	30	30
ENSMUSG00000000159.16	Igsf5	0.107006	4.22246	0.719652	0.402321	1	438.16	399.4	456	436	428	445.45
ENSMUSG00000000167.14	Pih1d2	0.206631	2.76117	1.38438	0.247707	1	164	159	182	166	146.32	165
ENSMUSG00000000168.9	Dlat	0.0871956	5.23802	1.49721	0.229698	1	860	958	737	928	772	903
ENSMUSG00000000171.5	Sdhd	-0.10568	6.3308	0.818819	0.372192	1	1675	1664	1581	1959	1840	1953
ENSMUSG00000000182.9	Fgf23	-2.10972	-1.86248	2.37018	0.136502	0.954222	2	1	1	0	13	7
ENSMUSG00000000183.6	Fgf6	0	-3.47585	0	1	1	0	0	0	0	0	0
ENSMUSG00000000184.12	Ccnd2	0.0630332	7.32924	0.535032	0.46962	1	4482.37	3957.95	3375.36	3823.81	4395.89	4019.27
ENSMUSG00000000194.13	Gpr107	-0.0632206	6.36298	1.00894	0.322408	1	1798	2019	1570	2037	2026	2025
ENSMUSG00000000197.8	Nalcn	0.723895	-0.928599	3.33739	0.0767056	0.753372	13	16	8	6	8	10
ENSMUSG00000000202.9	Btbd17	-1.05463	-0.773723	6.52396	0.0154032	0.330235	13	5	8	12	31	16
ENSMUSG00000000204.16	Slfn4	-0.547423	3.53963	1.23926	0.27751	1	469.66	407.81	336	467.8	617	837.87
ENSMUSG00000000214.11	Th	-1.80834	-3.45391	1.19402	0.290437	1	0	0	0	0	0	1
ENSMUSG00000000215.11	Ins2	1.89316	-3.4539	1.3504	0.261973	1	1	0	0	0	0	0
ENSMUSG00000000216.8	Scnn1g	0.0646727	7.1021	0.45083	0.506577	1	2974	3684	3136	3301	3257	3605
ENSMUSG00000000223.13	Drp2	-0.691897	0.28635	4.64385	0.0384967	0.5406	23	18	16	25	39	36
ENSMUSG00000000244.17	Tspan32	-0.109121	3.80065	0.644515	0.427779	1	311.81	238	232	302	313	299.69
ENSMUSG00000000247.11	Lhx2	-3.06063	-2.53311	7.53722	0.00967262	0.255148	1	0	0	5	1	6
ENSMUSG00000000248.16	Clec2g	0.921206	-1.43952	1.77959	0.191539	1	1	7	13	2	5	5
ENSMUSG00000000253.13	Gmpr	-0.0713042	3.49229	0.2021	0.655946	1	244.82	237	208	257.11	209	321.17
ENSMUSG00000000263.15	Glra1	0	-3.47588	0	1	1	0	0	0	0	0	0
ENSMUSG00000000266.11	Mid2	0.149058	6.33234	2.13982	0.152903	0.994087	2004	2467	1631	2036	1886	2012
ENSMUSG00000000275.16	Trim25	-0.217345	6.96074	2.41597	0.131303	0.940663	3015	3916	2451	3865	4372	3493
ENSMUSG00000000276.11	Dgke	0.196317	5.14408	3.97267	0.0544981	0.638955	879	787	772	726	740	847
ENSMUSG00000000278.10	Scpep1	-0.320648	5.98809	14.2519	0.00062831	0.0569911	1178	1361	1043	1598	1692	1546
ENSMUSG00000000282.12	Mnt	-0.0901827	5.41056	0.393309	0.535618	1	829	866	877	1037	942	1001
ENSMUSG00000000290.13	Itgb2	-0.341806	7.37314	8.72639	0.00572099	0.191579	2979	3021	2703	3656	4497	3801
ENSMUSG00000000295.13	Hddc2	-0.160421	2.54814	0.748082	0.393278	1	102	105	124	125	128	151
ENSMUSG00000000296.8	Tpd52l1	-0.244428	0.117632	0.559569	0.45969	1	16	15	23	24	22	24
ENSMUSG00000000301.16	Pemt	-0.14934	0.391523	0.21662	0.64466	1	28	32	13	28	29	30
ENSMUSG00000000303.12	Cdh1	0.0822978	8.42099	1.14231	0.292859	1	8257	8412	7991	8029	8745	8530
ENSMUSG00000000305.12	Cdh4	-0.256651	2.83836	2.6281	0.114428	0.902652	146	209	145	218	230	197
ENSMUSG00000000308.14	Ckmt1	-0.32386	4.20208	4.59079	0.0400278	0.551133	346	349	388	396	535	547
ENSMUSG00000000317.11	Bcl6b	-0.200053	5.60114	1.48395	0.234228	1	955	1280	835	1389	1403	1004
ENSMUSG00000000318.16	Clec10a	-0.829522	3.45999	15.9466	0.000422683	0.0451359	218.56	266	178.37	376.82	520.3	372.39
ENSMUSG00000000320.10	Alox12	0.249201	3.37235	0.531436	0.473373	1	350	167	336	167	246	377
ENSMUSG00000000325.16	Arvcf	0.11511	5.4524	1.18349	0.284465	1	1013.38	1282.64	864.93	1224	980.61	942.86
ENSMUSG00000000326.13	Comt	-0.12411	6.3851	1.68248	0.203519	1	1688.56	1917.15	1542.57	2062	2025.95	1985.71
ENSMUSG00000000339.14	Rtca	-0.0888814	4.2991	0.503105	0.483081	1	410	373	375	408	452	479
ENSMUSG00000000340.10	Dbt	0.19122	4.63059	4.7575	0.0363404	0.524249	647	613	579	564	548	638
ENSMUSG00000000346.9	Dazap2	-0.0897215	8.48383	0.750693	0.392463	1	7060.75	7416.7	7398.33	8467.41	7944.57	8934.11
ENSMUSG00000000355.13	Mcts1	-0.0143533	4.19409	0.0177039	0.894951	1	408	365	350	410	421	400
ENSMUSG00000000359.3	Rem1	-0.293449	3.2986	2.96816	0.0942033	0.832704	166	261	123	277	229	217
ENSMUSG00000000365.9	Rnf17	-0.670551	-1.4491	1.46856	0.23411	1	9	4	2	10	8	8
ENSMUSG00000000374.8	Trappc10	0.0292662	6.18559	0.200132	0.657514	1	1743	1758	1484	1714	1832	1744
ENSMUSG00000000378.15	Ccm2	-0.154017	5.30675	1.93391	0.173564	1	805	743	746	988	907	879
ENSMUSG00000000381.10	Wap	0	-3.49827	0	1	1	0	0	0	0	0	0
ENSMUSG00000000384.15	Tbrg4	-0.236298	4.38644	6.93829	0.0127075	0.295535	383.06	403	360	454	527.1	483
ENSMUSG00000000385.8	Tmprss2	0.128764	6.81709	2.01095	0.165467	1	3017	2573	2809	2510	2728	3134
ENSMUSG00000000386.16	Mx1	-1.31015	3.57323	7.74015	0.0107977	0.267501	241	268.39	152	291	966.1	501
ENSMUSG00000000392.17	Fap	-0.240166	0.646972	0.662679	0.421405	1	40	42	25	47	56	33
ENSMUSG00000000394.15	Gcg	-1.81239	-3.3486	1.326	0.259515	1	0	0	0	0	1	0
ENSMUSG00000000399.10	Ndufa9	-0.0774802	5.5671	0.439597	0.511885	1	1006	931	927	1075	1092	1118
ENSMUSG00000000402.2	Egfl6	-0.202682	6.21516	2.49215	0.124917	0.928267	1760	1578	1178	1838	2060	1707
ENSMUSG00000000409.14	Lck	-0.3473	5.27439	2.98347	0.0969656	0.843102	713	356	441	580	699	811
ENSMUSG00000000411.7	Tssk3	1.56656	-2.55561	2.60363	0.116066	0.907774	4	4	1	0	2	1
ENSMUSG00000000416.16	Cttnbp2	0.220216	3.35688	2.1696	0.150162	0.9873	282.95	248.84	199.52	266.77	207.49	204.49
ENSMUSG00000000420.15	Galnt1	-0.0318114	7.01222	0.122435	0.728614	1	3031	2591.12	2727.12	2860.33	3240	3185.1
ENSMUSG00000000435.1	Myf5	1.88839	-3.30869	1.40664	0.245154	1	0	1	0	0	0	0
ENSMUSG00000000439.9	Mkrn2	0.0674683	5.57293	0.946149	0.337721	1	1036.55	1114.77	974.2	1121.99	979.35	1135.67
ENSMUSG00000000440.12	Pparg	0.14932	3.41645	1.32328	0.258206	1	251	235	209	213	211	256
ENSMUSG00000000441.17	Raf1	0.0108127	6.69334	0.0308305	0.861684	1	2236.6	2450.05	2103.46	2577.76	2337.95	2391.14
ENSMUSG00000000486.13	2001-09-01	-0.290115	5.01628	6.26293	0.0174158	0.352956	546	466	469	622	658	688
ENSMUSG00000000489.7	Pdgfb	-0.0623095	7.12823	0.453403	0.505374	1	2853	2517	2700	2965	2884	3332
ENSMUSG00000000530.16	Acvrl1	-0.0305079	9.40307	0.0946941	0.760211	1	14247	16385	14859	18948	14820	16716
ENSMUSG00000000531.5	Grasp	-0.291371	4.53801	7.13977	0.0115851	0.279151	408	497	377	590	527	581
ENSMUSG00000000532.11	Acvr1b	-0.122061	6.47114	1.35514	0.252662	1	1999	2213	1748	2449	2308	2260
ENSMUSG00000000538.18	Tom1l2	0.0994562	6.83359	1.19624	0.281931	1	2638.58	3212	2279	2927	2599	2667
ENSMUSG00000000544.14	Gpa33	-0.100513	-2.05688	0.0113195	0.915929	1	1	3	2	1	3	3
ENSMUSG00000000552.10	Zfp385a	-0.580151	3.97734	20.3737	7.5585e-05	0.0164245	282	288	239	382	505	422
ENSMUSG00000000555.8	Itga5	-0.391628	6.24244	11.8896	0.00155037	0.0920931	1408	1867	1139	2167	2063	2002
ENSMUSG00000000560.9	Gabra2	0	-3.47583	0	1	1	0	0	0	0	0	0
ENSMUSG00000000561.14	Wdr77	-0.237317	5.48024	12.1409	0.00140459	0.0869976	956.92	970.77	760.44	1121.07	1165.36	1140.18
ENSMUSG00000000562.5	Adora3	-1.05055	1.35466	8.43892	0.0070356	0.213932	55	49.99	26	86	152.7	52.14
ENSMUSG00000000563.17	Atp5f1	-0.108259	7.12086	0.561415	0.460029	1	2802.92	2645.48	2761.65	2997.9	3284.59	3351.95
ENSMUSG00000000567.5	Sox9	-1.05491	0.330171	7.39336	0.0103223	0.26215	16	15	14	23	34	45
ENSMUSG00000000568.15	Hnrnpd	-0.158929	6.47834	4.42331	0.0430949	0.567774	1817.27	1762.13	1579.72	1968.61	2106.15	2173.34
ENSMUSG00000000579.14	Dynlt1c	0.0223583	3.93778	0.0288477	0.86616	1	367.55	378.38	274.53	356.35	301.54	429.14
ENSMUSG00000000581.8	C1d	0.396095	4.55138	9.0424	0.00499298	0.178642	593	532	541	457	432	488
ENSMUSG00000000594.7	Gm2a	-0.289341	7.28462	7.36924	0.0104357	0.26301	2811	2977	2753	3743	3916	3672
ENSMUSG00000000600.15	Krit1	0.171077	5.51363	2.66287	0.112146	0.897542	1203	1229	939	1076	1113	1046
ENSMUSG00000000605.9	Clcn4	0.128939	6.8249	3.494	0.0704158	0.720967	2572.66	2938.72	2306.53	2713.19	2411.49	2613.77
ENSMUSG00000000606.18	Vmn2r88	0	-3.49827	0	1	1	0	0	0	0	0	0
ENSMUSG00000000617.14	Grm6	0.126362	-0.917725	0.0669714	0.797393	1	10	10	7	6.67	14	6
ENSMUSG00000000627.15	Sema4f	0.362923	4.74166	11.1328	0.00209606	0.107303	704	716	573	558	585	533
ENSMUSG00000000628.10	Hk2	-0.206021	4.7418	2.60623	0.115891	0.907771	579	616	450	583	733	734
ENSMUSG00000000631.20	Myo18a	0.139635	7.21361	2.70522	0.109438	0.891412	3600	4324	2885	3519	3709	3343
ENSMUSG00000000632.13	Sez6	2.29935	-2.91331	3.72494	0.062168	0.681558	3	2	1	0	0	1
ENSMUSG00000000673.9	Haao	0.145291	2.94942	0.901398	0.349254	1	182	165	160	156	163	179
ENSMUSG00000000682.7	Cd52	-0.375161	6.66922	2.22067	0.150016	0.986715	1527	1195	1535	1750	2245	2034
ENSMUSG00000000686.11	Abhd15	-0.0820935	1.87856	0.174211	0.679077	1	79.92	93.92	56.46	86.33	84.63	91.8
ENSMUSG00000000690.5	Hoxb6	0.333492	1.67015	2.97955	0.0936	0.830503	76	79	69	63	52	78
ENSMUSG00000000693.10	Loxl3	-0.19335	4.17892	2.9775	0.0937087	0.830996	343.7	448.85	296.37	483.43	431.35	428.48
ENSMUSG00000000701.8	Tcl1b5	0	-3.49827	0	1	1	0	0	0	0	0	0
ENSMUSG00000000706.16	Btn1a1	0.0761645	-3.1763	0.00234223	0.961708	1	0	1	0	0	1	0
ENSMUSG00000000708.14	Kat2b	0.0896571	6.34885	2.06868	0.159693	1	1985.89	2128.82	1696.8	2042.68	1936.69	1929.78
ENSMUSG00000000711.3	Rab5b	0.0393627	7.50642	0.274393	0.603872	1	4038.82	4518.88	3727.02	4328.83	4250.06	4371.17
ENSMUSG00000000724.10	Cryba1	0	-3.36889	0	1	1	0	0	0	0	0	0
ENSMUSG00000000730.13	Dnmt3l	-0.120801	-0.970917	0.0747731	0.7862	1	10	5	7	7	12	7
ENSMUSG00000000731.15	Aire	-0.563733	-1.09907	0.814478	0.373288	1	4	5	4	6	9	6
ENSMUSG00000000732.9	Icosl	-0.0843801	5.42175	0.537411	0.468642	1	883	942	834	997	1069	991
ENSMUSG00000000738.18	Spg7	-0.028773	5.62176	0.17778	0.676	1	995	1176	968	1107	1139	1225
ENSMUSG00000000739.14	Sult5a1	-0.149462	3.33062	1.06924	0.308577	1	207	284	150	262	251	251
ENSMUSG00000000740.12	Rpl13	-0.00376694	8.43162	0.000274985	0.986912	1	6691.57	6210.16	7444.24	7311.63	6957.29	8033.8
ENSMUSG00000000743.9	Chmp1a	-0.0766248	6.56095	0.833058	0.367957	1	1878.86	2018.82	1937.89	2227.04	2162.94	2301.78
ENSMUSG00000000751.13	Rpa1	-0.176634	6.03026	4.06028	0.0520425	0.625108	1261	1348	1250	1483	1567	1689
ENSMUSG00000000753.15	Serpinf1	-0.214874	4.92664	2.45525	0.127379	0.934161	566	697	587	839	712	778
ENSMUSG00000000759.14	Tubgcp3	0.0928278	5.88748	0.989178	0.327123	1	1558	1516	1224	1423	1412	1527
ENSMUSG00000000766.18	Oprm1	0	-3.45384	0	1	1	0	0	0	0	0	0
ENSMUSG00000000776.13	Polr3d	-0.181813	3.86613	2.71778	0.108649	0.888944	307	290	267	326	349	389
ENSMUSG00000000782.16	Tcf7	-0.13295	5.77139	1.37834	0.248721	1	1241	816	869	1081	1152	1253
ENSMUSG00000000787.12	Ddx3x	0.161353	8.85612	3.52942	0.0690747	0.714616	11170.8	12332.5	10251.1	10505.1	10713	11492
ENSMUSG00000000791.9	Il12rb1	-0.562545	1.98722	3.12427	0.0876982	0.80243	57	58	48	80	89	92
ENSMUSG00000000792.2	Slc5a5	0.648365	-0.419582	2.62778	0.114449	0.902652	18	18	19	18	10	10
ENSMUSG00000000794.9	Kcnn3	0.57075	3.6199	16.6643	0.000263343	0.0359476	439	420	332	335	264	268
ENSMUSG00000000804.14	Usp32	0.297558	5.59992	13.0497	0.000988115	0.0736053	1382	1259	1140	1065	1100	1172
ENSMUSG00000000805.18	Car4	-0.0945566	7.3161	0.755343	0.391017	1	3072	3319	3273	3778	3407	4051
ENSMUSG00000000811.13	Txnrd3	0.074637	4.14173	0.492538	0.487679	1	391	420	350	397	410	387
ENSMUSG00000000817.10	Fasl	-0.674427	0.854432	6.07911	0.0190038	0.367522	28	24	13	31	42	39
ENSMUSG00000000823.16	Zfp512b	-0.0722393	5.89879	0.21031	0.650318	1	1317.93	1525	1094	1557.94	1441.96	1470
ENSMUSG00000000826.16	Dnajc5	-0.0818507	7.29342	1.86528	0.181179	1	3365	3651	2925	3743	3804	3840
ENSMUSG00000000827.18	Tpd52l2	0.047903	6.18938	0.333454	0.56752	1	1633	1649	1538	1693	1675	1695
ENSMUSG00000000838.17	Fmr1	0.492923	5.59921	15.4439	0.000441626	0.0467732	1457.02	1541.12	1105.03	958	1073	1117
ENSMUSG00000000861.15	Bcl11a	0.0166791	2.99766	0.00873671	0.926091	1	222	139	158	147	229	181
ENSMUSG00000000869.12	Il4	-0.0337307	-0.900766	0.00376849	0.951418	1	13	7	8	8	19	4
ENSMUSG00000000876.11	Pxmp4	0.112506	5.05943	1.30467	0.261517	1	719	877	725	855	719	753
ENSMUSG00000000881.12	Dlg3	0.10167	5.22991	1.73644	0.196593	1	935	925	782	939	827	902
ENSMUSG00000000884.17	Gnb1l	-0.114144	1.95985	0.416267	0.52323	1	74.52	67	69	91	73.38	83.43
ENSMUSG00000000889.8	Dbh	-2.37583	-2.53278	4.79238	0.0357053	0.518923	0	1	1	4	1	8
ENSMUSG00000000901.17	Mmp11	0.0491305	5.41678	0.308115	0.582552	1	896.28	946.32	913.23	1013.08	925.25	957.16
ENSMUSG00000000902.13	Smarcb1	-0.165837	5.98044	5.13774	0.0300356	0.475058	1238	1291	1258	1529	1537	1553
ENSMUSG00000000903.3	Vpreb3	0.336158	3.61647	3.75665	0.0615443	0.678641	284	253	402	232	261	325
ENSMUSG00000000915.15	Hip1r	0.0979921	6.78248	1.08382	0.305352	1	2561.33	2913.19	2347.85	2763.31	2554.21	2595.54
ENSMUSG00000000916.15	Nsun5	-0.0579726	4.15663	0.375168	0.544365	1	378.21	393.96	320.96	428.45	377.28	427
ENSMUSG00000000934.9	Top1mt	-0.0888394	2.12917	0.276747	0.602331	1	82	127	77	111	105	112
ENSMUSG00000000938.11	Hoxa10	1.89316	-3.4322	1.18392	0.293437	1	1	0	0	0	0	0
ENSMUSG00000000942.10	Hoxa4	-0.0903411	2.67283	0.317027	0.577175	1	111.19	154.93	124	177.61	134.86	137.61
ENSMUSG00000000948.16	Gm38393	1.82209	-1.35432	8.74403	0.00576928	0.192151	25	14	8	3	8	3
ENSMUSG00000000957.11	Mmp14	-0.396137	6.61402	7.30279	0.011738	0.281007	1674	2318	1362	2653	2795	2119
ENSMUSG00000000958.10	Slc7a7	-0.0379756	4.49277	0.150705	0.700336	1	490.16	524.51	445.18	516.55	575.65	531.52
ENSMUSG00000000959.7	Oxa1l	-0.0959822	5.4079	1.34142	0.255031	1	859.84	904.49	808.82	1039.45	984.35	959.48
ENSMUSG00000000976.13	Heatr6	-0.0453548	4.83102	0.26568	0.609653	1	669	699	553	709	742	693
ENSMUSG00000000982.5	Ccl3	-1.3099	0.566315	14.108	0.000662808	0.0580657	15	14	18	30	71	26
ENSMUSG00000000983.13	Wfdc18	0.406728	-2.56747	0.183901	0.670806	1	2	1	2	2	2	0
ENSMUSG00000001014.6	Icam4	-0.525719	-0.054259	2.40957	0.130058	0.938676	15.66	11.07	17.27	31.47	17.31	20.52
ENSMUSG00000001016.12	Ilf2	-0.000712674	5.65443	0.000109294	0.991721	1	1158.27	1090.63	1019.3	1177.85	1125.21	1247.84
ENSMUSG00000001017.15	Chtop	0.102674	7.12956	2.86327	0.0999705	0.856101	3130.99	3204.99	3015.99	2954	3125.99	3384.98
ENSMUSG00000001018.15	Snapin	-0.0579027	6.04622	0.354264	0.555737	1	1377.73	1335.37	1345.7	1498.15	1487.79	1611.16
ENSMUSG00000001020.8	S100a4	-0.728105	5.56004	5.93902	0.0232174	0.414541	734	460	654	863	1203	1280
ENSMUSG00000001021.13	S100a3	0.633506	-1.57874	1.57927	0.217619	1	7	8	8	3	4	9
ENSMUSG00000001023.10	S100a5	1.88835	-3.34874	1.38521	0.251643	1	0	1	0	0	0	0
ENSMUSG00000001025.8	S100a6	-0.350349	7.78309	2.21116	0.150669	0.987409	4146	2873	4533	4267	5396	6521
ENSMUSG00000001027.7	Scn4a	-0.210676	1.56891	0.676707	0.41658	1	63	56	56	68	78	74
ENSMUSG00000001029.15	Icam2	0.0485127	7.40693	0.180576	0.673614	1	3704	3803	3902	4355	3495	4170
ENSMUSG00000001034.17	Mapk7	-0.209968	5.32792	6.12347	0.0186067	0.36397	826	897	748	1073	1022	1001
ENSMUSG00000001036.17	Epn2	0.0946098	7.21819	1.90712	0.17649	1	3440	3940	3127	3645	3389	3619
ENSMUSG00000001039.12	B9d1	0.123585	2.86759	0.541015	0.467167	1	142	152	178	134	165	174
ENSMUSG00000001052.15	Sec24b	0.0628783	6.34627	0.45762	0.503415	1	1889	2120	1750	2041	1938	1994
ENSMUSG00000001053.15	N4bp3	-0.168354	5.31897	3.56841	0.0676316	0.707588	820	851	785	1004	945	1049
ENSMUSG00000001054.9	Rmnd5b	-0.150766	4.95123	2.60796	0.115774	0.90767	592	567	658	758	676	768
ENSMUSG00000001056.3	Nhp2	-0.184609	4.0966	0.690431	0.413952	1	312	259	354	406	357	387
ENSMUSG00000001062.18	Vps9d1	-0.206884	4.90313	4.73855	0.0366904	0.527405	631	682	487	778	705	761
ENSMUSG00000001065.15	Zfp276	0.0089448	5.17429	0.00607355	0.938348	1	846.1	899.74	690.8	888.12	885.94	843.54
ENSMUSG00000001076.7	C1ql4	1.8883	-3.47593	1.298	0.27473	1	0	1	0	0	0	0
ENSMUSG00000001082.12	Mfsd10	-0.222726	4.97413	7.21329	0.0112027	0.273026	580	658	529	766	752	714
ENSMUSG00000001089.14	Luzp1	0.265493	6.56479	8.4164	0.0065471	0.206163	2549	2746	2160	2276	2294	2136
ENSMUSG00000001095.5	Slc13a2	-0.62614	0.570261	2.6079	0.116609	0.908569	40.93	30.71	21	34.87	56.87	62.9
ENSMUSG00000001098.15	Kctd10	-0.0826435	8.752	1.15165	0.290926	1	8402.26	9533.25	8590.8	10423.6	9515.52	10575.5
ENSMUSG00000001100.10	Poldip2	-0.0405007	5.54196	0.135313	0.715316	1	904	1049	900	1149	1010	1023
ENSMUSG00000001103.7	Sebox	-1.81072	-3.25019	1.29877	0.263679	1	0	0	0	1	0	0
ENSMUSG00000001105.15	Ift20	0.0466002	5.44544	0.173743	0.679484	1	1013	841	928	981	959	993
ENSMUSG00000001119.7	Col6a1	-0.597781	8.72943	15.3793	0.00052188	0.0513732	8227	8717	5624	10442	15263	10997
ENSMUSG00000001120.15	Pcbp3	-0.0117678	4.32776	0.0107447	0.918064	1	406	472	404	505	431	466
ENSMUSG00000001123.15	Lgals9	-0.471819	6.69114	19.1901	0.000111364	0.0201848	2198	2533	1971	2968	4002	3071
ENSMUSG00000001127.12	Araf	0.169027	6.56047	4.82915	0.0350491	0.514014	2401	2626	1883	2246	2140	2250
ENSMUSG00000001128.7	Cfp	-0.78501	5.01309	10.6465	0.00341898	0.14108	473	642	468	742	1329	872
ENSMUSG00000001131.11	Timp1	-1.95579	3.85473	9.87944	0.0046886	0.171403	121	123	107	193	872	406
ENSMUSG00000001134.9	Uxt	-0.0785922	2.93103	0.165695	0.686573	1	157	145.54	157.63	173.78	180.5	174.61
ENSMUSG00000001138.13	Cnnm3	0.0167218	5.35066	0.0237533	0.878445	1	885	1055	818	1069	895	987
ENSMUSG00000001143.13	Lman2l	0.131956	4.9253	3.59556	0.0666467	0.702532	772	801	705	781	748	725
ENSMUSG00000001150.7	Mcm3ap	0.236471	5.7201	6.18968	0.0180306	0.358163	1404.78	1552.22	1195.11	1182.47	1327	1301.5
ENSMUSG00000001151.10	Pcnt	0.334532	6.64429	11.4592	0.00183899	0.101513	2654	3351.96	2086	2300	2402.97	2202
ENSMUSG00000001155.13	Ftcd	1.18649	-2.27823	2.33377	0.136047	0.952487	5	4	2	1	1	3
ENSMUSG00000001156.9	Mxd1	-0.226277	5.60401	2.87665	0.100406	0.858003	1030	1108	1031	1122	1297	1613
ENSMUSG00000001157.13	Gmcl1	0.168695	4.53511	3.21329	0.0821401	0.778723	571	554	492	461	546	553
ENSMUSG00000001158.13	Snrnp27	0.0908611	4.49771	0.337186	0.565927	1	502	458	498	470	499	522
ENSMUSG00000001166.17	Oas1c	-0.240217	2.70756	2.97358	0.0939157	0.832034	142	119	137	156	183	173
ENSMUSG00000001168.16	Oas1h	-3.46491	-3.07256	3.88247	0.0590237	0.665139	0	0	0	1	2	1
ENSMUSG00000001173.15	Ocrl	0.0636087	5.34665	0.885638	0.353446	1	939	1012	799	959	944	944
ENSMUSG00000001175.15	Calm1	0.0569306	9.51521	0.221574	0.640915	1	16775	14947	16638	15319	16810	18575
ENSMUSG00000001211.15	Agpat3	0.122855	7.12802	2.51954	0.121904	0.919673	2992	3654	2904	3408	3002	3086
ENSMUSG00000001225.12	Slc26a3	-0.31989	-1.86899	0.305774	0.583982	1	2	5	4	6	4	5
ENSMUSG00000001227.12	Sema6b	-0.220813	3.73228	1.69337	0.202568	1	190	372	224	327	316	345
ENSMUSG00000001228.14	Uhrf1	-0.93984	4.19231	7.14501	0.0137713	0.309725	291.61	191.88	200.74	306.5	561.72	557.1
ENSMUSG00000001229.9	Dpp9	0.0603755	6.32103	0.605851	0.441855	1	2031	2109	1665	2013	2020	1988
ENSMUSG00000001240.13	Ramp2	0.0296709	8.21053	0.0667545	0.797714	1	6151.46	6642.41	6294.37	6835.25	6111.02	7397.54
ENSMUSG00000001247.16	Lsr	0.119188	5.51271	1.28909	0.26433	1	975.86	1082.44	1075.82	1094.06	946.41	1101.57
ENSMUSG00000001248.15	Gramd1a	-0.277163	6.54633	2.67184	0.114685	0.903978	1886	1889.93	1404	2312.91	2202	2265
ENSMUSG00000001249.14	Hpn	-0.175224	3.55767	1.80958	0.187657	1	203	239	231	292	277	257
ENSMUSG00000001260.10	Gabrg1	0	-3.49827	0	1	1	0	0	0	0	0	0
ENSMUSG00000001270.9	Ckb	-0.262741	6.43409	6.08074	0.0189891	0.367456	1692.02	1565.13	1665.41	2112.01	2150.21	2168.2
ENSMUSG00000001280.13	Sp1	0.28522	7.01042	21.3452	5.53749e-05	0.0138469	3403	3481	2912	2954	2901	2850
ENSMUSG00000001281.10	Itgb7	-0.399468	6.0001	12.0123	0.00147728	0.0892831	1154	1051	1043	1488	1579	1589
ENSMUSG00000001285.12	Myg1	-0.0519657	4.63626	0.459752	0.502429	1	538.03	501.51	536.01	593.18	546.45	639.79
ENSMUSG00000001288.15	Rarg	-0.0490832	6.51859	0.33918	0.564229	1	1892	2069	1692	2136	1947	2255
ENSMUSG00000001289.12	Pfdn5	0.0234683	6.7526	0.0151684	0.90301	1	2254.77	2063.31	2340.86	2479.7	2098.46	2573.76
ENSMUSG00000001300.16	Efnb2	0.02347	7.70472	0.0273702	0.869775	1	4701	5328	4269	5551	4800	4876
ENSMUSG00000001305.5	Rrp15	-0.190143	3.33767	1.6796	0.203897	1	205	195	193	247	251	237
ENSMUSG00000001313.12	Rnd2	0.192523	3.25969	2.05877	0.160667	1	209.98	256.07	206.33	233.15	177.32	227.47
ENSMUSG00000001323.17	Srr	0.134824	4.97602	2.4543	0.126667	0.933233	764.68	819.67	694.97	810.62	720.31	718.59
ENSMUSG00000001333.9	Sync	-0.625361	1.34676	5.23451	0.0286294	0.465162	43.22	32.71	42.1	45.16	76.47	77.07
ENSMUSG00000001334.9	Fndc5	0.00738831	2.72419	0.000829	0.977233	1	128	199	116	203	120	152
ENSMUSG00000001348.15	Acp5	-0.492314	5.19056	8.67882	0.00668564	0.208018	589.98	589.94	474.95	716.99	1019.97	778.97
ENSMUSG00000001349.5	Cnn1	-0.449063	5.5646	5.69304	0.0251749	0.436142	814	856	620	818	1208	1353
ENSMUSG00000001366.14	Fbxo9	0.128475	5.45626	2.77932	0.104877	0.878003	1034	1116	879	1081	945	972
ENSMUSG00000001376.17	Vps50	-0.0211063	4.5975	0.0742984	0.786863	1	573	535	503	566	619	589
ENSMUSG00000001380.7	Hars	-0.0827501	5.25962	0.797484	0.378261	1	762.65	764.68	766.35	863.18	832.97	947.39
ENSMUSG00000001383.9	Zmat2	0.0386635	5.80984	0.213133	0.647327	1	1215	1216	1216	1309	1228	1326
ENSMUSG00000001403.13	Ube2c	-1.31407	3.10464	13.6007	0.00118958	0.0796648	100	94.61	58	158	225	295.81
ENSMUSG00000001415.10	Smg5	-0.0212483	6.24922	0.0820527	0.776311	1	1721	1700	1517	1871	1800	1763
ENSMUSG00000001416.13	Cct3	-0.0414793	6.65611	0.303018	0.585674	1	2283	2148	2135	2305	2497	2545
ENSMUSG00000001418.13	Glmp	-0.127016	6.83811	2.03084	0.16345	1	2183.74	2551.03	2235.04	2824.01	2729.58	2704.58
ENSMUSG00000001419.17	Mef2d	-0.0905291	7.16269	0.666003	0.420254	1	2978.9	3573.25	2666.93	3802.82	3378.14	3429.25
ENSMUSG00000001420.13	Tmem79	-0.0478442	2.54164	0.103125	0.75012	1	139.26	115.97	113.96	133.99	122.42	158.42
ENSMUSG00000001424.14	Snd1	-0.165416	6.72804	3.92798	0.0558001	0.644405	2193	2252	2078	2429	2809	2703
ENSMUSG00000001435.15	Col18a1	-0.476072	6.46242	16.4564	0.000295332	0.0386007	1528	1835	1508	2079	2787	2471
ENSMUSG00000001436.15	Slc19a1	-0.10907	2.91601	0.600712	0.443781	1	138	144	151	183	174	151
ENSMUSG00000001440.5	Kpnb1	-0.0519018	7.61118	0.620069	0.436596	1	4334	4267	3838	4402	4808	4777
ENSMUSG00000001441.13	Npepps	-0.0334723	6.27756	0.158133	0.693422	1	1783	2028	1437	1954	1971	1871
ENSMUSG00000001444.2	Tbx21	-0.499288	2.73407	5.74173	0.0223435	0.404938	96	61	86	107	129	139
ENSMUSG00000001445.10	Mrpl10	-0.12443	5.34783	2.32846	0.13648	0.954186	779	877.93	777	948	938.85	992.93
ENSMUSG00000001467.5	Cyp51	-0.0567012	5.4775	0.0942987	0.761386	1	1086.37	855.63	962.7	769	1376.35	1141.22
ENSMUSG00000001472.17	Tcf25	-0.0279022	8.30233	0.126546	0.724287	1	6920	7647	5989	7792	7216	7668
ENSMUSG00000001473.7	Tubb6	-0.807039	5.1719	11.2478	0.00275314	0.124965	540	518	437	670	1140	1022
ENSMUSG00000001482.15	Def8	-0.0467048	4.97239	0.309858	0.581493	1	642	725	633	771	696	775
ENSMUSG00000001493.9	Meox1	0.0364533	4.40432	0.055823	0.814844	1	479	479	427	546	475	443
ENSMUSG00000001494.6	Sost	0.959835	-0.532109	4.48262	0.0418014	0.560508	21	28	11	9	7	17
ENSMUSG00000001496.15	Nkx2-1	0.188768	7.16154	4.90565	0.033726	0.505359	3472	3843	2934	3438	3089	3195
ENSMUSG00000001497.18	Pax9	0.080973	0.150753	0.0327347	0.857659	1	37	26	19	22	18	44
ENSMUSG00000001504.10	Irx2	0.25224	5.55683	5.48782	0.0252779	0.43697	1201	1242	1075	1157	1007	1038
ENSMUSG00000001506.10	Col1a1	-0.90332	8.79371	12.7724	0.00162582	0.0946634	6440	8597	4635	12615	16080	10698
ENSMUSG00000001507.16	Itga3	-0.0614606	8.15365	0.425128	0.518869	1	6285	6899	5540	6662	7130	7360
ENSMUSG00000001508.15	Sgca	-0.283165	0.427914	1.32368	0.258136	1	22	37	23	31	32	45
ENSMUSG00000001510.8	Dlx3	-0.551045	-2.65282	0.370009	0.550522	1	1	0	2	2	1	2
ENSMUSG00000001517.14	Foxm1	-0.933183	3.97887	10.0464	0.00426816	0.161525	197	238.94	134	302	463.97	404.96
ENSMUSG00000001518.12	Itfg2	-0.024574	4.24643	0.0899705	0.766081	1	399	410	397	422	426	486
ENSMUSG00000001520.12	Nrip2	0.594455	-0.27814	1.85782	0.182031	1	27	20	12	17	12	13
ENSMUSG00000001521.12	Tulp3	-0.119116	5.18857	2.59684	0.116525	0.908399	813	800	774	966	884	968
ENSMUSG00000001524.14	Gtf2h4	0.0495711	3.30283	0.142147	0.70855	1	197	233	203	217	207	240
ENSMUSG00000001525.10	Tubb5	-0.468558	8.52659	11.0969	0.00234797	0.114852	6872	5635	5966	7605	10342	9855
ENSMUSG00000001542.7	Ell2	0.248556	5.15928	9.01445	0.00505317	0.179775	841	960	748	731	809	781
ENSMUSG00000001552.14	Jup	-0.0088286	8.79977	0.00993456	0.921203	1	9147	9917	9047	10458	9306	10972
ENSMUSG00000001555.10	Fkbp10	-0.582014	5.03358	33.2787	1.85367e-06	0.00248219	526.62	579.74	427.53	797.58	879.38	803.41
ENSMUSG00000001558.5	Klhl10	-0.0220157	-1.42834	0.00306169	0.956204	1	10	8	10	11	7	13
ENSMUSG00000001566.9	Mnx1	0	-3.49827	0	1	1	0	0	0	0	0	0
ENSMUSG00000001569.10	Nom1	-0.0183062	5.05769	0.0525249	0.82013	1	735	753	656	816	768	770
ENSMUSG00000001576.15	Ergic1	-0.0805264	6.30284	1.1426	0.292798	1	1668	1606	1638	1879	1840	1933
ENSMUSG00000001583.13	Tnk1	0.0689556	3.53343	0.282387	0.598672	1	254	312.56	275.25	286.54	314.83	269
ENSMUSG00000001588.12	Acap1	-0.254258	5.20339	1.78371	0.193973	1	784	496	526	706	831	801
ENSMUSG00000001604.14	Tcea3	-0.0382322	4.40823	0.0790064	0.780389	1	462	442	457	543	465	513
ENSMUSG00000001622.15	Csn3	1.90479	-3.43206	1.33414	0.264754	1	0	0	1	0	0	0
ENSMUSG00000001627.12	Ifrd1	0.0903721	5.63639	1.16436	0.288325	1	1143.52	1206.39	1179.39	1131.77	1248.18	1224.34
ENSMUSG00000001630.13	Stk38l	-0.0300853	4.84193	0.107444	0.745127	1	693.79	661.07	568.44	639.24	751.41	736.9
ENSMUSG00000001632.16	Brpf1	-0.115848	5.7384	1.66906	0.205288	1	1101.95	1286.99	1007.9	1348.9	1312.97	1321.39
ENSMUSG00000001642.18	Akr1b3	-0.0943585	6.63534	0.836865	0.366878	1	1935.08	1881.14	1914.71	2260.35	2177.52	2219.02
ENSMUSG00000001655.6	Hoxc13	0	-3.49827	0	1	1	0	0	0	0	0	0
ENSMUSG00000001656.3	Hoxc11	0	-3.49827	0	1	1	0	0	0	0	0	0
ENSMUSG00000001657.7	Hoxc8	0	-3.45402	0	1	1	0	0	0	0	0	0
ENSMUSG00000001661.5	Hoxc6	0.624883	-3.12338	0.2087	0.650946	1	1	0	2	0	0	2
ENSMUSG00000001663.10	Gstt1	0.0556502	6.01726	0.218481	0.643353	1	1510	1420	1403	1449	1580	1501
ENSMUSG00000001665.11	Gstt3	0.10924	5.49855	1.00556	0.323207	1	972	1113	1084.8	1172.77	996	1028
ENSMUSG00000001666.8	Ddt	0.00489531	4.60391	0.000759267	0.978225	1	478	482	548.77	551.78	555	533
ENSMUSG00000001670.13	Tat	-0.122089	-1.35347	0.0243679	0.877013	1	6	12	0	6	3	12
ENSMUSG00000001672.14	Marveld3	-0.043128	3.45844	0.10907	0.743276	1	206	297	213	267	287	243
ENSMUSG00000001674.11	Ddx18	0.0525027	5.06219	0.425538	0.518669	1	774.92	759.82	707.47	764.5	784.2	798.52
ENSMUSG00000001687.15	Ubl3	0.0155422	7.45803	0.0373188	0.847992	1	3823	4271	3866	4494	4008	4349
ENSMUSG00000001700.10	Gramd3	-0.238996	4.68566	5.38545	0.0265778	0.449256	513	435	422	521	628	606
ENSMUSG00000001707.8	Eef1e1	0.0976319	3.04326	0.303546	0.585349	1	249	161	170	195	210	183
ENSMUSG00000001729.14	Akt1	-0.190194	7.6424	5.98622	0.0198655	0.376414	3936	4110	3877	4984	4883	4912
ENSMUSG00000001739.14	Cldn15	0.0729571	3.14673	0.0581303	0.811508	1	224	259	125	179	220	221
ENSMUSG00000001741.12	Il16	-0.104625	5.78012	1.55392	0.221264	1	1168.12	1092.47	1026.82	1298.32	1250.44	1288.61
ENSMUSG00000001750.16	Tcirg1	-0.36569	6.63451	6.03787	0.0207557	0.386412	1893	2148	1618	2527	2857	2492
ENSMUSG00000001751.9	Naglu	-0.209836	5.09814	5.5905	0.0240436	0.424099	625	699	671	820	889	798
ENSMUSG00000001755.12	Coasy	-0.00882686	4.71288	0.0100749	0.92065	1	543	608	578	688	586	617
ENSMUSG00000001761.7	Smo	-0.184488	5.32625	3.32294	0.0773172	0.757067	873	1002	631	1080	1024	962
ENSMUSG00000001763.14	Tspan33	-0.170817	2.37825	0.956116	0.335225	1	94	85	69	120	96	86
ENSMUSG00000001767.5	Crnkl1	-0.0476168	4.79344	0.430361	0.516323	1	630	581	592	683	680	663
ENSMUSG00000001768.16	Rin2	0.0621542	7.46226	0.408875	0.52692	1	3657	4806	3560	4323	3570	4573
ENSMUSG00000001773.14	Folh1	0.363712	-1.42735	0.389014	0.537071	1	11	8	6	5	3	13
ENSMUSG00000001774.8	Chordc1	0.372041	5.56387	11.8558	0.00157116	0.0929237	1473	1332	1085	1018	1160	1072
ENSMUSG00000001783.3	Rtcb	-0.0157966	6.78127	0.0242301	0.877241	1	2248	2232	2308	2507	2344	2624
ENSMUSG00000001785.13	Pwp1	-0.0951493	4.54241	0.99307	0.326186	1	520	473	478	589	558	561
ENSMUSG00000001786.14	Fbxo7	-0.16188	4.47675	3.58828	0.0669092	0.703921	460.1	488.71	421.93	601.78	541.32	519
ENSMUSG00000001794.13	Capns1	-0.167049	7.95416	3.73788	0.0617387	0.679837	4810	4956	4794	5770	5810	6197
ENSMUSG00000001802.16	Lrp3	0.0212873	3.96879	0.0412391	0.840314	1	394.67	363.98	276.94	356.99	366.3	379.55
ENSMUSG00000001804.9	Dsg4	0	-3.49827	0	1	1	0	0	0	0	0	0
ENSMUSG00000001815.15	Evx2	0	-3.454	0	1	1	0	0	0	0	0	0
ENSMUSG00000001819.4	Hoxd13	0	-3.38966	0	1	1	0	0	0	0	0	0
ENSMUSG00000001823.5	Hoxd12	0	-3.49827	0	1	1	0	0	0	0	0	0
ENSMUSG00000001827.12	Folr1	0.195661	-1.44437	0.103147	0.750094	1	11	3	3	9	4	3
ENSMUSG00000001829.17	Clpb	0.106363	4.75492	1.6033	0.214231	1	620	649	579	577	655	630
ENSMUSG00000001833.17	2007-09-01	0.192946	7.53742	6.91216	0.0128614	0.297207	4783.47	4574.69	4113.7	4118	4126	4544.44
ENSMUSG00000001844.10	Zdhhc4	-0.120711	4.84381	1.50534	0.228464	1	543	547	583	705	603	674
ENSMUSG00000001847.14	Rac1	-0.0704462	8.67339	1.05622	0.311494	1	8295.45	9014.17	8504.23	9801.1	9431.65	10236.9
ENSMUSG00000001855.15	Nup214	0.184262	5.83103	4.02156	0.0531124	0.631501	1438.54	1632.17	1230.06	1340.11	1437.75	1311.75
ENSMUSG00000001864.13	Aif1l	-0.662261	2.90576	15.1612	0.000450069	0.0469248	131	115	127	171	264	207
ENSMUSG00000001865.2	Cpa3	-0.250616	0.0928218	0.482911	0.491932	1	30	12	16	20	28	27
ENSMUSG00000001870.16	Ltbp1	-0.142612	6.6695	1.42777	0.24097	1	2168	2781	2012	2729	3101	2462
ENSMUSG00000001891.16	Ugp2	0.0433512	6.32034	0.171599	0.681353	1	1848	1663	1731	1865	1746	1926
ENSMUSG00000001901.15	Kcnh6	0.622329	-1.33477	1.11982	0.297581	1	6	10	7	6	8	2
ENSMUSG00000001909.16	Trmt1	-0.0606889	5.21726	0.80697	0.375473	1	723	818	721	894	820	846
ENSMUSG00000001910.5	Nacc1	-0.0709709	6.67617	1.01169	0.321759	1	2205.88	2363.13	1973.54	2391.43	2564.39	2487.82
ENSMUSG00000001911.16	Nfix	0.0574194	7.13017	0.0958172	0.759559	1	3191.2	3860.12	2759.18	3530.04	3332.8	3316.43
ENSMUSG00000001918.17	Slc1a5	-0.0099948	7.39784	0.0212382	0.885011	1	3632	3857	3271	4001	3700	4045
ENSMUSG00000001924.15	Uba1	-0.0525628	7.88655	0.621707	0.435996	1	5134	5471	4697	5521	5888	5792
ENSMUSG00000001930.17	Vwf	-0.082149	9.09371	0.112732	0.740106	1	12141	25556	11829	20792	19137	16118
ENSMUSG00000001942.8	Siae	0.0629752	4.72947	0.53482	0.469708	1	669.36	693.96	532.67	673.67	628.74	660.3
ENSMUSG00000001943.8	Vsig2	0.143597	4.21203	1.47156	0.233643	1	373	556	346	434	405	405
ENSMUSG00000001946.14	Esam	-0.0679007	7.93905	0.719695	0.402307	1	4753	6032	4592	6362	5319	5759
ENSMUSG00000001948.10	Spa17	0.209055	2.82996	1.49324	0.230302	1	178	156	181	166	147.85	172
ENSMUSG00000001962.8	Fam50a	-0.0796295	4.75886	1.07388	0.307545	1	591	573	511	605	608	708
ENSMUSG00000001964.14	Emd	-0.119863	5.48073	1.04585	0.313845	1	826.22	875.35	935.03	979.1	1016.53	1128.17
ENSMUSG00000001983.7	Taco1	-0.0855561	2.89151	0.448781	0.507538	1	151.07	169.63	160.77	177.34	196.33	181.28
ENSMUSG00000001985.9	Grik3	-0.516583	-2.47555	0.394897	0.534027	1	4	2	1	3	3	5
ENSMUSG00000001986.16	Gria3	0.185497	4.29565	1.94366	0.172514	1	493	498	373	440	428	428
ENSMUSG00000001988.9	Npas1	0.511791	-0.932674	1.72425	0.198132	1	8	17	7	9	10	5
ENSMUSG00000001995.9	Sipa1l2	0.092657	6.49825	0.918994	0.344655	1	2245	2398	1907	2445	2204	1993
ENSMUSG00000001998.15	Ap4e1	0.469611	3.80787	11.1829	0.00205426	0.106302	405	399	343	306	311	280
ENSMUSG00000001999.15	Blvra	-0.18678	4.16136	2.55269	0.119563	0.91469	339	361	312	389	428	432
ENSMUSG00000002006.12	Pdzd4	0.108372	2.90606	0.550241	0.463424	1	130.34	239.59	154.82	198	179	148
ENSMUSG00000002007.5	Srpk3	-0.38494	2.57368	2.98467	0.0933306	0.82948	118	82	96	140	128	153
ENSMUSG00000002010.17	Idh3g	-0.130297	6.12704	2.7153	0.108805	0.889418	1377	1540	1296	1666	1583	1751
ENSMUSG00000002012.13	Pnck	0.00840895	1.47463	0.00166553	0.967691	1	62	54	49	41	64	73
ENSMUSG00000002014.12	Ssr4	-0.246743	5.88531	2.6383	0.116026	0.907771	1079	986	1057	1211	1424	1398
ENSMUSG00000002015.5	Bcap31	0.0501676	6.65108	0.251242	0.619503	1	2163	2105	2261	2369	2214	2288
ENSMUSG00000002017.10	Fam98a	0.0377422	5.17679	0.227753	0.636316	1	888	883	689	853	910	827
ENSMUSG00000002020.15	Ltbp2	0.0012656	7.53003	4.4052e-05	0.994759	1	3452.11	5035.03	3186.56	5106.54	3862.75	3589.65
ENSMUSG00000002028.13	Kmt2a	0.373311	6.79423	10.0932	0.00326311	0.138071	3119	3483	2315	2450	2524	2443
ENSMUSG00000002031.13	Ift46	0.0464684	5.05248	0.216517	0.644738	1	673	724	749	756	707	801
ENSMUSG00000002032.17	Tmem25	0.16114	1.42727	0.64561	0.427391	1	43	61	69	54	51	64
ENSMUSG00000002033.14	Cd3g	-0.464071	4.28616	6.30493	0.0182617	0.360397	274	171	207	288	299	393
ENSMUSG00000002043.17	Trappc6a	-0.117019	4.12315	0.6522	0.425073	1	326	371	385	430	421	427
ENSMUSG00000002052.6	Supt6	0.149926	6.847	2.76715	0.105611	0.880557	2853.75	3303.75	2449.35	2742.61	2849.69	2788.91
ENSMUSG00000002055.9	Spag5	-0.827361	3.06591	5.41635	0.0289619	0.467958	125	116	88	154	258	219
ENSMUSG00000002057.4	Foxn1	3.56401	-3.36894	3.83895	0.0664213	0.702207	4	0	0	0	0	0
ENSMUSG00000002058.13	Unc119	-0.0619626	4.66939	0.224516	0.638715	1	513	527	483	671	539	515
ENSMUSG00000002059.18	Rab34	-0.0905226	4.59752	0.803379	0.376525	1	441	539	467	625	505	542
ENSMUSG00000002064.10	Sdf2	-0.0898632	5.4856	1.18586	0.283993	1	979.25	912.25	914.65	1167.39	995.31	1085.09
ENSMUSG00000002068.16	Ccne1	-0.895737	1.74638	9.36579	0.00436322	0.163609	45	36	32	53	95	80
ENSMUSG00000002076.12	Hsf2bp	0.109905	-1.40624	0.0634182	0.802767	1	9	6	4	7	6	6
ENSMUSG00000002083.13	Bbc3	0.055392	3.73653	0.227723	0.636337	1	305	303	277	336	296	292
ENSMUSG00000002100.15	Mybpc3	-0.206642	3.25969	0.195267	0.662821	1	210	234	150	261	133	348
ENSMUSG00000002102.15	Psmc3	-0.0907914	6.63601	0.975964	0.330328	1	2099.39	1983	1982.36	2293.89	2326	2403.63
ENSMUSG00000002103.16	Acp2	-0.0251349	6.19065	0.146477	0.704359	1	1634	1829.45	1392.79	1799.64	1825.35	1715.75
ENSMUSG00000002104.11	Rapsn	-0.338546	0.702757	1.80787	0.18786	1	21	27	24	30	31	38
ENSMUSG00000002105.15	Slc39a13	-0.0885702	5.70986	1.34535	0.254349	1	1147.61	1100	952.64	1236.11	1155	1298.37
ENSMUSG00000002107.18	Celf2	0.27711	6.62028	11.7197	0.00165805	0.0954216	2666	2484	2106	1938	2250	2297
ENSMUSG00000002108.10	Nr1h3	0.127679	5.49275	1.86852	0.180812	1	1030	1123	947	1139	951	985
ENSMUSG00000002109.14	Ddb2	-0.0687179	4.10667	0.280872	0.59965	1	385	400.55	315.21	428.36	400.65	420.25
ENSMUSG00000002111.8	Spi1	-0.484989	5.3774	10.0431	0.00377692	0.150916	794	698	705	963	1231	1147
ENSMUSG00000002129.11	Sf3a1	-0.238447	5.95434	8.95241	0.00518958	0.181688	1257	1335	1139	1526	1640	1604
ENSMUSG00000002147.18	Stat6	0.00747623	7.41253	0.0116417	0.914726	1	3775	4287	3603	4300	4120	4157
ENSMUSG00000002190.13	Clgn	0.545651	-1.37694	0.283431	0.598568	1	1	7	3	5	3	0
ENSMUSG00000002204.9	Napsa	0.0397378	8.42555	0.1069	0.745755	1	7308.34	7707.37	6534.84	8571.95	7302.33	6831.68
ENSMUSG00000002205.16	Vrk3	-0.0541512	5.21597	0.437448	0.512912	1	711.99	807	768	858	798	927
ENSMUSG00000002210.11	Smg9	-0.127677	4.47231	2.3828	0.132137	0.942702	435	440	426	495	510	540
ENSMUSG00000002221.11	Paxip1	0.0684366	5.05697	0.713848	0.404205	1	749	876	662.27	783	778	798
ENSMUSG00000002222.14	Rmnd5a	0.189142	6.88374	6.5615	0.0151351	0.327273	2938	3167	2415	2824	2697	2554
ENSMUSG00000002227.15	Mov10	-0.321648	4.73029	5.44817	0.026187	0.445519	567	604	527	663	868	769
ENSMUSG00000002228.7	Ppm1j	-0.475246	2.32567	7.15822	0.0114878	0.277498	86	73	70	113	102	131
ENSMUSG00000002233.13	Rhoc	-0.15171	6.3735	1.21504	0.279635	1	1654	1783	1585	2110	1960	1983
ENSMUSG00000002240.12	Prr27	0	-3.49827	0	1	1	0	0	0	0	0	0
ENSMUSG00000002249.21	Tead3	-0.182164	5.07013	4.11201	0.0506502	0.617061	684	841	586	870	885	830
ENSMUSG00000002250.16	Ppard	-0.171523	5.25053	2.74469	0.106981	0.884837	782	889	718	1016	928	970
ENSMUSG00000002257.8	Def6	-0.225069	4.3434	4.61619	0.0390427	0.544486	341.3	372.38	327.28	450.28	418.45	451.53
ENSMUSG00000002265.17	Peg3	0.600141	4.5083	2.99778	0.0971907	0.843867	663	1186	387	796	422	350
ENSMUSG00000002266.17	Zim1	0.263312	0.132206	0.363345	0.551146	1	25	49	14	39	31	8
ENSMUSG00000002274.13	Metrn	-0.0518466	3.59953	0.095596	0.759114	1	243	255	233	290	246	287
ENSMUSG00000002279.19	Lmf1	0.0536803	4.07772	0.269565	0.607061	1	379	397	363	418	389	384
ENSMUSG00000002280.11	Ciao3	-0.0394692	4.59163	0.213392	0.647129	1	494.79	553.14	504.92	602.4	563.32	567.1
ENSMUSG00000002289.16	Angptl4	0.043896	5.84911	0.0107889	0.918206	1	568	2935	879	1861	1420	1225
ENSMUSG00000002297.16	Dbf4	-0.476897	3.40747	8.61419	0.00600629	0.196502	159	177	162	224	253	276
ENSMUSG00000002307.16	Daxx	-0.392401	5.18531	17.2163	0.000217295	0.0315925	749	808	688	982	1237	971
ENSMUSG00000002308.16	Cd320	0.225084	3.18666	1.84517	0.183487	1	218	208	244	213	215	197
ENSMUSG00000002319.16	Ipo4	-0.129455	5.1368	2.36284	0.133713	0.945358	808.93	791.9	691	881	935	900.88
ENSMUSG00000002320.15	Tm9sf1	-0.119492	6.45281	2.84834	0.100823	0.860444	1854.36	1934.33	1723.33	2195	2179	2120.86
ENSMUSG00000002324.8	Rec8	0.0964675	3.01641	0.313597	0.579233	1	170	232	208	213	195	212
ENSMUSG00000002325.15	Irf9	-0.661775	6.19126	17.5122	0.000289761	0.0380716	1642.16	1667	1294	2355	3058	2451.16
ENSMUSG00000002326.6	Gmpr2	0.010414	4.16784	0.0122305	0.912605	1	385.44	383.74	399.93	437.94	431.94	392.71
ENSMUSG00000002329.7	Mdp1	-0.0364338	5.19783	0.181251	0.673042	1	806	800	752	896	860	870
ENSMUSG00000002332.16	Dhrs1	-0.135557	5.46769	2.77616	0.105067	0.878401	895	885	836	1018	1045	1058
ENSMUSG00000002341.8	Ncan	0.683298	-1.02383	2.10097	0.156568	1	27	9	13	11	10	12
ENSMUSG00000002342.17	Tmem161a	0.0526139	5.06659	0.454067	0.505065	1	729	838	701	852	751	767
ENSMUSG00000002343.11	Armc6	-0.146963	3.10696	1.24691	0.272144	1	168.98	173.5	167.6	188.23	217.11	208.25
ENSMUSG00000002345.18	Borcs8	-0.208101	3.98026	5.58432	0.024116	0.424566	338	337	276	394	410	385
ENSMUSG00000002346.16	Slc25a42	-0.000723197	4.46835	6.74454e-06	0.997951	1	454	792	330	722	478	486
ENSMUSG00000002365.10	Snx9	-0.101435	5.93292	2.20289	0.147166	0.980107	1331	1314	1305	1563	1513	1532
ENSMUSG00000002372.9	Ranbp3	-0.132791	6.05886	4.27714	0.0464748	0.591431	1345	1439	1211	1599	1567	1580
ENSMUSG00000002379.7	Ndufa11	-0.178695	4.91047	0.928848	0.344346	1	610	518	599	678	647	808
ENSMUSG00000002384.2	Bmp8b	0.270186	-2.27837	0.121257	0.729869	1	4	3	2	1	4	3
ENSMUSG00000002393.14	Nr2f6	0.191513	5.15314	2.70097	0.109707	0.892137	875.72	788.15	807.29	812.15	747.33	794.15
ENSMUSG00000002395.14	Use1	0.0568638	5.93004	0.120518	0.731316	1	1340	1248	1319	1472	1225	1394
ENSMUSG00000002396.8	Ocel1	-0.0180367	5.10336	0.0233137	0.879566	1	802.28	853.85	614.71	837.85	834.67	809.85
ENSMUSG00000002409.18	Dyrk1b	0.086583	4.2262	0.730278	0.398905	1	395	461	370	427	385	439
ENSMUSG00000002413.15	Braf	0.181808	6.03865	5.45472	0.0256905	0.441213	1716.98	1688	1379.74	1466	1554	1545
ENSMUSG00000002416.13	Ndufb2	-0.0388246	4.78545	0.09245	0.762979	1	568.02	583.98	574.26	626	650	651.99
ENSMUSG00000002428.12	Hltf	0.156935	5.47571	3.19027	0.0831956	0.784069	1162	1112	979	1008	1070	1085
ENSMUSG00000002455.14	Prpf6	0.00390603	5.95048	0.0023282	0.961804	1	1327	1505	1311	1554	1423	1506
ENSMUSG00000002458.13	Rgs19	-0.298238	4.86304	9.26362	0.00454287	0.168183	528	520	527	669	735	702
ENSMUSG00000002459.17	Rgs20	0.563949	-1.8474	0.697694	0.409518	1	7	3	9	2	3	9
ENSMUSG00000002475.16	Abhd3	0.432569	2.62021	6.98143	0.0124576	0.291682	161	191	207	151	134	167
ENSMUSG00000002477.5	Snrpd1	-0.144973	4.4124	0.57829	0.453878	1	423	370	442	433.64	540	515.7
ENSMUSG00000002486.15	Tchp	-0.0249148	4.16691	0.036045	0.850576	1	435	452	331	465	457	416
ENSMUSG00000002489.16	Tiam1	0.034282	5.10447	0.102498	0.750854	1	737	864	713	822	889	735
ENSMUSG00000002496.10	Tsc2	0.134623	7.01117	2.63622	0.113891	0.901574	3155.16	3393.39	2663.44	3060.61	2884.8	3134.78
ENSMUSG00000002500.15	Rpl3l	-1.39363	-0.868977	7.35132	0.0105209	0.263956	7	7	5	11	7	37
ENSMUSG00000002504.15	Slc9a3r2	0.0928643	8.53554	0.756442	0.390676	1	7180	8934	7501	8228	7239	8563
ENSMUSG00000002524.17	Puf60	-0.100818	6.81559	1.78061	0.191137	1	2237	2446	2217	2613	2677	2744
ENSMUSG00000002546.16	Golga2	0.0121774	6.73382	0.0169334	0.897248	1	2515	2696	1973	2592	2562	2538
ENSMUSG00000002550.16	Uck1	-0.0647534	5.45232	0.624984	0.434801	1	874.45	996.72	885.81	1057.89	1013.89	1058.27
ENSMUSG00000002565.16	Scin	-2.52743	2.73259	9.924	0.00461026	0.169331	50	35	45	59	389	370
ENSMUSG00000002578.18	Ikzf4	0.235925	2.88254	1.80696	0.187968	1	199	282	162	206	206	175
ENSMUSG00000002580.7	Mien1	-0.008642	4.75399	0.00295716	0.957019	1	542.99	566.98	543.89	609.9	599.98	597.99
ENSMUSG00000002588.13	Pon1	0.9458	4.90124	4.77724	0.0396656	0.548187	626	1453	914	920	225	535
ENSMUSG00000002602.16	Axl	-0.174648	7.44156	3.93353	0.0556365	0.644405	3430	4102	3103	4427	4490	4054
ENSMUSG00000002603.15	Tgfb1	-0.26228	6.25482	9.71814	0.00374896	0.150341	1489	1419	1357	1750	1963	1841
ENSMUSG00000002608.8	Ccdc97	-0.158879	5.78022	3.66791	0.0640994	0.691946	1133	1312	992	1371	1413	1364
ENSMUSG00000002617.14	Zfp40	0.257496	3.90695	4.6022	0.039322	0.54631	332	347	355	283	303	356
ENSMUSG00000002625.10	Akap8l	0.0986529	6.82869	0.338888	0.565683	1	2810	3091	2219	2830	2548	2812
ENSMUSG00000002633.4	Shh	-0.160784	3.50153	1.25917	0.269843	1	233	322	244.82	389.91	284	293.87
ENSMUSG00000002635.11	Pdcd2l	-0.117997	3.42078	0.819561	0.371818	1	205	209	222	259	228	265
ENSMUSG00000002658.9	Gtf2f1	-0.206213	5.06177	5.52152	0.0248654	0.432809	659	656	627	789	814	831
ENSMUSG00000002660.8	Clpp	-0.0191473	4.20867	0.0229466	0.880511	1	411	379	387	439	423	435
ENSMUSG00000002661.14	Alkbh7	0.166372	2.90018	1.00937	0.322307	1	160	137	171	154	153	148
ENSMUSG00000002664.2	Pspn	0.669693	-2.55531	0.486631	0.490281	1	1	1	4	2	0	2
ENSMUSG00000002668.8	Dennd1c	-0.0955244	5.04191	0.2452	0.624884	1	753	636	530	651	806	761
ENSMUSG00000002679.14	Med6	0.0425171	3.88075	0.186753	0.668421	1	347	310	316	348	337	342
ENSMUSG00000002688.8	Prkd1	0.166625	4.36966	2.51877	0.121959	0.919673	512	493	510	461	455	554
ENSMUSG00000002699.13	Lcp2	-0.539067	4.90456	11.0252	0.00256135	0.120874	541	454	402	663	718	820
ENSMUSG00000002718.14	Cse1l	-0.0568765	5.76299	0.215974	0.645306	1	1255	1097	1100	1201	1297	1406
ENSMUSG00000002728.14	Naa20	-0.142598	5.01699	1.49672	0.229771	1	678.32	600.79	640.9	744.75	744.47	818.45
ENSMUSG00000002731.6	Prkra	-0.0354085	3.97937	0.140801	0.709868	1	353	359	305	379	352	399
ENSMUSG00000002732.14	Fkbp7	0.0316479	4.23858	0.0675361	0.79656	1	427	406	355	411	412	437
ENSMUSG00000002733.8	Plekha3	0.0744692	5.52697	0.939231	0.339469	1	1071	1091	1011	1013	1088	1172
ENSMUSG00000002741.9	Ykt6	-0.188502	6.66827	6.20275	0.0179193	0.35736	2028	2053	1842	2458	2498	2364
ENSMUSG00000002748.7	Baz1b	0.116107	7.1637	1.15787	0.28965	1	3606	3884	3019	3444	3656	3381
ENSMUSG00000002763.16	Pex6	0.160452	5.72799	3.13819	0.0856394	0.794492	1216	1487	1176	1362	1168	1228
ENSMUSG00000002767.13	Mrpl2	-0.0906253	4.20049	0.592214	0.446994	1	346	359	376	419	422	412
ENSMUSG00000002768.8	Mea1	-0.0495871	5.20463	0.0760222	0.78503	1	764.78	740.93	793.33	843.8	816.96	932.34
ENSMUSG00000002769.9	Gnmt	0.734012	1.84526	8.14219	0.00738531	0.220669	85	70	113	66	39	72
ENSMUSG00000002771.12	Grin2d	-0.00597819	2.10102	0.000840262	0.977048	1	100.18	128.31	82.79	109.39	119.18	108.44
ENSMUSG00000002778.14	Kdelr1	-0.0963456	6.84612	0.951812	0.3363	1	2199	2337	2335	2736	2583	2675
ENSMUSG00000002781.19	Tmem143	-0.03566	3.50292	0.106999	0.745636	1	238	296	223	273	262	305
ENSMUSG00000002791.17	Pdxk-ps	-0.254858	-2.5326	0.0911682	0.764577	1	2	5	0	4	3	2
ENSMUSG00000002797.9	Ggct	-0.234789	2.82961	2.61981	0.11498	0.9049	140	120	148	172	170	182
ENSMUSG00000002799.6	Jag2	0.22758	5.30595	2.71269	0.110282	0.894475	916	955	930	773	778	1054
ENSMUSG00000002803.14	Btbd6	0.0396019	4.18688	0.111818	0.740183	1	367	393	391	464	370	384
ENSMUSG00000002804.4	Nudt14	-0.0748218	3.90809	0.262214	0.611986	1	284	339	309	334	371	361
ENSMUSG00000002808.7	Epdr1	0.121195	4.07498	1.01667	0.320588	1	376	409	350	386	345	401
ENSMUSG00000002812.4	Flii	-0.0485415	7.44284	0.350709	0.557716	1	3887	4125	3642	4307	4283	4487
ENSMUSG00000002814.15	Top3a	0.0453663	3.70042	0.169099	0.68355	1	268	328	245	305	299	277
ENSMUSG00000002820.6	Atg4d	-0.112141	4.9987	1.71815	0.198908	1	688.36	617.25	641.79	766.94	766.18	756.07
ENSMUSG00000002825.8	Qtrt1	-0.128782	2.88564	1.24048	0.273362	1	163	142	147	175	191	171
ENSMUSG00000002831.14	Plin4	-0.106766	4.06213	0.0952003	0.760516	1	353	548	187	433	386	431
ENSMUSG00000002833.11	Hdgfl2	-0.0653219	5.89869	0.728342	0.399524	1	1275	1324	1143	1457	1361	1427
ENSMUSG00000002835.9	Chaf1a	-0.183536	4.1466	1.50747	0.228417	1	316.08	344.93	319.42	357.97	408.98	442.8
ENSMUSG00000002844.9	Adprh	-0.166865	5.66679	3.73025	0.0619915	0.680593	954	1039	960	1186	1153	1263
ENSMUSG00000002845.14	Tmem39a	-0.0451901	4.67035	0.245021	0.623856	1	588	644.96	484.97	612.97	661.97	640.94
ENSMUSG00000002846.9	Timmdc1	-0.0441039	3.48682	0.143101	0.707621	1	223	252	216	265	236	272
ENSMUSG00000002847.7	Pla1a	-0.0801676	0.654862	0.0539859	0.817691	1	24	46	13	41	18	35
ENSMUSG00000002870.8	Mcm2	-0.539327	4.72889	12.473	0.00140046	0.0869976	437	445	384	553	742	699
ENSMUSG00000002871.14	Tpra1	-0.0329302	5.66692	0.159656	0.692028	1	987	1224	986	1325	1092	1126
ENSMUSG00000002881.14	Nab1	-0.143939	6.31182	3.50966	0.0698195	0.718563	1655	1829	1478	1890	1952	2096
ENSMUSG00000002885.14	Adgre5	0.0781181	9.37889	0.580021	0.451669	1	15472	16887.3	14352.4	16809.5	14580	16600.3
ENSMUSG00000002897.5	Il17ra	-0.34387	6.04881	8.34722	0.00686246	0.211291	1494	1218	1199	1769	1724	1899
ENSMUSG00000002900.16	Lamb1	0.0531275	7.40481	0.097514	0.757409	1	3980	4987	3064	4511	4171	3789
ENSMUSG00000002908.17	Kcnn1	0.0358879	0.66365	0.0178742	0.89445	1	30	51	32	42	38	39
ENSMUSG00000002910.11	Arrdc2	-0.0684384	4.35939	0.380142	0.541724	1	416	512	391	442	512	543
ENSMUSG00000002930.6	Ppp1r17	0	-3.38977	0	1	1	0	0	0	0	0	0
ENSMUSG00000002944.15	Cd36	0.222913	10.04	4.97181	0.0326257	0.496922	23595	31582	23547	26721	22537	23693
ENSMUSG00000002948.19	Map2k7	-0.0356014	6.22669	0.16664	0.685731	1	1566.94	1775.53	1467.11	1795.06	1728.53	1818.28
ENSMUSG00000002949.15	Timm44	-0.0369811	5.13894	0.200155	0.657495	1	794	821	646	882	785	843
ENSMUSG00000002957.11	Ap2a2	-0.0621427	6.87911	0.90909	0.347233	1	2515.92	2927.88	2358.95	3013.95	2762.97	3047.96
ENSMUSG00000002963.17	Pnkp	-0.155309	4.90019	5.36955	0.0267861	0.450464	568	615	573	703	712	709
ENSMUSG00000002968.9	Med25	-0.0983873	6.03638	2.22241	0.145442	0.97585	1308	1495	1274	1631	1540	1561.4
ENSMUSG00000002980.14	Bcam	0.0263899	9.09392	0.114335	0.737386	1	11917	11531	11736	11878	12310	13420
ENSMUSG00000002981.10	Clptm1	-0.0750334	7.02292	0.765806	0.387792	1	2708	2878	2629	3126	3060	3211
ENSMUSG00000002983.17	Relb	-0.478449	5.01543	11.2256	0.00222475	0.111291	528	657	562	812	996	830
ENSMUSG00000002984.17	Tomm40	-0.192266	4.76164	3.03141	0.0909091	0.817239	516.95	467.84	526.84	619.97	614.86	647.68
ENSMUSG00000002985.16	Apoe	0.0745694	9.29477	0.18128	0.673801	1	12683	17033	10685	18682	11227	11390
ENSMUSG00000002992.17	Apoc2	-0.261689	0.886381	0.445085	0.509873	1	41	31	31	59	40	35
ENSMUSG00000002996.17	Hbp1	0.170061	6.68298	3.655	0.0645459	0.693928	2259.5	2628.61	2130.14	2496.71	2024.26	2236.92
ENSMUSG00000002997.15	Prkar2b	0.568638	4.69602	23.4415	2.8873e-05	0.00972749	751	732	686	554	434	602
ENSMUSG00000003031.14	Cdkn1b	0.379885	6.50552	11.9075	0.0015395	0.0917428	2384	2580	2026	1924	1779	2113
ENSMUSG00000003032.8	Klf4	0.0269232	7.50248	0.0251402	0.875282	1	3594	5842	4244	4686	4232	5627
ENSMUSG00000003033.15	Ap1m1	-0.148474	5.79427	5.08777	0.030791	0.481509	1219	1092	1094	1319	1358	1426
ENSMUSG00000003037.16	Rab8a	-0.132947	6.2042	1.50755	0.22813	1	1505	1474	1451	1633	1787	1862
ENSMUSG00000003038.15	Hmgn2	-0.315886	6.94325	4.33933	0.0469596	0.593918	2313.31	2087.6	2051.26	2613.15	3070.77	3042.24
ENSMUSG00000003039.9	Fam32a	0.0980919	6.69195	0.992352	0.326359	1	2145	2455	2134	2334	2008	2490
ENSMUSG00000003051.13	Elf3	-0.330953	4.83497	7.2542	0.0109957	0.270121	656.51	479.48	573.48	639	809.49	896
ENSMUSG00000003053.17	Cyp2c29	0	-3.49827	0	1	1	0	0	0	0	0	0
ENSMUSG00000003062.13	Stard3nl	0.0286508	5.44587	0.0785202	0.781048	1	984	988	889	1083	962	998
ENSMUSG00000003068.16	Stk11	-0.0183363	6.83507	0.0868733	0.770022	1	2424.98	2673.95	2305.01	2840.9	2542.4	2750.32
ENSMUSG00000003070.6	Efna2	0.0363994	1.20354	0.0314289	0.860362	1	54	74	38	64	55	55
ENSMUSG00000003072.15	Atp5d	-0.217261	6.62864	2.60521	0.117414	0.909719	1757	1824	1851	2245	2307	2321
ENSMUSG00000003099.11	Ppp5c	-0.106293	5.89488	2.93721	0.0958648	0.83814	1199	1313	1131	1450	1424	1377
ENSMUSG00000003119.14	Cdk12	0.0459921	5.38599	0.171383	0.681543	1	1071	1193	796	1066	1107	1021
ENSMUSG00000003123.15	Lipe	0.0608124	6.07727	0.0595561	0.809402	1	1078.99	2600.45	1189.91	2004.37	1427.83	1567.35
ENSMUSG00000003131.7	Pafah1b2	-0.0021868	6.63023	0.00120312	0.972537	1	2201	2308	1967	2373	2248	2410
ENSMUSG00000003134.10	Tbc1d8	-0.0717314	5.84976	0.593351	0.446562	1	1279.02	1650.8	1102.94	1698.34	1395.88	1477.94
ENSMUSG00000003135.15	Cnot11	0.0705799	4.89644	0.879686	0.355047	1	661	705	604	704	610	721
ENSMUSG00000003153.10	Slc2a3	-0.315642	4.28357	1.58525	0.220462	1	460	303	426	382	583	653
ENSMUSG00000003154.15	Foxj2	-0.00328359	6.09592	0.00147623	0.969581	1	1475	1663.95	1322.95	1611.89	1529.97	1700.96
ENSMUSG00000003161.15	Sri	-0.0210991	6.90584	0.0583318	0.810635	1	2578	2647	2365	2608	2793	2957
ENSMUSG00000003166.20	Dgcr2	-0.0171706	6.94344	0.0738734	0.787458	1	2643.99	2933.13	2466.06	3122.74	2902.6	2792.62
ENSMUSG00000003184.15	Irf3	-0.130854	6.36249	2.84592	0.100963	0.860838	1783	1840	1464	2043	1949	2035
ENSMUSG00000003190.12	Bcl2l12	-0.101826	3.69669	1.19679	0.281822	1	263.32	307.33	246.9	325.33	291.2	334.19
ENSMUSG00000003198.10	Zfp959	0.102139	3.62774	1.10371	0.301025	1	269.71	308.58	288.99	297.62	283.27	297.16
ENSMUSG00000003199.16	Mpnd	-0.123302	5.21627	1.35851	0.252084	1	772	753	698	889	839	901
ENSMUSG00000003200.10	Sh3gl1	-0.156848	5.815	4.14032	0.0499058	0.612375	1092	1304	947	1356	1379	1290
ENSMUSG00000003206.7	Ebi3	-0.315516	1.9706	2.31894	0.137257	0.956124	73	77.7	53	109	85	79.66
ENSMUSG00000003208.9	Yju2	-0.186095	3.44247	1.84771	0.183193	1	220.21	215.38	208.34	260	258.95	277.17
ENSMUSG00000003226.7	Ranbp2	0.148933	6.96176	3.33009	0.077014	0.755032	3236	2967	2885	2966	2998	2939
ENSMUSG00000003227.4	Edar	0.209401	0.770896	0.73088	0.398713	1	39	37	43	32	44	36
ENSMUSG00000003228.9	Grk5	0.197928	6.21541	0.117957	0.734493	1	2705.17	3178.76	2537.03	2743.48	2441.98	2767.06
ENSMUSG00000003233.12	Dvl3	-0.128334	5.63281	0.403129	0.531585	1	1093	1354	824	1333	1319	1194
ENSMUSG00000003234.16	Abcf3	-0.0669116	5.40824	0.970644	0.331631	1	838	940	836	1001	963	1008
ENSMUSG00000003235.13	Eif2b5	-0.0208324	5.6088	0.0532414	0.818929	1	1041	968	1094	1135	1129	1169
ENSMUSG00000003269.17	Cyth2	-0.0255064	5.4471	0.0978017	0.756436	1	932.89	984.99	815	1068.94	957.87	985.98
ENSMUSG00000003271.17	Sult2b1	-0.443132	1.06561	3.4665	0.0714773	0.727252	33	29	37	48	46	53
ENSMUSG00000003273.14	Car11	0.568709	0.442182	3.0379	0.0905786	0.815799	41	61	24	44	17	30
ENSMUSG00000003279.17	Dlgap1	-0.377119	-1.43235	0.416024	0.523351	1	8	2	2	5	5	7
ENSMUSG00000003282.9	Plag1	0.811328	0.146684	5.69005	0.0229093	0.411219	36	37	34	17	25	24
ENSMUSG00000003283.14	Hck	-0.379481	5.61455	10.5059	0.0027053	0.123858	1017	806	968	1177	1294	1492
ENSMUSG00000003299.10	Mrpl4	-0.114933	5.64737	1.59945	0.214769	1	961	1107	948	1201	1126	1216
ENSMUSG00000003308.15	Keap1	-0.130899	6.09798	4.51475	0.0411189	0.557638	1410.6	1498.51	1352.07	1748.79	1663.44	1651.13
ENSMUSG00000003309.14	Ap1m2	0.216365	4.54363	4.69956	0.0374226	0.532614	575	535	565	461	525	584
ENSMUSG00000003316.14	Glg1	0.481014	7.17437	31.9772	2.59809e-06	0.00287977	4235	4774	3508	3146	3478	3056
ENSMUSG00000003341.9	Atp8b3	-2.93612	-2.56822	7.33618	0.0105935	0.264992	0	0	1	4	4	3
ENSMUSG00000003344.14	Btbd2	-0.0820874	5.62614	1.17848	0.285469	1	936	1118	1005	1193	1131	1193
ENSMUSG00000003345.16	Csnk1g2	-0.0401386	7.10579	0.244799	0.624013	1	2761	2893	2766	3280	2961	3171
ENSMUSG00000003346.14	Abhd17a	-0.0650837	5.67142	0.219851	0.642697	1	947	962	993	1155	1024	1127
ENSMUSG00000003348.10	Mob3a	-0.259443	6.05018	6.17233	0.0181797	0.359752	1313	1203	1163	1365	1725	1693
ENSMUSG00000003352.14	Cacnb3	-0.35218	4.96705	11.056	0.00216199	0.109167	535	717	529	746	914	797
ENSMUSG00000003354.6	Ccdc65	0.0808281	2.81684	0.255539	0.616534	1	171	177	200	186	190	189
ENSMUSG00000003355.7	Fkbp11	-0.0290984	2.22667	0.0276221	0.869006	1	79	91	115	104	107	107
ENSMUSG00000003360.15	Ddx23	-0.0163202	6.53498	0.0369514	0.848733	1	2013	2296	1733	2283	2111	2213
ENSMUSG00000003363.15	Pld3	-0.0772695	6.84076	0.837179	0.366789	1	2054	2324	2114	2507	2571	2356
ENSMUSG00000003378.9	Grik5	-0.102005	4.3664	0.631316	0.432505	1	444	540	366	573	510	480
ENSMUSG00000003379.7	Cd79a	0.118604	5.63111	0.277788	0.603194	1	986.32	757	1258.11	976.09	994.19	1069.75
ENSMUSG00000003380.11	Rabac1	0.169641	7.02838	0.808961	0.377354	1	2665	2800	3018	2823	2460	2947
ENSMUSG00000003382.18	Etv3	-0.0678928	6.28583	0.481664	0.492488	1	1702	2062	1526	1877	2217	1894
ENSMUSG00000003402.14	Prkcsh	-0.165554	6.15632	5.54904	0.0245338	0.429331	1381	1512	1398	1745	1747	1735
ENSMUSG00000003410.8	Elavl3	2.52258	-2.7431	4.20147	0.0483389	0.603376	2	2	3	0	0	1
ENSMUSG00000003411.10	Rab3b	-0.0842965	-0.767538	0.0331278	0.856679	1	13	13	8	12	11	16
ENSMUSG00000003418.11	St8sia6	0.501966	3.52013	9.80141	0.00362038	0.147101	387	263	336	225	239	296
ENSMUSG00000003420.8	Fcgrt	-0.235336	6.60935	4.93307	0.0332652	0.502045	1751	2329	1784	2608	2603	2253
ENSMUSG00000003421.13	Nosip	-0.0630523	5.47211	0.796145	0.378657	1	862	1006	902	1028	1012	1103
ENSMUSG00000003423.15	Pih1d1	-0.123076	4.60685	0.917292	0.345096	1	457.15	485.14	435.49	543.75	565.95	517.71
ENSMUSG00000003429.11	Rps11	-0.0694103	8.28605	0.135648	0.715816	1	5930.26	5686.77	6327.25	6937.73	6717.8	6879.78
ENSMUSG00000003435.9	Supt5	-0.00918682	6.92167	0.0118993	0.913791	1	2716.06	3066.04	2376.73	3020.85	2852.19	3010.14
ENSMUSG00000003436.11	Dll3	-1.57127	-3.05538	1.33685	0.256347	1	0	1	0	0	1	3
ENSMUSG00000003437.14	Paf1	-0.03529	5.97538	0.183998	0.670725	1	1353	1544	1200	1555	1485	1502
ENSMUSG00000003438.17	Timm50	0.0117731	4.38274	0.00692913	0.934174	1	417	428	452	466	460	475
ENSMUSG00000003444.8	Med29	0.0613766	3.5948	0.161326	0.690508	1	270	245	237	260	280	242
ENSMUSG00000003452.15	Bicd1	0.54575	2.18481	9.79167	0.00363516	0.147485	109	116	119	89	95	72
ENSMUSG00000003458.12	Ncstn	-0.236463	6.89655	10.4407	0.00277737	0.125346	2407	2554.56	2129.91	2999.63	2994.48	3056.18
ENSMUSG00000003464.13	Pex19	-0.054804	6.22853	0.619075	0.436961	1	1638	1653	1414	1873	1686	1737
ENSMUSG00000003469.9	Phyhip	0.0529501	-0.0859445	0.0244937	0.876581	1	19	26	11	25	17	16
ENSMUSG00000003476.16	Crhr2	-0.756095	-0.82187	3.13846	0.0856268	0.794492	6	12	8	12	8	28
ENSMUSG00000003477.5	Inmt	0.0866735	10.3638	0.219692	0.643229	1	25171	29234	27882	32075	22906	29387
ENSMUSG00000003484.4	Cyp4f18	-0.495527	4.27897	7.32113	0.0117252	0.280823	400.98	352	352.97	437	746	507.97
ENSMUSG00000003500.13	Impdh1	-0.0870278	7.31147	0.787683	0.381173	1	2811	3449	3181	3918	3222	3767
ENSMUSG00000003505.15	Psg18	0	-3.49827	0	1	1	0	0	0	0	0	0
ENSMUSG00000003518.13	Dusp3	0.0328603	7.76499	0.129714	0.721006	1	4738.37	5150	4408.83	5278	4611.3	5270
ENSMUSG00000003526.12	Prodh	0.104457	4.26554	0.849358	0.363369	1	459	476	460	421	401	591
ENSMUSG00000003527.9	Ess2	-0.124441	4.52138	2.78617	0.104466	0.876345	429	462	411	532	497	511
ENSMUSG00000003528.15	Slc25a1	-0.195639	5.7186	4.14589	0.0497607	0.612004	1149	912	911	1230	1197	1270
ENSMUSG00000003531.15	Dgcr6	-0.103709	4.62377	0.688036	0.412746	1	516	484	475	606	523	594
ENSMUSG00000003534.17	Ddr1	-0.136177	6.35972	2.98239	0.0934506	0.830121	1644	1993	1733	2225.6	2138.21	2038
ENSMUSG00000003541.6	Ier3	0.196776	6.82803	1.7766	0.193702	1	2347	2733	3281	2882	2328	2779
ENSMUSG00000003545.3	Fosb	0.256837	3.0654	0.457831	0.505395	1	150	173	194	130	97	247
ENSMUSG00000003546.10	Klc4	0.0463272	4.99961	0.296181	0.589916	1	707	824	625	840	696	722
ENSMUSG00000003549.9	Ercc1	0.126197	4.0192	1.49865	0.229477	1	351	358.23	338.48	377	314	352
ENSMUSG00000003555.8	Cyp17a1	-0.235147	-2.38023	0.0617123	0.805337	1	2	3	2	0	4	5
ENSMUSG00000003559.8	As3mt	-0.00346983	4.58504	0.0011798	0.972805	1	510	522	503	596	533	543
ENSMUSG00000003573.15	Homer3	0.0173402	5.51525	0.0400019	0.842694	1	1036.43	1052.59	972.62	1220.47	1032.49	1030.61
ENSMUSG00000003575.13	Crtc1	-0.0700774	4.80762	0.412223	0.525243	1	606	702	540	724	672	703
ENSMUSG00000003581.14	Rnf215	-0.0660689	5.74176	0.925986	0.342851	1	1120	1166	1010	1297	1140	1306
ENSMUSG00000003585.13	Sec14l2	0.402202	4.27604	11.9817	0.00149512	0.0897738	564	518	502	429	392	482
ENSMUSG00000003604.14	Aven	0.0700032	3.27218	0.261221	0.612658	1	187.72	185.74	237.5	184.44	204.28	248.19
ENSMUSG00000003617.16	Cp	-0.322466	8.45107	4.90851	0.0348957	0.513756	7163.62	8660.43	7467	9002.64	11973.6	10600.8
ENSMUSG00000003623.4	Crot	0.0418957	5.15073	0.28982	0.59392	1	806	800	727	783	867	808
ENSMUSG00000003644.17	Rps6ka1	-0.192487	6.55358	5.85952	0.0211101	0.390111	1828.99	1933	1750	2326.86	2231	2279
ENSMUSG00000003657.9	Calb2	0.111676	-2.97499	0.0129755	0.909994	1	2	1	2	3	2	0
ENSMUSG00000003660.10	Snrnp200	0.221056	7.08262	8.45072	0.00644963	0.205302	3433	3851	2943	3045	3293	3146
ENSMUSG00000003662.10	Ciao1	0.0729242	5.33393	0.832529	0.368107	1	878	916	842	940	841	941
ENSMUSG00000003665.7	Has1	-0.114576	0.600025	0.0442641	0.835075	1	23	44	22	22	31	51
ENSMUSG00000003680.16	Taf6l	-0.156899	2.85496	1.31815	0.259113	1	138	147	127	184	157	157
ENSMUSG00000003721.14	Insig2	-0.0453659	5.49321	0.326639	0.571486	1	943	1067	895	1170	1026	1053
ENSMUSG00000003731.13	Kpna6	0.0303244	6.37626	0.173559	0.679644	1	1929	2233	1679	2198	2059	1923
ENSMUSG00000003746.16	Man1a	0.305693	6.30979	9.62214	0.0039033	0.153749	2178	2288.59	1822.82	1684	1899	1923
ENSMUSG00000003752.9	Itpkc	-0.207008	3.83989	3.55499	0.0681246	0.709686	261.23	328.75	281.9	402.41	329.11	360.68
ENSMUSG00000003762.13	Coq8b	0.0910701	4.82492	1.10473	0.300805	1	639.73	695.94	695.37	715.15	594.25	767.72
ENSMUSG00000003778.14	Brd8	0.151722	6.05509	1.58818	0.216768	1	1702	1637	1446	1559	1599	1510
ENSMUSG00000003779.16	Kif20a	-1.07718	3.58467	8.54809	0.0077119	0.226138	126.12	176.8	95.52	218.71	358.47	327.73
ENSMUSG00000003808.18	Farsa	-0.129362	4.95304	2.31657	0.137451	0.956875	582	671	587	740	672	773
ENSMUSG00000003809.14	Gcdh	0.110611	4.5274	1.83191	0.185027	1	552	516	496	542	483	549
ENSMUSG00000003810.12	Mast2	0.0386768	5.89657	0.2436	0.62486	1	1429	1428	1224	1270	1498	1538
ENSMUSG00000003812.13	Dnase2a	-0.238467	4.94607	6.65766	0.0144711	0.318027	598.72	616.5	549.2	757.67	789.3	709.74
ENSMUSG00000003813.15	Rad23a	-0.151423	5.8136	2.63579	0.113919	0.901574	1084.6	1163.95	1147.8	1337.48	1298.55	1469.7
ENSMUSG00000003814.8	Calr	-0.112702	9.11499	1.14798	0.291683	1	12273	11462	11697	12374	15721	13549
ENSMUSG00000003824.12	Syce2	-0.380768	1.66319	1.95366	0.171444	1	51	36	67	50	93	77
ENSMUSG00000003847.16	Nfat5	0.22847	7.3135	2.54114	0.122197	0.919774	4391	4591	3271	3965	3805	3509
ENSMUSG00000003848.14	Nob1	-0.0500465	4.33326	0.424803	0.519028	1	418	451	374	457	470	467
ENSMUSG00000003849.8	Nqo1	-0.142098	2.44923	0.088696	0.768552	1	84	243	80	285	82	112
ENSMUSG00000003863.18	Ppfia3	0.00764161	-0.143883	0.00058334	0.980875	1	24	16	13	15	23	19
ENSMUSG00000003865.16	Gys1	-0.035824	5.11209	0.227445	0.636543	1	794.23	912.1	699.67	918.85	861.86	887.34
ENSMUSG00000003868.14	Ruvbl2	0.0172046	5.21992	0.0383787	0.845876	1	810.71	810.25	879.33	893.15	876.14	923.6
ENSMUSG00000003872.9	Lin7b	-0.139246	-1.98561	0.0540694	0.833375	1	2	3	2.48	2	1	6
ENSMUSG00000003873.11	Bax	-0.267347	5.33336	8.74415	0.0056772	0.191031	745	732	733.66	1025	951	916.64
ENSMUSG00000003882.5	Il7r	-0.286507	5.27807	4.08173	0.0526817	0.628968	574	678	557	671	891	828
ENSMUSG00000003923.14	Tfam	-0.0192037	4.86002	0.0386987	0.845244	1	604	634	611	720	603	715
ENSMUSG00000003929.11	Zfp81	0.210398	3.7849	3.80339	0.0596165	0.668285	372	344	323	327	343	304
ENSMUSG00000003934.5	Efnb3	0.254793	0.742223	0.836446	0.366997	1	47	45	41	30	40	51
ENSMUSG00000003948.17	Mmd	0.110094	5.9411	1.57489	0.218243	1	1431.91	1718.31	1175.97	1492.91	1349.33	1484.04
ENSMUSG00000003949.16	Hlf	-0.447166	4.11676	6.10804	0.0198164	0.37624	269	324	222	320	405	476
ENSMUSG00000003955.8	Fam162a	0.106657	4.39127	0.321831	0.575372	1	461	462	452	471	426	491.8
ENSMUSG00000003970.9	Rpl8	-0.0577181	8.82244	0.0971761	0.757843	1	8308	8387	9527	9956	9377	10477
ENSMUSG00000003974.6	Grm3	-1.80834	-3.41092	1.21338	0.283573	1	0	0	0	0	0	1
ENSMUSG00000003992.15	Ssbp2	0.245615	3.86584	5.58725	0.0240816	0.424344	377.53	359.54	371.05	304.52	352.08	360.26
ENSMUSG00000004018.9	Fancl	0.122422	2.79906	0.8387	0.36636	1	161.02	158.14	139.35	133.36	159	164.39
ENSMUSG00000004031.13	Brinp2	-0.408588	-0.967098	0.826867	0.369721	1	3	9	6	4	12	10
ENSMUSG00000004032.10	Gstm5	-0.0993232	2.93842	0.304027	0.585053	1	159.91	134.9	158.91	185.84	171.95	171.92
ENSMUSG00000004035.12	Gstm7	-0.0999365	2.34749	0.283266	0.598105	1	86	107	90	130	94	105
ENSMUSG00000004038.9	Gstm3	0.237342	-1.1877	0.188851	0.66668	1	8.06	19.31	6.12	12.19	7.16	11.09
ENSMUSG00000004040.16	Stat3	-0.24759	7.92898	8.02866	0.00776554	0.226579	4611	5652	4558	6281	6403	6373
ENSMUSG00000004043.14	Stat5a	-0.41131	4.8461	11.4041	0.00187989	0.102444	546.23	597.31	460.88	754.26	854.85	696.45
ENSMUSG00000004044.9	Cavin1	0.00328456	9.18769	0.00158755	0.968456	1	12496	13276	12408	14350	12488	14576
ENSMUSG00000004054.9	Map3k11	-0.158289	7.03163	4.31273	0.0456256	0.585723	2522.18	2814.5	2551.77	3296.97	3136.73	3123.77
ENSMUSG00000004056.15	Akt2	-0.135083	7.20697	3.81956	0.0591049	0.665378	2962.35	3174.12	2900	3664.24	3476.9	3635.04
ENSMUSG00000004069.17	Dnaja3	-0.0146833	5.45855	0.0368738	0.84889	1	990	998	930	1062	1025	1115
ENSMUSG00000004070.15	Hmox2	-0.058532	5.63073	0.280422	0.599941	1	1005.58	932.16	984.32	1096.2	1099.35	1116.86
ENSMUSG00000004071.13	Cdip1	-0.0261724	6.1551	0.120597	0.730575	1	1518.31	1651.4	1407.29	1763.18	1648.73	1639.54
ENSMUSG00000004085.14	Map3k20	0.0926317	6.1516	0.878355	0.355407	1	1685	2013	1407	1729	1690	1749
ENSMUSG00000004096.9	Cwc15	-6.58133e-05	5.62793	2.95167e-07	0.99957	1	1013	1026	1032	1121	1069	1152
ENSMUSG00000004098.7	Col5a3	-0.456355	3.67716	2.57094	0.122191	0.919774	264	310	199	368	407	368
ENSMUSG00000004099.16	Dnmt1	-0.177471	6.08137	1.68099	0.205161	1	1426	1420	1174	1463	1738	1721
ENSMUSG00000004100.12	Ppan	-0.183863	4.53573	3.04801	0.0900659	0.813215	457.37	489.12	430.1	573	595	527
ENSMUSG00000004105.8	Angptl2	-0.0963092	6.69984	0.54321	0.466936	1	2034	2638	1848	3026	2064	2440
ENSMUSG00000004110.17	Cacna1e	0.42225	2.51967	2.44461	0.128949	0.937307	133	167	111	115	103	113
ENSMUSG00000004113.18	Cacna1b	0.0795805	0.695788	0.0737763	0.787594	1	49	32	31	27	39	49
ENSMUSG00000004127.12	Trmt10a	0.118626	2.47005	0.801848	0.376975	1	141.87	131.97	116	137	134.88	117
ENSMUSG00000004151.17	Etv1	0.546167	4.10495	11.824	0.00171377	0.0974141	506.15	564.85	458.14	301.57	370.63	463.16
ENSMUSG00000004187.11	Kifc2	0.325709	4.13543	2.80489	0.105857	0.880644	426.82	577.58	354.29	418.21	358.81	391.07
ENSMUSG00000004207.14	Psap	-0.411542	10.5125	18.6037	0.000135422	0.0228823	24298	27523	22260	33937	39569	33071
ENSMUSG00000004221.16	Ikbkg	0.0754753	5.79657	1.00646	0.322993	1	1260.27	1581.27	1169.01	1513	1272.84	1329
ENSMUSG00000004231.15	Pax2	0	-3.47589	0	1	1	0	0	0	0	0	0
ENSMUSG00000004233.14	Wars2	0.228914	3.35399	3.27596	0.0793433	0.766745	293	250	219	226	214	265
ENSMUSG00000004263.15	Atn1	0.0540731	6.69749	0.0904291	0.766183	1	2378	2927	1994	2701.26	2409.83	2473.16
ENSMUSG00000004264.17	Phb2	-0.157726	6.02886	2.43784	0.127902	0.934714	1213	1233	1235	1519	1492.87	1454
ENSMUSG00000004266.15	Ptpn6	-0.208769	6.22148	4.75684	0.0363524	0.524249	1607.96	1297.51	1394.61	1616.56	1866.67	1924.66
ENSMUSG00000004267.16	Eno2	-0.231575	2.44996	1.50918	0.227883	1	122	108	108	136	155	140
ENSMUSG00000004268.11	Emg1	-0.120333	5.65501	1.79056	0.189933	1	1022.47	1016.25	946.3	1172.29	1161.03	1189.67
ENSMUSG00000004270.13	Lpcat3	-0.102009	5.80909	1.35292	0.253043	1	1236.53	1297.75	1109.7	1458.71	1405.97	1373.33
ENSMUSG00000004285.12	Atp6v1f	-0.173749	5.88075	1.18432	0.286472	1	1122.92	1135.97	1104.96	1433.97	1350.89	1338.96
ENSMUSG00000004296.14	Il12b	-0.172863	0.667683	0.277229	0.602016	1	26	52	32	39	45	50
ENSMUSG00000004317.14	Clcn5	0.0848105	3.92658	0.634988	0.431182	1	380	372	299	337	413	321
ENSMUSG00000004319.15	Clcn3	0.220059	5.94774	9.52646	0.00406394	0.156183	1732	1516	1510.01	1409	1470	1561
ENSMUSG00000004328.15	Hif3a	0.0632584	2.22831	0.0237576	0.878794	1	60	185	36	88	95	102
ENSMUSG00000004341.8	Gpx6	-1.8124	-3.41053	1.11932	0.302511	1	0	0	0	0	1	0
ENSMUSG00000004344.12	Gpx5	0	-3.49827	0	1	1	0	0	0	0	0	0
ENSMUSG00000004347.17	Pde1c	-0.185827	0.47579	0.46297	0.500947	1	36	21	24	32	39	29
ENSMUSG00000004356.8	Utp20	0.175542	4.31715	2.76362	0.105825	0.880644	539	474	480	428	532	476
ENSMUSG00000004359.16	Spic	-0.540127	0.0254782	2.99814	0.092625	0.826805	18	15	12	21	26	24
ENSMUSG00000004360.9	9330159F19Rik	0.421401	1.90729	4.81333	0.0353298	0.516509	105	99	84	66	78	89
ENSMUSG00000004364.14	Cul3	0.00245654	6.71963	0.00157477	0.968583	1	2378	2423	2236	2491	2525	2612
ENSMUSG00000004366.4	Sst	0	-3.47601	0	1	1	0	0	0	0	0	0
ENSMUSG00000004371.15	Il11	-0.0739791	-0.414441	0.0388977	0.844851	1	10	13	12	9	17	14
ENSMUSG00000004383.18	Large1	0.047397	4.71745	0.306321	0.583647	1	538	683	552	617	614	628
ENSMUSG00000004393.10	Ddx56	-0.0883185	4.58134	0.663523	0.421112	1	486	494	486	601	519	575
ENSMUSG00000004394.12	Tmed4	0.0110707	6.33468	0.0148996	0.903583	1	1710	1975	1791	2097	1772	2036
ENSMUSG00000004415.15	Col26a1	0.119143	-0.239649	0.153188	0.698003	1	19	23	22	21	21	22
ENSMUSG00000004446.12	Bid	-0.163947	3.73595	1.45143	0.236799	1	268.03	243.51	267.81	306.84	311.39	332.88
ENSMUSG00000004451.14	Ralb	-0.213204	6.36306	3.57518	0.0673847	0.706094	1672	1694	1560	2143	2108	1945
ENSMUSG00000004455.16	Ppp1cc	-0.11649	7.34817	2.26508	0.141755	0.966826	3168.33	3425.06	3062.4	3918.48	3611.73	3832.2
ENSMUSG00000004460.17	Dnajb11	-0.112297	6.38673	1.14773	0.291735	1	1711	1674	1727	1816	2143	2054
ENSMUSG00000004462.7	Tbccd1	0.0413867	4.12095	0.239464	0.627805	1	385	414	335	398	398	397
ENSMUSG00000004473.10	Clec11a	-0.468875	4.12044	7.05311	0.0128652	0.297207	326	346	226	436	457	447
ENSMUSG00000004500.9	Zfp324	0.115229	3.67336	1.17877	0.285412	1	316	291	268	284	308	284
ENSMUSG00000004508.6	Gab2	-0.0702718	5.91463	0.762383	0.388843	1	1266	1525	1024	1489	1367	1465
ENSMUSG00000004530.12	Coro1c	-0.256497	7.44375	12.3745	0.00128215	0.0833034	3235	3587	2988	4357	4188	4149.96
ENSMUSG00000004535.12	Tax1bp1	-0.0290477	7.81012	0.20271	0.655463	1	5050.51	4978.83	4371.03	5344.36	5315.79	5267.22
ENSMUSG00000004540.7	Psg17	-0.312531	-0.620916	0.710448	0.405314	1	12	12	8	14	18	11
ENSMUSG00000004542.15	Psg19	0.10448	-2.74331	0.0121286	0.912988	1	3	1	1	1	3	1
ENSMUSG00000004552.16	Ctse	-0.354831	1.59506	1.88283	0.179195	1	52	38	45	67	59	62
ENSMUSG00000004558.15	Ndrg2	-0.0514227	6.21005	0.143455	0.707658	1	1195	1941	1220	1815	1334	1722
ENSMUSG00000004561.14	Mettl17	-0.0917623	4.08591	0.571898	0.454828	1	350	394	332	440	360	444
ENSMUSG00000004562.16	Arhgef40	-0.0124207	5.85781	0.00867619	0.926422	1	1287.17	1549.45	1023.15	1445.05	1397.15	1353.88
ENSMUSG00000004565.15	Pnpla6	0.205027	5.70327	2.44847	0.128187	0.935546	1324	1526	1087	1286	1211	1190
ENSMUSG00000004567.16	Mcoln1	-0.0448806	5.62918	0.275271	0.603297	1	1056	1206	879	1228	1109	1164
ENSMUSG00000004568.13	Arhgef18	0.0143615	6.88165	0.0227232	0.881089	1	2690	2977	2223	2851	2694	2899
ENSMUSG00000004591.16	Pkn2	0.233376	6.21642	12.8191	0.00107947	0.0765031	1944	2011	1719	1726	1763	1741
ENSMUSG00000004609.11	Cd33	0.0769269	4.61511	0.173797	0.680229	1	768	658	452	551	560	812
ENSMUSG00000004610.4	Etfb	-0.127889	5.87584	1.22199	0.2769	1	1078	1216.15	1100	1461.26	1228	1338.73
ENSMUSG00000004612.9	Nkg7	-0.699435	4.21377	8.17855	0.00865578	0.240226	222	148	248	338	335	428
ENSMUSG00000004626.14	Stxbp2	0.00863015	6.14483	0.0179905	0.894109	1	1603	1612	1393	1692	1611	1662
ENSMUSG00000004630.18	Pcp2	-1.5468	-2.9916	1.1999	0.282586	1	0	1.6	0	3.08	0	2.73
ENSMUSG00000004631.15	Sgce	-0.0460885	5.75376	0.244226	0.624418	1	1191	1206	1068	1261	1301	1318
ENSMUSG00000004633.17	Chn2	0.0448759	3.4786	0.0970367	0.757359	1	263	317.63	219.7	296.66	254.85	286.5
ENSMUSG00000004637.15	Wwox	-0.27657	3.33243	4.99858	0.0321918	0.493664	212	206	166	259	240	267
ENSMUSG00000004642.13	Slbp	-0.224818	5.17138	3.69977	0.0630122	0.685955	762	621.9	669.97	788	933.68	889
ENSMUSG00000004651.6	Tyr	1.89317	-3.34872	1.47533	0.239183	1	1	0	0	0	0	0
ENSMUSG00000004654.6	Ghrhr	0.878737	-3.15888	0.347474	0.559782	1	0	1	1	1	0	0
ENSMUSG00000004655.5	Aqp1	0.0856916	9.80925	0.696683	0.409854	1	18535	24216	21070	23682	18369	23314
ENSMUSG00000004661.15	Arid3b	0.054749	4.79535	0.238386	0.628577	1	638.9	680.71	483	618.39	668.31	585.52
ENSMUSG00000004665.10	Cnn2	-0.237464	8.61235	2.72832	0.109419	0.891388	7187	6309	7275	8084	9105	9531
ENSMUSG00000004667.18	Polr2e	-0.039623	5.86076	0.105887	0.747011	1	1122	1140	1180	1333	1234	1285
ENSMUSG00000004668.14	Abca13	0.542504	-1.03404	1.65947	0.206563	1	9	15	15	10	10	9
ENSMUSG00000004677.17	Myo9b	0.021829	6.82469	0.0420785	0.83872	1	2652	2888	2151	2681	2795	2707
ENSMUSG00000004698.10	Hdac9	-0.142035	3.44875	1.04176	0.314777	1	240	243	208	279	285	262
ENSMUSG00000004707.14	Ly9	-0.313636	4.21038	5.95427	0.0201716	0.379217	323	304	280	385	458	379
ENSMUSG00000004709.14	Cd244a	-0.582234	3.32607	12.6262	0.00116288	0.0784992	236	180	151	323	314	281
ENSMUSG00000004730.15	Adgre1	-0.232083	5.26234	3.37443	0.0756628	0.748004	985	933	742	1111	1223	1042
ENSMUSG00000004748.5	Mtfp1	0.059243	2.05143	0.105429	0.747443	1	89	92	91	94	86	104
ENSMUSG00000004768.14	Rab23	0.0677816	4.64003	0.728398	0.399506	1	587	652	526	631	569	624
ENSMUSG00000004771.12	Rab11a	0.142278	6.76043	2.34677	0.134998	0.949421	2513.08	2456.39	2533	2451	2288	2665.81
ENSMUSG00000004788.11	Eif2b2	-0.00632706	5.01731	0.00378928	0.951284	1	677	673	679	702	744	771
ENSMUSG00000004789.10	Dlst	-0.101528	6.91724	3.04278	0.0903307	0.814682	2539	2681	2278	2876	2845	2999
ENSMUSG00000004791.7	Pgf	-0.272367	2.58199	2.04948	0.161586	1	78	154	85	148	143	121
ENSMUSG00000004798.14	Ulk2	0.27339	6.30778	12.8275	0.00107599	0.076359	1993	2116	1773	1827	1591	1858
ENSMUSG00000004814.10	Ccl24	-4.00619	2.49536	6.48541	0.0183179	0.360894	11	9	17	13	546	89
ENSMUSG00000004815.12	Dgkq	-0.097259	4.79136	0.23135	0.634815	1	661.62	681.18	464.92	681.26	755.73	647
ENSMUSG00000004821.1	Tmed11	0	-3.49827	0	1	1	0	0	0	0	0	0
ENSMUSG00000004837.2	Grap	-0.0855371	6.74774	0.926132	0.342813	1	2084	2376	2011	2652	2288	2506
ENSMUSG00000004842.18	Pou1f1	-0.583631	-2.21328	0.481362	0.492622	1	1	2	3	5	2	3
ENSMUSG00000004843.7	Chmp2b	0.211015	5.96262	7.49048	0.00987873	0.258067	1543	1513	1397	1357	1361	1459
ENSMUSG00000004846.10	Plod3	-0.0504604	6.39349	0.600671	0.443796	1	1819.3	2057.29	1724.23	2086.23	2159.23	2038.13
ENSMUSG00000004849.14	Ap1s1	-0.200775	5.53698	2.46264	0.1268	0.933297	886	824	831	1044	1039	1093
ENSMUSG00000004864.13	Mapk13	-0.465704	3.66499	10.0268	0.00329546	0.138257	208	232	223	318	349	328
ENSMUSG00000004865.16	Srpk1	-0.11072	6.14319	1.15106	0.291049	1	1507.25	1666.26	1206	1664	1737	1705
ENSMUSG00000004872.15	Pax3	0.881619	-3.38969	0.381447	0.543387	1	1	0	1	0	1	0
ENSMUSG00000004880.11	Lbr	-0.161797	6.28769	4.30457	0.0458189	0.586718	1662.49	1753.28	1487.58	1943.44	1970.04	2031.45
ENSMUSG00000004885.5	Crabp2	-1.20292	-2.64086	0.855369	0.361698	1	0	1	0	2	1	0
ENSMUSG00000004891.16	Nes	0.112075	7.54176	0.860224	0.360586	1	4525	4789	3722	4315	4596	4123
ENSMUSG00000004892.13	Bcan	0.316254	2.74532	1.78622	0.191558	1	161	254	145	218	128	138
ENSMUSG00000004894.10	Hapln2	0.781618	-2.65268	0.470351	0.497577	1	2	1	2	1	1	1
ENSMUSG00000004895.9	Prcc	-0.0785811	5.14324	0.820535	0.371538	1	696	802	675	842	829	816
ENSMUSG00000004896.16	Rrnad1	0.0212763	5.19498	0.0213957	0.884741	1	873.18	951.41	677.52	932.67	848.07	881.28
ENSMUSG00000004897.16	Hdgf	-0.0878321	7.33133	0.903062	0.348815	1	3200	3267	3168	3775	3607	3751
ENSMUSG00000004902.7	Slc25a18	0.200661	0.423129	0.594089	0.446282	1	37	28	34	29	21	44
ENSMUSG00000004929.12	Thop1	0.0702108	4.19523	0.499937	0.484451	1	443	396	422	435	401	472
ENSMUSG00000004931.11	Apba3	0.12784	4.8263	2.07743	0.158839	1	613	734	609	656	643	641
ENSMUSG00000004933.17	Matk	-0.985057	3.10336	9.95614	0.00420673	0.159905	94	90	74	139	260	153
ENSMUSG00000004934.14	Pias4	-0.148545	4.50989	3.0795	0.0884914	0.805698	432	466	472	574	520	559
ENSMUSG00000004936.8	Map2k1	-0.00436641	6.24158	0.00477724	0.94531	1	1741	1696	1564	1759	1906	1777
ENSMUSG00000004937.6	Sgta	-0.0937081	6.1147	1.91218	0.175933	1	1361	1625	1345	1738	1608	1663
ENSMUSG00000004939.7	Nmrk2	-1.52659	-2.75752	1.32393	0.258091	1	2	0	0	4	0	3
ENSMUSG00000004945.15	Tmem242	-0.0997855	4.98612	0.299405	0.589068	1	634	582	621	708	709	726
ENSMUSG00000004947.15	Dtx2	-0.105487	4.40661	1.46595	0.234517	1	459	515	411	541	571	500
ENSMUSG00000004948.12	Zp3	-1.52421	-2.82623	2.01089	0.165473	1	1	0	1	2	4	1
ENSMUSG00000004951.10	Hspb1	0.296638	6.24072	3.71809	0.0646871	0.694368	1939.65	2007.37	1920.25	1914.5	1717.55	1555.73
ENSMUSG00000004952.13	Rasa4	-0.242051	4.71434	2.63891	0.114945	0.9049	439	638	511.99	599	723	715
ENSMUSG00000004961.7	Syt5	0.513151	3.22036	8.13232	0.00741755	0.221253	226	314	297	196	184	259
ENSMUSG00000004980.16	Hnrnpa2b1	0.0524657	9.07585	0.240115	0.627339	1	13150	13297	10237	11873	13185	13173
ENSMUSG00000004988.9	Fxyd4	-2.21564	0.309508	8.62448	0.00726654	0.218513	8	8	7	8	69	40
ENSMUSG00000004994.12	Ccdc130	0.0283259	3.47373	0.0803573	0.77857	1	243	283	227	273	247	280
ENSMUSG00000004996.9	Mri1	-0.231362	4.00163	5.18042	0.0294062	0.471386	299	286	295	355	376	393
ENSMUSG00000005034.15	Prkacb	0.0442439	6.78301	0.363028	0.550915	1	2547	2653	2179	2478	2630	2640
ENSMUSG00000005043.13	Sgsh	-0.0594148	5.54933	0.452599	0.50575	1	896.38	1011.21	956.09	1154.54	1015.58	1073.8
ENSMUSG00000005045.16	Chd5	0.571496	1.52591	6.94006	0.0126971	0.295418	84	80	64	58	49	59
ENSMUSG00000005054.7	Cstb	-0.334449	5.32676	2.86013	0.103768	0.873206	741	617	687	847	1009	951
ENSMUSG00000005057.13	Sh2b2	-0.324575	2.8434	4.09438	0.0511201	0.619505	151	159	101	191	211	152
ENSMUSG00000005069.12	Pex5	-0.154228	5.24776	3.33397	0.0768498	0.754114	789	874	659	950	932	911
ENSMUSG00000005078.16	Jkamp	0.0340285	4.70488	0.105086	0.747839	1	522	589	583	624	552	625
ENSMUSG00000005087.17	Cd44	-0.198428	7.57738	4.56691	0.0400365	0.551133	4104	4031	3263	4367	5000	4780
ENSMUSG00000005089.15	Slc1a2	-0.0726248	2.15779	0.136379	0.714248	1	86	84	86	94	91	108
ENSMUSG00000005102.13	Eif2ak4	0.0207102	4.39451	0.0319227	0.859281	1	512	557	392	545	557	451
ENSMUSG00000005103.12	Wdr1	-0.356997	7.66879	23.809	2.58272e-05	0.00917656	3954	3762	3318	4833	5451	5028
ENSMUSG00000005107.13	Slc2a9	-0.38617	3.14893	9.02597	0.00502827	0.179274	145	154	156	247	195	205
ENSMUSG00000005124.10	Ccn4	-0.00629837	3.20078	0.000737449	0.97853	1	233	223	154	307	204	149
ENSMUSG00000005125.13	Ndrg1	-0.081	5.48699	0.701554	0.408239	1	912.99	1018.99	904.99	992	989	1280
ENSMUSG00000005131.4	4930550C14Rik	0.323775	1.18056	2.28323	0.14022	0.963106	56	53	61	55	43	50
ENSMUSG00000005142.10	Man2b1	-0.324421	7.34351	11.0965	0.00212697	0.10819	3240	3425	2763	4204	4662	3898
ENSMUSG00000005148.8	Klf5	0.0167039	5.27058	0.0395185	0.843635	1	877	976	846	935	927	1033
ENSMUSG00000005150.16	Wdr83	-0.0896132	4.2018	1.01382	0.321258	1	402.8	372.07	353.94	453.15	403.19	448.26
ENSMUSG00000005161.15	Prdx2	-0.19999	6.79154	2.79349	0.104441	0.876345	2063.04	2164.96	2091.77	2627.49	2604.17	2660.82
ENSMUSG00000005198.15	Polr2a	0.11114	7.69205	0.291437	0.594377	1	5237	5912	4382	5085	5257	5192
ENSMUSG00000005202.2	Shbg	0	-3.49827	0	1	1	0	0	0	0	0	0
ENSMUSG00000005204.12	Senp3	0.050164	6.12093	0.607617	0.441197	1	1616.97	1700.98	1315.97	1578.94	1642.96	1616.86
ENSMUSG00000005220.10	Corin	-0.263825	1.94595	0.423572	0.521205	1	56	132	63	104	136	83
ENSMUSG00000005225.15	Plekha8	-0.0879407	4.25263	1.00575	0.323162	1	441	467.88	345	489.52	480.62	469.64
ENSMUSG00000005232.11	G6pc2	-0.683844	-3.25008	0.205654	0.653658	1	0	0	1	0	1	1
ENSMUSG00000005233.16	Spc25	-0.638111	2.67378	5.57535	0.0254172	0.438284	91	109	75	125	189	148
ENSMUSG00000005237.14	Dnah2	0.580739	3.78409	17.1031	0.000225983	0.0323623	457.35	480.09	446.03	343	330.37	330.95
ENSMUSG00000005251.15	Ripk4	0.217794	4.93144	4.83649	0.0349197	0.513756	724	813	754	686	660	796
ENSMUSG00000005262.13	Ufd1	-0.0358903	5.51059	0.312669	0.579792	1	1013	1026	907	1172	1019	1085
ENSMUSG00000005267.13	Zfp287	0.201109	3.11283	1.9915	0.167468	1	190	238	166	186	187	185
ENSMUSG00000005268.20	Prlr	0.415501	-0.492199	0.888856	0.352584	1	12	14	17	13	13	9
ENSMUSG00000005299.6	Letm1	-0.0184364	5.7812	0.0480308	0.827865	1	1173	1161	1141	1257	1318	1250
ENSMUSG00000005312.15	Ubqln1	0.147817	6.98721	5.30472	0.0276544	0.455484	3140	3202	2748	2986	2897	3010
ENSMUSG00000005320.9	Fgfr4	0.0507139	5.26724	0.110105	0.74256	1	809	822	741	824	751	912
ENSMUSG00000005338.13	Cadm3	-0.286065	1.77469	1.04526	0.313984	1	57	61.62	52	52.84	72	101.14
ENSMUSG00000005339.10	Fcer1a	-0.0349823	-1.44741	0.0027997	0.958123	1	10	2	11	0	6	20
ENSMUSG00000005354.16	Txn2	-0.156652	6.19292	1.78836	0.190407	1	1481	1371	1500	1682	1817	1786
ENSMUSG00000005355.9	Casp14	0.080758	-3.43222	0.00278303	0.958471	1	1	0	0	0	1	0
ENSMUSG00000005357.9	Slc1a6	-1.40082	-2.0477	3.46238	0.0716377	0.72765	3	1	1	5	2	8
ENSMUSG00000005360.14	Slc1a3	0.146425	5.4232	1.9961	0.166992	1	1106	1109	897	1078	995	969
ENSMUSG00000005362.14	Crbn	0.0431541	4.95827	0.331169	0.568844	1	700.14	707.67	637.12	666.72	715.4	771.93
ENSMUSG00000005364.11	Il5ra	-0.0524735	0.872477	0.0280292	0.868054	1	53	34	42	36	80	29
ENSMUSG00000005370.4	Msh6	0.000994917	4.89286	0.000124575	0.991161	1	713	733	619	719	781	735
ENSMUSG00000005371.15	Fbxo11	0.0215258	6.48763	0.0504159	0.823715	1	2115	2240	1773	2266	2098	2168
ENSMUSG00000005373.13	Mlxipl	0.380102	2.00319	1.56482	0.220924	1	107	115.82	75	95	68.8	83
ENSMUSG00000005374.13	Tbl2	0.0241789	4.93369	0.0833273	0.774629	1	680	755	563	710	724	689
ENSMUSG00000005378.17	Bud23	-0.0495707	4.48306	0.248695	0.621277	1	456.39	488.73	468.08	527.49	537.59	524.16
ENSMUSG00000005397.8	Nid1	-0.0468947	7.55067	0.1099	0.742706	1	4284.82	5290.81	3112.92	5257	4893.99	3921.96
ENSMUSG00000005410.6	Mcm5	-0.632067	4.5922	6.52033	0.0176839	0.356333	401	289	354	468	665	630
ENSMUSG00000005413.8	Hmox1	-0.486759	5.35891	12.6107	0.00131886	0.084208	692	869	626	1175	1269	861
ENSMUSG00000005417.17	Mprip	0.129341	9.29786	3.49805	0.0702611	0.720888	15061.3	16971.3	12992.7	14968.2	14597.1	14945
ENSMUSG00000005442.13	Cic	-0.0581953	7.3973	0.120641	0.731209	1	3684	4344	3255	4086	4365	4245
ENSMUSG00000005447.12	Pafah1b3	-0.0766709	3.63374	0.286554	0.595998	1	256	219	218	245	233	317
ENSMUSG00000005465.9	Il27ra	-0.42527	4.27291	9.94928	0.00340355	0.140662	324	297	253	389	419	464
ENSMUSG00000005469.10	Prkaca	-0.0799109	6.20988	1.33746	0.25572	1	1515	1553	1520	1733	1717	1824
ENSMUSG00000005470.8	Asf1b	-0.851705	3.02315	7.23067	0.0127144	0.295572	112	86	94	153	219	201
ENSMUSG00000005474.9	Myl10	-0.6952	-3.15867	0.242455	0.626241	1	1	0	0	0	1	1
ENSMUSG00000005481.18	Ddx39	-0.0644745	5.76875	0.692689	0.411186	1	1056	1276.68	1013.61	1336.45	1167.01	1286.7
ENSMUSG00000005483.10	Dnajb1	-0.258922	5.64063	4.26399	0.0473485	0.596794	1022	1115	885	1202	1431	1278
ENSMUSG00000005493.15	Msh4	3.20597	-3.34831	3.93511	0.0634187	0.688488	0	1	2	0	0	0
ENSMUSG00000005501.14	Usp40	0.0558911	5.01771	0.271984	0.605459	1	774	893	616	836	793	740
ENSMUSG00000005503.8	Evx1	0	-3.49827	0	1	1	0	0	0	0	0	0
ENSMUSG00000005505.12	Kbtbd4	-0.0381833	4.36863	0.174279	0.679018	1	444.22	472.18	412.67	470.58	518.17	490.83
ENSMUSG00000005506.16	Celf1	0.207307	6.93554	4.58884	0.0395909	0.547806	3233	3173	2472	2764	2714	2836
ENSMUSG00000005510.9	Ndufs3	-0.26902	5.31789	5.85078	0.021199	0.391233	773.08	766.79	759.97	1006.21	989.94	1017.21
ENSMUSG00000005514.14	Por	-0.0927861	8.00578	0.7836	0.382396	1	4600	5657	5491	5836	5566	6899
ENSMUSG00000005533.10	Igf1r	0.203608	6.54635	5.02105	0.0318325	0.490744	2260	2672	2118	2283	2032	2316
ENSMUSG00000005534.10	Insr	0.197915	6.27707	5.38034	0.0266445	0.449655	1969	2198	1611	1928	1714	1800
ENSMUSG00000005540.10	Fcer2a	-0.436086	4.71883	2.67018	0.115992	0.907771	591	327	551	518	1004	650
ENSMUSG00000005547.14	Cyp2a5	0.574415	4.87905	1.26676	0.272399	1	771.93	1137.94	660.88	971	401.86	484.69
ENSMUSG00000005553.14	Atp4a	0.870756	-3.08868	0.350619	0.55789	1	1	1	0	0	0	1
ENSMUSG00000005566.14	Trim28	-0.133998	6.79236	3.94177	0.0553948	0.643613	2234	2337	2086	2594	2640	2692
ENSMUSG00000005575.16	Ube2m	-0.245158	5.56846	6.09686	0.0188438	0.365922	865	898	860	1200	1089	1089
ENSMUSG00000005580.11	Adcy9	0.511672	4.46915	8.88054	0.0060232	0.19668	688	844	590	527	567	512
ENSMUSG00000005583.16	Mef2c	0.154758	5.47076	3.61833	0.065833	0.700025	1107	1041	934	909	1020	1074
ENSMUSG00000005609.16	Ctr9	0.0502249	5.56763	0.402004	0.530392	1	1139	1148	1000	1195	1158	1087
ENSMUSG00000005610.17	Eif4g2	0.0449783	9.5275	0.426803	0.518052	1	16830.3	16997.8	15347.2	17338	16987.3	17398
ENSMUSG00000005611.15	Mrvi1	-0.584529	3.79663	16.2046	0.000309628	0.0393576	250	250	201	289	461	387
ENSMUSG00000005615.15	Pcyt1a	0.156195	6.86109	4.9562	0.0328817	0.49886	2822.57	2706.94	2516.2	2728.09	2509.87	2599.89
ENSMUSG00000005621.11	Zfp592	-0.0408062	6.3353	0.266974	0.608787	1	1764	2111	1483	2048	1927	1975
ENSMUSG00000005625.15	Psmd4	-0.13155	6.40343	2.40835	0.130152	0.938676	1647	1665	1709	1989	1901	2100
ENSMUSG00000005628.12	Tmod4	-0.280088	0.0701493	1.0089	0.322417	1	12	27	23	32	18	32
ENSMUSG00000005640.11	Insrr	-0.250811	-0.621821	0.299866	0.587622	1	12	11	11	7	19	18
ENSMUSG00000005649.17	Cabp5	0.0962557	-3.28862	0.00339473	0.953963	1	0	0	1	0	0	1
ENSMUSG00000005656.9	Snx6	-0.0213822	5.86563	0.0533727	0.81871	1	1349	1213	1266	1356	1529	1339
ENSMUSG00000005667.8	Mthfd2	-0.815034	3.45311	11.848	0.00193682	0.103078	183	150	138	232	361	305
ENSMUSG00000005672.12	Kit	0.111834	7.62403	0.458942	0.504186	1	4443	6685	3888	5711	5030	4185
ENSMUSG00000005674.9	Tomm40l	0.00586679	4.80142	0.00310504	0.955896	1	616.04	588.18	593.08	731.09	579.9	635.95
ENSMUSG00000005677.14	Nr1i3	-0.16854	1.45829	0.623485	0.435347	1	67.96	53.82	34.92	56.91	61.1	72.05
ENSMUSG00000005681.12	Apoa2	-0.59813	-2.16755	0.612945	0.439219	1	2	3	1	5	3	2
ENSMUSG00000005682.9	Pan2	0.0643095	5.83111	0.159203	0.693173	1	1276	1587	1100	1465	1300	1326
ENSMUSG00000005683.8	Cs	-0.249601	7.35724	15.2356	0.000438088	0.0465121	3234	3335	2957	3942	4081.99	4263
ENSMUSG00000005686.17	Ampd3	-0.104535	5.37731	0.990924	0.326702	1	974.07	1047.76	804.4	1112.4	923.23	1255.03
ENSMUSG00000005687.14	Bcas2	0.00778221	5.39277	0.0125261	0.911559	1	884	919	892	1015	903	997
ENSMUSG00000005696.11	Sh2d1a	-0.361661	1.50968	2.1941	0.14795	0.980809	40	32	40	49	50	58
ENSMUSG00000005698.15	Ctcf	0.0716605	6.52628	1.07594	0.307088	1	2104.49	2335.03	1913.77	2114	2187.56	2246.54
ENSMUSG00000005699.16	Pard6a	-0.0251746	2.4934	0.0250343	0.875238	1	114	120	122	130	135	129
ENSMUSG00000005705.10	Agrp	0.0351106	-0.45816	0.00935594	0.923524	1	11	24	17	21	14	20
ENSMUSG00000005716.16	Pvalb	-0.993275	-1.68093	2.27957	0.140528	0.963857	3	2	4	2	4	14
ENSMUSG00000005718.8	Tfap4	-0.266464	2.60519	2.66952	0.111716	0.896917	116	109	114	173	119	152
ENSMUSG00000005732.14	Ranbp1	-0.144202	5.05368	1.06417	0.31055	1	681	562	633	663	734	863
ENSMUSG00000005763.15	Cd247	-0.418794	4.38059	9.0381	0.00500222	0.178794	373.24	295.63	256.92	420.49	480.09	438.98
ENSMUSG00000005774.12	Rfx5	-0.0361146	5.18918	0.113181	0.738665	1	783.46	791.56	740.37	815.39	899.59	862.4
ENSMUSG00000005779.12	Psmb4	-0.194211	6.36466	1.65752	0.209024	1	1487	1482	1654	1874	1939	1956
ENSMUSG00000005800.3	Mmp8	-0.107595	2.74796	0.104188	0.749627	1	212	102	146	194	103	245
ENSMUSG00000005802.12	Slc30a4	-0.0960189	5.26911	0.939606	0.339374	1	868	856	818	884	1081	985
ENSMUSG00000005803.14	Sqor	0.16582	5.62144	3.17671	0.0838242	0.785948	1143	1259	1226	1281	1049	1189
ENSMUSG00000005804.14	Bloc1s6	-0.164553	4.88213	4.78272	0.03588	0.520143	607	631	545	740	690	737
ENSMUSG00000005813.12	Metap1	0.0208628	5.08063	0.0912139	0.76452	1	811	788	656	800	818	788
ENSMUSG00000005823.9	Gpr108	0.0307081	5.82348	0.177922	0.675878	1	1216	1248	1163	1295	1233	1329
ENSMUSG00000005824.7	Tnfsf14	-0.502407	2.09077	7.51813	0.00975625	0.256135	79	69	80	94	131	127
ENSMUSG00000005836.10	Gata6	0.276981	5.17554	12.782	0.00109501	0.0767213	845	842	860	753	770	764
ENSMUSG00000005846.12	Rsl1d1	-0.0152628	5.66469	0.0329125	0.85714	1	1101	1043	1033	1178	1150	1162
ENSMUSG00000005864.7	Cnga2	0.471225	0.908368	1.84182	0.184117	1	44	42	56	49	23	40
ENSMUSG00000005871.15	Apc	0.164053	6.8614	5.4122	0.0262312	0.446075	3047	2840	2534	2722	2774	2650
ENSMUSG00000005873.6	Reep5	0.0820834	7.31075	0.966277	0.332706	1	3500	3627	3466	3723	3474	3681
ENSMUSG00000005881.13	Ergic3	-0.0301432	6.44219	0.0994022	0.754517	1	1834	1876	1754	1983	1951	2128
ENSMUSG00000005882.18	Uqcc1	0.0166935	4.87428	0.0490191	0.826132	1	667	591	614	701	636	676
ENSMUSG00000005883.15	Spo11	-0.389006	-0.299421	0.90856	0.347371	1	25	10	6	24	17	17
ENSMUSG00000005886.14	Ncoa2	0.455021	6.026	20.4584	7.3543e-05	0.0161677	1944	2010	1488	1354	1488	1445
ENSMUSG00000005891.7	Prl4a1	0	-3.49827	0	1	1	0	0	0	0	0	0
ENSMUSG00000005892.4	Trh	0.11662	-2.54392	0.0198856	0.888708	1	1	3	3	3	1	3
ENSMUSG00000005893.14	Nr2c2	0.914971	5.36819	29.3109	1.20574e-05	0.00572595	1583.06	1454.98	1200.41	748.06	958.72	722
ENSMUSG00000005897.14	Nr2c1	0.130519	4.26312	1.94853	0.171992	1	464	433	417	462	402	440
ENSMUSG00000005899.14	Smpd4	0.0166965	5.37506	0.046212	0.831103	1	936	933	800	956	943	960
ENSMUSG00000005907.14	Pex1	0.189569	3.60203	3.13509	0.0857874	0.794923	304.29	339.48	278.88	316.51	279.84	279.9
ENSMUSG00000005917.15	Otx1	0.45975	0.798851	3.61215	0.0660528	0.701097	37	47	45	35	27	40
ENSMUSG00000005936.19	Kctd20	-0.103991	6.74786	2.39401	0.131262	0.940487	2248	2527	1999	2741	2561	2576
ENSMUSG00000005947.11	Itgae	-0.262521	3.98448	2.38646	0.132861	0.944135	259	358	187	336	364	336
ENSMUSG00000005949.9	Ctns	-0.184231	4.70701	4.4545	0.0424092	0.564407	528	647	471	727	650	644
ENSMUSG00000005950.14	P2rx5	0.359397	2.84845	5.77791	0.0219566	0.400413	207	195	143	166	171	121
ENSMUSG00000005951.13	Shpk	0.0575318	2.81916	0.179207	0.67478	1	132	150	160	141	151	171
ENSMUSG00000005952.15	Trpv1	-0.529706	-2.6039	0.380507	0.541531	1	1	2	2	3	4	1
ENSMUSG00000005958.15	Ephb3	-0.0384941	5.57331	0.0978441	0.756482	1	956	1210	979	1287	1077	1136
ENSMUSG00000005968.14	Tuft1	0.474435	4.72853	21.3117	5.59664e-05	0.0138469	748	780	714	588	532	633
ENSMUSG00000005973.6	Rcn1	-0.147481	6.25278	2.8583	0.100253	0.857428	1706	1656	1393	1888	1919	1896
ENSMUSG00000005980.15	Dnase1	0.24204	1.74517	1.15005	0.291256	1	83.83	99	63.42	81.14	72.01	71.31
ENSMUSG00000005981.11	Trap1	-0.0452069	5.8982	0.564308	0.457811	1	1307	1347	1213	1467	1376	1488
ENSMUSG00000005982.14	Naa60	-0.117224	6.23107	3.49416	0.0704097	0.720967	1596.9	1626.89	1460.41	1815.36	1825.16	1872.15
ENSMUSG00000005983.15	1700037C18Rik	-0.0981355	2.52419	0.309132	0.581934	1	107.47	123.79	140.42	138.15	130.14	166.3
ENSMUSG00000005986.16	Ankrd13d	0.326459	2.16312	3.66064	0.0643502	0.692765	102	130	110	77	101	118
ENSMUSG00000005994.14	Tyrp1	0	-3.43217	0	1	1	0	0	0	0	0	0
ENSMUSG00000006005.18	Tpr	0.0219198	6.96649	0.0792048	0.780121	1	3072.4	2953.56	2431.73	2921.19	3086.02	3006.8
ENSMUSG00000006007.14	Pdc	0	-3.49827	0	1	1	0	0	0	0	0	0
ENSMUSG00000006010.14	Odr4	0.0689546	5.62581	0.995205	0.325675	1	1199.29	1176.9	1073	1173.73	1143.77	1251.96
ENSMUSG00000006014.16	Prg4	0.911868	1.61329	1.66167	0.210572	1	42.31	268.54	24.27	43.08	68.22	75.24
ENSMUSG00000006019.15	Dhx34	-0.00149795	4.45042	0.000265021	0.987109	1	446	548	420	508	496	528
ENSMUSG00000006021.5	Kptn	0.0446202	3.78862	0.216423	0.64481	1	306	335	271	324	330	303
ENSMUSG00000006024.13	Napa	-0.00679722	6.45389	0.00750195	0.931498	1	1778	1850	1828	1999	1888	2078
ENSMUSG00000006050.12	Sra1	-0.140465	5.16846	1.13423	0.295135	1	704	731	685	773	916	848
ENSMUSG00000006056.13	Calcoco2	0.41087	-0.209192	1.09559	0.302781	1	15	13	29	18	17	12
ENSMUSG00000006057.15	Atp5g1	-0.278467	5.46628	3.66146	0.0659746	0.700725	769.24	771.04	775.16	962.2	975.69	1119
ENSMUSG00000006058.10	Snf8	-0.111234	5.06249	1.53452	0.224105	1	695.04	665	611	783	732	796
ENSMUSG00000006095.12	Tbcb	-0.134364	5.16016	0.859896	0.361517	1	722.68	650.23	750.59	854.42	820.18	867.63
ENSMUSG00000006127.9	Inpp5k	0.0722163	6.73211	0.594264	0.446216	1	2059	2813	2083	2761	2057	2339
ENSMUSG00000006134.4	Crkl	-0.0323037	6.26042	0.242651	0.625533	1	1744	1859	1506	1892	1927	1835
ENSMUSG00000006143.12	Upk3bl	0.471629	-2.89846	0.152849	0.698397	1	3	1	0	0	1	2
ENSMUSG00000006154.13	Eps8l1	0.224832	5.56078	1.68178	0.206519	1	1072	1327	948	950	1026	1119
ENSMUSG00000006169.20	Clint1	-0.0787417	6.83579	1.32062	0.258676	1	2671	2620	2212	2871	2843	2868
ENSMUSG00000006179.9	Prss16	2.32063	0.0349926	10.6749	0.00330695	0.138425	172	8	12	11	11	19
ENSMUSG00000006191.17	Cdkal1	-0.0744068	3.53614	0.46972	0.497864	1	237	268	245	303	258	297
ENSMUSG00000006200.3	Rhox6	0	-3.49827	0	1	1	0	0	0	0	0	0
ENSMUSG00000006204.7	5430419D17Rik	-0.261405	-1.11542	0.310689	0.580989	1	7	12	11	11	22	6
ENSMUSG00000006205.13	Htra1	-0.149611	5.47084	3.78799	0.060108	0.67036	858	990	845	1118	1028	1094
ENSMUSG00000006215.12	Zbtb17	-0.0900996	4.41864	0.969232	0.331978	1	441	463	410	536	492	489
ENSMUSG00000006216.10	Clcnkb	-3.46178	-3.25061	4.19689	0.0510196	0.619193	0	0	0	1	1	2
ENSMUSG00000006218.4	Fam131c	-1.14864	-0.215159	10.2045	0.00306137	0.132828	11	9	16	29	17	42
ENSMUSG00000006219.12	Fblim1	-0.571397	6.35046	29.574	4.93925e-06	0.00389383	1217	1702	1049	2044	2306	1995
ENSMUSG00000006221.7	Hspb7	-0.633497	4.114	9.86388	0.00416927	0.159026	255	344	203	466	338	539
ENSMUSG00000006235.6	Epor	-0.0449694	2.05909	0.0523121	0.820488	1	89	102	97	135	88	100
ENSMUSG00000006241.16	Ccdc159	0.203974	1.89947	1.02966	0.317563	1	89	131	81	111	72	99
ENSMUSG00000006262.15	Mob1b	0.334464	5.9056	12.7284	0.00111786	0.0774409	1680	1600	1328	1251	1316	1390
ENSMUSG00000006269.7	Atp6v1b1	-0.0506665	2.98136	0.0362697	0.850429	1	193	122	225	130	225	260
ENSMUSG00000006270.7	Vax1	0	-3.49827	0	1	1	0	0	0	0	0	0
ENSMUSG00000006273.14	Atp6v1b2	-0.108415	7.14993	2.60533	0.115952	0.907771	3008	2962	2769	3493	3536	3194
ENSMUSG00000006276.10	Eps15l1	0.0296567	5.95371	0.0746899	0.786316	1	1545	1605	1176	1532	1563	1480
ENSMUSG00000006281.8	Tep1	0.0143196	5.62155	0.0114698	0.915439	1	1278.53	1295.41	926.25	1091.69	1493.32	1150.11
ENSMUSG00000006288.8	Ttc5	0.0467888	5.26208	0.449508	0.507196	1	898.9	970.98	771.96	938.87	911.89	916.88
ENSMUSG00000006289.14	Osgep	-0.0750026	4.94892	0.515776	0.477663	1	680.89	636.03	591.89	736.02	725.89	719.94
ENSMUSG00000006299.13	Aamp	-0.073516	6.90287	1.21255	0.278731	1	2520	2526	2399	2877	2699	2938
ENSMUSG00000006301.17	Tmbim1	0.0473631	7.67263	0.284496	0.597315	1	4131.77	5114.77	4147.61	5082.05	4154.59	4813.95
ENSMUSG00000006304.14	Arpc2	-0.145032	7.79378	1.57589	0.218099	1	4465	4071	4229	4807	5229	5325
ENSMUSG00000006307.16	Kmt2b	0.0107696	6.68846	0.00406838	0.949649	1	2435	2831	1967	2646	2572	2527
ENSMUSG00000006310.10	Zbtb32	-0.254666	2.10894	1.70556	0.200521	1	66	68	56	74	71	101
ENSMUSG00000006311.8	Etv2	0	-3.45382	0	1	1	0	0	0	0	0	0
ENSMUSG00000006313.5	Upk1a	0.40407	0.0111796	1.0412	0.314906	1	12	36	23	27	11	20
ENSMUSG00000006315.9	Tmem147	-0.0490363	4.86426	0.0665695	0.798515	1	567	529	628	677	616	654
ENSMUSG00000006333.14	Rps9	-0.10837	8.91472	0.352291	0.558139	1	8634.12	8661.92	10104.3	10801	10217.8	11263.4
ENSMUSG00000006335.16	Tfpt	-0.184568	3.31312	2.16846	0.150266	0.9873	201	192	194	252	246	227
ENSMUSG00000006342.15	Susd2	0.00165638	4.04752	0.000244639	0.987614	1	306	414	385	394	371	436
ENSMUSG00000006344.17	Ggt5	-0.0412197	4.08193	0.085959	0.7712	1	432	471	334	395	538	440
ENSMUSG00000006345.10	Ggt1	-0.181693	0.946337	0.350688	0.557727	1	24	62	31	64	32	47
ENSMUSG00000006356.10	Crip2	-0.0335003	8.73547	0.107386	0.745194	1	8213	8816	8992	9870	8797	10358
ENSMUSG00000006360.11	Crip1	-0.29593	6.90038	2.88956	0.101679	0.864423	2150	2121	2102	2586	2990	2931
ENSMUSG00000006362.16	Cbfa2t3	-0.0182639	6.93733	0.0373596	0.84791	1	2759.85	3249.83	2251.97	3277.83	2814.71	2935.76
ENSMUSG00000006369.14	Fbln1	-0.370603	6.61344	8.23111	0.00751146	0.222682	2007	2321	1564	2869	2800	2540
ENSMUSG00000006373.10	Pgrmc1	0.263862	7.70592	4.12053	0.0512162	0.619581	4803	5357	5385	5192	3911	5009
ENSMUSG00000006378.15	Gcat	-0.0445404	2.79642	0.0438981	0.835338	1	148.58	94.53	154.45	127	152.27	170
ENSMUSG00000006386.15	Tek	0.237556	8.34365	4.83444	0.0349559	0.513756	8232	9441	7382	8440	7157	7395
ENSMUSG00000006389.13	Mpl	-0.0955082	0.731747	0.062983	0.803526	1	56	15	40	34	41	55
ENSMUSG00000006390.15	Elovl1	0.0731281	8.56476	0.257888	0.615444	1	7929	7873	7377	9370	6953	7610
ENSMUSG00000006392.16	Med8	-0.126242	5.34411	2.22874	0.144888	0.973696	840	843	768	1020	933	950
ENSMUSG00000006395.16	Hyi	-0.131614	4.03623	1.59523	0.215361	1	358	336	280	376	366	414
ENSMUSG00000006398.15	Cdc20	-1.17325	3.73985	12.2642	0.00192952	0.103078	127	149	114.95	239	357	359
ENSMUSG00000006403.13	Adamts4	-0.609653	1.83197	3.01452	0.0940197	0.832109	60.7	110	44	108	159	83
ENSMUSG00000006411.12	Nectin4	0.152029	4.23716	2.2759	0.140838	0.964461	417	505	437	460	427	440
ENSMUSG00000006412.10	Pfdn2	-0.0619188	4.99653	0.352449	0.556746	1	620.76	699.28	653.47	762.47	738.23	737.41
ENSMUSG00000006418.17	Rnf114	-0.237055	6.84896	8.89083	0.00532889	0.184122	2356	2674	2349	3091	3290	3051
ENSMUSG00000006423.15	C330007P06Rik	0.203075	5.88877	6.73547	0.013957	0.311272	1511.88	1473.89	1324.77	1301.3	1363.27	1397.42
ENSMUSG00000006435.16	Neurl1a	0.0650785	3.22182	0.219226	0.642683	1	250.71	222.74	229.9	262.47	199.85	269.62
ENSMUSG00000006442.10	Srm	-0.19966	3.84714	1.45577	0.236551	1	281	213	281	290	336	346
ENSMUSG00000006445.3	Epha2	-0.168148	6.35541	3.4812	0.0709076	0.723954	1672	1898	1572	1908	2081	2274
ENSMUSG00000006456.10	Rbm14	0.0273967	5.35747	0.09879	0.755249	1	949.95	1030.85	817.46	1013.47	968.83	988.97
ENSMUSG00000006457.4	Actn3	-1.90075	-0.286244	7.4632	0.011613	0.279164	10	17	17	11	9	162
ENSMUSG00000006462.6	A530013C23Rik	0.316685	-0.868266	0.539011	0.467986	1	12	10	8	10	8	8
ENSMUSG00000006463.13	Zdhhc24	-0.106629	3.99639	1.43156	0.239968	1	363	383	294	417	394	400
ENSMUSG00000006464.9	Bbs1	0.227529	4.07142	3.73042	0.0619859	0.680593	436	496	446	436	404	438
ENSMUSG00000006469.13	Slc34a3	1.8883	-3.38956	1.22033	0.283634	1	0	1	0	0	0	0
ENSMUSG00000006471.18	Ndor1	-0.00517972	5.25705	0.00204933	0.964163	1	815.33	1007.35	700.05	970.17	870.26	892.89
ENSMUSG00000006476.19	Nsmf	0.0243751	5.85746	0.105519	0.747338	1	1283	1437	1126	1433	1364	1293
ENSMUSG00000006488.17	Prl7a1	0	-3.49827	0	1	1	0	0	0	0	0	0
ENSMUSG00000006490.3	Prl8a9	0	-3.49827	0	1	1	0	0	0	0	0	0
ENSMUSG00000006494.11	Pdk1	0.153968	5.24183	3.5494	0.0683312	0.710371	925	853	825	882	758	903
ENSMUSG00000006498.16	Ptbp1	-0.111594	7.97744	3.08341	0.0882983	0.80513	5295.51	5565.34	4912.23	6047.48	6073.93	6367.36
ENSMUSG00000006517.5	Mvd	-0.0991405	4.04571	0.381777	0.541194	1	361	294	346	311	452	405
ENSMUSG00000006519.11	Cyba	-0.377197	6.32949	4.51319	0.0439003	0.57355	1306	1233	1407	1734	2074	1778
ENSMUSG00000006522.17	Itih3	-0.126241	1.42283	0.288192	0.594954	1	57	81	34	63	80	58
ENSMUSG00000006526.13	Stimate	0.152494	5.46102	3.02794	0.0910862	0.818064	1040	1075	932	1056	976	939
ENSMUSG00000006527.16	Sfmbt1	0.0465157	4.42367	0.420196	0.521289	1	502	536	450	530	516	515
ENSMUSG00000006529.16	Itih1	0.152185	1.44538	0.403668	0.529547	1	77	68	55	61	94	39
ENSMUSG00000006538.12	Ihh	0.708522	-1.1304	1.49711	0.229712	1	2	3	23	4	4	11
ENSMUSG00000006542.13	Prkag3	0.262727	2.66222	1.94285	0.172601	1	142	132	139	126	103	146
ENSMUSG00000006546.3	Cryba2	-0.684686	-2.95954	0.242794	0.625638	1	0	0	1	0	1	1
ENSMUSG00000006567.11	Atp7b	0.559391	5.73919	9.47817	0.00507227	0.180122	1353	2050	1147	1247	839	1238
ENSMUSG00000006570.3	Defb2	0	-3.49827	0	1	1	0	0	0	0	0	0
ENSMUSG00000006574.15	Slc4a1	-0.310365	2.37601	0.177162	0.677868	1	124	177	65	269	100	116
ENSMUSG00000006575.14	Rundc3a	-0.187652	1.45384	0.893949	0.351226	1	42	53	42	48	64	57
ENSMUSG00000006576.16	Slc4a3	-0.0423507	4.51473	0.0612018	0.806468	1	529	510	479	577	527	594
ENSMUSG00000006585.3	Cdt1	-0.679647	3.43383	19.6227	9.65471e-05	0.0189072	169	143	140	242	280	264
ENSMUSG00000006586.15	Runx1t1	0.474927	2.81655	8.08979	0.00755827	0.223287	214	224	167	166	163	141
ENSMUSG00000006587.6	Snai3	-0.273292	0.0931927	0.598673	0.444549	1	11	13	11	14	13	19
ENSMUSG00000006589.8	Aprt	-0.182251	4.91975	2.40418	0.130474	0.938676	528	567	517	684	633	669
ENSMUSG00000006599.13	Gtf2h1	-0.0549725	5.023	0.453868	0.505158	1	689	709	616	790	774	703
ENSMUSG00000006611.15	Hfe	-0.345997	5.75492	10.5316	0.00267576	0.123631	1096	1119	1086	1437	1642	1479
ENSMUSG00000006638.15	Abhd1	-0.0393241	1.18909	0.0342069	0.85439	1	50.84	62.43	33.77	63.68	55.13	43.64
ENSMUSG00000006641.12	Slc5a6	-0.0762221	2.95252	0.367638	0.54841	1	171.04	159.93	149	180.17	181.05	188
ENSMUSG00000006642.3	Tcf23	0.617624	2.13894	2.20283	0.150795	0.987409	64	234	82	90	53	122
ENSMUSG00000006649.17	Nphs1	0.0325999	4.98634	0.0194886	0.890182	1	665.42	552.67	696.11	661.74	627.57	756.24
ENSMUSG00000006651.8	Aplp1	0.104051	2.79822	0.435918	0.513645	1	162	199	121	186	148	149
ENSMUSG00000006673.14	Qrich1	-0.00835044	6.28385	0.0166703	0.898045	1	1702	1882.99	1523.28	1847.3	1801	1916
ENSMUSG00000006675.10	P4htm	0.000368211	3.35353	1.00323e-05	0.997492	1	187	240	234	255	197	268
ENSMUSG00000006676.16	Usp19	0.044451	7.38348	0.0986909	0.755726	1	3889	4616	3379	4276	4007	4168
ENSMUSG00000006678.6	Pola1	-0.0294552	3.41634	0.0416258	0.839578	1	215	231	200	206	253	256
ENSMUSG00000006699.17	Cdc42	-0.0146006	8.79767	0.0223946	0.881946	1	9623.99	8648	9383	9612	10244	10581
ENSMUSG00000006705.13	Pknox1	-0.0231088	5.12433	0.0966399	0.757839	1	782	764	706.96	856	835	793
ENSMUSG00000006711.15	D130043K22Rik	0.737101	1.23121	9.67624	0.0038155	0.151799	74	89	101	63	43	67
ENSMUSG00000006715.11	Gmnn	-0.143444	2.99832	0.70961	0.405589	1	152	160	138	159	187	193
ENSMUSG00000006717.7	Acot13	0.100759	4.26903	0.436938	0.513537	1	394	445	415	460	380	431
ENSMUSG00000006720.16	Zfp184	0.173685	1.14094	0.765933	0.387753	1	48	44	55	50	52	40
ENSMUSG00000006724.12	Cyp27b1	-1.36084	-2.00682	1.76659	0.192848	1	1	1	1	2	2	5
ENSMUSG00000006728.12	Cdk4	-0.157315	6.65892	2.04794	0.16174	1	1981.01	1946.73	1901.06	2385.97	2302.08	2378.25
ENSMUSG00000006731.10	B4galnt1	-0.241639	6.81879	6.91808	0.0128263	0.296593	2148.22	2056.59	1988.6	2519.2	2714.65	2722.32
ENSMUSG00000006732.14	Mettl1	-0.358501	3.30136	8.09463	0.00754211	0.222929	201	181	173	240	285	247
ENSMUSG00000006736.9	Tspan31	-0.0687634	5.95369	0.697184	0.409688	1	1294.99	1388.27	1260.94	1483.03	1463.92	1544.75
ENSMUSG00000006740.14	Kif5b	0.358254	7.24139	16.391	0.000289894	0.0380716	4513.7	4030.78	3456.87	3086.64	3553.81	3496.77
ENSMUSG00000006763.14	Saal1	-0.0413514	3.43084	0.128865	0.721881	1	240	245	209	283	241	250
ENSMUSG00000006764.8	Tph2	2.68333	-3.26945	2.4429	0.130026	0.938676	2	0	0	0	0	0
ENSMUSG00000006777.7	Krt23	0.112803	3.91202	0.648509	0.426365	1	376	391	320	448	327	313
ENSMUSG00000006782.16	Cnp	-0.100212	6.17696	1.17491	0.286188	1	1497.53	1534.48	1527.57	1708.56	1777.44	1831.09
ENSMUSG00000006784.14	Ttc25	0.169841	3.61268	1.87501	0.180076	1	319	374	343	306	324	371
ENSMUSG00000006800.14	Sulf2	-0.313899	5.89855	6.17613	0.018623	0.364019	1240.19	1420.26	984.17	1492.16	1839.38	1552.71
ENSMUSG00000006818.5	Sod2	-0.138277	6.60213	2.7538	0.106423	0.882346	2087.86	2229.27	1939.63	2266.31	2741.45	2455.03
ENSMUSG00000006850.8	Tmco6	0.211784	3.88109	3.58144	0.0671571	0.705011	369	347	310	306	311	344
ENSMUSG00000006906.10	Stambp	-0.0966129	4.62232	1.49539	0.229974	1	535	510	522	604	590	629
ENSMUSG00000006920.14	Ezh1	0.168059	6.47477	5.24473	0.0284851	0.464453	2085	2293	2052	2187	1908	2119
ENSMUSG00000006930.15	Hap1	-0.393015	4.22409	3.83891	0.0611223	0.676048	397	460	330	479	639	565
ENSMUSG00000006931.15	P3h4	-0.0345719	4.37345	0.113341	0.738486	1	455	493	381	519	419	536
ENSMUSG00000006932.17	Ctnnb1	0.0130844	9.85766	0.0361402	0.850382	1	21422.5	22543.4	18794.6	22456.4	22607.4	22290.3
ENSMUSG00000006941.5	Eif1b	-0.140448	4.92336	1.62	0.211915	1	663	596	594	756	711	753
ENSMUSG00000006948.7	Klk4	0	-3.49827	0	1	1	0	0	0	0	0	0
ENSMUSG00000006958.14	Chrd	-0.156926	1.68923	0.467254	0.498987	1	74	83	50	90	67	92
ENSMUSG00000006998.16	Psmd2	-0.117496	7.26838	3.39027	0.0745138	0.741273	3282.95	3223.08	3052.49	3614.02	3911.39	3734.25
ENSMUSG00000007021.5	Syngr3	-0.565416	-0.770758	1.75859	0.193834	1	7	10	6	15	10	12
ENSMUSG00000007029.16	Vars	-0.276902	6.45647	9.42919	0.00423454	0.160852	1717	1666	1675	1918	2334	2415
ENSMUSG00000007030.8	Vwa7	0.194458	2.44695	0.743132	0.394831	1	132.74	198.46	96.5	152.84	118.09	130.23
ENSMUSG00000007033.4	Hspa1l	-0.124725	1.42693	0.354748	0.555468	1	57.68	56.7	56.12	73.61	58.96	69.58
ENSMUSG00000007034.15	Slc44a4	-0.143381	4.00255	1.44587	0.23768	1	390	358	319	381	404	494
ENSMUSG00000007035.15	Msh5	0.0414416	1.60475	0.0386433	0.845353	1	85	83	50	79	78	71
ENSMUSG00000007036.15	Abhd16a	-0.0538443	5.97653	0.504588	0.482441	1	1256	1447	1249	1565	1380	1506
ENSMUSG00000007038.5	Neu1	-0.0489327	5.59751	0.547394	0.464574	1	1061	1105	966	1223	1179	1110
ENSMUSG00000007039.12	Ddah2	0.0014408	5.72654	0.000160177	0.989978	1	1120	1009	1137	1269	1146	1141
ENSMUSG00000007041.9	Clic1	-0.178116	7.36338	2.39033	0.131549	0.941556	3255	3138	3192	3810	3976	4013
ENSMUSG00000007050.17	Lsm2	-0.454675	3.27968	15.0375	0.000470767	0.0484951	181	157	152	229	255	245
ENSMUSG00000007080.14	Pole	-0.509543	2.78428	2.98616	0.0958656	0.83814	106	112	80	88	209	161
ENSMUSG00000007097.14	Atp1a2	0.0586419	7.0514	0.149931	0.701672	1	2935.12	3958.49	2417.59	3483.76	3011.71	3127.61
ENSMUSG00000007107.6	Atp1a4	-0.188116	-2.92852	0.0375738	0.84748	1	2	1	1	2	1	2
ENSMUSG00000007122.11	Casq1	-1.59689	0.596855	12.4969	0.00144171	0.0880939	17	23	18	21	47	124
ENSMUSG00000007207.10	Stx1a	-0.205735	2.77484	1.33191	0.256689	1	153	154	101	174	181	152
ENSMUSG00000007209.4	Ceacam9	0	-3.49827	0	1	1	0	0	0	0	0	0
ENSMUSG00000007216.6	Zfp775	0.0767024	2.97577	0.348573	0.558912	1	184	162	174	180	163.87	193
ENSMUSG00000007279.14	Scube2	0.0865114	5.50047	0.222759	0.641131	1	1111	1341	902	1291	1071	1044
ENSMUSG00000007338.10	Mrpl49	-0.139707	4.78902	1.71346	0.199507	1	571	544	516	658	645	648
ENSMUSG00000007379.15	Dennd2c	0.0460415	3.30291	0.139277	0.711369	1	203	231	181	228	196	221
ENSMUSG00000007411.16	Mark3	-0.0312391	6.04666	0.220978	0.641363	1	1432	1481	1217	1612	1481	1476
ENSMUSG00000007415.15	Gatad1	0.00231095	5.7884	0.000330355	0.985617	1	1162.9	1230.75	1191.55	1283.68	1213.92	1396.51
ENSMUSG00000007440.10	Pcdha11	0.327228	-0.504293	0.382097	0.540956	1	18.76	5.04	19.06	10.82	7.68	18.99
ENSMUSG00000007457.3	2310003L06Rik	0	-3.49827	0	1	1	0	0	0	0	0	0
ENSMUSG00000007458.14	M6pr	-0.0784519	7.74922	0.707862	0.406162	1	4558.64	4509.67	4307.21	5071.77	5065.29	5208.4
ENSMUSG00000007476.18	Lrrc8a	-0.172966	6.13268	3.16483	0.0843794	0.788488	1461.69	1850.97	1193.82	1883.13	1775.55	1816.52
ENSMUSG00000007480.4	Mc5r	0.0593575	-0.84394	0.0292483	0.872862	1	15	12	15	10	10	24
ENSMUSG00000007564.15	Ppp2r1a	-0.126266	7.53246	2.85993	0.10016	0.857297	3571	3750	3739	4323	4263	4553
ENSMUSG00000007570.16	Fance	0.0650979	3.97959	0.448425	0.507705	1	337	362	343	334	345	404
ENSMUSG00000007589.9	Tinf2	-0.160788	5.10194	4.86603	0.0344043	0.511047	713.62	779.26	582.1	807.13	834.09	866.33
ENSMUSG00000007591.15	Tssk4	-0.0713426	0.153388	0.0699527	0.793037	1	21	27	18	22	25	28
ENSMUSG00000007594.10	Hapln4	-0.230324	-2.33844	0.061704	0.80535	1	3	2	2	1	2	6
ENSMUSG00000007603.9	Dus3l	0.00326211	5.38943	0.000717468	0.978796	1	922	1019	743	1081	884	928
ENSMUSG00000007610.15	Gtpbp3	-0.201938	4.47261	5.82784	0.0214344	0.394525	439	513	393	570	572	531
ENSMUSG00000007613.15	Tgfbr1	0.224582	6.24556	6.44991	0.0159472	0.336735	2065	1987	1451	1624	1804	1653
ENSMUSG00000007617.18	Homer1	0.0284391	3.12032	0.0486089	0.826849	1	218	196	166	192	205	219
ENSMUSG00000007646.13	Rad51c	-0.11838	1.0414	0.300853	0.58701	1	43	41	43	45	51	54
ENSMUSG00000007653.12	Gabrb2	-3.09616	-3.19441	2.99684	0.0951584	0.835817	0	0	0	0	3	0
ENSMUSG00000007655.16	Cav1	0.23788	10.3186	6.33186	0.016858	0.346288	29202	35605	30265	30252	25681	31595
ENSMUSG00000007656.13	Arpp19	0.0986373	6.14684	1.38236	0.248044	1	1570	1584	1484	1503	1533	1670
ENSMUSG00000007659.18	Bcl2l1	-0.180422	6.88084	1.30719	0.263325	1	2094	2899	1932	2757	2510	3209
ENSMUSG00000007670.10	Khsrp	-0.163049	6.69032	1.58017	0.218552	1	2149	2407	1780	2544	2567	2553
ENSMUSG00000007682.6	Dio2	-0.0760828	1.40529	0.110017	0.742206	1	75	67	66	69	91	78
ENSMUSG00000007721.6	Ccdc124	-0.00850286	4.89116	0.00539813	0.941871	1	626	621	609	724	654	651
ENSMUSG00000007739.10	Cct4	-0.056035	6.84493	0.366059	0.549265	1	2568	2306	2368	2701	2698	2791
ENSMUSG00000007777.9	0610009B22Rik	0.202959	3.39502	1.8348	0.18469	1	254	213	250	234	217	228
ENSMUSG00000007783.10	Cpt1c	-0.315986	3.15635	5.4235	0.0260863	0.445066	171.97	185.94	157	221	229.98	244
ENSMUSG00000007805.4	Twist2	-0.0607879	0.83463	0.0484259	0.82717	1	34.41	21.71	39.71	38.24	34.54	36.72
ENSMUSG00000007812.16	Zfp655	0.0351276	5.23057	0.226368	0.63734	1	917	881	796	874	903	970
ENSMUSG00000007815.13	Rhoa	-0.0953909	8.97805	1.93298	0.173665	1	10706.6	10668.4	10285.7	11695.6	12137.4	12940.2
ENSMUSG00000007817.15	Zmiz1	0.107973	7.68374	0.884363	0.353788	1	4922.88	6009.95	4000.98	5344.99	4651.97	4943.93
ENSMUSG00000007827.10	Ankrd26	0.197212	3.31169	2.14897	0.152054	0.992226	314	280	198	261	249	235
ENSMUSG00000007833.15	Aldh16a1	-0.191796	5.07351	6.33714	0.0168161	0.345913	641.85	755.86	603.51	825.25	803.05	847.29
ENSMUSG00000007836.6	Hnrnpa0	0.083221	6.70675	0.917486	0.345045	1	2317	2347	2082	2281	2223	2405
ENSMUSG00000007837.11	Prrg2	-0.0766133	4.1901	0.512041	0.479249	1	378	447	361	488	451	415
ENSMUSG00000007850.16	Hnrnph1	0.21329	8.37585	1.40487	0.247069	1	8916.58	8839.66	6745.76	7717.98	7278.81	7845.85
ENSMUSG00000007867.9	Ift43	-0.029968	4.46177	0.0562178	0.814031	1	411	475	493	495	473	567
ENSMUSG00000007872.3	Id3	0.00424493	7.17599	0.00138326	0.970554	1	2761	3332	2897	3417	3231	3075
ENSMUSG00000007877.2	Tcap	-0.554009	4.06033	2.87243	0.103877	0.873855	237	363	266	410	213	761
ENSMUSG00000007880.16	Arid1a	-0.00240088	7.59691	0.000274907	0.98689	1	4467	5605	3615	4979	5163	4618
ENSMUSG00000007888.15	Crlf1	0.109063	4.03994	0.912292	0.346396	1	392	368	321	415	336	335
ENSMUSG00000007891.16	Ctsd	0.0198407	9.56511	0.0401093	0.842486	1	14054	16399	13572	16878	15187	14977
ENSMUSG00000007892.8	Rplp1	0.0285044	9.0216	0.0156824	0.901418	1	9980.38	9002.2	11319.5	10316.9	10543.7	11649.9
ENSMUSG00000007907.4	Cabs1	0	-3.49827	0	1	1	0	0	0	0	0	0
ENSMUSG00000007908.14	Hmgcll1	0.401676	3.80124	12.2677	0.00133666	0.0848005	382.98	418.92	376.9	344	290.96	333.95
ENSMUSG00000007944.8	Ttc9b	0.576763	-2.35872	0.387894	0.537654	1	4.17	2.58	2.58	3.95	1.38	1.32
ENSMUSG00000007946.11	Phox2a	0.0811439	-2.97502	0.00186447	0.965873	1	1	0	0	0	1	0
ENSMUSG00000007950.9	Abhd8	0.0112217	4.68261	0.00798332	0.92934	1	535	538	560	572	586	606
ENSMUSG00000007987.12	Ift22	-0.0180346	4.224	0.0246926	0.876085	1	423	431	428	484	444	484
ENSMUSG00000007989.7	Fzd3	0.432228	3.71048	16.3969	0.000289289	0.0380716	379	393	338	276	294	322
ENSMUSG00000008028.15	1700008O03Rik	-0.644067	-2.00423	0.836569	0.366962	1	1.18	5.33	2	3.73	7.77	3.04
ENSMUSG00000008035.12	Mid1ip1	0.222567	7.63777	3.54614	0.0685152	0.711624	5116	4388	4753	4343	4295	4672
ENSMUSG00000008036.11	Ap2s1	-0.197912	5.69709	1.86144	0.183403	1	925	929	960	1104	1216	1193
ENSMUSG00000008090.14	Fgfrl1	-0.0290271	4.49831	0.0799876	0.779067	1	478	497	466	552	479	567
ENSMUSG00000008129.14	4930432K21Rik	0.00586098	-0.0110407	0.000373248	0.984702	1	13	15	26	27	13	19
ENSMUSG00000008136.14	Fhl2	-0.2276	2.68829	1.75515	0.194259	1	130	141	116	156	129	207
ENSMUSG00000008140.18	Emc10	-0.150389	6.28988	3.29037	0.0787156	0.764546	1447	1601	1512	1839	1802	1860
ENSMUSG00000008153.12	Clstn3	0.430752	0.816397	2.69479	0.110098	0.893773	34	37	45	30	23	41
ENSMUSG00000008167.14	Fbxw9	0.000435096	4.14955	2.1857e-05	0.996298	1	404.76	407.08	353.91	456.88	366.95	440.43
ENSMUSG00000008193.13	Spib	-0.108249	5.33064	0.382223	0.541951	1	649	577	609	698	726	728
ENSMUSG00000008200.15	Fnbp4	-0.138175	6.40007	0.667239	0.421743	1	1909	1975	1506	2096	2124	2192
ENSMUSG00000008206.16	Cers4	-0.0112177	6.22428	0.0121162	0.913012	1	1767.81	1745.24	1419	1873.72	1676.2	1831.05
ENSMUSG00000008226.14	Scrn3	0.384304	4.74516	18.8352	0.000125321	0.0218409	737	698	684	557	538	671
ENSMUSG00000008301.11	Phax	0.0485575	4.94884	0.161765	0.690109	1	682.03	627.56	687.98	683.9	659.48	761.98
ENSMUSG00000008305.18	Tle1	-0.113104	5.71843	1.17016	0.287148	1	1042.73	1494	964	1402	1350.65	1329
ENSMUSG00000008307.11	1700109H08Rik	0.506487	0.410786	2.49948	0.123346	0.92303	38	36.01	25	28	31	16
ENSMUSG00000008318.10	Relt	-0.513281	3.5613	13.0114	0.0010027	0.074094	205	205	166	256	289	346
ENSMUSG00000008333.12	Snrpb2	-0.027651	4.81925	0.0535785	0.818367	1	611	554	577	637	633	662
ENSMUSG00000008348.9	Ubc	-0.12657	7.74783	2.26149	0.142061	0.966826	4486.97	4630.32	4371.71	5447.12	4933.52	5628.15
ENSMUSG00000008373.16	Prpf31	-0.162469	5.02213	3.21407	0.0821047	0.778723	640.56	663.25	590.96	769.47	743.94	787.62
ENSMUSG00000008384.8	Sertad1	-0.313709	4.95154	4.08595	0.0529359	0.630103	527	604	627	713	780	889
ENSMUSG00000008393.9	Carhsp1	0.0355566	7.12102	0.134257	0.716379	1	3026.86	3373.68	3013.35	3445.62	2996.86	3534.29
ENSMUSG00000008398.15	Elk3	-0.0406583	7.26001	0.279953	0.600245	1	3190.46	3356.32	3112.5	3914.96	3372.54	3503.41
ENSMUSG00000008429.8	Herpud2	0.181356	5.7173	7.17248	0.0114132	0.276214	1286	1418	1145	1240	1141	1296
ENSMUSG00000008435.15	Rdh13	-0.294353	4.09735	10.8526	0.00234741	0.114852	304	343	301	423	394	445
ENSMUSG00000008438.3	Adam21	-0.37403	-2.00578	0.267429	0.608483	1	4	6	0	5	4	5
ENSMUSG00000008450.8	Nutf2	-0.0489027	4.42262	0.144637	0.706131	1	416.02	418.47	434.27	471.59	475.57	481.31
ENSMUSG00000008461.6	Fut1	0.385519	-0.738818	0.733382	0.397916	1	3	11	9	5	9	5
ENSMUSG00000008475.13	Arpc5	-0.19593	7.6335	4.11628	0.0505371	0.616377	3900	3805	3648	4515	4726.99	4889
ENSMUSG00000008482.9	Rnf151	-0.787004	-2.95924	0.396111	0.533403	1	1	1	0	2	2	0
ENSMUSG00000008489.18	Elavl2	-0.360271	-1.82517	0.38839	0.537396	1	5	3	2	2	6	6
ENSMUSG00000008496.19	Pou2f2	-0.240379	4.57148	2.02736	0.165805	1	501	387	468	580	527	641
ENSMUSG00000008540.11	Mgst1	0.360416	7.71822	4.76557	0.0383636	0.539722	4917	6034	5537	5491	3802	4676
ENSMUSG00000008575.17	Nfib	0.0437623	7.74376	0.283873	0.597715	1	5001	4947	4284	5125	4803	5038
ENSMUSG00000008590.4	Htr3b	-0.696301	-3.23149	0.206226	0.653209	1	0	1	0	0	0	2
ENSMUSG00000008601.12	Rab25	-0.0158761	4.56617	0.0100327	0.920912	1	458	425	544	512	506	560
ENSMUSG00000008604.11	Ubqln4	0.0839381	6.05819	1.83209	0.185007	1	1569	1624	1433	1599	1545	1590
ENSMUSG00000008658.16	Rbfox1	0.147687	-0.455607	0.106199	0.746555	1	21	15	13	20	6	22
ENSMUSG00000008668.15	Rps18	-0.0858688	8.46789	0.156681	0.695818	1	6685.68	6255	7322.3	7632.17	7634.64	8223.28
ENSMUSG00000008682.13	Rpl10	-0.0685248	9.35455	0.126495	0.725115	1	12896.4	12733.9	13882.8	15178.3	14256.2	15763
ENSMUSG00000008683.16	Rps15a	-0.0664363	7.76315	0.0889351	0.768201	1	4247.33	3663	4346.09	4581.5	4503.3	4929.53
ENSMUSG00000008690.15	Ncaph2	-0.167838	6.56135	4.39904	0.0436368	0.571725	1878.86	1891.62	1799.23	2181.22	2185.74	2434.36
ENSMUSG00000008730.17	Hipk1	0.314887	7.89511	21.0492	6.08407e-05	0.0146602	6250	6980	5524	5440	5379	5496
ENSMUSG00000008734.9	Gprc5b	0.0527286	5.39925	0.506857	0.481466	1	902.03	1062.2	866.99	1073.88	889	995.36
ENSMUSG00000008763.16	Man1a2	0.170663	6.03027	5.75276	0.0222247	0.403445	1715	1695	1379	1439	1626	1538
ENSMUSG00000008789.10	Ceacam5	0	-3.49827	0	1	1	0	0	0	0	0	0
ENSMUSG00000008813.13	Tppp2	0	-3.47591	0	1	1	0	0	0	0	0	0
ENSMUSG00000008822.15	Acyp1	0.0887417	2.86882	0.324981	0.572459	1	171	174	143	169	159	169
ENSMUSG00000008843.4	Cldn13	-1.00712	-1.92209	1.44851	0.237415	1	4	5	1	10	7	5
ENSMUSG00000008845.9	Cd163	-0.499138	3.91576	3.35073	0.0800041	0.770757	292	593	288	393	867	514
ENSMUSG00000008855.17	Hdac5	0.110807	6.91039	1.47237	0.233517	1	2400	3172	2375	2897	2448	2616
ENSMUSG00000008859.8	Rala	0.179091	6.15246	3.0874	0.0881017	0.804043	1722	1689	1536	1536	1502	1706
ENSMUSG00000008874.3	Clec3a	1.8883	-3.41076	1.42859	0.244568	1	0	1	0	0	0	0
ENSMUSG00000008892.12	Vdac3	-0.0587693	6.28001	0.23213	0.633307	1	1602.12	1564.06	1648.35	1755.87	1804.75	1901.57
ENSMUSG00000008932.10	Slc1a7	-0.697079	-1.31381	1.54282	0.222884	1	3	7	3	5	9	9
ENSMUSG00000008958.14	Vps72	-0.0593691	5.40358	0.601525	0.443475	1	865	948	895	1042	983	1042
ENSMUSG00000008976.16	Gabpa	0.301203	5.67994	11.2715	0.00198238	0.104237	1280.31	1435.33	1095	1128.12	1090.09	1126.11
ENSMUSG00000008999.7	Bmp7	-0.191674	2.16252	0.675292	0.417063	1	77	89	85	102	90	120
ENSMUSG00000009013.5	Dynll1	0.027653	7.45377	0.0416061	0.839793	1	4059.98	3700.01	3957.01	3991	4111.06	4420
ENSMUSG00000009030.14	Pdcl	0.261169	5.3901	12.601	0.00117427	0.0790754	1095	1099	954	945	921	982
ENSMUSG00000009035.15	Tmem184b	-0.073392	7.42791	0.981235	0.329044	1	3794	4321	3388	4491	4279	4325
ENSMUSG00000009047.4	Gm5965	0	-3.49827	0	1	1	0	0	0	0	0	0
ENSMUSG00000009070.14	Rsph14	-0.138792	1.90194	0.57257	0.454565	1	89	75	92	107	79	122
ENSMUSG00000009073.16	Nf2	0.0546502	6.87998	0.85935	0.360597	1	2713	2855	2441	2780	2705	2875
ENSMUSG00000009075.2	Cabp7	0.0323143	-0.440675	0.00772751	0.930478	1	12.92	13.04	9.85	14.02	14.04	9.8
ENSMUSG00000009076.10	Zmat5	-0.0265728	4.01074	0.0238318	0.878372	1	303.08	329.96	363.15	374.98	334.96	397.2
ENSMUSG00000009079.16	Ewsr1	-0.124634	7.80835	1.47977	0.23237	1	4856.26	5118.62	3997.59	5522.88	5411.6	5540.11
ENSMUSG00000009090.17	Ap1b1	-0.104804	6.45908	2.66006	0.112329	0.898071	1869	2050	1716	2126	2297	2140
ENSMUSG00000009092.5	Derl3	0.658632	2.51395	7.87478	0.00831497	0.235113	78	87	93	47	59	72
ENSMUSG00000009093.7	Gstt4	0.988028	-2.9593	0.645725	0.42735	1	3	0	1	0	0	2
ENSMUSG00000009097.10	Tbx1	0.156676	3.44402	2.04135	0.162396	1	276	242	275	248	231	297
ENSMUSG00000009108.15	Gnat2	-1.00249	-2.19427	1.21965	0.277353	1	0	0	3	2	2	3
ENSMUSG00000009112.4	Bcl2l13	0.106202	5.52495	1.52867	0.22497	1	1060.97	1179.49	984.19	1140.16	1079.61	1025.12
ENSMUSG00000009114.17	2610028H24Rik	0.127662	4.96419	1.05499	0.311772	1	663.57	723.64	738.91	735.44	594.41	791.49
ENSMUSG00000009115.5	Spatc1l	-0.132131	-2.29824	0.0187137	0.892015	1	1	2	2	0	2	4
ENSMUSG00000009145.6	Dqx1	0.244814	2.89916	1.22281	0.277475	1	172	204	173	168	142	193
ENSMUSG00000009185.2	Ccl8	-2.70358	5.26263	21.2526	0.000133331	0.0227365	323	274	335	996	3979	1613
ENSMUSG00000009207.15	Lnpk	0.3539	3.24696	7.96474	0.00798887	0.229828	265	240	203	203	190	207
ENSMUSG00000009210.10	Prr29	-0.244164	2.31311	2.39285	0.131352	0.940892	118	109	118	162	135	148
ENSMUSG00000009214.9	Mymk	-1.10333	-1.82728	2.20271	0.147182	0.980107	1	4	0	3	5	4
ENSMUSG00000009216.7	Fam163b	0.25021	-1.70541	0.186127	0.668943	1	4	11	5	3	12	3
ENSMUSG00000009246.14	Trpm5	0.569104	-0.638737	2.37001	0.133144	0.94472	15.45	19.87	14.29	14.26	13.26	8.49
ENSMUSG00000009248.6	Ascl2	-0.558437	-1.61527	1.0117	0.321756	1	2	6	5	7	5	9
ENSMUSG00000009281.6	Rarres2	-0.111318	6.72643	1.1917	0.28283	1	2270.7	2179.8	1890.55	2452.96	2460.26	2509.82
ENSMUSG00000009291.13	Pttg1ip	-0.0152443	7.93686	0.0391874	0.844282	1	5214	5543	5270	5797	5632	6183
ENSMUSG00000009292.18	Trpm2	0.0246596	3.11557	0.00431947	0.948168	1	178	176	200	189	158	248
ENSMUSG00000009293.17	Ube2g2	-0.111409	5.88321	1.6812	0.203686	1	1206.82	1317	1127	1392.97	1424	1459
ENSMUSG00000009350.13	Mpo	-1.41021	0.106349	2.06101	0.164927	1	26	15	2	48.95	41	33
ENSMUSG00000009356.12	Lpo	-0.394806	-2.99065	0.103572	0.74966	1	1	0	1	1	0	2
ENSMUSG00000009376.15	Met	0.375291	6.00706	14.1298	0.00065745	0.0579277	1995	1723	1584	1393	1632	1404
ENSMUSG00000009378.4	Slc16a12	0.15022	3.37262	0.853794	0.362135	1	249	234	336	217	299	293
ENSMUSG00000009394.13	Syn2	-0.216654	3.57206	1.14703	0.293266	1	259	370	180	421	307	280
ENSMUSG00000009406.13	Elk1	0.167895	4.0396	2.43756	0.127924	0.934714	415	439	328	405	400	331
ENSMUSG00000009418.16	Nav1	0.190726	6.54443	4.00656	0.0535332	0.633674	2634.93	2677.88	1818	2246	2295	2190.96
ENSMUSG00000009470.17	Tnpo1	0.29814	6.60933	10.0355	0.00328354	0.138071	2672.11	2413.63	2018.41	1958.63	2159.71	2134.56
ENSMUSG00000009471.4	Myod1	-1.55515	-3.34873	1.27075	0.272184	1	0	0	1	0	1	3
ENSMUSG00000009487.10	Otog	-1.81073	-3.47595	1.15201	0.302262	1	0	0	0	1	0	0
ENSMUSG00000009535.13	Rnmt	-0.166401	4.53304	4.62697	0.0388289	0.542963	485	463	440	544	588	559
ENSMUSG00000009545.14	Kcnq1	-0.131615	4.95487	1.59794	0.214981	1	656.99	734.99	652	871	735	825
ENSMUSG00000009549.14	Srp14	-0.040731	6.01178	0.0847962	0.773032	1	1366	1223	1414	1454	1494	1544
ENSMUSG00000009551.2	6330409D20Rik	0.875522	-0.518595	7.20754	0.011232	0.273382	22.74	20.13	20	9	16	12
ENSMUSG00000009555.16	Cdk9	-0.155015	6.29287	7.14847	0.0115391	0.27847	1619	1665	1457	1982	1851	1891
ENSMUSG00000009563.16	Tor2a	-0.115161	4.95686	1.23369	0.274654	1	659	623	573.94	753.91	719.94	706.96
ENSMUSG00000009566.12	Fpgs	-0.0655766	4.22049	0.549536	0.463708	1	396	397	351	409	420	470
ENSMUSG00000009569.14	Mrtfb	0.294061	6.2062	7.38372	0.0103675	0.262363	1775.94	2619	1582	1859	1782	1603
ENSMUSG00000009575.14	Cbx5	0.11881	6.98109	2.54506	0.120097	0.915965	3190	3042	2456	2844	2958	2851
ENSMUSG00000009580.15	Odam	0	-3.49827	0	1	1	0	0	0	0	0	0
ENSMUSG00000009585.18	Apobec3	-0.296648	6.59596	4.97038	0.0336855	0.505246	2025.29	2021.14	1522.95	2046.22	2865.47	2472.98
ENSMUSG00000009588.9	St6galnac1	-1.01289	-1.98621	1.98404	0.168243	1	4	4	1	6	5	9
ENSMUSG00000009596.9	Taf7l	0	-3.49827	0	1	1	0	0	0	0	0	0
ENSMUSG00000009614.16	Sardh	-0.168549	4.06326	2.95784	0.0947537	0.834342	335	365.41	286.53	397.53	435.01	366.79
ENSMUSG00000009621.18	Vav2	-0.050611	5.99135	0.261281	0.612617	1	1468	1586	1130	1647	1579	1449
ENSMUSG00000009628.14	Tex15	0.391805	3.31674	8.84318	0.00543946	0.186317	303	256	217	223	212	205
ENSMUSG00000009630.10	Ppp2cb	0.0802966	6.21551	0.511723	0.479385	1	1713	1579	1659	1687	1607	1806
ENSMUSG00000009633.3	G0s2	0.0948091	5.50126	0.160294	0.692605	1	960	950	904	904	823	1140
ENSMUSG00000009640.11	Dmap1	-0.0683413	4.21977	0.612587	0.439351	1	362	410	394	463	433	433
ENSMUSG00000009646.13	Pla2g12b	0.0257008	-1.72831	0.00159109	0.968421	1	3	3	7	4	3	7
ENSMUSG00000009647.13	Mcu	-0.0294991	4.76463	0.112823	0.739062	1	584	623.99	505.99	578	627.99	689
ENSMUSG00000009654.4	Oit3	-0.627922	0.41329	7.54446	0.00964112	0.255124	17	25	16	32	36	29
ENSMUSG00000009670.11	Tex11	-0.123716	1.07572	0.302809	0.585803	1	30	36	28	32	37	42
ENSMUSG00000009681.10	Bcr	0.0546152	6.66285	0.518535	0.476496	1	2255	2770	2082	2406	2523	2469
ENSMUSG00000009687.14	Fxyd5	-0.185272	6.52518	2.58363	0.117523	0.909719	1783	1555	1669	1929	1934	2341
ENSMUSG00000009731.4	Kcnd1	-0.53916	1.30182	5.59428	0.0239994	0.423625	38	37	37	73	51	53
ENSMUSG00000009733.9	Tfcp2	0.064428	3.98202	0.271167	0.605999	1	405	431	347	414	392	419
ENSMUSG00000009734.18	Pou6f2	0	-3.3484	0	1	1	0	0	0	0	0	0
ENSMUSG00000009739.17	Pou6f1	-0.0436103	5.63607	0.153139	0.698048	1	1149	1151	973	1292	1087	1278
ENSMUSG00000009741.15	Ubp1	-0.112246	6.64182	1.07766	0.306709	1	2260.5	2277.96	1813.69	2460.5	2511.97	2453.51
ENSMUSG00000009772.15	Nuak2	-0.341409	4.61126	7.987	0.00791034	0.228956	486	488	455	577	691	698
ENSMUSG00000009828.15	Ick	0.209787	5.9381	6.16326	0.0182582	0.360397	1465	1617	1293	1457	1258	1381
ENSMUSG00000009863.14	Sdhb	-0.14368	6.00165	1.13919	0.294622	1	1300	1222	1254	1480	1464	1596
ENSMUSG00000009876.13	Cox4i2	-0.00803324	5.17156	0.00319394	0.955319	1	630	780	764	850	732	798
ENSMUSG00000009894.15	Snap47	0.0969337	5.11934	0.956843	0.335044	1	797	762	788	814	795	778.37
ENSMUSG00000009900.7	Wnt3a	0.0901595	4.25354	0.470823	0.497363	1	407	335	453	361	419	448
ENSMUSG00000009905.5	Kdsr	0.101989	5.34284	1.36906	0.250287	1	995	1061	862	1071	877	997
ENSMUSG00000009907.17	Vps4b	0.000732007	6.61058	0.000133733	0.990842	1	2235.75	2198.83	1980.76	2267.75	2292.71	2396.71
ENSMUSG00000009927.9	Rps25	0.0113588	8.18567	0.00231116	0.962073	1	5930.17	5236.63	6466.58	6191.47	6178.76	6759.04
ENSMUSG00000009941.10	Nxf2	-0.451596	-1.66453	0.35121	0.557436	1	5	1	2	2	7	3
ENSMUSG00000009995.17	Taz	-0.00407217	6.0309	0.00266902	0.959107	1	1571	1510	1207	1578	1529	1544
ENSMUSG00000010021.13	Kif19a	0.230743	3.75645	2.58747	0.117162	0.909103	323	369	396	308	307	397
ENSMUSG00000010025.19	Aldh3a2	0.124815	7.00735	3.03296	0.0908302	0.817059	3015	2999	2954	2805	3033	3106
ENSMUSG00000010044.12	Zmynd10	0.240264	3.80266	3.45708	0.0718448	0.728463	322	394	425.9	326	347	381.93
ENSMUSG00000010045.2	Tmem115	0.0408945	5.48192	0.128332	0.722431	1	948	1051	940	1103	1007	990
ENSMUSG00000010047.12	Hyal2	-0.0550499	6.55179	0.247075	0.622411	1	1839	2182	1958	2395	1968	2388
ENSMUSG00000010048.10	Ifrd2	-0.117678	4.19325	1.61622	0.212436	1	354.24	358.35	317.16	386.22	392.54	433.51
ENSMUSG00000010051.15	Hyal1	0.118867	5.1827	1.12217	0.297083	1	780.74	1206.87	810.99	957.8	888.49	936.47
ENSMUSG00000010054.4	Tusc2	0.0329602	4.85096	0.105963	0.746826	1	665.59	657.91	602.39	726.54	659.42	656.53
ENSMUSG00000010057.8	Nprl2	0.0807424	3.83863	0.823782	0.370604	1	314	334	307	340	330	310
ENSMUSG00000010064.15	Slc38a3	-0.863902	-1.56875	1.9025	0.177001	1	3	6	3	10	2	12
ENSMUSG00000010066.15	Cacna2d2	0.521294	-0.961974	1.42131	0.241623	1	14	10	8	9	8	7
ENSMUSG00000010067.13	Rassf1	-0.156742	5.84362	4.7554	0.0363789	0.524494	1124.79	1262.58	1146.34	1509.69	1406.74	1359.71
ENSMUSG00000010080.15	Epn3	0.179786	6.03743	2.70075	0.10972	0.892137	1414	1812	1304	1436	1398	1488
ENSMUSG00000010086.17	Rnf112	0.229854	-1.55023	0.218256	0.643417	1	11	10	2	3	7	11
ENSMUSG00000010095.13	Slc3a2	-0.0604857	7.57506	0.467277	0.498976	1	3592	4825	4483	5137	4437	5067
ENSMUSG00000010097.15	Nxf1	-0.0965416	7.3205	0.248317	0.622822	1	3742	4090	2775	4173	4068	3983
ENSMUSG00000010110.17	Stx5a	-0.0319041	6.62462	0.259763	0.613647	1	2152	2335	1953	2488	2249	2398.06
ENSMUSG00000010122.14	Slc47a1	0.0762705	1.06479	0.0771645	0.782896	1	45	59	41	51	33	65
ENSMUSG00000010136.14	Pifo	0.17248	3.15168	0.573162	0.455299	1	201	206	251	171	193	275
ENSMUSG00000010142.12	Tnfrsf13b	-0.177112	4.1104	2.06417	0.160136	1	333	276	318	387	368	387
ENSMUSG00000010154.7	Spire2	0.206105	2.07646	0.996264	0.325421	1	103	93	122	81	84	137
ENSMUSG00000010175.13	Prox1	0.153818	2.31154	0.720043	0.402194	1	114	134	95	120	107	106
ENSMUSG00000010205.11	Raver1	-0.285777	6.44769	17.179	0.000220118	0.0316861	1588.85	1785.06	1516.45	2186.45	2162.71	2112.47
ENSMUSG00000010277.7	2610507B11Rik	0.278556	7.68929	13.1504	0.000950846	0.071892	5411	5632	4821	4668	4918	4582
ENSMUSG00000010290.7	AI597479	0.127162	5.12188	2.64333	0.113422	0.900455	811	925	756	826	770	877
ENSMUSG00000010307.7	Tmem86a	-0.313273	4.32066	5.95067	0.0202065	0.37923	308	377	324	468	446	446
ENSMUSG00000010311.15	Optc	-0.602633	-0.16642	2.96914	0.0941515	0.832704	9	17	8	15	14	27
ENSMUSG00000010342.16	Tex14	0.393157	-0.36741	1.28211	0.265603	1	21	10	15	15	13	10
ENSMUSG00000010358.13	Ifi35	-0.495413	5.76952	28.5713	6.50785e-06	0.00429371	1062.7	1144.15	996.48	1446.09	1826.04	1622.21
ENSMUSG00000010362.9	Rdm1	0.244089	4.18869	3.23789	0.0810296	0.775188	385	449	447	414	344	420
ENSMUSG00000010376.15	Nedd8	-0.0960453	5.74888	0.308035	0.583824	1	1018.94	1015	1093.96	1270.93	1139.97	1232.96
ENSMUSG00000010392.8	Gosr1	0.0661585	5.97654	1.08262	0.305615	1	1476	1542	1306	1508	1452	1516
ENSMUSG00000010406.12	Mrpl52	-0.142497	4.64605	0.440855	0.513019	1	487	404	535	577	557	587
ENSMUSG00000010435.7	Spaca7	0	-3.41089	0	1	1	0	0	0	0	0	0
ENSMUSG00000010453.12	Kansl3	-0.0616651	6.46198	0.733716	0.397809	1	1930	2162	1773	2281	2182	2166
ENSMUSG00000010461.15	Eya4	-0.829028	-0.342168	4.51004	0.0412182	0.557887	11	19	9	14	30	31
ENSMUSG00000010476.14	Ebf3	0.947367	-1.62231	2.30197	0.138656	0.959597	13	5	2	4	1	6
ENSMUSG00000010492.10	Uckl1os	0.382413	3.19337	7.34053	0.0105726	0.264892	250.98	282.85	249.78	228.5	192.73	231.44
ENSMUSG00000010505.16	Myt1	0.851947	-2.71746	0.654684	0.424369	1	0	5	2	1	2	1
ENSMUSG00000010517.7	Faf1	0.118786	5.1446	1.59088	0.215973	1	779	825	794	731	817	853
ENSMUSG00000010529.6	Gm266	0.105386	-2.81181	0.0108856	0.917592	1	3	1	1	2	2	1
ENSMUSG00000010538.14	Tsacc	0.425639	-0.179041	1.45958	0.235515	1	27	11	13	19	15	7
ENSMUSG00000010554.14	Mettl16	-0.0222496	4.69822	0.0686233	0.794967	1	588	578	526	634	590	641
ENSMUSG00000010592.9	Dazl	1.41703	-2.67787	2.29509	0.139228	0.961323	4	2	2	2	0	1
ENSMUSG00000010601.14	Apol7a	-0.557225	-0.205829	1.20318	0.281742	1	22	15.06	14.1	12.1	45.19	24.28
ENSMUSG00000010607.8	Pigyl	0.0036722	4.00674	0.000428077	0.983636	1	331	339	348	403	343	359
ENSMUSG00000010608.15	Rbm25	-0.0543528	6.91687	0.085028	0.773092	1	2856.96	2545.98	2344.98	2775.9	3033.92	2914.98
ENSMUSG00000010609.15	Psen2	-0.070829	5.11773	0.502443	0.483366	1	656	884	609	982	716	739
ENSMUSG00000010651.4	Acaa1b	1.07613	1.96584	7.52264	0.0110842	0.271512	91.14	181.72	85.24	99.65	33.1	49.35
ENSMUSG00000010660.3	Plcd1	-0.0358391	3.9471	0.124319	0.72662	1	301	367	300	372	359	344
ENSMUSG00000010663.5	Fads1	-0.140937	7.33542	2.05991	0.160555	1	3569	2911	3411	3559	4053	4286
ENSMUSG00000010721.15	Lmbr1	0.0768187	4.3059	0.776943	0.384402	1	458	515	401	479	414	518
ENSMUSG00000010751.15	Tnfrsf22	-0.16006	3.43577	1.67341	0.204712	1	245.27	256.77	173.75	272.73	253.26	289.13
ENSMUSG00000010755.17	Cars	-0.156425	4.63307	3.353	0.0760512	0.750319	525	568	474	623	607	663
ENSMUSG00000010760.5	Phlda2	0.266011	-0.307984	0.608716	0.440788	1	15	21	13	9	15	20
ENSMUSG00000010796.11	Asz1	0.580204	-2.56735	0.478664	0.493829	1	1	2	4	3	0	2
ENSMUSG00000010797.6	Wnt2	-0.0169364	4.08548	0.00878509	0.925995	1	321	327	408	429	327	413
ENSMUSG00000010803.13	Gabra1	1.76595	-2.97422	1.51286	0.227595	1	1	1	2	0	1	0
ENSMUSG00000010825.17	Grid2ip	1.90454	-3.22374	1.27375	0.269666	1	0	0	1	0	0	0
ENSMUSG00000010830.8	Kdelr3	-0.518575	4.00336	8.83638	0.00584958	0.193361	292	254	194	402	394	349
ENSMUSG00000010841.13	Cfap97d1	1.90479	-3.47582	1.2865	0.276771	1	0	0	1	0	0	0
ENSMUSG00000010911.12	Apip	-0.0957793	3.65777	0.405878	0.528429	1	277	254	275	302	273	364
ENSMUSG00000010914.10	Pdhx	0.00983108	4.11208	0.0117159	0.914455	1	386	403	347	410	373	441
ENSMUSG00000010936.11	Vac14	-0.0622705	5.04163	0.519518	0.476082	1	738	721	633	737	847	783
ENSMUSG00000011008.13	Mcoln2	-0.728893	1.85255	10.4782	0.00273497	0.124343	57	49	46	72	122	79
ENSMUSG00000011034.6	Slc5a1	-1.42508	3.33626	9.27173	0.00587905	0.193827	189	128	119	189	686	390
ENSMUSG00000011096.17	Akt1s1	0.0923733	5.19723	0.921742	0.343944	1	753	852	756	855	742	807
ENSMUSG00000011114.18	Tbrg1	-0.199374	6.33789	5.20629	0.0290319	0.468569	1558.64	1656.04	1584.33	1934.33	2012.41	2042.7
ENSMUSG00000011118.4	Panx3	1.90475	-3.3687	1.43565	0.241963	1	0	0	1	0	0	0
ENSMUSG00000011148.14	Adssl1	-0.0642121	4.16794	0.203272	0.655018	1	332	396	391	453	339	483
ENSMUSG00000011154.17	Cfap161	0.409262	3.33784	4.53675	0.0412581	0.557887	232	278	347	225	212	270
ENSMUSG00000011158.8	Brf1	-0.00415	5.45775	0.00130608	0.971387	1	957.99	1099.96	826.95	1158.99	967.96	1001
ENSMUSG00000011171.11	Vipr2	0.102076	4.74422	0.321329	0.575717	1	619	812	506	798	532	615
ENSMUSG00000011179.8	Odc1	-0.0521924	6.54952	0.113536	0.738844	1	2013.24	1692.89	2239.69	1895.24	2134.95	2725.19
ENSMUSG00000011254.16	Thg1l	0.028679	2.78939	0.033025	0.856899	1	147	123	139	158	121	158
ENSMUSG00000011256.16	Adam19	0.0333964	6.73016	0.0566833	0.813553	1	2490.64	2600.8	1893.71	2576.22	2574.32	2211.9
ENSMUSG00000011257.19	Pabpc4	-0.0715914	5.24053	0.710518	0.405292	1	760.14	782.06	693.09	870.31	811.56	866.61
ENSMUSG00000011263.16	Exoc3l2	-0.492179	1.61839	3.59878	0.066531	0.702462	49	45	50	69	61	91
ENSMUSG00000011267.8	Zfp296	-0.149136	1.67943	0.751799	0.392118	1	59.66	59.04	59	64.75	66.75	82.92
ENSMUSG00000011305.11	Plin5	0.463462	1.824	6.0284	0.0194691	0.372453	84	104	96	81	58	85
ENSMUSG00000011306.7	Sugp1	-0.0839644	5.04336	1.52567	0.225415	1	684	716	689	799	782	825.99
ENSMUSG00000011349.5	Dmrtc2	1.88839	-3.30849	1.35719	0.254906	1	0	1	0	0	0	0
ENSMUSG00000011350.15	Gm5893	0	-3.49827	0	1	1	0	0	0	0	0	0
ENSMUSG00000011382.8	Dhdh	0.0150021	4.58304	0.0154474	0.901836	1	542	641.92	455.8	593	559.95	600.18
ENSMUSG00000011427.16	Zfp790	-0.129711	4.21209	1.82031	0.186388	1	405	474	348	483	482	486
ENSMUSG00000011463.5	Cpb1	-0.107846	0.390788	0.176871	0.676781	1	28	26	24	39	35	17
ENSMUSG00000011486.14	Slc25a41	2.68353	-3.03828	2.38229	0.133109	0.94472	2	0	0	0	0	0
ENSMUSG00000011589.9	Fsd1	-0.57299	-2.72992	0.256771	0.615689	1	1	2	0	0	2	3
ENSMUSG00000011632.7	Pinlyp	-1.02121	-2.92844	1.03235	0.31694	1	0	2	1	1	3	3
ENSMUSG00000011658.16	Fuz	-0.0736275	4.9618	0.653276	0.424686	1	643.67	752.95	601.15	824.93	685.24	767.15
ENSMUSG00000011751.16	Sptbn4	-0.323175	-0.802873	0.58445	0.449962	1	14	11	3	14.71	13	10
ENSMUSG00000011752.7	Pgam1	-0.186414	6.80067	3.06519	0.0892033	0.80899	2062.63	2082.68	2121.22	2457.23	2640.06	2663.67
ENSMUSG00000011831.16	Evi5	0.277941	5.85642	11.1352	0.002094	0.107303	1582.46	1591.66	1346.65	1365.8	1330	1343.25
ENSMUSG00000011832.15	Evi5l	-0.0513952	4.71677	0.276174	0.602705	1	570.02	624.78	517.41	665.87	639.27	616.52
ENSMUSG00000011837.4	Snapc2	-0.228938	4.10489	3.57182	0.067507	0.707107	307	250	352	425	353	388
ENSMUSG00000011877.13	Git1	-0.17516	6.88658	4.84466	0.0347763	0.513272	2237	2649	2196	3035	2683	2951
ENSMUSG00000011884.13	Gltp	-0.184018	6.94922	5.34661	0.02709	0.451687	2261	2707	2393	3122	2824	3136
ENSMUSG00000011958.17	Bnip2	0.0190636	7.07957	0.0852242	0.772151	1	3105.96	3075.86	2739.76	3192.87	3139.74	3216.83
ENSMUSG00000011960.12	Ccnt1	0.176051	5.85883	3.80179	0.0596671	0.668485	1561.74	1508.63	1245.61	1355.51	1391.76	1387.59
ENSMUSG00000012017.4	Scarf2	-0.0344406	6.9372	0.141779	0.70891	1	2676	2554	2429	2681	2916	2922
ENSMUSG00000012042.9	4930579F01Rik	-3.09136	-3.23168	3.79031	0.0619181	0.680361	0	0	0	1	1	1
ENSMUSG00000012076.8	Brms1l	-0.197435	4.67498	5.74296	0.0223302	0.404829	528	541	435	635	630	601
ENSMUSG00000012114.17	Med15	-0.255093	6.16416	9.24059	0.00458761	0.168937	1325	1563.19	1226.96	1633.79	1858.32	1822.55
ENSMUSG00000012117.13	Dhdds	0.0975226	5.62227	1.94169	0.172725	1	1073	1188	1062	1176	1047	1149
ENSMUSG00000012123.17	Crybg2	0.419207	3.19124	7.3863	0.0103554	0.262363	184	231	251	161	163	220
ENSMUSG00000012126.16	Ubxn11	0.152162	4.05918	1.57681	0.217968	1	387.42	437.17	430.25	401.13	396.26	431.4
ENSMUSG00000012187.13	Mogat1	-0.725352	-1.84704	1.17279	0.286616	1	2	5.86	1	10	3	3
ENSMUSG00000012211.13	Tex22	-0.408586	-3.1946	0.0769667	0.783623	1	2	0	0	3	0	0
ENSMUSG00000012282.2	Wnt8a	0.603002	-3.07204	0.208859	0.650822	1	0	2	1	2	0	0
ENSMUSG00000012296.16	Tjap1	-0.201062	4.94829	4.98741	0.0323721	0.495469	631	708	533	852	780	693
ENSMUSG00000012350.15	Ehf	0.107965	5.53737	1.13463	0.29446	1	1358	1195	1091	1108	1426	1128
ENSMUSG00000012396.12	Nanog	0.0559042	-1.23722	0.0143874	0.905246	1	12	9	6	3	16	9
ENSMUSG00000012405.16	Rpl15	-0.0835144	8.02919	0.183718	0.672014	1	5201.01	4883.99	5298.66	5847.52	5732.96	6188.08
ENSMUSG00000012422.14	Tmem167	-0.0235871	5.4653	0.0477654	0.828334	1	996	926	895	961	1083	1066
ENSMUSG00000012428.9	Steap4	-0.923514	4.81286	10.9553	0.00310799	0.133941	486	614	386	736	1380	915
ENSMUSG00000012429.9	Mplkip	0.155634	3.89814	2.19102	0.148226	0.981814	364.16	338.78	295.46	328.79	330.79	311.35
ENSMUSG00000012443.4	Kif11	-0.971046	4.00226	9.3857	0.00554222	0.18819	212	202.01	153	290	463	449
ENSMUSG00000012483.4	Rpa3	0.189197	2.90016	1.21909	0.277461	1	191	165	175	161	156	190
ENSMUSG00000012519.14	Mlkl	-0.575557	3.13193	10.541	0.00266545	0.12341	135	177	155	209	332	213
ENSMUSG00000012520.10	Phox2b	-1.81235	-3.21273	1.07452	0.310145	1	0	0	0	0	1	0
ENSMUSG00000012535.14	Tnpo3	-0.0979978	6.18788	2.61935	0.115011	0.9049	1585.88	1601.98	1498.05	1802.31	1818.63	1825.23
ENSMUSG00000012609.19	Ttll5	0.217392	3.93668	4.85175	0.0346524	0.512398	378	432	367	372	344	382
ENSMUSG00000012640.16	Zfp715	0.0830823	5.35572	0.758796	0.389948	1	936	1065	775	1008	871	953
ENSMUSG00000012705.16	Retn	0.0291921	1.5223	0.00415283	0.949139	1	98	38	37	46	40	98
ENSMUSG00000012777.14	Acp4	0.0989161	-3.1744	0.00506554	0.943799	1	0	1.02	1	1.01	1.01	0
ENSMUSG00000012819.15	Cdh23	0.0201011	-0.185001	0.002556	0.959981	1	17	21	20	28	23	11
ENSMUSG00000012848.15	Rps5	0.0343982	8.55972	0.0230519	0.880636	1	7309	6850	8420	7913	7671	8534
ENSMUSG00000012889.8	Podnl1	-0.699839	2.91362	5.20848	0.0312059	0.484665	110	82	77	154	157	163
ENSMUSG00000013033.16	Adgrl1	0.110555	6.87642	0.473249	0.497658	1	2842.21	3352.44	2140.41	2909.15	2650.06	2755.81
ENSMUSG00000013076.17	Amotl1	0.3555	6.98427	12.3806	0.00127908	0.0832993	3488	4203	2671	3118	2839	2762
ENSMUSG00000013083.8	2200002J24Rik	0	-3.28826	0	1	1	0	0	0	0	0	0
ENSMUSG00000013089.15	Etv5	0.233305	7.51355	6.05076	0.0192625	0.370547	4648.49	4835	3716.23	4413.35	3975.82	3742.86
ENSMUSG00000013091.5	Tmem190	0.119334	-2.04613	0.0293668	0.864973	1	7	2	5	8	4	2
ENSMUSG00000013150.15	Gfod2	-0.0677481	4.34731	0.614744	0.438554	1	463	464	415	493	537	495
ENSMUSG00000013155.10	Enkd1	-0.204981	2.73188	2.57278	0.118169	0.911668	140	131	144	151	185	185
ENSMUSG00000013158.6	4933405L10Rik	3.5815	-2.90007	6.06183	0.019523	0.373098	2	0	2	0	0	0
ENSMUSG00000013160.7	Atp6v0d1	-0.124686	6.59521	1.28272	0.265491	1	1904	1928	1906	2207	2302	2294
ENSMUSG00000013236.17	Ptprs	-0.091756	6.55476	0.461252	0.502492	1	2028	2374	1652	2348	2290	2324
ENSMUSG00000013275.9	Slc41a1	-0.0399243	5.80025	0.261081	0.612752	1	1155	1445	1122	1429	1356	1356
ENSMUSG00000013338.16	Fer1l4	-0.584717	1.2375	2.57436	0.119516	0.914635	43	37	56	41	73	110
ENSMUSG00000013353.10	4931406B18Rik	-0.691536	-3.30863	0.227901	0.63663	1	1	0	0	0	0	2
ENSMUSG00000013367.5	Iglon5	-0.709924	-0.309437	3.91435	0.056204	0.647267	12	10	10	14	25	18
ENSMUSG00000013415.9	Igf2bp1	0.122056	1.19822	0.292495	0.592229	1	52	76	41	70	50	47
ENSMUSG00000013418.8	B4galnt2	0.822894	-2.03977	1.50093	0.229132	1	10	2	3	2	5	2
ENSMUSG00000013419.7	Zfp651	-0.0592335	5.12392	0.396154	0.533381	1	685	831	658	898	750	805
ENSMUSG00000013465.19	Nelfb	-0.0708759	6.35149	1.31877	0.259003	1	1654	1822	1644	1990	1908	1940
ENSMUSG00000013483.14	Card14	-0.526337	-1.0275	1.13408	0.294576	1	2.62	12.79	3.91	6.46	13.42	10.2
ENSMUSG00000013495.15	Tmem175	0.134728	4.90996	3.0645	0.089238	0.809172	630.38	774.82	641.08	651.74	654.27	715
ENSMUSG00000013523.13	Bcas1	0.197245	2.72238	1.9025	0.177001	1	177	189	190.97	175.91	161	192
ENSMUSG00000013539.14	Tango2	-0.190342	4.16328	3.67749	0.0637704	0.689873	323	441	281	464	401	421
ENSMUSG00000013562.12	4833413E03Rik	1.52835	-3.14048	1.6421	0.210097	1	3	1	2	1	1	0
ENSMUSG00000013584.5	Aldh1a2	-0.333623	4.17809	1.28768	0.268294	1	457	452	280	380	700	531
ENSMUSG00000013593.12	Ndufs2	-0.049194	6.52192	0.331389	0.568716	1	1900.3	1986	1857	2188	2110	2157
ENSMUSG00000013611.14	Snx31	0.689619	-1.32337	1.87105	0.180525	1	10	8	16	11	3	9
ENSMUSG00000013622.15	Atraid	-0.0309372	5.75325	0.0658005	0.79919	1	1114.96	1167	1118	1337.72	1188.95	1249
ENSMUSG00000013629.16	Cad	0.0852358	5.17589	0.476859	0.49474	1	893	987	818	867	949	939
ENSMUSG00000013643.13	Lypd8	-1.36594	-2.64093	1.85178	0.183005	1	1	1	1	2	5	2
ENSMUSG00000013646.17	Sh3bp5l	0.0342124	5.46968	0.224076	0.639043	1	919	1045	913	1113	954	981
ENSMUSG00000013653.2	1810065E05Rik	0.0824356	-3.38979	0.00289163	0.957574	1	1	0	0	1	0	0
ENSMUSG00000013662.6	Atad1	0.158466	6.14573	5.16555	0.0296239	0.47243	1733	1686	1587	1635	1558	1679
ENSMUSG00000013663.7	Pten	0.106012	7.34742	2.06702	0.159856	1	3772.53	3956.79	3272.79	3743.93	3553.6	3775.56
ENSMUSG00000013668.9	4933402N03Rik	0	-3.49827	0	1	1	0	0	0	0	0	0
ENSMUSG00000013698.12	Pea15a	0.0207397	7.90223	0.0503832	0.823771	1	5309	5423	5053	5828	5479	5591
ENSMUSG00000013701.13	Timm23	-0.184502	5.40753	1.04743	0.316014	1	814.63	728.01	854.51	944.07	1014.57	1013.15
ENSMUSG00000013707.3	Tnfaip8l2	-0.479187	4.07017	8.52089	0.00656696	0.206437	276	278	272	397	442	412
ENSMUSG00000013736.16	Trnt1	0.148736	4.77869	3.41684	0.0734394	0.735602	662.16	618.96	614.03	606.19	645.41	605.65
ENSMUSG00000013766.11	Ly6g6e	-0.465262	0.680405	1.99957	0.166634	1	35.22	31.69	16.57	32.19	47.32	44.68
ENSMUSG00000013787.15	Ehmt2	-0.0996614	6.90777	1.44121	0.238422	1	2545	2872	2138	3073	2804	2871
ENSMUSG00000013822.7	Elof1	-0.0215319	5.94178	0.016286	0.899468	1	1276	1303	1497	1479	1405	1636
ENSMUSG00000013833.15	Med16	-0.0616187	5.34304	0.44127	0.511088	1	801	940	785.83	1004	904	950.8
ENSMUSG00000013846.10	St3gal1	-0.103699	7.7505	1.11263	0.299111	1	4728	5550	4162	5556	5753	5457
ENSMUSG00000013858.14	Tmem259	0.0375155	6.70559	0.316566	0.577451	1	2213.86	2474.89	2002.92	2345.84	2331.96	2381.93
ENSMUSG00000013878.18	Rnf170	0.0460322	4.63388	0.274061	0.604091	1	615.9	553.79	487.68	564.14	594.76	580.48
ENSMUSG00000013921.15	Clip3	-0.363666	3.02629	7.39878	0.010297	0.261872	136	183	130	227	217	180
ENSMUSG00000013928.13	Thap8	0.746368	-2.15028	0.726359	0.40016	1	4.2	2.25	2	1	4.28	0
ENSMUSG00000013936.12	Myl2	1.37473	-2.92821	0.963655	0.333353	1	2	1	0	0	1	0
ENSMUSG00000013973.12	Dedd	-0.210701	4.94181	7.60202	0.0093945	0.251645	598.61	715.72	526.54	769.77	766.68	766.16
ENSMUSG00000013974.3	Mcemp1	0.133659	3.97174	0.866993	0.358497	1	424	359	333	410	280	415
ENSMUSG00000013997.10	Nit1	0.109689	5.51996	2.15174	0.151799	0.991027	1021.39	1077.28	920.46	1097.23	933.32	1002.84
ENSMUSG00000014030.15	Pax5	0.0539385	4.59688	0.063434	0.803283	1	641.77	465	537	467	694	561
ENSMUSG00000014039.18	Prdm15	-0.105704	4.01061	1.02757	0.318046	1	371	397	282	402	441	376
ENSMUSG00000014074.17	Rnf168	0.0276354	4.99199	0.1586	0.692993	1	714	766	649	766	761	736
ENSMUSG00000014075.15	Tctex1d2	0.314873	2.78052	4.61031	0.0391598	0.545147	164	144	158	126	131	151
ENSMUSG00000014077.13	Chp1	0.0532622	7.42364	0.476955	0.494595	1	3699.85	4182.25	3672.61	4189.37	3807.01	4089.59
ENSMUSG00000014104.12	Sval2	0	-3.49827	0	1	1	0	0	0	0	0	0
ENSMUSG00000014158.12	Trpv4	0.311899	3.40239	3.38366	0.0747839	0.743026	241	407	287	309	226	280
ENSMUSG00000014164.15	Klhl3	0.224961	2.79479	1.31222	0.260167	1	161	285	140	201	169	168
ENSMUSG00000014177.10	Tvp23b	0.130234	5.02443	2.14637	0.152295	0.992629	792	814	707	754	736	802
ENSMUSG00000014195.15	Dnajc7	-0.0621605	6.84142	0.550873	0.46317	1	2602	2758.86	2128.24	2969.29	2663.28	2822.77
ENSMUSG00000014198.15	Zfp385c	-0.24316	-1.6475	0.206879	0.652179	1	4	6	7	4	8	10
ENSMUSG00000014226.10	Cacybp	0.369008	5.32194	6.46151	0.0168272	0.345913	1142.65	913.75	1074.65	797.72	946.44	898.12
ENSMUSG00000014232.14	Cluap1	0.243349	3.97048	5.45263	0.0257167	0.441526	353.44	392.57	388	372.86	309.7	360.06
ENSMUSG00000014243.5	Zswim7	-0.100789	1.40275	0.194972	0.661667	1	42	58	44	63	60	44
ENSMUSG00000014245.8	Pigl	0.224687	3.03774	1.79357	0.18957	1	211	238	181	214	184	185
ENSMUSG00000014294.4	Ndufa2	0.0323001	5.4062	0.0269643	0.870946	1	861	781	901	885	845	984
ENSMUSG00000014301.13	Pam16	-0.126417	3.25047	0.856164	0.361478	1	206.88	170.74	156.47	187.36	213.27	231.73
ENSMUSG00000014303.13	Glis2	-0.0422614	6.17193	0.181464	0.672861	1	1494.63	1582.27	1337.38	1683.6	1587.26	1655.27
ENSMUSG00000014313.15	Cox6c	-0.123165	6.75415	0.430232	0.518112	1	2130.24	2002.91	2148.17	2436.14	2488.47	2527.15
ENSMUSG00000014329.14	Bicc1	0.0650705	5.90073	0.577812	0.452525	1	1447	1536.83	1156.87	1475	1530.88	1267
ENSMUSG00000014349.7	Ube2z	-0.191193	6.85116	8.48998	0.00634003	0.203156	2292	2455	2102	2887	2783	2806
ENSMUSG00000014351.12	Gip	0	-3.45389	0	1	1	0	0	0	0	0	0
ENSMUSG00000014353.15	Tmem87b	0.157232	5.89016	3.64613	0.0648546	0.695265	1419	1605	1283	1438	1327	1417
ENSMUSG00000014355.10	Anapc1	0.0815422	6.70484	1.50615	0.228341	1	2667	2607	2129	2512	2522	2537
ENSMUSG00000014361.5	Mertk	-0.0305337	6.01131	0.0421736	0.83883	1	1212	1880	1068	1583	1472	1514
ENSMUSG00000014402.15	Tsg101	-0.00274179	5.7503	0.000651916	0.979783	1	1081.69	1133.79	1158.73	1196.8	1189.59	1295.07
ENSMUSG00000014418.16	Hps5	0.0776144	5.67124	0.443738	0.509923	1	1295	1302	1014	1250	1277	1171
ENSMUSG00000014426.9	Map3k4	0.203561	5.26462	6.10702	0.0187529	0.365052	923	1068	860	924	869	888
ENSMUSG00000014444.17	Piezo1	0.0468698	7.50903	0.176427	0.677162	1	4149.23	5271.81	3493.08	4815.3	4461.13	4194.88
ENSMUSG00000014453.4	Blk	-0.0950367	3.89271	0.268904	0.608057	1	343	243	320	356	353	347
ENSMUSG00000014470.4	Rnf166	-0.107534	5.29422	1.74533	0.19548	1	789	751	721	919	883	843
ENSMUSG00000014496.8	Ankrd28	0.169457	4.8809	4.00767	0.0535021	0.633674	778	681	584	650	626	692
ENSMUSG00000014498.9	Ankrd52	0.0573168	5.95671	0.0629727	0.804096	1	1515.57	1820	1055.62	1540.87	1597.25	1394.95
ENSMUSG00000014503.15	Pkd2l2	0.0424172	1.84418	0.0495555	0.8252	1	89.58	96.7	67.59	94.4	91.05	80.58
ENSMUSG00000014504.16	Srp19	-0.028304	4.88831	0.141095	0.709579	1	640	638	575	634	678	739
ENSMUSG00000014529.9	Tmbim7	0	-3.49827	0	1	1	0	0	0	0	0	0
ENSMUSG00000014542.3	Clec4f	1.90479	-3.41066	1.28966	0.270791	1	0	0	1	0	0	0
ENSMUSG00000014543.14	Klra17	-0.298862	-0.501861	0.588304	0.448485	1	16	13	10	20	16	16
ENSMUSG00000014547.10	Wdfy2	-0.131842	5.59863	2.40111	0.130711	0.938889	1154.46	1110	938	1162	1393	1243
ENSMUSG00000014550.14	Rbsn	0.115061	5.60198	3.04778	0.0900779	0.813215	1079	1240	1105	1170	1112	1150
ENSMUSG00000014551.8	Mrps25	-0.472357	5.89833	22.3758	4.00703e-05	0.0113884	903.94	1111.02	930.59	1531.94	1306.28	1596.78
ENSMUSG00000014554.13	Dguok	0.0145402	4.78505	0.0252655	0.874668	1	627	625	512	647	600	644
ENSMUSG00000014592.20	Camta1	0.0542304	3.84464	0.138758	0.711881	1	338	363	281	338	308	378
ENSMUSG00000014599.10	Csf1	-0.385482	6.05264	6.59237	0.0161418	0.339504	1322	1497	1157	1553	2206	1854
ENSMUSG00000014601.13	Strip1	-0.0840401	5.52968	1.45555	0.236148	1	971	1002	954	1125	1148	1097
ENSMUSG00000014602.15	Kif1a	-0.246964	3.29316	1.70829	0.20066	1	193	312	208	292	303	319
ENSMUSG00000014603.3	Alx3	1.90469	-3.32833	1.40456	0.246988	1	0	0	1	0	0	0
ENSMUSG00000014606.14	Slc25a11	-0.123854	6.13838	1.17618	0.285933	1	1371.13	1401.38	1343.52	1646.15	1583.28	1645
ENSMUSG00000014609.16	Chrne	0.253526	-2.02233	0.183531	0.68469	1	4	4	2	4	2	3
ENSMUSG00000014633.15	Cmc2	-0.123369	2.95235	0.456786	0.503802	1	143	174	155	202	182	174
ENSMUSG00000014668.15	Chfr	-0.216891	5.29116	5.42358	0.0260853	0.445066	898.36	820.5	634.18	1017.9	1024.22	911.41
ENSMUSG00000014686.8	Ceacam16	-0.107035	-0.247839	0.0731629	0.788457	1	17.24	16.14	3	7	16.76	18.28
ENSMUSG00000014704.10	Hoxa2	0.216799	2.5662	2.38776	0.131749	0.941789	130.33	126.86	123	142.86	99	113.59
ENSMUSG00000014725.16	Adam28	0.200973	4.02003	2.24412	0.143553	0.9699	426	425	481	401	389	475
ENSMUSG00000014747.6	Ankrd53	-1.07841	-2.84796	0.814464	0.373704	1	1	1	0	4	0	1
ENSMUSG00000014748.13	Tex261	-0.0449175	6.75641	0.393164	0.534921	1	2287	2401	2247	2731	2448	2594
ENSMUSG00000014763.8	Fam120b	0.218251	5.67052	9.7414	0.00371255	0.149214	1191	1335	1203	1131	1171	1177.82
ENSMUSG00000014767.17	Tbp	-0.000616808	4.6556	5.76157e-05	0.993989	1	562.77	600.57	494.38	599.45	613.6	582.54
ENSMUSG00000014769.10	Psmb1	-0.125167	6.60412	0.657572	0.424713	1	1839	1759	1924	2158	2154	2253
ENSMUSG00000014771.13	Pdcd2	-0.0186127	3.25406	0.0160227	0.900034	1	186.23	193.43	197.62	238.55	224.4	172.46
ENSMUSG00000014773.13	Dll1	-0.368317	5.48195	7.77526	0.00914203	0.247853	968	1311	956	1642	1341	1534
ENSMUSG00000014776.7	Nol3	-0.0935863	4.14778	0.531825	0.470944	1	337.61	294.12	396.69	360.33	378.14	463.04
ENSMUSG00000014778.10	Fhod1	-0.122771	7.15322	0.339828	0.565534	1	2928.68	3547.85	2346.87	3781.78	3286.75	3285.54
ENSMUSG00000014782.16	Plekhg4	0.003253	-0.622697	4.95096e-05	0.994428	1	5	13	7	6	7	14
ENSMUSG00000014786.8	Slc9a5	-0.0605238	3.51303	0.0713834	0.791393	1	225	253	203	258	254	257
ENSMUSG00000014791.10	Elmo3	0.065188	4.80993	0.692701	0.411182	1	657	612	587	635	659	632
ENSMUSG00000014813.9	Stc1	-0.332815	3.06955	3.96775	0.0546398	0.639804	164	157.77	111	194	180	215
ENSMUSG00000014837.15	4931428F04Rik	-0.000864949	2.24752	1.70104e-05	0.996734	1	111.39	133.88	72.31	115.67	117.86	107.96
ENSMUSG00000014846.12	Tppp3	0.268948	8.4091	1.72054	0.202148	1	7708	6767	9031	7154	5732	8524
ENSMUSG00000014850.15	Msh3	-0.00303205	3.69381	0.000793024	0.977702	1	291	309.75	236.46	303.82	302.14	301.24
ENSMUSG00000014852.16	Adamts13	-0.339059	-0.837545	0.341533	0.563176	1	7	17	6	14	8	19
ENSMUSG00000014856.12	Tmem208	-0.05861	4.82724	0.356029	0.554759	1	593.32	589.15	536.13	680.22	631.25	630.46
ENSMUSG00000014859.9	E2f4	-0.0549341	5.63303	0.658241	0.422948	1	962	1121	966	1142	1155	1138
ENSMUSG00000014867.9	Surf4	-0.208225	7.66872	5.2369	0.0285957	0.465086	4039.65	4085.51	3839.23	4733	5130	5150
ENSMUSG00000014873.15	Surf2	-0.164956	4.49881	3.93524	0.0555862	0.644351	470.35	501.49	419.77	583.63	543.53	563.43
ENSMUSG00000014905.4	Dnajb9	0.396009	5.74943	15.9361	0.000340613	0.0410372	1535	1426	1384.97	1206	1119	1264.97
ENSMUSG00000014907.10	Naf1	0.0401686	3.88311	0.17107	0.681816	1	366	342.72	331.88	349.81	336.61	413.91
ENSMUSG00000014932.15	Yes1	0.389757	5.35896	26.7513	1.08693e-05	0.0055265	1168.69	1197.57	946.66	943.16	887.51	904.58
ENSMUSG00000014956.15	Ppp1cb	0.317542	7.81177	17.527	0.000195215	0.0292542	5938	5741	5389	4695	4788	5398
ENSMUSG00000014959.12	Gorasp2	-0.0937914	6.75129	0.922717	0.343692	1	2199.6	2161.22	2265.23	2577.6	2440.3	2685.51
ENSMUSG00000014980.14	Tsen15	-0.171421	3.76822	3.07716	0.0886074	0.806357	306.79	293.53	234.48	354.29	339.2	323.37
ENSMUSG00000015001.17	Oc90	0	-3.47594	0	1	1	0	0	0	0	0	0
ENSMUSG00000015002.18	Efr3a	0.0626557	6.15421	0.94043	0.339165	1	1688	1802	1445	1647	1759	1707
ENSMUSG00000015013.9	Trappc2l	0.0236871	4.0788	0.0258242	0.873302	1	336	302	344	335	348	370
ENSMUSG00000015016.8	Acsf3	-0.000760222	3.87699	6.10908e-05	0.99381	1	331	343	305	380	355	327
ENSMUSG00000015023.7	Ddx19a	-0.158522	5.39418	5.10818	0.03048	0.479078	864.14	915.24	773.63	1026.16	1008.95	1053.25
ENSMUSG00000015027.11	Galns	-0.192424	4.21837	3.97341	0.054477	0.638955	341	378	351	391	472	465
ENSMUSG00000015053.14	Gata2	-0.0915319	7.34324	0.611255	0.43989	1	3242	4181	3250	4104	3723	4494
ENSMUSG00000015083.11	C8g	-0.153921	0.0757432	0.303216	0.585552	1	24	23	13	25	24	23
ENSMUSG00000015085.8	Entpd2	-0.273477	3.41886	3.07628	0.0886514	0.806366	181	273	215	346	271	259
ENSMUSG00000015087.14	Rabl6	0.00451073	6.15894	0.00525389	0.942651	1	1563	1690	1447	1679	1664	1737
ENSMUSG00000015090.13	Ptgds	0.39768	-1.61532	0.338071	0.564864	1	3	6	8	2	5	7
ENSMUSG00000015092.9	Edf1	-0.0918117	6.20593	0.361851	0.552593	1	1400.29	1421.03	1507	1707.23	1700.11	1616.03
ENSMUSG00000015093.15	Clic3	-0.0140302	6.66487	0.00563501	0.940783	1	1980	1696	2253	2020	2006	2535
ENSMUSG00000015094.16	Npdc1	-0.184144	6.21173	4.30413	0.0458292	0.586718	1358	1524	1537	1681	1743	2047
ENSMUSG00000015095.12	Fbxw5	-0.0346961	5.85118	0.24759	0.62205	1	1152	1380	1106	1380	1302	1354
ENSMUSG00000015112.15	Slc25a13	-0.0662363	3.01565	0.236588	0.62987	1	159	173	172	221	170	183
ENSMUSG00000015120.15	Ube2i	0.0130652	7.21131	0.042028	0.838816	1	3288.81	3362.92	2811.56	3390.65	3343.26	3423.64
ENSMUSG00000015126.9	Tsr3	0.0330825	3.62087	0.0621505	0.804662	1	252.27	274.38	271.81	296.59	278.99	272.97
ENSMUSG00000015127.14	Unkl	0.122528	5.36933	1.23958	0.273532	1	943.69	1153.93	859.2	1051.62	905.04	980.65
ENSMUSG00000015133.17	Lrrk1	0.194303	6.93505	5.63007	0.0235855	0.419422	3131	3457	2700	2970	2943	2866
ENSMUSG00000015134.15	Aldh1a3	-1.65532	2.11954	8.31056	0.00850377	0.237714	48	60	52	54	278	215
ENSMUSG00000015143.15	Actn1	-0.172555	7.44938	5.15643	0.0297582	0.473336	3491	4066.51	3236.88	3942.56	4526.42	4703.82
ENSMUSG00000015149.14	Sirt2	-0.000360681	6.332	1.75373e-05	0.996684	1	1727	1859	1578	2005	1716	1879
ENSMUSG00000015165.16	Hnrnpl	-0.109301	7.66706	1.24589	0.272335	1	4157.04	5063	3440	4966	4942	4818
ENSMUSG00000015176.11	Nolc1	-0.0734623	5.54202	0.869373	0.357847	1	1026	1021	958	1135	1131	1168
ENSMUSG00000015189.12	Casd1	0.213608	5.74829	8.05996	0.00765868	0.224935	1400	1354	1190	1337	1160	1190
ENSMUSG00000015202.13	Cnksr3	-0.21935	4.17411	3.73199	0.0619336	0.680361	337	404	339	490	471	401
ENSMUSG00000015214.14	Mtmr1	0.110053	5.24039	2.14779	0.152163	0.992473	906	933	726	830	872	868
ENSMUSG00000015217.11	Hmgb3	-0.318366	4.24769	6.19912	0.0179501	0.357465	397.94	320.56	310.39	397.74	538.93	454.49
ENSMUSG00000015222.17	Map2	0.0958053	3.3172	0.688337	0.412644	1	260	201	231	220	244	241
ENSMUSG00000015224.10	Cyp2j9	-0.08918	2.94583	0.426524	0.518188	1	150	187	166	221	174	186
ENSMUSG00000015242.14	Nipsnap3a	0	-3.49827	0	1	1	0	0	0	0	0	0
ENSMUSG00000015243.4	Abca1	0.459519	6.3237	9.18054	0.0053981	0.185532	2185	2351	1710	1794	1524	1587
ENSMUSG00000015247.10	Nipsnap3b	-0.0940121	4.30084	0.945616	0.337855	1	422	431	381	425	518	485
ENSMUSG00000015289.4	Lage3	-0.0550642	3.9982	0.207358	0.651805	1	291	341	306	352	349	357
ENSMUSG00000015290.15	Ubl4a	-0.048555	5.53863	0.349395	0.558451	1	985.43	1019.42	925.44	1069	1116.21	1103.55
ENSMUSG00000015291.10	Gdi1	-0.0481677	7.55473	0.188441	0.66702	1	4290	4563	3468	4524	4552.96	4692.99
ENSMUSG00000015305.6	Sash1	0.277237	7.26626	6.49675	0.0156007	0.332158	3953.88	5264.91	3658.95	3925	3782.94	3761.98
ENSMUSG00000015312.9	Gadd45b	0.00194348	6.06169	0.000424438	0.983686	1	1201	1563	1430	1591	1419	1544
ENSMUSG00000015314.10	Slamf6	-0.260383	3.87856	2.51065	0.122967	0.922309	263	214	227	265	323	329
ENSMUSG00000015316.11	Slamf1	-0.316312	1.95329	1.30009	0.262639	1	88	56	58	76	99	98
ENSMUSG00000015335.16	Zdhhc12	-0.144658	3.68531	1.57777	0.217831	1	251	248	249	320	290	289
ENSMUSG00000015337.5	Endog	0.331866	3.53359	6.81261	0.0134667	0.305251	297.62	274.52	304.73	219.53	253.98	285.87
ENSMUSG00000015340.10	Cybb	-0.0878246	7.00308	0.462939	0.501478	1	2894	2571	2679	2824	3361	3230
ENSMUSG00000015341.17	Golga7	0.110547	6.51571	2.04687	0.161846	1	2181.08	2227.62	1841.16	2132.73	2016.13	2120.31
ENSMUSG00000015342.6	Xk	0.0370022	1.88763	0.0352042	0.852308	1	89	97	91	74	120	99
ENSMUSG00000015354.8	Pcolce2	0.222421	7.93826	1.56753	0.222194	1	5917	5929	6014	6597	4685	5385
ENSMUSG00000015355.13	Cd48	-0.484565	4.8842	9.52534	0.0045373	0.16809	575	397	474	711	754	738
ENSMUSG00000015357.10	Clpx	0.0731432	5.18139	1.00552	0.323216	1	752	943	782	848	829	876
ENSMUSG00000015363.13	Trabd	-0.112522	6.04874	3.14418	0.0853541	0.793628	1331	1438	1266	1577	1511	1646
ENSMUSG00000015365.15	Mov10l1	-0.58678	-1.76991	0.693992	0.410751	1	4	6	1	7	2	9
ENSMUSG00000015377.10	Dennd6b	0.0173914	3.95156	0.00911443	0.924614	1	352	395	259	382	332	358
ENSMUSG00000015396.4	Cd83	-0.623894	5.02438	7.06522	0.0140207	0.312189	611	541	595	743	1266	918
ENSMUSG00000015401.12	Cltrn	0.766697	-2.53332	0.496245	0.486057	1	1	3	1	1	2	0
ENSMUSG00000015405.15	Ace2	0.23321	3.97766	2.04765	0.162537	1	333	359	486	356	344	399
ENSMUSG00000015437.5	Gzmb	-0.809177	3.11038	4.22473	0.051467	0.620886	153	108	123	228	221	284
ENSMUSG00000015441.4	Gzmf	0	-3.45398	0	1	1	0	0	0	0	0	0
ENSMUSG00000015443.9	Gzmn	0	-3.49827	0	1	1	0	0	0	0	0	0
ENSMUSG00000015451.16	C4a	-0.296556	0.657662	1.05576	0.311598	1	30.37	43.04	24.76	39.17	45.88	45.02
ENSMUSG00000015452.14	Ager	0.0166141	10.6045	0.0198229	0.888882	1	31738	29412	34949	30979	33686	39197
ENSMUSG00000015461.15	Atf6b	0.0589798	5.83636	0.68413	0.414062	1	1284	1373	1236	1270	1448	1336
ENSMUSG00000015467.14	Egfl8	-0.0902817	1.31798	0.144853	0.705923	1	57	40	53	56.07	62	56
ENSMUSG00000015468.14	Notch4	-0.0364586	7.31426	0.0919152	0.763713	1	3643	3997	3218	3843	3864	4355
ENSMUSG00000015474.16	Ppt2	-0.0228571	4.97755	0.0762239	0.784189	1	649	721	641	760.31	651	808
ENSMUSG00000015476.6	Prrt1	0.0796369	2.03752	0.1257	0.72517	1	90	111	62	103	72	93
ENSMUSG00000015478.13	Rnf5	-0.130776	4.67558	2.14034	0.152854	0.994087	531.19	514.26	475.09	607.89	576.79	622.7
ENSMUSG00000015484.3	Fam163a	-1.50358	-2.23144	2.10187	0.156482	1	0	1	2	8	1	1
ENSMUSG00000015488.14	Cacfd1	-0.293131	5.39121	5.37118	0.027195	0.45274	893	906	690	1125	1125	1045
ENSMUSG00000015501.10	Hivep2	0.444897	5.80931	29.3574	5.24039e-06	0.00403372	1774.46	1504	1420.32	1234.17	1166.42	1347.25
ENSMUSG00000015519.12	2310057J18Rik	0	-3.49827	0	1	1	0	0	0	0	0	0
ENSMUSG00000015522.18	Arnt	-0.0594508	6.35826	0.425868	0.518508	1	1820	2066	1625	2112	2076	2025
ENSMUSG00000015533.9	Itga2	0.220714	4.95403	4.81577	0.0352863	0.516382	809	873	695	752	706	750
ENSMUSG00000015536.14	Mocs2	0.0660307	5.13155	0.624979	0.434803	1	770	774	735	775	784	806
ENSMUSG00000015542.17	Nat9	0.12045	4.14742	1.41188	0.243158	1	389	407	433	397	363	473
ENSMUSG00000015568.16	Lpl	-0.139872	7.70858	0.680317	0.417178	1	4162	5808	3568	5735	4931	5397
ENSMUSG00000015575.15	Atp6v0e	-0.131024	6.15088	0.729305	0.400783	1	1369	1433	1393	1732	1571	1693
ENSMUSG00000015579.5	Nkx2-5	-0.104935	-1.77639	0.0239601	0.877922	1	3	2	6	4	3	6
ENSMUSG00000015597.17	Zfp318	0.155351	5.22323	2.35845	0.134063	0.946	979	926	791	866	880	876
ENSMUSG00000015599.9	Ttbk1	-0.183812	-0.039591	0.221537	0.640943	1	12	20	15	22	12	24
ENSMUSG00000015605.6	Srf	-0.165523	5.62138	2.83199	0.101767	0.864904	970	1047	900	1161	1187	1199
ENSMUSG00000015619.10	Gata3	-0.00305186	3.72377	0.000294073	0.986431	1	306	298	256	271	363	299
ENSMUSG00000015627.5	Gata5	-0.0875166	3.6604	0.298397	0.588534	1	282.98	215	235	270.94	290.94	285
ENSMUSG00000015647.9	Lama5	0.176976	7.6095	1.08963	0.306441	1	5073	7038	4089	5474	5215	4706
ENSMUSG00000015652.9	Steap1	-0.302194	0.749356	1.12889	0.295665	1	40	26	33	36	48	49
ENSMUSG00000015653.13	Steap2	0.114765	4.42833	0.840734	0.365786	1	598	577	428	480	628	489
ENSMUSG00000015656.17	Hspa8	0.200527	10.307	2.72616	0.108127	0.888038	37183.3	31667.4	33834.2	29264	34329	33663.4
ENSMUSG00000015659.12	Serac1	0.148555	2.60587	0.72582	0.400333	1	147.45	161	127.39	163.97	140.24	121
ENSMUSG00000015665.8	Awat1	-0.458352	-2.41152	0.2854	0.596736	1	5	2	3	3	11	1
ENSMUSG00000015668.13	Pdzd11	-0.193485	4.52462	2.28054	0.140447	0.963757	471.45	436.04	406.11	535.86	543.96	550.33
ENSMUSG00000015671.11	Psma2	-0.164054	6.19575	1.68393	0.204165	1	1439	1349	1451	1659	1693	1823
ENSMUSG00000015672.4	Mrpl32	0.0592345	4.34085	0.25439	0.617325	1	478	447	397	482	427	467
ENSMUSG00000015697.14	Setdb1	-0.0289906	5.70354	0.0731796	0.788434	1	1208.79	1336.99	1000.95	1342.93	1305.79	1261.32
ENSMUSG00000015702.13	Anxa9	0.0967774	2.2715	0.336891	0.56554	1	105	132	92	121	116	95
ENSMUSG00000015709.9	Arnt2	-0.809416	1.33773	8.57127	0.00611943	0.198912	48.63	27	22	64	69	52
ENSMUSG00000015711.8	Prune1	-0.00918614	4.84563	0.0119755	0.913517	1	564	683	551	687	598	676
ENSMUSG00000015714.11	Cers2	0.0365567	7.92407	0.20699	0.652092	1	5261	5642	4990	5646	5531	5634
ENSMUSG00000015721.18	Nlrp5	1.89316	-3.43207	1.38696	0.25326	1	1	0	0	0	0	0
ENSMUSG00000015733.13	Capza2	-0.139645	7.33103	2.58332	0.117446	0.909719	3500	3340	3193	3647	4230	4127
ENSMUSG00000015745.9	Plekho1	-0.185813	5.88022	2.16932	0.150965	0.987601	1120	1312	1119	1497	1558	1321
ENSMUSG00000015747.5	Vps45	0.0100392	3.60898	0.00753887	0.93133	1	313	247	273	284	277	340
ENSMUSG00000015748.13	Prpf3	-0.0990687	4.61099	1.446	0.237659	1	540	521	462	619	594	555
ENSMUSG00000015749.12	Anp32e	0.149805	6.73668	3.93673	0.0555424	0.644351	2624	2450	2492	2422	2335	2666
ENSMUSG00000015750.15	Aph1a	-0.177263	7.10205	3.15573	0.0848075	0.790999	2657.21	2645.14	2806.63	3333.03	3156.08	3504.92
ENSMUSG00000015755.16	Tab2	0.00818911	7.04085	0.01714	0.896627	1	2921	3251	2628	3349	3075	3048
ENSMUSG00000015757.10	Ppil4	0.0214089	5.50401	0.089172	0.76709	1	1070	1142	848	1102	1054	1102
ENSMUSG00000015759.11	Cnih1	0.0447709	5.80991	0.205712	0.653094	1	1279.99	1164.98	1203.95	1269.98	1257.95	1320.98
ENSMUSG00000015766.14	Eps8	0.0461404	5.44188	0.289082	0.594388	1	1052	1160	1000	1050	1233	1088
ENSMUSG00000015776.12	Med22	-0.0953453	5.92791	2.16128	0.150921	0.987511	1329	1282	1178	1499	1456	1437
ENSMUSG00000015787.15	Abo	0	-3.47598	0	1	1	0	0	0	0	0	0
ENSMUSG00000015790.16	Surf1	-0.0479991	5.11635	0.202007	0.65602	1	715	710	713	816.37	739.47	849.57
ENSMUSG00000015804.14	Med28	0.00932394	5.87022	0.00347988	0.953409	1	1295	1079	1270	1294	1308	1347
ENSMUSG00000015806.12	Qdpr	-0.0714033	5.49154	0.265831	0.610066	1	931.76	816	904.72	968	998	1071
ENSMUSG00000015812.8	Gnrh1	-1.01772	-0.834654	6.92083	0.0128101	0.296593	7	5	6	12	14	14
ENSMUSG00000015829.13	Tnr	1.05625	-0.408606	4.05939	0.0527828	0.629554	14.34	10	37.86	6	11	16
ENSMUSG00000015837.15	Sqstm1	0.0699318	8.51893	0.564468	0.457748	1	7337.65	9453.26	8323.49	9440.89	7777.17	8776.18
ENSMUSG00000015839.6	Nfe2l2	0.0938309	7.49571	2.23521	0.144324	0.97209	4365	4569	4071	4394	4236	4596
ENSMUSG00000015843.10	Rxrg	-0.05175	0.0840107	0.0358842	0.850906	1	17	27	21	29	23	21
ENSMUSG00000015846.15	Rxra	0.100562	6.84589	1.33468	0.256205	1	2448	3167	2464	2984	2467	2708
ENSMUSG00000015850.11	Adamtsl4	0.0973443	6.43449	0.410041	0.527471	1	1784	3071	1799	2507	2155	2028
ENSMUSG00000015852.13	Fcrls	-0.709226	3.71627	7.87643	0.00969832	0.255583	245	311	235	352	709	333
ENSMUSG00000015854.7	Cd5l	0.96722	-0.67465	1.53705	0.226711	1	9	42	3	7	14	8
ENSMUSG00000015869.16	Prpsap1	-0.00217611	5.44885	0.000989401	0.975095	1	908	968	881	1055	940	1003
ENSMUSG00000015879.8	Fam184b	-0.391673	-2.29788	0.167052	0.685364	1	3.15	1	0	0	3	3
ENSMUSG00000015880.13	Ncapg	-0.626832	2.71668	3.97456	0.0570369	0.652973	99.89	96.98	66.1	114.1	165.67	158.73
ENSMUSG00000015882.18	Lcorl	0.435969	3.7732	12.8713	0.00105803	0.0757203	447.11	359.02	269.9	266.9	300.33	291.27
ENSMUSG00000015889.8	Lta4h	-0.0409511	5.99977	0.289587	0.594068	1	1320	1421	1299	1558	1487	1467
ENSMUSG00000015890.2	Amdhd1	0.577336	-1.89065	0.889913	0.352301	1	6	5	3	5	3	2
ENSMUSG00000015932.8	Dstn	0.0911136	8.85044	0.827762	0.369465	1	10275	9747	10278	9422	10087	11491
ENSMUSG00000015937.15	H2afy	-0.0792654	6.5933	0.859534	0.360547	1	2149.78	2093.19	1745.03	2168.5	2289.04	2393.51
ENSMUSG00000015942.9	Gtf2ird2	-0.0655021	3.72405	0.338627	0.564546	1	289.01	300.36	237	306.28	316.23	313.12
ENSMUSG00000015943.11	Bola1	0.210711	3.23322	1.4328	0.239768	1	230	201	236	193	195	241
ENSMUSG00000015944.9	Castor2	0.297468	5.47239	12.0789	0.00143915	0.0880939	1167	1336	1038	1059	1056	1001
ENSMUSG00000015947.10	Fcgr1	-0.610127	2.87669	8.08076	0.00781416	0.227328	165	163	123	231	302	210
ENSMUSG00000015950.13	Ncf1	-0.342657	5.89421	7.87737	0.00849537	0.237714	1225.99	1121.64	968	1447.72	1714.77	1386.88
ENSMUSG00000015957.12	Wnt11	0.201975	3.30908	2.98801	0.0931549	0.829094	229	274	273	258	208	269
ENSMUSG00000015961.8	Adss	0.00694212	6.15383	0.00907534	0.924676	1	1592	1536	1501	1603	1719	1684
ENSMUSG00000015962.5	1700016C15Rik	1.16937	-1.88287	2.60237	0.116151	0.907911	6	5	8	3	3	3
ENSMUSG00000015966.17	Il17rb	-0.179022	1.02978	0.38942	0.53686	1	37	52	33	38	62	49
ENSMUSG00000015968.18	Cacna1d	0.15127	5.59878	2.08529	0.158076	1	1156.71	1318.18	901.27	1069.75	1104.53	1105.03
ENSMUSG00000015970.19	Chdh	0.25433	1.97627	2.0758	0.158998	1	91.29	126.82	100.73	102.22	90.44	96.97
ENSMUSG00000015971.5	Actr8	0.0169737	5.21774	0.0542849	0.817196	1	789	864	786	843	852	923
ENSMUSG00000015980.14	Lrrc27	-0.138074	1.89112	0.699269	0.408996	1	71	84.95	78.9	83	95.93	101.96
ENSMUSG00000015981.12	Stk32c	-0.537986	1.44855	5.8553	0.021153	0.390514	27	46	38	74	51	50
ENSMUSG00000015994.10	Fnta	0.0491621	5.93848	0.284804	0.597117	1	1398	1342	1296	1487	1298	1455
ENSMUSG00000016018.4	Mtrex	0.000584789	5.8804	4.30967e-05	0.994801	1	1363.81	1325.81	1210.47	1345.71	1422.29	1462.65
ENSMUSG00000016024.9	Lbp	-0.239262	6.00717	5.09913	0.0306174	0.480296	1411	1703	1008	1908	1732	1590
ENSMUSG00000016028.10	Celsr1	0.450045	5.71824	29.0411	5.71562e-06	0.00416797	1553	1572	1334	1092	1231	1213
ENSMUSG00000016087.13	Fli1	-0.418327	5.20812	23.8196	2.57446e-05	0.00917656	802	731	678	1073	998	1137
ENSMUSG00000016128.14	Stard13	0.208022	7.19948	3.70402	0.0628687	0.685336	3682	4208	3248	3531	3362	3538
ENSMUSG00000016150.15	Tenm1	0.0760086	-3.30855	0.00228868	0.96218	1	0	1	0	0	1	0
ENSMUSG00000016179.11	Camk1g	-1.169	-1.77975	2.42867	0.128597	0.936952	3	3	0	4	7	4
ENSMUSG00000016181.9	Utp25	-0.118779	3.91302	1.59877	0.214865	1	340	306	311	404	379	346
ENSMUSG00000016194.14	Hsd11b1	0.179822	7.65459	2.30347	0.138617	0.959491	4637	4926	4660	4943	4044	4666
ENSMUSG00000016200.14	Syt14	0.109016	0.420737	0.168626	0.683969	1	40	20	30	28	27	36
ENSMUSG00000016206.6	H2-M3	-0.395511	4.59257	11.7752	0.00162203	0.0946634	450	444	424	622	569	694
ENSMUSG00000016239.11	Lonrf3	1.0805	1.71046	25.587	1.52237e-05	0.00674968	149	105	134	57	68	75
ENSMUSG00000016252.7	Atp5e	-0.264123	6.22804	1.7791	0.194975	1	1371	1258	1440	1676	1786	1869
ENSMUSG00000016253.12	Nelfcd	-0.096701	5.07277	1.8	0.188799	1	683	767	608	798	754	831
ENSMUSG00000016255.5	Tubb1	0.364887	2.96191	0.691567	0.414367	1	268	144	284	106	209	280
ENSMUSG00000016256.10	Ctsz	-0.487208	7.4831	8.64587	0.00686711	0.211317	2838	3020	2945	3920	5294	4188
ENSMUSG00000016257.15	Prelid3b	-0.12027	4.85025	0.959767	0.334316	1	609	570	596	689	683	728
ENSMUSG00000016262.14	Sertad4	0.0230138	2.28656	0.0206871	0.886502	1	107	106	76	96	113	98
ENSMUSG00000016283.13	H2-M2	-0.882136	3.31089	5.1102	0.0336363	0.504918	83	102	84	105	248	184
ENSMUSG00000016308.12	Ube2a	0.0273662	4.93652	0.0798398	0.779265	1	665	631	635	667	698	695
ENSMUSG00000016319.3	Slc25a5	-0.185315	7.87607	1.90274	0.178074	1	4729.65	4386.23	4752.29	5231.43	5943.43	6006.93
ENSMUSG00000016327.9	Atp1b4	0	-3.45384	0	1	1	0	0	0	0	0	0
ENSMUSG00000016344.14	Ppdpf	0.00917703	5.28149	0.00340364	0.953912	1	798.4	831.07	863.96	948.56	854.9	894.63
ENSMUSG00000016346.17	Kcnq2	-1.52723	-2.84028	1.41372	0.242857	1	2	0	0	1	2	4
ENSMUSG00000016349.10	Eef1a2	-0.721171	2.61443	3.43377	0.0765028	0.752091	90	134	90	213	81	268
ENSMUSG00000016356.18	Col20a1	0.175091	2.31525	0.518959	0.476452	1	141	147	98	101	160	107
ENSMUSG00000016382.15	Pls3	0.0219625	8.01093	0.0687645	0.794761	1	5458	5374	5522	5340	5810	6392
ENSMUSG00000016386.15	Mpped2	-0.086707	1.8025	0.193824	0.6626	1	80	61	61	81	70	82
ENSMUSG00000016409.4	Nkap	0.113642	4.45571	1.433	0.239736	1	539	574	442	532	516	506
ENSMUSG00000016427.7	Ndufa1	-0.306572	4.62919	2.08035	0.162019	1	461	414	438	573	625	568
ENSMUSG00000016458.14	Wt1	0.159238	0.803267	0.112798	0.739665	1	49	51	15	25	44	41
ENSMUSG00000016477.18	E2f3	-0.330677	3.80334	7.56822	0.00953849	0.253784	303	253	223	330	346	386
ENSMUSG00000016481.15	Cr1l	-0.0388732	6.47732	0.321971	0.574235	1	1895.47	2016.41	1782.5	2119.59	2084.35	2142.54
ENSMUSG00000016487.15	Ppfibp1	0.167931	6.94315	4.24976	0.0471399	0.595383	3026.99	3416.97	2566.99	2997	2720	2954.99
ENSMUSG00000016493.13	Cd46	0.425036	2.95566	4.82983	0.0350371	0.514014	240.57	227.44	161.24	162.03	142.99	201.5
ENSMUSG00000016494.9	Cd34	-0.233524	7.93304	3.85558	0.0579949	0.659175	4871.91	4389.78	4220.89	5465.89	6022.87	5719.91
ENSMUSG00000016495.12	Plgrkt	-0.133065	5.36362	1.29677	0.262937	1	938	969	704	1092	955	1046
ENSMUSG00000016496.7	Cd274	-0.719102	5.32921	3.73253	0.0662143	0.701512	671.36	815.52	565.56	986.27	1327.77	1334.14
ENSMUSG00000016498.10	Pdcd1lg2	-2.15684	1.50436	10.1542	0.0041641	0.159026	23	26	18	35	202	86
ENSMUSG00000016503.17	Gtf3a	-0.20414	4.51101	3.2769	0.0793023	0.766483	413.37	450.98	406.93	592.67	484.59	512.53
ENSMUSG00000016510.11	Mtif3	0.0720308	4.10329	0.615155	0.438403	1	336.63	387.02	349.07	381.33	348.41	378.47
ENSMUSG00000016520.7	Lnx2	-0.30408	5.70368	7.48859	0.00988714	0.258067	929	1361	737	1357	1372	1284
ENSMUSG00000016524.12	Il19	1.88842	-3.26949	1.24652	0.274326	1	0	1	0	0	0	0
ENSMUSG00000016526.8	Dyrk3	0.283565	2.43819	3.42511	0.0731083	0.734542	137	139	142	118	110	146
ENSMUSG00000016528.10	Mapkapk2	-0.0875737	7.31607	0.82927	0.369035	1	3056	3193	3206	3601	3442	3897
ENSMUSG00000016529.5	Il10	-2.76985	-0.996808	19.071	0.000115853	0.0208464	2	3	2	6	27	21
ENSMUSG00000016534.15	Lamp2	0.0925942	8.29352	1.52416	0.22564	1	7793	7922	6623	7111	7991	7579
ENSMUSG00000016541.10	Atxn10	-0.108889	6.96777	1.52953	0.224843	1	2431	2462	2442	2937	2696	2974
ENSMUSG00000016552.13	Foxred2	-0.0210881	2.47977	0.0161062	0.899775	1	115	131	106	130	123	134
ENSMUSG00000016554.9	Eif3d	-0.195274	6.23004	4.91703	0.0335339	0.504337	1470.89	1541.74	1469.69	1836.08	1789.48	1953.83
ENSMUSG00000016559.14	H3f3b	0.143274	8.98586	1.47873	0.232531	1	11177.8	11210.5	12151.2	10712	11159.3	12242.1
ENSMUSG00000016619.10	Nup50	-0.115	5.74049	2.13769	0.153101	0.994087	1151	1212	1003	1265	1401	1280
ENSMUSG00000016624.15	Phf21b	-0.0972391	1.4328	0.136884	0.713743	1	46	69	40	69	43	67
ENSMUSG00000016626.10	Nlrp14	0	-3.49827	0	1	1	0	0	0	0	0	0
ENSMUSG00000016637.7	Ift27	-0.125663	3.78579	0.990196	0.326877	1	248	263	260	296	297	322
ENSMUSG00000016664.16	Pacsin2	-0.0545166	7.19128	0.509563	0.480306	1	3144	3549	2883	3442	3473	3860
ENSMUSG00000016756.17	Cmah	0.451415	4.88453	3.45532	0.0758639	0.749323	774	833	542	572	571	550
ENSMUSG00000016757.11	Ttll12	-0.12864	4.59153	1.86072	0.181699	1	507	525	424	573	575	575
ENSMUSG00000016758.4	Bik	0.258943	3.11326	2.6957	0.11004	0.893688	226	228	187	223	173	184
ENSMUSG00000016763.15	Scube1	0.101579	4.63242	0.558932	0.460126	1	524	749	463	652	547	544
ENSMUSG00000016831.12	Tox4	0.000769843	6.41943	0.000158249	0.990038	1	1949.6	2078.24	1729.45	2056.84	2077.13	2099.07
ENSMUSG00000016833.14	Mrps18c	-0.138439	3.83448	0.453735	0.506341	1	288.97	248.93	278.97	307.87	315.94	355.95
ENSMUSG00000016918.15	Sulf1	-0.0611562	5.59215	0.149912	0.701747	1	1249	1525	806	1398	1391	1216
ENSMUSG00000016921.14	Srsf6	0.0234833	7.83896	0.0291995	0.865501	1	5566	5443	4182	5387	5202	5566
ENSMUSG00000016933.17	Plcg1	0.0838633	7.4668	0.502656	0.483344	1	4006.93	4775.85	3469.94	4675.98	3775.95	4037.99
ENSMUSG00000016940.18	Kctd2	-0.00987414	5.68421	0.0105204	0.918921	1	1044	1095	1130	1333	1036	1217
ENSMUSG00000016942.6	Tmprss6	0.12835	-1.37357	0.0788192	0.792871	1	3	7	11	6	7	8
ENSMUSG00000016946.6	Kctd5	-0.224494	4.99549	8.34314	0.00676052	0.209433	694	671	545	799	806	810
ENSMUSG00000016982.6	Pom121l2	2.68952	-3.34875	2.88817	0.102564	0.868214	0	1	1	0	0	0
ENSMUSG00000016984.7	Etaa1	-0.0344144	3.81596	0.125741	0.725127	1	284	289	295	327	322	318
ENSMUSG00000016995.17	Matn4	-0.021843	6.18836	0.0504623	0.823635	1	1668.79	1450.33	1409.52	1548.44	1793.24	1648.75
ENSMUSG00000016998.2	Svs4	0	-3.49827	0	1	1	0	0	0	0	0	0
ENSMUSG00000017000.2	Svs6	0	-3.49827	0	1	1	0	0	0	0	0	0
ENSMUSG00000017002.14	Slpi	0.0730505	6.2186	0.238486	0.629178	1	572	695	651	614	713	654
ENSMUSG00000017003.7	Svs3a	0	-3.49827	0	1	1	0	0	0	0	0	0
ENSMUSG00000017004.7	Svs5	0	-3.49827	0	1	1	0	0	0	0	0	0
ENSMUSG00000017007.9	Rbpjl	0.0859069	6.15895	0.414924	0.524524	1	1758.21	1628.67	1095.48	1545.56	1565.76	1436.25
ENSMUSG00000017009.3	Sdc4	-0.164077	7.50109	4.46404	0.0422019	0.56361	3936	3909	3523	4079	5018	4717
ENSMUSG00000017049.4	Ccdc70	0	-3.49827	0	1	1	0	0	0	0	0	0
ENSMUSG00000017057.9	Il13ra1	0.113619	6.0994	1.23117	0.275137	1	1792	1567	1699	1645	1669	1778
ENSMUSG00000017064.4	Prl5a1	0	-3.49827	0	1	1	0	0	0	0	0	0
ENSMUSG00000017119.19	Nbr1	0.157992	7.29074	3.94833	0.0552029	0.643001	3711	4335	3402	3826	3522	3758
ENSMUSG00000017132.17	Cyth1	-0.272637	5.98503	19.8547	8.9479e-05	0.0180328	1258	1294	1091	1550	1595	1623
ENSMUSG00000017144.8	Rnd3	-0.137822	4.57992	1.79764	0.189081	1	521	559	460	670	613	551
ENSMUSG00000017146.12	Brca1	-0.456995	2.35623	2.39848	0.132685	0.943608	94	80	68	86	134	140
ENSMUSG00000017165.1	Gast	-1.80834	-3.45393	1.16315	0.297558	1	0	0	0	0	0	1
ENSMUSG00000017167.6	Cntnap1	0.239661	2.45338	1.19964	0.28126	1	134.25	211.46	102.54	139.19	117.12	151.46
ENSMUSG00000017176.17	Nt5c3b	-0.0357207	4.4526	0.143146	0.707577	1	438.38	476.26	428.47	571.42	472.62	449.59
ENSMUSG00000017188.3	Coa3	-0.0206169	5.32808	0.0213111	0.884955	1	806	804	849	951	851	915
ENSMUSG00000017195.15	Zpbp2	0.0321309	-1.30962	0.00374264	0.951584	1	9	4	4	3	8	7
ENSMUSG00000017204.4	Gsdma	-1.81072	-3.34877	1.25928	0.272337	1	0	0	0	1	0	0
ENSMUSG00000017210.14	Med24	0.0491916	5.44586	0.448175	0.507823	1	1019	1041	902	1009	1019	1076
ENSMUSG00000017211.14	Gsdma2	0	-3.47593	0	1	1	0	0	0	0	0	0
ENSMUSG00000017221.14	Psmd3	-0.106474	6.53001	2.67492	0.111368	0.896476	1897	1926	1841	2289	2085	2254
ENSMUSG00000017264.16	Exosc10	0.0414841	5.61493	0.38738	0.537923	1	1071	1172	1055	1129	1147	1203
ENSMUSG00000017286.15	Glod4	0.0639955	5.31861	0.202345	0.656233	1	813.39	754.8	1030.03	889	813.26	1023.48
ENSMUSG00000017288.15	Vps53	0.0308985	5.06981	0.133584	0.717058	1	717	756	747	800	784	779
ENSMUSG00000017291.13	Taok1	0.180577	6.73743	5.33384	0.0272606	0.45288	2790	2750	2270	2416	2505	2539
ENSMUSG00000017299.13	Dnttip1	-0.137679	4.0399	1.91292	0.175852	1	317	327	318	398	348	404.99
ENSMUSG00000017300.9	Tnnc2	-8.7274	-0.416187	13.584	0.00127766	0.0832993	0	0.39	0	0	1	352.19
ENSMUSG00000017307.16	Acot8	-0.0920764	3.56294	0.824867	0.370293	1	230.07	259.69	207.52	241.15	284.21	279.34
ENSMUSG00000017309.11	Cd300lg	0.151462	4.22569	0.534917	0.47134	1	368	679	364	572	336	459
ENSMUSG00000017310.7	Spint4	0	-3.45378	0	1	1	0	0	0	0	0	0
ENSMUSG00000017311.15	Pyy	0	-3.47589	0	1	1	0	0	0	0	0	0
ENSMUSG00000017314.12	Mpp2	-0.166652	4.33842	2.59537	0.116625	0.908569	360	498	363	508	487	487
ENSMUSG00000017316.13	Ppy	-1.8708	-1.71571	4.20501	0.0482498	0.602671	0	1	2	6	4	3
ENSMUSG00000017344.4	Vtn	-0.113621	4.4274	0.860583	0.360257	1	450	443	472	593	472	544
ENSMUSG00000017376.15	Nlk	0.0432326	5.34074	0.309393	0.581775	1	969	913	773	926	909	956
ENSMUSG00000017386.10	Traf4	0.0798302	4.3144	0.640768	0.429112	1	448	454	387	452	451	418
ENSMUSG00000017390.15	Aldoc	-0.0913482	3.08021	0.378214	0.542745	1	175	160	177	209	192	193
ENSMUSG00000017400.10	Stac2	-0.48085	2.31017	4.45776	0.0423383	0.563774	66	74	81	87	169	79
ENSMUSG00000017404.12	Rpl19	-0.035149	8.7768	0.0297777	0.864445	1	8268.74	7936.61	9454.55	9647.39	9072.4	10022.2
ENSMUSG00000017405.14	Nek8	-0.0947376	3.73222	0.647423	0.426748	1	292	296	238	302	316	337
ENSMUSG00000017412.15	Cacnb4	0.225573	0.727772	0.618482	0.437178	1	43.52	27.4	25.2	23.02	32.1	33.88
ENSMUSG00000017417.14	Plxdc1	-0.0807635	4.46053	0.638184	0.430036	1	499	502	432	628	482	533
ENSMUSG00000017418.14	Arl5b	0.130695	5.35152	1.87318	0.180283	1	1079	1009	840	980	985	929
ENSMUSG00000017421.18	Zfp207	-0.0694932	7.09663	0.714924	0.403854	1	3253	2836	2428	3018	3333	3325
ENSMUSG00000017428.16	Psmd11	-0.129859	5.99002	3.55265	0.0682108	0.710159	1339.55	1485.61	1143.44	1552.71	1579.82	1563.13
ENSMUSG00000017446.14	C1qtnf1	-0.242051	5.20391	6.13006	0.0185485	0.363371	750.57	907.49	635.88	943.69	1085.17	897.49
ENSMUSG00000017453.4	Pipox	-0.0490572	0.199282	0.0308991	0.861531	1	23	21	21	32	22	19
ENSMUSG00000017466.9	Timp2	-0.133278	9.37967	3.02863	0.091051	0.817983	13633	16189	13513	17868	16888	16753
ENSMUSG00000017478.15	Zc3h18	0.0613023	6.01419	0.565772	0.457233	1	1449.9	1672.93	1301.94	1526.78	1564.03	1495.96
ENSMUSG00000017485.11	Top2b	0.152816	6.93972	4.68727	0.0376568	0.5343	3132.24	3132.93	2589.56	2864.22	2875.3	2882.94
ENSMUSG00000017491.9	Rarb	0.0377896	1.88382	0.037141	0.84835	1	88.76	73.07	99.44	96.78	75.7	106.06
ENSMUSG00000017493.12	Igfbp4	-0.44638	8.06067	16.3935	0.000289641	0.0380716	4374	5771	4655	7199	7422	7226
ENSMUSG00000017499.15	Cdc6	-0.771784	2.26296	6.98354	0.0131455	0.300551	85	66	53	83	149	144.99
ENSMUSG00000017548.15	Suz12	0.0352722	5.90352	0.271998	0.605449	1	1357	1353	1191	1316	1390	1422
ENSMUSG00000017550.14	Atad5	-0.0699262	2.64375	0.108793	0.743591	1	147	127	93	102	160	154
ENSMUSG00000017561.16	Crlf3	-0.12695	5.88648	3.66684	0.0641363	0.692209	1280	1217	1094	1406	1377	1471
ENSMUSG00000017588.2	Krt27	0	-3.45381	0	1	1	0	0	0	0	0	0
ENSMUSG00000017607.9	Tns4	-0.179319	1.53147	0.837786	0.366618	1	77	61	49	71	81	77
ENSMUSG00000017615.12	Tnfaip1	-0.105455	7.53815	1.67698	0.204242	1	3854	4116	3332	4654	4287	4218
ENSMUSG00000017631.19	Abr	0.02867	6.77251	0.140059	0.710597	1	2434	2722	2217	2579	2555	2695
ENSMUSG00000017639.13	Rab11fip4	0.00668741	4.53004	0.00356683	0.952734	1	533	533	532	524	559	648
ENSMUSG00000017652.16	Cd40	-0.153854	4.25238	1.56299	0.219951	1	408	388	395	385	566	489
ENSMUSG00000017664.16	Slc35c2	-0.0650396	5.23657	0.439706	0.511833	1	785	790	742	868	853	912
ENSMUSG00000017667.9	Zfp334	0.220038	4.0707	5.99429	0.019789	0.375977	422	478	380	424	364	402
ENSMUSG00000017670.16	Elmo2	-0.011819	6.54532	0.0243746	0.876879	1	2018	2373	1903	2462	2180	2229
ENSMUSG00000017677.11	Wsb1	-0.0113893	6.70849	0.00636422	0.936991	1	2586	2580	2016	2679	2543	2605
ENSMUSG00000017679.16	Ttpal	-0.195131	5.68904	5.14376	0.0299458	0.474384	1034	1221	830	1222	1326	1261
ENSMUSG00000017686.17	Rhot1	0.0103104	5.75023	0.0218133	0.883476	1	1225	1260	1115	1295	1276	1306
ENSMUSG00000017688.14	Hnf4g	2.7046	-2.89791	4.73825	0.036696	0.527405	4	1	3	0	1	0
ENSMUSG00000017692.8	Rhbdl3	-0.168837	2.60086	1.05818	0.311053	1	117	164	84	150	142	149
ENSMUSG00000017697.3	Ada	-0.201971	1.98149	0.93021	0.341767	1	78	92	67	117	79	99
ENSMUSG00000017707.9	Serinc3	0.0907922	10.004	0.648985	0.426197	1	20114	29706	20734	24626	22559	24390
ENSMUSG00000017713.9	Tha1	-0.116767	3.18549	0.599408	0.444271	1	196	205	151.98	195	229.99	223
ENSMUSG00000017715.11	Pgs1	-0.0882501	6.49524	1.35559	0.252585	1	2058	1897.99	1731	2167	2207	2183
ENSMUSG00000017716.15	Birc5	-1.09147	3.52984	10.3584	0.00380007	0.151404	145	124	92	203	307	322
ENSMUSG00000017718.15	Afmid	-0.0346335	2.63967	0.0367492	0.849142	1	131.49	113.69	107.19	126.05	124.63	141.15
ENSMUSG00000017720.2	Trp53tg5	0.0776644	-3.30879	0.00239135	0.961398	1	0	1	0	1	0	0
ENSMUSG00000017721.15	Pigt	-0.260618	6.18279	11.6093	0.00173228	0.0978661	1329.46	1538.41	1252.01	1829.28	1815.81	1698.44
ENSMUSG00000017723.11	Wfdc2	0.0787372	9.06943	0.359115	0.553265	1	11994	11773	12869	13887	10804	13165
ENSMUSG00000017724.14	Etv4	-0.974455	-0.498258	5.42561	0.0260594	0.444929	13	4	4	13	19	13
ENSMUSG00000017733.4	Eppin	0.532434	-1.77658	0.62164	0.436021	1	3	12	4	3	5	6
ENSMUSG00000017734.15	Dbndd2	-0.0875852	5.28396	0.835132	0.367369	1	812	815	829	947	891	1003
ENSMUSG00000017737.2	Mmp9	-0.25879	4.28393	0.456427	0.506259	1	500	345	563	477	563	812
ENSMUSG00000017740.17	Slc12a5	0.0689478	2.55333	0.129011	0.72173	1	135	214	138	212	139	150
ENSMUSG00000017747.13	Ghdc	-0.0947668	4.19758	1.02369	0.318948	1	423	430	358	457	460	484
ENSMUSG00000017754.13	Pltp	-0.128711	8.80313	1.59486	0.215412	1	7870.48	9909.03	9813.23	11086.5	9724.63	12085.2
ENSMUSG00000017756.9	Slc12a7	-0.0568379	6.59871	0.250385	0.620101	1	2128	2946	1922	2944	2371	2532
ENSMUSG00000017760.16	Ctsa	-0.226306	7.51326	11.0958	0.00212756	0.10819	3479.14	3588.3	3353.6	4350.65	4496.92	4390.99
ENSMUSG00000017764.2	Zswim1	-0.10322	3.62693	0.74184	0.395238	1	254	267	259	300	308	302.55
ENSMUSG00000017765.17	Slc12a4	-0.160046	6.39178	3.67336	0.0639118	0.690863	1734.2	1998.21	1558.57	2174.24	2137.22	2083.47
ENSMUSG00000017767.3	Spata25	0.0779928	-1.62021	0.0186534	0.892188	1	8	7	4	3	6	10.45
ENSMUSG00000017774.19	Myo1c	-0.00627146	8.716	0.00875797	0.926001	1	9062	9629	8464	9620	9703	10267
ENSMUSG00000017776.15	Crk	-0.0499565	7.51034	0.570938	0.455203	1	4005	4238	3693	4486	4405	4509
ENSMUSG00000017778.14	Cox7c	-0.0372492	5.71649	0.0532396	0.819331	1	1067.82	965.52	1105.57	1150.96	1123.06	1240.1
ENSMUSG00000017781.17	Pitpna	-0.15067	7.37145	3.17405	0.083948	0.786375	3412	3252	3090	3918	3937	3903
ENSMUSG00000017801.15	Mlx	-0.189387	5.08558	3.87065	0.0575212	0.655942	701.65	641.26	619.15	819.6	805.46	804.53
ENSMUSG00000017802.14	Retreg3	-0.0705814	6.67254	1.00984	0.322195	1	2059	2382	1967	2600	2318	2373
ENSMUSG00000017817.11	Jph2	-0.245884	4.90706	4.72863	0.0368752	0.528078	569	646	530	732	741	769
ENSMUSG00000017830.15	Dhx58	-0.784398	3.82386	8.12697	0.00895187	0.244998	287.98	403.97	259	383.97	861.91	516
ENSMUSG00000017831.8	Rab5a	0.211201	6.25821	8.8523	0.0054181	0.185701	1922.86	1993.96	1719.67	1708.98	1710	1860.98
ENSMUSG00000017832.2	Hspb9	-1.62315	-1.6784	6.36856	0.0165689	0.344115	0	2	4	12	5	4
ENSMUSG00000017837.12	Nkiras2	-0.0852799	5.24235	0.688082	0.41273	1	772.47	838.66	716.19	956.15	848.28	872.13
ENSMUSG00000017843.14	Ppp2r5c	-0.0404122	7.02295	0.429898	0.516548	1	2822	2902	2593	3117	3098	3063
ENSMUSG00000017858.12	Ift52	-0.0423849	5.09497	0.285188	0.596871	1	800	819	662	820	841	882
ENSMUSG00000017861.11	Mybl2	-0.315042	2.56712	2.02711	0.163826	1	105.6	124.73	80.9	132.71	144.06	140.98
ENSMUSG00000017868.16	Sgk2	-0.0662575	-2.31817	0.008497	0.927109	1	2	2	3	2	3	3
ENSMUSG00000017897.18	Eya2	0.0400262	5.41363	0.140593	0.710072	1	970	945	1016	927	1075	1104
ENSMUSG00000017922.14	Prl3c1	0	-3.49827	0	1	1	0	0	0	0	0	0
ENSMUSG00000017929.13	B4galt5	-0.537745	5.67722	21.6127	5.08824e-05	0.0131773	968	1076	775	1377	1542	1500
ENSMUSG00000017943.15	Gdap1l1	0.348899	-2.42178	0.1287	0.722051	1	1	4	1	0	1	4
ENSMUSG00000017950.16	Hnf4a	-0.18286	-2.65221	0.0229933	0.88039	1	0	2	2	3	0	2
ENSMUSG00000017969.13	Ptgis	-0.140122	6.19954	1.17415	0.287231	1	1196	1709.37	1240.55	1794	1491.47	1656
ENSMUSG00000017978.18	Cadps2	0.0804625	5.07876	0.793032	0.37958	1	841	863	744	824	823	863
ENSMUSG00000017999.16	Ddx27	-0.226197	4.91643	7.17063	0.0114229	0.276327	578	660	530	711	776	752
ENSMUSG00000018001.18	Cyth3	0.0222635	8.12024	0.054567	0.81673	1	6048	6910	5228	7080	5879	6405
ENSMUSG00000018008.8	Cyth4	-0.466889	6.34997	8.50981	0.00723453	0.217905	1655	1444	1188	1947	2320	2140
ENSMUSG00000018012.11	Rac3	0.152877	3.71309	0.869603	0.357867	1	270	300	295	292	244	311
ENSMUSG00000018040.9	Rrp7a	-0.0694978	5.74686	0.768799	0.386877	1	1088.79	1165.81	1108.81	1315.54	1224.83	1296.01
ENSMUSG00000018042.18	Cyb5r3	-0.248362	8.17554	11.9612	0.00150725	0.0902085	5339.93	5879.96	5279.91	7018.9	6640	7630.97
ENSMUSG00000018068.13	Ints2	0.0524621	3.88405	0.179165	0.674815	1	399.58	350.91	320.58	333.71	416.14	369.49
ENSMUSG00000018076.12	Med13l	0.466299	6.06276	22.7602	3.55752e-05	0.0107049	1909	2147	1482	1416	1482	1425
ENSMUSG00000018102.5	Hist1h2bc	0.477736	5.79392	12.7958	0.00123164	0.0814972	1463.77	1645.95	1753.05	1228.05	1188.29	1394
ENSMUSG00000018126.15	Baiap2l2	0.0223996	-0.901887	0.00349921	0.979676	1	8	6	12	10	8	10
ENSMUSG00000018143.10	Mafk	0.00208784	6.44127	0.000710139	0.978899	1	1896.79	2308.96	1743.88	2099.56	2057.65	2270.47
ENSMUSG00000018160.15	Med1	0.259388	5.76852	9.45567	0.00418735	0.159606	1535	1573	1106	1210	1358	1228
ENSMUSG00000018166.8	Erbb3	0.36053	6.08324	18.1162	0.000159638	0.0254232	1777	2092	1631	1604	1572	1457
ENSMUSG00000018167.10	Stard3	-0.191455	5.8294	5.29071	0.027846	0.457803	1142	1292	1001	1420	1410	1413
ENSMUSG00000018168.8	Ikzf3	0.0923616	4.76377	0.210913	0.650098	1	624	518	515	471	678	537
ENSMUSG00000018169.12	Mfng	-0.14561	5.56186	2.31983	0.137184	0.956069	972	896	854	1064	1016	1192
ENSMUSG00000018171.9	Vmp1	-0.364374	6.7645	10.4948	0.00271635	0.123904	2149	2031	1807	2212	3111	3033
ENSMUSG00000018189.12	Uchl5	0.0496616	3.90184	0.12638	0.72446	1	316	313	298	293	331	349
ENSMUSG00000018196.18	Glrx2	-0.0350703	4.76661	0.25589	0.616294	1	606	627	548	655	649	675
ENSMUSG00000018199.9	Ro60	0.65396	5.73151	51.7928	2.85768e-08	0.000229133	1571	1536	1399	971	975	1164
ENSMUSG00000018209.15	Stk4	0.307538	7.25887	14.9903	0.00047893	0.0487919	4267	3810	3793	3371	3511	3542
ENSMUSG00000018211.13	Wfdc15b	0	-3.49827	0	1	1	0	0	0	0	0	0
ENSMUSG00000018217.12	Pmp22	0.0291401	8.86628	0.0890532	0.76724	1	10249	10241	10220	10764	9905	12104
ENSMUSG00000018238.6	Gdf9	0.358259	-0.0641351	1.04055	0.315054	1	21	28	21	20	21	18
ENSMUSG00000018239.9	Zcchc10	0.166797	2.86798	1.55267	0.221445	1	172	153	153	161	135	167
ENSMUSG00000018259.13	Prl8a2	0	-3.49827	0	1	1	0	0	0	0	0	0
ENSMUSG00000018263.11	Tbx5	-0.139407	5.594	1.6356	0.20978	1	919	1176	860	1142	1128	1250
ENSMUSG00000018286.6	Psmb6	-0.160459	6.28867	1.50204	0.230072	1	1546	1439	1534	1836	1840	1823
ENSMUSG00000018287.12	Spag7	-0.238383	5.13212	7.80967	0.00855991	0.238786	702	674	672	827	853	948
ENSMUSG00000018293.4	Pfn1	-0.495764	8.17424	19.6478	9.57545e-05	0.0188855	4871	4284	4623	6376	7234	7552
ENSMUSG00000018322.10	Tomm34	-0.085684	5.37636	1.44147	0.238381	1	897	871	811	998	977	996
ENSMUSG00000018326.9	Ywhab	-0.03255	8.32541	0.245674	0.623396	1	6907	7064	6913	7433	7739	8060
ENSMUSG00000018334.18	Ksr1	-0.347447	5.13745	9.02514	0.00503006	0.179274	664	703	615	986.98	827	921.98
ENSMUSG00000018339.11	Gpx3	-0.0384315	9.74409	0.0745739	0.786625	1	15693	20686	19705	21215	20483	20995
ENSMUSG00000018340.13	Anxa6	-0.164939	8.02309	5.25866	0.0282898	0.463313	5152	5202	4982	5948	6498	6233
ENSMUSG00000018341.12	Il12rb2	-0.174527	1.01032	0.406485	0.528123	1	38.3	53.54	36.64	48.07	65.1	43.32
ENSMUSG00000018347.16	Zkscan6	-0.0872427	3.84069	0.925748	0.342912	1	289	301	308	353	343	342
ENSMUSG00000018362.14	Kpna2	-0.486361	5.58473	9.98123	0.00389615	0.153576	915.13	828.88	673.59	1060.31	1365.06	1236.87
ENSMUSG00000018363.16	Smurf2	0.293646	7.1874	14.1707	0.000647536	0.0574149	3975	4042	3269	3348	3131	3490
ENSMUSG00000018372.13	Cep95	0.0741034	3.78212	0.238299	0.62864	1	305	363	268	317	294	351
ENSMUSG00000018377.10	Vezf1	0.121669	6.78007	2.31018	0.137977	0.958478	2623	2890	2270	2648	2559	2531
ENSMUSG00000018378.13	Cuedc1	-0.168693	5.50663	2.24525	0.143455	0.9699	935	1062	799	1273	973	1154
ENSMUSG00000018379.17	Srsf1	0.0673119	7.80813	0.286164	0.596469	1	5697	5231	4055	4755	5271	5427
ENSMUSG00000018381.15	Abi3	-0.0797258	6.0233	0.759075	0.389862	1	1243.4	1378.2	1216.64	1394.53	1357.47	1653.72
ENSMUSG00000018387.12	Shroom1	0.194519	2.13643	1.1859	0.283984	1	108	139	95	106	96	121
ENSMUSG00000018395.19	Kif3a	0.386861	4.33066	25.5237	1.55084e-05	0.00682135	565	563	530	480	441	456
ENSMUSG00000018398.18	2008-09-01	-0.0388998	6.8719	0.156379	0.695037	1	2626	3200	2064	3011	2910	2809
ENSMUSG00000018401.17	Mtmr4	0.0464125	6.12666	0.265665	0.609663	1	1696	1746	1491	1600	1898	1675
ENSMUSG00000018405.7	Mrm1	-0.114963	3.33398	0.771503	0.386052	1	216	205	219	244	236	275
ENSMUSG00000018411.17	Mapt	0.339593	7.42621	5.25778	0.0297797	0.473336	4105	5483	4109	4125	3390	4204
ENSMUSG00000018412.16	Kansl1	0.0789303	6.37714	0.823672	0.370636	1	1990	2246.59	1659	2121.79	1961	1947
ENSMUSG00000018415.14	Gid4	0.155757	6.10156	2.56812	0.118491	0.91194	1571	1960	1408	1821	1403	1567
ENSMUSG00000018417.14	Myo1b	0.209162	8.03241	4.67417	0.037908	0.536354	6207	7282	6030	6224	5850	6227
ENSMUSG00000018425.18	Dhx40	0.0792088	5.65908	0.943611	0.338361	1	1094	1272	1138	1260	1216	1123
ENSMUSG00000018427.8	Ypel2	0.338219	4.80291	6.28972	0.0174745	0.353451	846	701	587	695	567	564
ENSMUSG00000018428.15	Akap1	0.0335211	5.08295	0.120949	0.730198	1	700	898	703	848	787	799
ENSMUSG00000018433.14	Nol11	-0.106912	4.62697	2.18003	0.149215	0.985204	563	508	470	594	614	592
ENSMUSG00000018442.13	Derl2	0.110449	5.87933	2.68672	0.110612	0.895186	1447.06	1360.89	1285.38	1348.33	1356.14	1412.88
ENSMUSG00000018446.8	C1qbp	-0.286428	4.73033	5.79491	0.0217772	0.398321	487	467	499	649	620	661
ENSMUSG00000018449.12	Rpain	-0.052208	3.73557	0.23321	0.632316	1	270	301	267	298	350	294
ENSMUSG00000018451.7	6330403K07Rik	0.0136428	1.74616	0.00448079	0.947031	1	66	74	69	87	62	76
ENSMUSG00000018459.15	Slc13a3	-0.78193	1.85895	13.483	0.000838007	0.0671144	57	69	54	82	143	110
ENSMUSG00000018470.8	Kcnab3	-0.392671	0.00344899	1.53093	0.224635	1	15	17	13	23	25	16
ENSMUSG00000018474.18	Chd3	0.1791	7.63833	2.88605	0.0986843	0.85076	4876	5770	3806	4975	4543	4231
ENSMUSG00000018476.7	Kdm6b	-0.0503863	6.27294	0.0573298	0.812869	1	1896.6	2123.56	1423.66	2082.42	1930.78	2065.67
ENSMUSG00000018479.12	1700125H20Rik	-2.59055	-3.12331	2.41689	0.13247	0.943248	0	0	0	1	1	0
ENSMUSG00000018481.9	Appbp2	0.156614	5.91584	4.79519	0.0356548	0.518641	1559	1642	1261	1431	1462	1434
ENSMUSG00000018486.2	Wnt9b	-2.30555	-1.38465	16.559	0.000273256	0.0367575	2	1	1	10	7	6
ENSMUSG00000018500.2	Adora2b	-0.142816	3.96757	0.772798	0.386133	1	369	289	326	323	488	370
ENSMUSG00000018501.17	Ncor1	0.399428	7.2311	29.5848	4.92477e-06	0.00389383	4335.99	4372	3428	3328	3346	3273
ENSMUSG00000018507.16	Trpv2	-0.23806	4.89812	6.4113	0.0162391	0.340259	575	566	504	700	669	736
ENSMUSG00000018509.8	Cenpv	0.0220545	2.72616	0.0195802	0.88956	1	160	140	139	153	144	173
ENSMUSG00000018537.16	Pcgf2	0.0748606	4.611	0.32629	0.571691	1	525	573	435	600	436	539
ENSMUSG00000018541.10	Cwc25	0.011216	4.65279	0.0195675	0.889595	1	594	625	493	588	655	594
ENSMUSG00000018543.8	1700001P01Rik	1.37118	-2.86885	1.13704	0.293957	1	1	2	0	0	1	0
ENSMUSG00000018547.8	Pip4k2b	-0.184302	5.89281	6.46648	0.0158237	0.335774	1253	1336	1016	1555	1454	1418
ENSMUSG00000018548.15	Trim37	0.118372	4.809	1.77352	0.192	1	668	669	672	686	623	705
ENSMUSG00000018554.13	Ybx2	-1.16757	1.08986	20.5924	7.04331e-05	0.0158412	30	32	31	62	99	66
ENSMUSG00000018559.16	Ctdnep1	-0.357137	6.16391	20.983	6.21401e-05	0.0148443	1336	1306	1301	1884	1789	1819
ENSMUSG00000018565.17	Elp5	-0.0967163	4.72048	0.623813	0.435227	1	540	556	500	619	637	595
ENSMUSG00000018566.14	Slc2a4	-0.508078	2.96681	4.94781	0.0339843	0.507667	170	161	102	188	194	283
ENSMUSG00000018567.14	Gabarap	-0.0251327	7.7525	0.0220733	0.883066	1	4311	4297	4624	4906	4792	4979
ENSMUSG00000018569.12	Cldn7	-0.0703461	5.21406	0.316141	0.577838	1	802	687	857	882	814	997
ENSMUSG00000018570.17	2810408A11Rik	-0.151328	0.737452	0.32448	0.572754	1	26	29	38	34	34	45
ENSMUSG00000018572.10	Phf23	-0.135262	5.70524	3.21364	0.0821246	0.778723	1043	1123	1020	1318	1247	1233
ENSMUSG00000018574.14	Acadvl	-0.0662704	6.06352	0.674246	0.417421	1	1386.58	1621.91	1265.37	1774.6	1494.44	1573.53
ENSMUSG00000018581.15	Dnah11	0.721839	3.85671	17.8609	0.00020146	0.0297736	463.24	439.36	506.08	345.72	248.88	338.06
ENSMUSG00000018583.5	G3bp1	-0.0775655	6.92944	1.31971	0.258838	1	2583.84	2645.46	2401.84	2885.3	2877.9	2977.3
ENSMUSG00000018585.9	Atox1	-0.357969	5.53459	4.25269	0.0496883	0.611464	820	754	775	1110	1122	1041
ENSMUSG00000018589.8	Glra2	0	-3.47598	0	1	1	0	0	0	0	0	0
ENSMUSG00000018593.13	Sparc	-0.258912	10.6117	7.42774	0.0101628	0.261241	29643	31424	23274	39280	38013	31580
ENSMUSG00000018595.6	Glra4	0	-3.34847	0	1	1	0	0	0	0	0	0
ENSMUSG00000018599.5	Mief2	0.0457248	4.15576	0.280913	0.599623	1	403	456	334	415	415	419
ENSMUSG00000018604.18	Tbx3	0.166104	7.07459	2.70856	0.109227	0.891005	3066.86	3807.88	2786.67	3334.87	2796.86	3177.92
ENSMUSG00000018620.3	Mmp20	0.0923552	-3.36879	0.00335437	0.954309	1	0	0	1	0	1	0
ENSMUSG00000018623.9	Mmp7	-1.19615	-2.92866	0.726967	0.400153	1	1	0	0	0	1	2
ENSMUSG00000018634.10	Crhr1	1.41155	-3.28877	0.811524	0.37731	1	0	0	3	0	0	1
ENSMUSG00000018648.15	Dusp14	0.237461	5.10941	2.58157	0.11922	0.914501	880	705	907	728	700	884
ENSMUSG00000018651.14	Tada2a	-0.0255646	3.67781	0.0459348	0.831603	1	271	311	265	312	303	320
ENSMUSG00000018654.17	Ikzf1	-0.246377	5.95792	4.84708	0.0347339	0.513057	1265	955	1102	1227	1547	1518
ENSMUSG00000018656.5	Tcaf3	-0.38476	-3.02226	0.082066	0.776293	1	0	0	2	1	0	2
ENSMUSG00000018659.12	Pnpo	-0.139929	4.68175	1.99078	0.167542	1	513.35	546.41	514.7	659.47	611.17	613.85
ENSMUSG00000018661.17	Cog1	0.0452572	5.56997	0.421919	0.520441	1	1031.12	1258.33	965.59	1142.1	1113.7	1157.52
ENSMUSG00000018666.13	Cbx1	0.0608653	5.90247	0.793175	0.379537	1	1389	1445	1148	1380	1405	1344
ENSMUSG00000018669.14	Cdk5rap3	-0.207858	5.15311	7.22262	0.0111551	0.272347	703	658.99	662	780.96	866.99	893.96
ENSMUSG00000018672.15	Copz2	0.0106041	4.15461	0.010336	0.919632	1	358	386	390	414	398	413
ENSMUSG00000018677.9	Slc25a39	-0.148553	6.32027	1.52948	0.22528	1	1432	1585	1600	1987	1788	1796
ENSMUSG00000018678.13	Sp2	-0.140938	5.03957	1.98486	0.168158	1	641	754	602.98	809	767	810
ENSMUSG00000018697.14	Aatf	-0.0369165	3.63961	0.136407	0.71422	1	265	269	256	299	301	280
ENSMUSG00000018698.15	Lhx1	1.42444	-2.55522	1.70007	0.201504	1	3	2	3	1	0	2
ENSMUSG00000018707.13	Dync1h1	0.22886	8.38145	8.1088	0.00749502	0.222529	8852.76	9831.79	7199.91	7925.72	8299.73	7615.93
ENSMUSG00000018727.19	Cpsf4l	-0.450569	-1.01087	0.971622	0.331391	1	9	10	4	14	10	10
ENSMUSG00000018733.10	Pex12	0.142184	3.51141	1.83284	0.184919	1	234	267	255	241	237	267
ENSMUSG00000018736.14	Ndel1	-0.0358028	6.13401	0.189673	0.666002	1	1463	1663	1453	1681	1682	1730
ENSMUSG00000018740.14	Slc25a35	-0.232311	4.86781	4.69811	0.0374501	0.532731	701.75	592.31	572.07	729.49	839.59	810.11
ENSMUSG00000018750.14	Zbtb4	0.159047	8.01197	3.17561	0.0838755	0.785948	6150	7263	6164	6542	5736	6749
ENSMUSG00000018752.19	Tnfsfm13	0.0686513	4.51569	0.160745	0.691612	1	518.96	591.52	480.1	637.82	550.14	452.89
ENSMUSG00000018761.14	Mpdu1	-0.127898	5.09483	2.5347	0.120827	0.917915	667	732	600	755	765	847
ENSMUSG00000018765.5	Fxr2	-0.00982469	6.28331	0.0174386	0.895736	1	1715	2027	1568	2005	1842	1938
ENSMUSG00000018770.9	Atp5g3	-0.249352	6.74689	5.81928	0.0215229	0.395449	1872	1992	2065	2496	2559	2622
ENSMUSG00000018774.13	Cd68	-0.5434	5.95286	9.24567	0.00553539	0.18819	988	1023	886	1404	1691	1479
ENSMUSG00000018776.10	Slc35g3	0.125665	0.387297	0.130056	0.720654	1	26	32	36	29	27	38
ENSMUSG00000018796.13	Acsl1	0.0729	6.11437	0.521428	0.475279	1	1630	1654	1579	1526	1580	1923
ENSMUSG00000018800.14	Abca5	0.30461	5.41692	10.0897	0.00321043	0.136849	1119	1006	1092	895	888	1056
ENSMUSG00000018809.2	Smyd4	-0.0589602	3.11587	0.241278	0.626509	1	168	220	161	212	183	224
ENSMUSG00000018819.10	Lsp1	-0.245465	7.3441	4.86207	0.0344729	0.511588	3096	2809	3033	4094	3554	3897
[truncated: 53,422 more rows]

## Sheet: C) DEGs n=551
Ensembl_ID	GeneID	logFC	logCPM	F	PValue	FDR	WT 6 dpi mouse 1	WT 6 dpi mouse 2	WT 6 dpi mouse 3	WT 2 dpi mouse 1	WT 2 dpi mouse 2	WT 2 dpi mouse 3
ENSMUSG00000075014.1	Gm10800	6.01234	-2.77515	17.1745	0.000253116	0.0351423	3	2	17.55	0	0	0
ENSMUSG00000096649.2	Ighv1-31	5.3261	-0.775249	31.2802	7.91563e-06	0.00471712	26	122	19	1	2	1
ENSMUSG00000076525.3	Igkv1-99	5.22632	-0.842937	28.1588	1.30359e-05	0.00597076	9	49	25	0	1	1
ENSMUSG00000093906.5	Igkv9-129	4.32967	-2.10645	15.0577	0.000467305	0.0482282	2	20	4	0	0	1
ENSMUSG00000103230.1	Gm17970	3.90462	-2.555	14.9461	0.000486703	0.0493119	8	6	5	0	1	0
ENSMUSG00000094694.6	Ighv1-9	3.50214	2.92572	32.7063	8.84428e-06	0.0049511	84	235	224	11	14	27
ENSMUSG00000094094.2	Igkv5-45	3.46765	-0.313327	22.7475	7.06011e-05	0.0158412	63.24	56.5	92.61	4.38	2.35	14.07
ENSMUSG00000118171.1	Gm50390	3.44677	-0.232246	30.9378	6.20253e-06	0.00427366	76.58	42.49	32.46	7.26	5.8	1.55
ENSMUSG00000095771.2	Igkv14-111	3.06125	3.37939	38.826	2.65272e-06	0.00288267	500	402	272	33	70	48
ENSMUSG00000076614.7	Ighg1	3.01635	9.75275	23.836	6.85333e-05	0.0157601	3312	3289	2470	878	215	115
ENSMUSG00000095127.2	Ighv1-82	2.74589	3.15406	41.6752	1.24525e-06	0.00203712	87	131	158	29	12	20
ENSMUSG00000117427.1	Gm36199	2.60144	-2.06529	15.728	0.000366895	0.0427178	5	6.58	7	0	1	2
ENSMUSG00000103133.1	Gm37303	2.58979	-1.44875	15.5769	0.000387332	0.043606	20	13	8	2	4	1
ENSMUSG00000103254.1	Ighv1-15	2.31076	1.34771	17.3345	0.000319944	0.0400263	43.96	42	39	11	9	7
ENSMUSG00000076564.2	Igkv12-46	2.26551	5.05599	26.063	3.96259e-05	0.0113201	210	539	192	99	36	74
ENSMUSG00000105112.1	Gm42778	2.19801	-0.58174	26.4393	1.18879e-05	0.00572595	40	42	26	10	12	3
ENSMUSG00000108042.1	B130021K23Rik	2.06677	-1.72367	15.4003	0.000412765	0.0444585	13	13	10	4	2	3
ENSMUSG00000112468.1	Gm47720	1.9951	0.610858	39.4262	4.1098e-07	0.00108461	90	71	51	17	25	15
ENSMUSG00000076609.2	Igkc	1.55941	10.2811	22.5657	9.28009e-05	0.0185672	10292	20582	23683	7263	6303	6746
ENSMUSG00000073879.4	Gm5859	1.50485	-0.144524	24.2791	2.24207e-05	0.00839578	26.66	25.49	24.06	8.25	11.04	9.59
ENSMUSG00000061436.15	Hipk2	1.50317	3.78674	30.8662	1.05717e-05	0.00547565	838.65	458.71	374.11	216.94	238.09	180.09
ENSMUSG00000061393.14	Acvr2b	1.50058	1.44785	59.5326	6.554e-09	0.000130169	113	119	93	37	44	43
ENSMUSG00000050954.15	Zfp169	1.47826	2.01392	26.8666	1.29e-05	0.00595774	177	211	95	57	80	48
ENSMUSG00000050533.3	Gm9845	1.40632	0.730576	16.149	0.000321009	0.0400691	82.04	68.67	63.75	29.32	40.15	17.79
ENSMUSG00000057580.4	Gm10012	1.33165	0.385566	19.9213	8.7553e-05	0.0179051	33.71	61.42	38.86	18.76	20.31	18.15
ENSMUSG00000047773.15	Ankfn1	1.26095	0.491477	19.4608	0.00010183	0.0195956	66	72	68	34	36	23
ENSMUSG00000020123.6	Avpr1a	1.2267	1.0207	17.3846	0.00020502	0.0302192	80	57	104	24	44	45
ENSMUSG00000022383.13	Ppara	1.14245	0.923648	19.4844	0.00010104	0.0195113	79	71	70	28	42	38
ENSMUSG00000048368.9	Omd	1.14012	1.45616	16.795	0.000251576	0.0351199	91	140	56	63	40	36
ENSMUSG00000032358.12	Fam83b	1.13182	0.60895	19.5182	9.99245e-05	0.0194313	45	58	51	28	27	21
ENSMUSG00000016239.11	Lonrf3	1.0805	1.71046	25.587	1.52237e-05	0.00674968	149	105	134	57	68	75
ENSMUSG00000078487.8	Ankrd65	1.03932	1.02983	17.2063	0.000218044	0.0315925	50	91	84	36	39	44
ENSMUSG00000054150.12	Syne3	1.02527	3.05183	34.7755	1.26792e-06	0.00203712	320	297	237	133	184	136
ENSMUSG00000034584.3	Exph5	1.00507	3.2836	34.4679	1.36985e-06	0.00203712	490	301	335	189	222	198
ENSMUSG00000029155.16	Spata18	0.973244	3.76036	25.1511	2.67347e-05	0.00942265	514	576	521	308	278	305
ENSMUSG00000033624.10	Pdpr	0.967123	3.61711	31.143	3.72848e-06	0.00333284	422	471	350	195	284	207
ENSMUSG00000058921.3	Slc10a5	0.946449	1.36524	16.6722	0.00026262	0.0359374	89.11	96.73	102	46	55.55	61
ENSMUSG00000055485.6	Soga1	0.945205	5.46537	30.7604	8.76425e-06	0.0049511	1918	1708	1140	843	995	825
ENSMUSG00000111942.1	Gm5182	0.935814	3.63763	32.1917	2.53094e-06	0.00287977	605.4	438.8	364.45	250.83	281.39	263.36
ENSMUSG00000086868.1	Gm15883	0.934374	3.99968	19.2382	0.000176852	0.0272259	493.76	612.82	552.37	391.83	268.39	282.44
ENSMUSG00000117819.1	Gm50253	0.931508	2.38311	16.4531	0.00028362	0.0376943	149.09	157.28	117.76	70.66	81.34	88.29
ENSMUSG00000005893.14	Nr2c2	0.914971	5.36819	29.3109	1.20574e-05	0.00572595	1583.06	1454.98	1200.41	748.06	958.72	722
ENSMUSG00000048732.5	Klhl11	0.894301	1.2905	17.1224	0.000224474	0.0322295	90	61	75	46	53	33
ENSMUSG00000025813.14	Homer2	0.881252	2.19232	20.0648	8.35517e-05	0.0172931	153.84	124.93	105.75	74.95	71	79.91
ENSMUSG00000040969.14	Arhgef38	0.880479	5.0765	49.3209	5.07901e-08	0.000351855	1201	1115	926	671	642	592
ENSMUSG00000045441.5	Gprin3	0.876226	3.51581	43.6659	1.56808e-07	0.000620747	448	337	340	229	225	211
ENSMUSG00000078889.11	Gm14288	0.845562	3.14962	29.5779	4.93402e-06	0.00389383	337.85	238.32	198.35	160.2	168.69	136.43
ENSMUSG00000035910.15	Dcdc2a	0.835193	3.22525	24.435	2.1399e-05	0.00812296	354	324	394	219	216	221
ENSMUSG00000068748.7	Ptprz1	0.826877	2.68138	18.9408	0.000120983	0.0214904	217	247	220	142	113	164
ENSMUSG00000084960.1	B430010I23Rik	0.823931	4.65723	35.4847	1.30891e-06	0.00203712	921.89	905.62	790.05	604.63	465.76	532.99
ENSMUSG00000042724.8	Map3k9	0.811114	3.09266	35.6333	1.02393e-06	0.00183055	275	264	233	151	157	169
ENSMUSG00000045875.13	Adra1a	0.808592	3.96579	36.5053	8.26327e-07	0.00152653	593	636	521	382	340	360
ENSMUSG00000025262.8	Fam120c	0.801502	2.72393	34.3542	1.4097e-06	0.00203712	223.76	232.9	201.86	135.82	129.81	144
ENSMUSG00000047996.16	Prrg1	0.800906	3.73671	25.087	1.7695e-05	0.00742937	451	486	361	255	273	277
ENSMUSG00000086429.9	Gt(ROSA)26Sor	0.784474	3.41919	15.3081	0.000492233	0.0495533	338.19	297.08	227.08	140.03	183.09	218.17
ENSMUSG00000020038.10	Cry1	0.784364	3.63788	46.5834	8.33786e-08	0.00049205	548	423	450	308	321	267
ENSMUSG00000071550.14	Cfap44	0.773212	4.23057	19.4941	0.000141424	0.023327	722	684	655	432	422	456
ENSMUSG00000037358.6	Dipk2b	0.766882	2.3365	20.3161	7.7006e-05	0.0164778	169	187	127	106	103	97
ENSMUSG00000055980.2	Irs1	0.764675	3.82913	24.122	2.35025e-05	0.00856928	415.91	500.95	369.03	259.51	320.55	236.74
ENSMUSG00000025757.12	Hspa4l	0.734152	6.02908	52.5728	2.44858e-08	0.000229133	2573	2023	2348	1422	1616	1510
ENSMUSG00000019767.12	Ccdc170	0.730717	3.21451	21.114	5.95983e-05	0.0144236	358	352	336	233	207	245
ENSMUSG00000049571.18	Cfap46	0.725128	3.96718	26.9365	1.03087e-05	0.00546389	567	570	528	366	372	355
ENSMUSG00000018581.15	Dnah11	0.721839	3.85671	17.8609	0.00020146	0.0297736	463.24	439.36	506.08	345.72	248.88	338.06
ENSMUSG00000025323.10	Sp4	0.717841	3.90994	32.5303	2.24893e-06	0.00274093	493	464	442	267	312	345
ENSMUSG00000079164.8	Tlr5	0.712988	3.16827	30.4007	3.94852e-06	0.00339703	286	302	264	207	158	199
ENSMUSG00000060176.4	Kif27	0.712957	3.35043	25.0397	1.78805e-05	0.00745081	355.99	332.89	371.98	228.99	245	231
ENSMUSG00000039672.12	Kcne2	0.706826	4.52877	19.0887	0.000151871	0.0246106	686	698	518	532	343	384
ENSMUSG00000021363.14	Mak	0.704959	3.76686	26.9604	1.02386e-05	0.00546389	422	437	471	285	264	341
ENSMUSG00000044072.14	Eml6	0.704545	2.98394	20.113	8.22513e-05	0.0172017	257.64	292.85	233.94	183.15	166.97	170.88
ENSMUSG00000028475.9	Spaar	0.698564	3.43979	28.6916	6.29443e-06	0.00427366	384	392	349	275	262	214
ENSMUSG00000059588.13	Calcrl	0.693233	9.49015	32.9844	1.99949e-06	0.0025185	21578	26633	18668	14606	14403	15653
ENSMUSG00000035133.9	Arhgap5	0.691765	5.9566	39.9232	3.65999e-07	0.00108461	2133	1961	1703	1101	1373	1415
ENSMUSG00000052861.13	Dnah6	0.679919	5.30498	21.7306	7.01105e-05	0.0158412	1224.81	1428.69	1366.36	922.7	818.77	989.55
ENSMUSG00000028150.14	Rorc	0.676158	3.69164	34.2879	1.43353e-06	0.00203712	476	440	376	314	265	297
ENSMUSG00000051412.6	Vamp7	0.669133	4.60488	43.7861	1.52706e-07	0.000620747	777	725	591	429	468	528
ENSMUSG00000060206.11	Zfp462	0.668121	4.3384	38.0521	5.68729e-07	0.00121229	707	630	508	450	386	420
ENSMUSG00000024544.9	Ldlrad4	0.66008	3.92422	20.7733	6.64562e-05	0.0155645	446.6	493.38	338.75	346.78	278	247.66
ENSMUSG00000048038.8	Ccdc187	0.659296	5.42508	21.8744	6.47209e-05	0.0152634	1324	1433	1363	1004	847	986
ENSMUSG00000049811.17	Fam161a	0.655999	4.39857	24.7047	1.97464e-05	0.00776145	704	724	664	520	456	465
ENSMUSG00000026831.16	1700007K13Rik	0.654564	3.69097	19.7588	9.23313e-05	0.0185402	483	409	455	328	256	349
ENSMUSG00000018199.9	Ro60	0.65396	5.73151	51.7928	2.85768e-08	0.000229133	1571	1536	1399	971	975	1164
ENSMUSG00000038174.14	Fam126b	0.653603	4.64123	31.4455	2.98843e-06	0.00306707	850	789.82	620.75	527	494	532.95
ENSMUSG00000055116.8	Arntl	0.651303	4.77518	22.696	4.18429e-05	0.0116531	978	1095	885	780	687	570
ENSMUSG00000019852.7	Arfgef3	0.65003	4.43549	30.8008	3.54688e-06	0.00329967	740	524	534	361.93	433	449
ENSMUSG00000030554.16	Synm	0.646711	6.52095	41.0574	2.81775e-07	0.000918602	2754.94	3025.58	2506.42	1987.15	1728.64	2022.02
ENSMUSG00000035948.13	Acss3	0.645843	3.51883	18.4631	0.00014198	0.0233491	294.49	399	256.66	251	208.61	194.8
ENSMUSG00000033590.8	Myo5c	0.638021	6.41479	43.0406	1.80119e-07	0.00066549	2882	2632	2403	1673	1954	1890
ENSMUSG00000028211.11	Trp53inp1	0.631491	6.62588	30.4927	3.86001e-06	0.00339564	2691	2718	2473	1565	1789	2174
ENSMUSG00000035093.16	Secisbp2l	0.629301	7.34941	55.8284	1.30454e-08	0.000180747	5325	5386	4337	3673	3448	3403
ENSMUSG00000040724.5	Kcna2	0.62614	3.8966	16.7644	0.000254273	0.0351423	480	449	336	280	274	332
ENSMUSG00000052273.4	Dnah3	0.624778	4.56648	19.5543	0.000111123	0.0201848	853.81	814.2	791.56	551.46	578.15	603.7
ENSMUSG00000054752.16	Fsd1l	0.621882	4.07195	22.5355	3.81329e-05	0.011123	554	538	449	321	321	444
ENSMUSG00000022262.8	Dnah5	0.620727	5.37302	18.6839	0.000174335	0.0269131	1268	1259	1266	845	824	1017
ENSMUSG00000032064.17	Dixdc1	0.612757	5.08241	24.6138	2.06226e-05	0.00793698	972	1130	1055	880	684	679
ENSMUSG00000034607.6	Pof1b	0.599849	4.42504	22.7301	3.59072e-05	0.0107049	742	572	571	409	477	464
ENSMUSG00000020300.14	Cpeb4	0.595937	6.03968	22.7386	4.23145e-05	0.0117256	2124	2206	1661	1306	1543	1432
ENSMUSG00000058656.13	Samd12	0.590712	4.81817	39.5244	4.01644e-07	0.00108461	860	931	814	661	567	649
ENSMUSG00000059854.8	Hydin	0.589065	4.63815	15.9237	0.000396809	0.0439645	807	789	815	506	527	714
ENSMUSG00000022629.17	Kif21a	0.585498	4.56729	22.7402	3.57955e-05	0.0107049	691	688	788	490	497	590
ENSMUSG00000051379.12	Flrt3	0.582662	5.88829	26.6857	1.10754e-05	0.00552737	1746	1985	1737	1389	1214	1360
ENSMUSG00000005237.14	Dnah2	0.580739	3.78409	17.1031	0.000225983	0.0323623	457.35	480.09	446.03	343	330.37	330.95
ENSMUSG00000042595.7	Fam199x	0.576403	3.71117	19.8914	8.84137e-05	0.0179486	419	371	290	251	257	275
ENSMUSG00000089774.2	Slc5a3	0.575873	3.68412	18.7305	0.000129788	0.0225176	462.49	415.25	371.21	303.06	335.07	269.05
ENSMUSG00000056870.9	Gulp1	0.57124	4.15168	18.564	0.000137239	0.0229939	472	575	414	338	338	387
ENSMUSG00000000794.9	Kcnn3	0.57075	3.6199	16.6643	0.000263343	0.0359476	439	420	332	335	264	268
ENSMUSG00000002997.15	Prkar2b	0.568638	4.69602	23.4415	2.8873e-05	0.00972749	751	732	686	554	434	602
ENSMUSG00000078607.5	1810010H24Rik	0.564848	5.14549	18.9477	0.000133318	0.0227365	938	1071	977	926	553	715
ENSMUSG00000034573.14	Ptpn13	0.564212	6.01031	59.1356	7.04617e-09	0.000130169	1966	2096	1752	1452	1383	1425
ENSMUSG00000051890.13	Klhdc1	0.56234	3.26722	23.6283	2.72801e-05	0.00950874	271	271	268	178	181	238
ENSMUSG00000021388.14	Aspn	0.561197	4.14293	19.367	0.000105031	0.0198497	586	573	345	386	365	345
ENSMUSG00000067889.6	Sptbn2	0.559779	3.2425	21.4473	5.36117e-05	0.0136294	259.73	353.77	256.58	226	197.26	214.97
ENSMUSG00000031647.10	Mfap3l	0.553984	4.5826	24.883	1.87288e-05	0.00768867	777	706	591	453	544	532
ENSMUSG00000022533.14	Atp13a3	0.553783	7.1454	36.5428	8.1879e-07	0.00152653	4558	4317	3452	2884	3069	3129
ENSMUSG00000052698.15	Tln2	0.553369	5.17207	32.4214	2.3135e-06	0.00274093	1013	1164	942	761	719	823
ENSMUSG00000030067.17	Foxp1	0.551425	7.12455	37.1627	7.04273e-07	0.00144561	3854.92	4065.58	3680.94	2985.95	2726.92	2880.95
ENSMUSG00000032289.15	Thsd4	0.548488	5.34831	24.7732	1.93488e-05	0.00776132	1190	1280	964	967	756	815
ENSMUSG00000024483.19	Ankhd1	0.54832	5.67347	29.0619	5.68302e-06	0.00416797	1563.53	1637	1308.3	1047.51	1185.38	1101.96
ENSMUSG00000028402.18	Mpdz	0.544494	5.18143	23.5148	2.82362e-05	0.00971973	1187	1213	908	800	864	785
ENSMUSG00000027177.14	Hipk3	0.544288	7.29094	46.2882	8.8784e-08	0.00049205	4530	4917	4011	3205	3234	3558.07
ENSMUSG00000031540.14	Kat6a	0.541349	6.7132	32.4032	2.32446e-06	0.00274093	3387	3437	2656	2350	2433	2255
ENSMUSG00000070392.5	Gm20634	0.538653	3.65896	22.2374	4.18334e-05	0.0116531	372	482.58	363.31	293.37	288.95	325.05
ENSMUSG00000025903.14	Lypla1	0.538424	5.52775	26.625	1.127e-05	0.00552737	1320.78	1227	1154	814	903	1052
ENSMUSG00000021662.11	Arhgef28	0.536701	5.78635	30.8775	3.475e-06	0.00329967	1544	1848	1539	1204	1116	1368
ENSMUSG00000063450.14	Syne2	0.533816	7.31111	33.1028	1.93945e-06	0.00249968	4850	5450	4150	3838	3478	3473
ENSMUSG00000026721.16	Rabgap1l	0.533634	6.93748	38.7064	4.86833e-07	0.00113036	3900	3347.95	3419.99	2329.99	2609.38	3080.83
ENSMUSG00000040022.14	Rab11fip2	0.53239	4.61856	33.9177	1.57454e-06	0.00218156	732	731	621	533	509	519
ENSMUSG00000052302.6	Tbc1d30	0.52836	5.25294	27.1896	9.59182e-06	0.0052331	1063.81	1038.42	1170.46	867.15	760	848.73
ENSMUSG00000033618.7	Map3k13	0.527461	2.79953	16.3011	0.000299238	0.0386271	223	183	191	139	160	151
ENSMUSG00000067336.6	Bmpr2	0.527083	8.81727	26.8743	1.04934e-05	0.00547565	12812	13404	11060	9052	8710	10273
ENSMUSG00000068036.15	Afdn	0.526836	7.3186	41.1486	2.75957e-07	0.000918602	4613.78	5150.3	4175.52	3548.5	3438.54	3488.54
ENSMUSG00000000058.6	Cav2	0.52667	8.35549	27.622	8.48688e-06	0.00484898	8902	9582	8465	6531	6069	7721
ENSMUSG00000046449.15	Nexmif	0.521139	2.96777	16.1446	0.000316287	0.0398385	233	211	182	149	177	146
ENSMUSG00000037475.15	Thoc2	0.51703	5.60443	20.7064	6.78976e-05	0.0157446	1487	1478	1124	907	1082	1099
ENSMUSG00000028637.16	Ccdc30	0.515962	3.48104	15.5375	0.000392856	0.0439645	329	327	320	243	238	261
ENSMUSG00000030306.14	Tmtc1	0.513426	6.63135	15.3572	0.000489898	0.049545	2304	3711	2142	2167	1927	2053
ENSMUSG00000076431.4	Sox4	0.512144	5.98628	19.2086	0.000112861	0.0203742	1969	1536	1498	1487	1286	1029
ENSMUSG00000063077.15	Kif1b	0.511989	7.1312	44.8407	1.21236e-07	0.000591632	4056	4245	3472	3144	2769	3028
ENSMUSG00000033282.14	Rpgrip1l	0.511838	4.11419	30.7741	3.5723e-06	0.00329967	551	549	526	383	420	436
ENSMUSG00000034488.14	Edil3	0.510968	4.09612	16.1618	0.00031436	0.0397766	496	521	393	395	312	363
ENSMUSG00000033960.6	Jcad	0.510935	8.40929	24.7192	1.96616e-05	0.00776145	8516	10973	7700	6923	6574	7109
ENSMUSG00000060002.14	Chpt1	0.510511	6.57913	28.0105	7.60888e-06	0.00463398	2682.81	2770.46	2407.58	1917.97	1887.98	2180.94
ENSMUSG00000020948.9	Klhl28	0.508904	4.31094	15.6883	0.000372148	0.0429375	612	578	453	383	444	421
ENSMUSG00000039065.11	Atpsckmt	0.508415	3.43349	21.4781	5.3092e-05	0.0135595	344	307	259	238	243	211
ENSMUSG00000038056.15	Kmt2c	0.506545	6.1382	34.5251	1.35027e-06	0.00203712	2212	2076.87	1698.8	1588	1482	1490
ENSMUSG00000043003.14	Rasef	0.506525	4.38343	19.283	0.000107987	0.0200278	647	581	558	452	451	462
ENSMUSG00000039087.17	Rreb1	0.505479	6.02414	20.0204	8.47698e-05	0.0174001	1913	2221	1522	1416	1550	1328
ENSMUSG00000027589.14	Pcmtd2	0.505027	5.89456	16.5823	0.000297349	0.0386222	1728	1950	1386	1309	1229	1315
ENSMUSG00000024597.11	Slc12a2	0.501885	6.85032	38.0818	5.64705e-07	0.00121229	3428	3147	2655	2320	2404	2331
ENSMUSG00000078185.3	Chml	0.501803	3.76842	15.1726	0.000448216	0.0469248	410.9	384.18	317.39	270.25	308.84	270.67
ENSMUSG00000042359.18	Osbpl6	0.501358	6.14863	24.6079	2.03236e-05	0.00791845	2075	2127	2072	1624	1449	1750
ENSMUSG00000078684.8	5830417I10Rik	0.499012	5.38667	19.1878	0.000111448	0.0201848	1373.22	1445.71	1016.12	1021.61	1027.76	875.93
ENSMUSG00000038708.10	Golga4	0.496335	6.74551	27.8185	8.03006e-06	0.0047344	3383	3458	2588	2377	2418	2425
ENSMUSG00000032221.14	Mns1	0.492991	4.18324	21.3489	5.53093e-05	0.0138469	537.44	506.88	555.15	398.08	388.18	452.67
ENSMUSG00000000838.17	Fmr1	0.492923	5.59921	15.4439	0.000441626	0.0467732	1457.02	1541.12	1105.03	958	1073	1117
ENSMUSG00000069601.14	Ank3	0.492809	6.10694	20.1857	8.0331e-05	0.0168637	1964	2201	1578	1601	1453	1350
ENSMUSG00000025153.9	Fasn	0.492661	9.46847	18.4961	0.000140409	0.0232764	25989	21431	16623	16403	16805	15921
ENSMUSG00000025766.14	D3Ertd751e	0.492641	3.92801	24.7529	1.9466e-05	0.00776132	446	435.97	359	325	303	327
ENSMUSG00000021238.11	Aldh6a1	0.492635	6.31994	20.3041	7.73066e-05	0.0164785	2167.29	2390.34	2063.18	1795.06	1457.12	1856.14
ENSMUSG00000062949.13	Atp11c	0.488299	5.18788	18.6206	0.000134658	0.0228823	1079	1086	872	693	778	873
ENSMUSG00000043881.9	Kbtbd7	0.487295	4.36192	16.468	0.000282141	0.0376784	590.74	616.1	517.03	448.26	426.94	457.32
ENSMUSG00000031292.14	Cdkl5	0.48705	5.55696	18.6825	0.000131892	0.0227365	1547	1138	1326	1037	977	1105
ENSMUSG00000030172.15	Erc1	0.486052	5.11333	39.6314	3.91738e-07	0.00108461	982.09	1042.55	840.83	735.21	776	702
ENSMUSG00000047193.16	Dync2h1	0.485374	3.93759	21.3384	5.5494e-05	0.0138469	451	437	440	333	363	335
ENSMUSG00000021270.13	Hsp90aa1	0.482008	8.86597	32.002	2.58127e-06	0.00287977	15997.9	13528	15127.4	11237.1	12298.9	11284.1
ENSMUSG00000021072.12	Tmx1	0.481778	5.7355	29.1636	5.52633e-06	0.00416797	1470	1488	1297	1014	1119	1171
ENSMUSG00000044098.14	Rsbn1	0.481433	5.01263	23.0938	3.21079e-05	0.0102805	953.3	932.73	819.89	662.61	711.3	727.41
ENSMUSG00000003316.14	Glg1	0.481014	7.17437	31.9772	2.59809e-06	0.00287977	4235	4774	3508	3146	3478	3056
ENSMUSG00000026380.10	Tfcp2l1	0.478227	5.78068	26.1881	1.27818e-05	0.00595276	1650.62	1485.37	1158	1109	1104	1118
ENSMUSG00000005968.14	Tuft1	0.474435	4.72853	21.3117	5.59664e-05	0.0138469	748	780	714	588	532	633
ENSMUSG00000059495.14	Arhgef12	0.473958	8.25143	28.6751	6.32323e-06	0.00427366	9076.91	9499.78	7334.61	6929.58	6485.83	6755.08
ENSMUSG00000034910.5	Pygo1	0.473855	3.93667	19.051	0.000116626	0.0209176	406	476	396	406	295	296
ENSMUSG00000054889.10	Dsp	0.473703	6.27024	25.4369	1.59079e-05	0.00694196	2256.87	2293.91	1930.97	1645	1604	1810
ENSMUSG00000027340.15	Slc23a2	0.472499	7.4286	29.5377	4.9884e-06	0.00389383	5194	5128	5410	4088	3697	4579
ENSMUSG00000044864.16	Ankrd50	0.471006	6.80486	30.6176	3.72518e-06	0.00333284	3192	3535	2848	2762	2447	2265
ENSMUSG00000021054.6	Sgpp1	0.470373	5.65642	31.1807	3.20559e-06	0.00317296	1423	1349	1305	1023	984	1193
ENSMUSG00000040653.6	Ppp1r14c	0.470202	6.51565	18.6763	0.000132166	0.0227365	2737	2514	2234	2159	1938	1756
ENSMUSG00000030516.14	Tjp1	0.470097	8.46637	24.5901	2.04316e-05	0.00791845	9572	12281	8371	7936	7870	7728
ENSMUSG00000063760.9	Rnf217	0.469374	4.16014	27.3856	9.07301e-06	0.00502835	502	532	442	398	365	392
ENSMUSG00000037685.15	Atp8a1	0.467524	8.28031	28.1409	7.33629e-06	0.00459326	9437	9053	7505	6565	7045	6733
ENSMUSG00000018076.12	Med13l	0.466299	6.06276	22.7602	3.55752e-05	0.0107049	1909	2147	1482	1416	1482	1425
ENSMUSG00000062743.9	Zfp677	0.464578	2.94283	15.0009	0.000477078	0.0487826	193	186	195	145	137	171
ENSMUSG00000024421.16	Lama3	0.463931	6.94258	16.2675	0.000303363	0.0388284	3924	3620	2648	2630	2798	2541
ENSMUSG00000050965.14	Prkca	0.463447	5.52212	44.5876	1.28103e-07	0.000591632	1319	1293	1180	924	969	1093
ENSMUSG00000022197.16	Pdzd2	0.462841	9.06435	20.0621	8.36245e-05	0.0172931	15362	17823	13051	13078	11484	11673
ENSMUSG00000019838.11	Slc16a10	0.462075	4.33023	16.015	0.000331179	0.0404279	551	689	517	567	374	439
ENSMUSG00000021112.9	Mpp5	0.461289	6.47589	29.7926	4.65399e-06	0.00384968	2476	2685	2385	2013	1769	2171
ENSMUSG00000107705.1	Gm45062	0.459865	4.91431	15.8334	0.000353329	0.0420575	965.09	857.19	733.84	675.42	737.11	597.64
ENSMUSG00000027784.10	Ppm1l	0.45919	4.88777	15.6697	0.00037465	0.0429375	784	917	696	593	596	698
ENSMUSG00000026604.17	Ptpn14	0.457531	6.58173	28.6814	6.31229e-06	0.00427366	2697	3244	2290	2270	2009	2194
ENSMUSG00000005886.14	Ncoa2	0.455021	6.026	20.4584	7.3543e-05	0.0161677	1944	2010	1488	1354	1488	1445
ENSMUSG00000052105.17	Mtcl1	0.453666	6.48091	19.332	0.000106253	0.019894	2348	2957	2156	2160	1772	1957
ENSMUSG00000048379.9	Socs4	0.45322	5.4685	33.2215	1.88109e-06	0.00248219	1325	1242	1058	920	958	990
ENSMUSG00000075470.2	Alg10b	0.452997	5.91238	36.5278	8.21783e-07	0.00152653	1671	1722	1414	1248	1267	1287
ENSMUSG00000030259.12	Rassf8	0.451135	6.24334	23.4603	2.8708e-05	0.00972749	2032	2130	1915	1728	1484	1613
ENSMUSG00000083899.2	Gm12346	0.45041	5.57351	25.1992	1.70591e-05	0.00721705	1527.83	1390.38	1569.75	1179.18	1276.2	1122.95
ENSMUSG00000016028.10	Celsr1	0.450045	5.71824	29.0411	5.71562e-06	0.00416797	1553	1572	1334	1092	1231	1213
ENSMUSG00000030469.10	Zfp719	0.449514	3.81573	20.2477	7.87329e-05	0.0166864	430	382	341	289	316	310
ENSMUSG00000027536.6	Chmp4c	0.448404	4.64562	20.9323	6.31555e-05	0.0149579	659.13	721.08	668.09	575.03	495.08	561
ENSMUSG00000026986.14	Hnmt	0.447759	3.93687	15.1589	0.000450443	0.0469248	391	425	397	345	305	316
ENSMUSG00000015501.10	Hivep2	0.444897	5.80931	29.3574	5.24039e-06	0.00403372	1774.46	1504	1420.32	1234.17	1166.42	1347.25
ENSMUSG00000025907.14	Rb1cc1	0.443473	6.09444	30.1343	4.24243e-06	0.00356242	1956.45	1963.73	1649.33	1518.99	1455.27	1461.29
ENSMUSG00000052062.14	Pard3b	0.442599	4.78131	21.9553	4.56879e-05	0.0124238	756	774	673	567	602	588
ENSMUSG00000021767.19	Kat6b	0.440963	5.13543	16.9381	0.000239326	0.033771	995	1093	830	780	794	749
ENSMUSG00000026384.13	Ptpn4	0.440595	4.99461	19.2101	0.000110628	0.0201848	925	845	700	616	697	656
ENSMUSG00000033186.9	Mzt1	0.438232	5.09965	29.1379	5.56547e-06	0.00416797	943	912	795	629	705	787
ENSMUSG00000025558.19	Dock9	0.436864	7.76699	17.6205	0.000189049	0.0285484	6217	7308	4981	4868	4891	4985
ENSMUSG00000041444.14	Arhgap32	0.436573	5.10802	22.9623	3.34291e-05	0.0103501	952	1011	968	795	764	795
ENSMUSG00000021140.9	Pcnx	0.436091	7.05701	28.3413	6.93738e-06	0.00441927	3686.83	4467.84	2911.64	3016.55	2874.77	2921.96
ENSMUSG00000033904.16	Ccp110	0.435565	5.22185	16.7714	0.000253656	0.0351423	1178	1138	883	844	846	867
ENSMUSG00000037172.14	E330009J07Rik	0.434965	4.96438	24.8	1.91957e-05	0.00776132	884	899	731	665	665	683
ENSMUSG00000032238.17	Rora	0.433358	5.45314	19.6552	9.55237e-05	0.0188855	1145	1332	990	908	895	973
ENSMUSG00000045205.16	Dpy19l4	0.433089	5.19796	18.6037	0.000135425	0.0228823	1147	1068	927	795	876	850
ENSMUSG00000020961.15	Ston2	0.432827	4.91979	27.6856	8.33591e-06	0.00481234	898	891.33	822	685	661	755
ENSMUSG00000007989.7	Fzd3	0.432228	3.71048	16.3969	0.000289289	0.0380716	379	393	338	276	294	322
ENSMUSG00000020315.18	Sptbn1	0.431642	10.5708	26.7803	1.07795e-05	0.0055265	42968.2	46840.6	35570	34043.2	32528.5	33914
ENSMUSG00000068270.15	Shroom4	0.43148	5.76328	24.1846	2.30648e-05	0.0084654	1476	1708	1312	1372	1183	1048
ENSMUSG00000024130.16	Abca3	0.431023	9.08792	18.1233	0.000159256	0.0254232	15005.9	17447.7	12236.9	13515.4	11624.3	10606.3
ENSMUSG00000035181.6	Heatr5a	0.429856	5.6508	27.1751	9.6313e-06	0.0052331	1640	1389	1275	1041	1251	1171
ENSMUSG00000022636.13	Alcam	0.428352	8.45642	26.3245	1.22881e-05	0.00577136	10181	10089	8228	7398	7774	7744
ENSMUSG00000051285.17	Pcmtd1	0.427155	6.71797	24.2019	2.29453e-05	0.0084654	2907	3027	2481	2162	2138	2481
ENSMUSG00000021466.12	Ptch1	0.426903	6.61716	17.9902	0.00016662	0.026012	2593	3228	2301	2276	2241	2003
ENSMUSG00000073131.12	Vma21	0.426647	5.17033	16.754	0.000255203	0.035183	975.79	924.71	868.69	685.15	719.97	833.12
ENSMUSG00000041258.18	Zfp236	0.426248	5.4652	23.0081	3.29621e-05	0.0102805	1306	1367.58	1000	979	991	982
ENSMUSG00000030102.11	Itpr1	0.425958	6.76177	28.8447	6.0336e-06	0.00427366	3168.88	3314.92	2638	2479.98	2502.99	2359.94
ENSMUSG00000068854.7	Hist2h2be	0.424875	3.71304	16.5469	0.000274413	0.0368238	365	346	283	275	271	255
ENSMUSG00000025885.18	Myo5b	0.424228	6.10909	24.2539	2.25907e-05	0.00840269	1994	1839	1746	1472	1455	1589
ENSMUSG00000032743.15	D430042O09Rik	0.422967	5.30576	16.1758	0.000312804	0.0396703	1044	1344	966	924	913	865
ENSMUSG00000022253.15	Nadk2	0.421125	4.51375	25.3938	1.61105e-05	0.00697548	613	584	603	498	462	503
ENSMUSG00000024998.17	Plce1	0.419352	5.19211	21.9258	4.61113e-05	0.0124238	1103	1050	873	841	781	828
ENSMUSG00000028414.17	Fktn	0.417021	5.10061	18.9501	0.000120611	0.0214904	943	1009	824	747	820	682
ENSMUSG00000028522.16	Mier1	0.415482	6.46779	31.0845	3.28856e-06	0.00319746	2519	2676	2119	1955.61	1932	2046.65
ENSMUSG00000031644.19	Nek1	0.414884	4.60848	20.3537	7.60755e-05	0.0164245	653	733	685	551	557	580
ENSMUSG00000025764.14	Jade1	0.413502	5.18657	23.6791	2.68631e-05	0.00942265	976	1018	960	826	761	823
ENSMUSG00000072568.4	Lratd2	0.413401	7.1512	16.2864	0.000300802	0.0386271	3760.08	3902.35	3704.19	3197.26	2950.74	3127.75
ENSMUSG00000096188.1	Cmtm4	0.413396	6.52116	38.6911	4.88596e-07	0.00113036	2534	2750	2293	2139	2004	2020
ENSMUSG00000030562.17	Nox4	0.412419	6.11199	15.1845	0.000446281	0.0468434	1880	2131	1620	1618	1319	1642
ENSMUSG00000039270.9	Megf9	0.412099	5.95691	20.7684	6.65594e-05	0.0155645	1655	1650	1585	1285	1353	1355
ENSMUSG00000020532.18	Acaca	0.41092	6.57952	17.6425	0.000187624	0.0284107	3319.6	2389.2	2349.55	2199.17	2099.61	2278.64
ENSMUSG00000051344.13	Plekhm3	0.409668	5.27881	27.7446	8.19857e-06	0.00478288	1116	1269	889	906	872	882
ENSMUSG00000031246.14	Sh3bgrl	0.409652	8.10246	16.0729	0.000324438	0.0401354	7303	7187	6400	5047	5688	6331
ENSMUSG00000042500.11	Ago4	0.409284	4.90608	17.4638	0.000199506	0.0296849	803	881	789	721	639	661
ENSMUSG00000043542.12	Zc2hc1a	0.409242	5.25863	18.4431	0.00014294	0.0233679	985	1032	1041	747	806	955
ENSMUSG00000019971.10	Cep290	0.407658	3.66364	15.6028	0.00038374	0.0435541	350.99	350.47	349.7	270.89	263.64	327.92
ENSMUSG00000030759.16	Far1	0.406626	6.4812	16.6724	0.000262599	0.0359374	2730	2301	2167	1699	2043	2151
ENSMUSG00000036273.15	Lrrk2	0.406397	6.60402	20.3545	7.6056e-05	0.0164245	3093	2924	2117	2168	2246	2207
ENSMUSG00000038495.14	Otud7b	0.406044	7.10765	30.3673	3.98418e-06	0.00339703	3774	4418	3479	3392	2950	3193
ENSMUSG00000038143.16	Stox2	0.405976	4.50276	20.6065	7.0114e-05	0.0158412	685	671	563	522	502	545
ENSMUSG00000062901.3	Klhl24	0.405341	7.19048	18.9215	0.000121765	0.0215601	3776	4164	3570	3502	2802	3122
ENSMUSG00000063406.11	Tmed5	0.402977	5.6658	26.9219	1.03518e-05	0.00546389	1418.39	1447.53	1190.28	1027.59	1067.97	1228.15
ENSMUSG00000061544.13	Zfp229	0.402351	3.38561	16.0905	0.000322412	0.0400745	267	302	253	237	215	222
ENSMUSG00000022799.4	Arhgap31	0.40181	8.29	22.5357	3.8131e-05	0.011123	7982	10175	7548	7200	6791	7044
ENSMUSG00000034525.7	Ice1	0.401347	6.02192	20.6023	7.02087e-05	0.0158412	1942	1943	1502	1583	1457	1367
ENSMUSG00000032285.15	Dnaja4	0.400395	5.94063	28.0815	7.45914e-06	0.00459326	1792.45	1737.63	1734.23	1426.41	1359.98	1553.6
ENSMUSG00000030729.17	Pgm2l1	0.399543	4.58262	16.0295	0.000329479	0.0403984	659	662	565	483	505	562
ENSMUSG00000018501.17	Ncor1	0.399428	7.2311	29.5848	4.92477e-06	0.00389383	4335.99	4372	3428	3328	3346	3273
ENSMUSG00000021366.8	Hivep1	0.398414	6.23205	16.4548	0.000283456	0.0376943	2124	2563	1738	1802	1762	1692
ENSMUSG00000034243.17	Golgb1	0.397678	6.82287	23.0026	3.30186e-05	0.0102805	3421.98	3441	2679	2524	2722	2582
ENSMUSG00000028991.15	Mtor	0.397502	5.66398	21.2971	5.62262e-05	0.0138494	1368	1591	1243	1155	1166	1130
ENSMUSG00000025092.7	Hspa12a	0.396272	4.8034	15.7058	0.000369831	0.0428364	743.11	853.17	622.39	668.28	522	632.41
ENSMUSG00000066798.3	Zbtb6	0.396247	4.50249	16.1517	0.000315489	0.0398285	675.87	677.29	519	482.08	516.31	539.59
ENSMUSG00000014905.4	Dnajb9	0.396009	5.74943	15.9361	0.000340613	0.0410372	1535	1426	1384.97	1206	1119	1264.97
ENSMUSG00000033396.13	Spg11	0.39597	5.05848	15.006	0.000476192	0.0487819	939.24	993.21	781.6	785.81	750	694.43
ENSMUSG00000021699.17	Pde4d	0.395794	3.88322	15.5795	0.000386977	0.043606	425	446	356	367	324	318
ENSMUSG00000062866.16	Phactr2	0.395091	7.19565	20.0991	8.26242e-05	0.0172147	4073	4442	3455	3535	3007	3306
ENSMUSG00000018846.8	Pank3	0.391764	6.29913	21.664	5.00672e-05	0.0131506	2402	2115	1795	1569	1823	1816
ENSMUSG00000020647.10	Ncoa1	0.391277	5.72386	23.117	3.18802e-05	0.0102723	1505	1546	1200	1163	1180	1161
ENSMUSG00000036499.9	Eea1	0.391237	5.59883	15.4812	0.000400896	0.0439645	1433	1340	1051	980	1050	1123
ENSMUSG00000025862.14	Stag2	0.389864	6.80033	22.48	3.87953e-05	0.0111403	3123	2923	2547	2239	2318	2553
ENSMUSG00000014932.15	Yes1	0.389757	5.35896	26.7513	1.08693e-05	0.0055265	1168.69	1197.57	946.66	943.16	887.51	904.58
ENSMUSG00000096971.2	4930556M19Rik	0.389616	3.99073	15.0237	0.000473126	0.0485576	429	418	346	358	306	322
ENSMUSG00000029238.11	Clock	0.388887	6.2204	31.6111	2.86058e-06	0.00304878	2100	2062	1756	1693	1561	1643
ENSMUSG00000057738.14	Sptan1	0.388347	9.2824	22.486	3.8723e-05	0.0111403	17063	18651	14776	13908	13820	14009
ENSMUSG00000025326.12	Ube3a	0.388234	6.06826	22.8183	3.49438e-05	0.0106408	1900.61	1765.44	1528.79	1297.31	1400.34	1605.82
ENSMUSG00000018395.19	Kif3a	0.386861	4.33066	25.5237	1.55084e-05	0.00682135	565	563	530	480	441	456
ENSMUSG00000028385.14	Snx30	0.384767	5.29624	15.9649	0.000337144	0.0408859	1114	1128	936	939	893	802
ENSMUSG00000008226.14	Scrn3	0.384304	4.74516	18.8352	0.000125321	0.0218409	737	698	684	557	538	671
ENSMUSG00000039414.10	Heatr5b	0.383138	5.00078	17.6492	0.000187194	0.0284107	892	959	766	678	768	725
ENSMUSG00000068747.14	Sort1	0.382544	8.60228	21.5005	5.27184e-05	0.0135264	10194	11187	8861.97	9084.99	7994.98	8018
ENSMUSG00000025040.13	Fundc1	0.382006	5.10195	15.8157	0.000355568	0.0421067	898	935	834	748	705	768
ENSMUSG00000040481.17	Bptf	0.381761	6.56777	20.6484	6.91753e-05	0.0158412	2731	2950	2092	2187	2139	2111
ENSMUSG00000075054.5	Yae1d1	0.381657	5.63311	15.6672	0.000374979	0.0429375	1418.09	1288.94	1166.03	1083.95	987.88	1154.08
ENSMUSG00000038844.10	Kif16b	0.381509	5.24221	21.357	5.5168e-05	0.0138469	1008	1081	996	896	814	862
ENSMUSG00000022723.16	Crybg3	0.380499	6.15658	25.2184	1.69625e-05	0.00721705	2002.25	2008.67	1793.5	1571.11	1559.08	1708.3
ENSMUSG00000041966.18	Dcaf17	0.379605	4.20786	16.1257	0.000318418	0.0399254	529	489	402	398	395	388
ENSMUSG00000024294.14	Mib1	0.378993	6.52196	22.1455	4.30498e-05	0.01187	2618	2596	2024	1971	1927	2122
ENSMUSG00000024431.15	Nr3c1	0.378915	7.42745	28.3601	6.90113e-06	0.00441927	5093	4754	4261	3881	4039	3840
ENSMUSG00000038564.11	Ift172	0.377118	5.68363	18.089	0.000161121	0.0255127	1438	1630	1313	1220	1153	1281
ENSMUSG00000032393.15	Dpp8	0.375593	6.85955	26.6382	1.12274e-05	0.00552737	3226	3542	2788	2616	2776	2573
ENSMUSG00000070047.14	Fat1	0.374613	6.63408	18.6588	0.000132942	0.0227365	2759.99	2837	2287.99	2212	2243	2124
ENSMUSG00000028180.18	Zranb2	0.373912	6.00464	15.8761	0.000347982	0.0416534	1779	1699	1370	1303	1306	1440
ENSMUSG00000042460.5	C1galt1	0.373097	6.20067	26.0279	1.33892e-05	0.00608233	2083	1929	1721	1554	1554	1693
ENSMUSG00000034751.16	Mast4	0.372651	5.61018	15.0734	0.000464654	0.0481338	1407.74	1560.94	1114.29	1154	1105	1145.83
ENSMUSG00000026991.20	Pkp4	0.371777	6.61705	21.1839	5.82862e-05	0.0142303	2504	2970	2359	2330	1973	2254
ENSMUSG00000030451.16	Herc2	0.370666	6.54878	16.6309	0.000266448	0.0361471	2664	2955	2061	2113	2178	2116
ENSMUSG00000048490.14	Nrip1	0.36986	4.93293	15.7028	0.000370232	0.0428364	902	849	627	623	713	650
ENSMUSG00000019820.11	Utrn	0.369496	7.69484	23.3589	2.96089e-05	0.00979475	5853	6104	4907	4919	4513	4695
ENSMUSG00000020576.10	Nbas	0.36948	5.00908	17.3052	0.000210719	0.0308949	875	881	849	658	771	762
ENSMUSG00000028649.20	Macf1	0.36889	9.82422	15.9959	0.000333445	0.040526	26264	27869	19593	21099	20281	20197
ENSMUSG00000040209.12	Zfp704	0.368431	6.28323	16.8195	0.000249428	0.0349525	2105.02	2281.22	1736.11	1931.83	1591.74	1602.25
ENSMUSG00000026005.15	Rpe	0.368352	5.00493	16.7866	0.000252307	0.0351335	892.36	828.04	781.96	640.24	714.54	750.11
ENSMUSG00000050332.7	Amer1	0.368155	4.35601	15.4923	0.000399305	0.0439645	630	606	448	503	482	423
ENSMUSG00000061859.17	Patj	0.367523	5.83464	21.6201	5.07639e-05	0.0131773	1568	1628	1331	1319	1189	1292
ENSMUSG00000042042.14	Csgalnact2	0.366337	6.45183	25.6166	1.50926e-05	0.00674555	2355	2434	2179	1952	1870	2045
ENSMUSG00000039840.8	Epg5	0.366194	4.81327	16.7433	0.000256158	0.0352271	750	844	665	618	623	656
ENSMUSG00000021708.17	Rasgrf2	0.365282	5.5583	15.5641	0.000389118	0.0436545	1368	1281	1336	1080	1101	1187
ENSMUSG00000069833.13	Ahnak	0.365205	10.404	20.5367	7.17096e-05	0.0160251	35603	39834	31670	30819	28174	31035
ENSMUSG00000066324.2	Impad1	0.364339	6.3107	28.8772	5.97963e-06	0.00427366	2111	2187	1912	1693	1696	1844
ENSMUSG00000062519.13	Zfp398	0.364283	4.70697	16.3169	0.000297571	0.0386222	875	729	628	625	629	623
ENSMUSG00000036745.15	Ttll7	0.36399	5.99386	15.1859	0.000446058	0.0468434	1713	1668	1458	1348	1310	1419
ENSMUSG00000070565.11	Rasal2	0.363417	5.71248	16.6136	0.000268066	0.0361471	1501	1616.26	1123.22	1289	1095.4	1172.21
ENSMUSG00000027312.14	Atrn	0.362858	6.22457	26.6278	1.1261e-05	0.00552737	2161	2157	1643	1699	1608	1703
ENSMUSG00000029571.14	Tmem106b	0.362516	6.79091	24.9323	1.84573e-05	0.00763376	2992	3061	2543	2434	2394	2412
ENSMUSG00000037720.16	Tmem33	0.362073	6.00052	18.8513	0.00012465	0.0217926	1885.15	1669.62	1626.22	1389.78	1482.6	1506.02
ENSMUSG00000039485.8	Tspyl4	0.360887	5.25675	15.6109	0.000382632	0.0435541	950.51	940.61	964	829.83	738.81	852.06
ENSMUSG00000062078.15	Qk	0.360717	8.39927	18.1846	0.000155981	0.0249844	8941	9484	7518	6973	6861	8042
ENSMUSG00000018166.8	Erbb3	0.36053	6.08324	18.1162	0.000159638	0.0254232	1777	2092	1631	1604	1572	1457
ENSMUSG00000038766.16	Gabpb2	0.36003	6.5354	19.4451	0.00010236	0.0195972	2668.48	2531.09	2059.93	1964.29	2079.31	2075.72
ENSMUSG00000055320.17	Tead1	0.359161	7.36107	16.138	0.000317028	0.0398413	4612	4406	3945	3547	3408	4014
ENSMUSG00000052534.15	Pbx1	0.358775	6.93037	22.7283	3.59272e-05	0.0107049	3321	3703	2865	2719	2806	2815
ENSMUSG00000006740.14	Kif5b	0.358254	7.24139	16.391	0.000289894	0.0380716	4513.7	4030.78	3456.87	3086.64	3553.81	3496.77
ENSMUSG00000027508.15	Pag1	0.357139	6.2698	19.2796	0.000108111	0.0200278	2132	2043	1777	1760	1550	1728
ENSMUSG00000040407.18	Akap9	0.356645	6.05525	16.237	0.000306097	0.0390881	1906.63	1962.37	1597.3	1536	1486.65	1599.78
ENSMUSG00000053580.16	Tanc2	0.355783	5.18607	15.3978	0.000413131	0.0444585	1110	1013	884	854	872	819
ENSMUSG00000041633.14	Kctd12b	0.354929	4.51293	15.4203	0.000409802	0.0444211	629	631	516	548	478	477
ENSMUSG00000028986.12	Klhl7	0.354892	4.98562	21.7946	4.80508e-05	0.0127417	863	900	757	701	672	763
ENSMUSG00000035614.11	Togaram1	0.351063	5.19276	19.3701	0.000104923	0.0198497	1003	1033	897	788	879	825
ENSMUSG00000032253.13	Phip	0.350516	5.64223	15.9494	0.000339005	0.0409325	1391	1417	1091	1030	1097	1180
ENSMUSG00000049313.8	Sorl1	0.350387	7.45384	23.1343	3.1712e-05	0.0102723	4618	4782	4032	3762	3741	3913
ENSMUSG00000038970.7	Lmtk2	0.349729	6.49023	20.3236	7.68195e-05	0.0164778	2646	2918	2191	2293	2202	2079
ENSMUSG00000022105.6	Rb1	0.3471	5.36688	17.4454	0.000200772	0.0297513	984.94	1218.58	945.12	849.02	838.56	993.58
ENSMUSG00000052539.15	Magi3	0.346669	7.05355	21.2763	5.65989e-05	0.0138795	4020	3505	3472	3004	3098	3297
ENSMUSG00000060012.9	Kif13b	0.346607	6.22071	19.8566	8.9424e-05	0.0180328	1918	2427	1714	1768	1745	1630
ENSMUSG00000039410.16	Prdm16	0.346596	5.1011	19.5048	0.000100365	0.0194487	841	1027	799	711	776	783
ENSMUSG00000022674.15	Ube2v2	0.346552	5.01304	15.3758	0.00041643	0.0447022	861.75	823.32	643.64	665.78	630.74	684.19
ENSMUSG00000054008.9	Ndst1	0.346198	9.07096	15.4613	0.000403781	0.0439645	14987	15378	12576	14107	11210	11241
ENSMUSG00000034557.14	Zfyve9	0.345597	5.16599	21.3242	5.57445e-05	0.0138469	962.3	1013.2	854.86	810.43	794.33	808.73
ENSMUSG00000060510.14	Zfp266	0.344985	5.77202	18.49	0.000140697	0.0232764	1578	1469	1193	1199	1241	1170
ENSMUSG00000026781.17	Acbd5	0.344795	6.19112	16.9565	0.000237799	0.0337495	1939	2114	1660	1692	1528	1648
ENSMUSG00000019916.14	P4ha1	0.344773	6.51077	17.5256	0.000195306	0.0292542	2754	2652	2300	2175	2265	2133
ENSMUSG00000024073.16	Birc6	0.344284	6.55039	15.9545	0.00033839	0.0409325	2554	2621.99	2088	1992	2154	2042
ENSMUSG00000032570.17	Atp2c1	0.343615	6.52397	23.8086	2.58303e-05	0.00917656	2536.77	2580.22	2215.93	2032.37	2028.48	2204.41
ENSMUSG00000027130.15	Slc12a6	0.343382	6.84096	17.7091	0.000183397	0.0279231	3180.66	3363.33	2536.49	2530.78	2606.42	2596.06
ENSMUSG00000034297.14	Med13	0.342386	6.25405	19.5553	9.87108e-05	0.0192629	2184.86	2097.57	1682	1565.66	1757	1765.89
ENSMUSG00000033184.14	Tmed7	0.341952	6.95431	18.3827	0.000145877	0.0237086	3309.41	3137.56	2972	2582.36	2623	2868
ENSMUSG00000021559.14	Dapk1	0.341636	7.09155	15.4381	0.000407178	0.0442475	3789	4272	3329	3418	3243	3058
ENSMUSG00000048264.16	Dip2c	0.340218	5.33062	16.2964	0.000299737	0.0386271	1113	1109	940	925	876	905
ENSMUSG00000026014.15	Raph1	0.340023	6.48432	15.831	0.000353634	0.0420575	2578	2694	1866	1962	1978	2144
ENSMUSG00000025261.17	Huwe1	0.339439	7.98229	16.0835	0.000323222	0.0400745	7175	7618	5524	5899	5775	5657
ENSMUSG00000041702.7	Btbd7	0.33642	6.69111	23.1989	3.10914e-05	0.010136	2831	3060	2402	2425	2409	2268
ENSMUSG00000027763.13	Mbnl1	0.33641	8.14687	17.0401	0.000230979	0.0329926	7722	7130	6043	5642	6262	6010
ENSMUSG00000034940.15	Synrg	0.334785	6.22118	26.5753	1.14321e-05	0.00555773	2053	2027	1781	1590	1760	1687
ENSMUSG00000052085.7	Dock8	0.334479	6.38838	23.4718	2.86081e-05	0.00972749	2322	2231	2058	1888	1890	1912
ENSMUSG00000023921.9	Mmut	0.333122	5.65895	15.7831	0.00035973	0.0423283	1368	1330	1275	1145	1072	1211
ENSMUSG00000021952.16	Xpo4	0.332528	4.88089	15.0956	0.000460913	0.0478356	790.22	663.61	685.56	573	607	667.83
ENSMUSG00000026924.17	Sec16a	0.331895	6.67926	18.4344	0.000143359	0.0233679	2826	2984	2206	2240	2359	2278
ENSMUSG00000033237.19	Arid2	0.331852	6.20955	25.7303	1.45997e-05	0.0065783	1961	2042	1673	1624	1600.05	1659
ENSMUSG00000025937.6	Lactb2	0.331456	5.31146	17.7138	0.000183099	0.0279231	1076	1014	899	889	777	911
ENSMUSG00000110185.2	Igip	0.330991	5.4596	17.2357	0.000215841	0.0315417	1147	1264	989	1047	901	977
ENSMUSG00000037236.16	Matr3	0.330375	7.22411	16.6357	0.000266	0.0361471	4158.43	3979.11	3503.17	3257.95	3276.41	3504.8
ENSMUSG00000027652.15	Ralgapb	0.329983	6.62719	22.056	4.42702e-05	0.012146	2712	2593	2270	2139	2172	2221
ENSMUSG00000032601.13	Prkar2a	0.328496	6.651	19.2712	0.000108413	0.0200278	2692	2643	2437	2152	2183	2386
ENSMUSG00000058690.14	Ccser2	0.3273	6.90239	24.3	2.22807e-05	0.00839578	3173	3270	2704	2714	2541	2640
ENSMUSG00000074582.10	Arfgef2	0.325682	6.34749	23.0449	3.25924e-05	0.0102805	2122	2332	1884	1742	1859	1874
ENSMUSG00000058230.12	Arhgap35	0.320911	6.95196	16.9302	0.000239986	0.033771	3227	3492	2886	2862	2809	2654
ENSMUSG00000014956.15	Ppp1cb	0.317542	7.81177	17.527	0.000195215	0.0292542	5938	5741	5389	4695	4788	5398
ENSMUSG00000069769.13	Msi2	0.315618	6.66769	17.0126	0.000233202	0.0332244	2650	2852	2298	2415	2150	2219
ENSMUSG00000008730.17	Hipk1	0.314887	7.89511	21.0492	6.08407e-05	0.0146602	6250	6980	5524	5440	5379	5496
ENSMUSG00000042323.17	Pbrm1	0.314667	6.17416	17.6062	0.000189976	0.0286105	1945	1791	1606	1510	1503	1646
ENSMUSG00000026623.16	Lpgat1	0.313795	6.70962	19.6985	9.41745e-05	0.0187743	2854	3135	2457	2472	2473	2404
ENSMUSG00000027878.11	Notch2	0.31345	7.09739	15.8907	0.000346178	0.0415271	3750.71	3973.79	3066.83	3195.95	3035	3159
ENSMUSG00000026361.9	Cdc73	0.312938	5.29082	16.5126	0.00027775	0.0371816	1067.52	1002.47	873	839.08	832	897
ENSMUSG00000020326.7	Ccng1	0.311233	6.70927	17.2299	0.000216269	0.0315417	2787	2705	2456	2180	2340	2431
ENSMUSG00000027900.15	Dram2	0.310364	6.38056	18.0967	0.000160701	0.0255127	2097	2200	1931	1702	1807	1940
ENSMUSG00000031393.16	Mecp2	0.308724	6.27987	21.9211	4.61793e-05	0.0124238	2064	2122	1711	1779	1646	1728
ENSMUSG00000045962.16	Wnk1	0.308221	8.69921	22.9152	3.39167e-05	0.0104428	11406	10888	9885	9068	9390	9740
ENSMUSG00000018209.15	Stk4	0.307538	7.25887	14.9903	0.00047893	0.0487919	4267	3810	3793	3371	3511	3542
ENSMUSG00000022246.14	Rai14	0.306923	6.87953	17.4597	0.000199788	0.0296849	3153	3013	2599	2587	2515	2575
ENSMUSG00000021796.15	Bmpr1a	0.304919	6.40982	14.9658	0.000483213	0.0490487	2289	2277	2095	1983	1847	2025
ENSMUSG00000059890.16	Ube4a	0.303357	6.09242	18.0311	0.000164319	0.025945	1878	1911	1541	1516	1597.17	1560
ENSMUSG00000030287.15	Itpr2	0.302781	5.98927	16.3318	0.000296012	0.0386007	1787	1836	1507	1578	1462	1462
ENSMUSG00000022124.15	Fbxl3	0.301605	6.68994	16.3503	0.000294086	0.0385308	2578	2848	2389	2298	2206	2369
ENSMUSG00000047248.20	C2cd3	0.299058	5.30054	15.0602	0.000466888	0.0482282	1054.88	1161.88	892.96	888.96	933.9	909.96
ENSMUSG00000030629.15	Zfand6	0.298582	6.26671	22.4884	3.86941e-05	0.0111403	1915	1981	1777	1675	1638	1692
ENSMUSG00000053754.14	Chd8	0.297529	6.64541	15.462	0.000403686	0.0439645	2726.61	2746.17	2141.87	2345.55	2205.28	2146.09
ENSMUSG00000027288.16	Zfp106	0.296374	7.31607	18.8932	0.000122918	0.0216261	4181	4215	3739	3585	3451	3684
ENSMUSG00000020590.16	Snx13	0.293127	6.36991	15.2043	0.00044308	0.0467732	2275	2203	1957	1795	1873	2029
ENSMUSG00000034636.9	Zyg11b	0.292329	5.92961	15.3108	0.00042633	0.045403	1678	1558	1382	1329	1366	1393
ENSMUSG00000036550.16	Cnot1	0.292227	7.00671	18.5621	0.00013733	0.0229939	3456.8	3510.95	2887.65	2765.43	2977.54	2969.64
ENSMUSG00000020521.7	Rnft1	0.290084	5.02384	15.1639	0.000449618	0.0469248	812	865	782	675	744	764
ENSMUSG00000057230.14	Aak1	0.288403	6.374	19.6336	9.62021e-05	0.0189064	2168	2120	1784	1760	1752	1874
ENSMUSG00000001280.13	Sp1	0.28522	7.01042	21.3452	5.53749e-05	0.0138469	3403	3481	2912	2954	2901	2850
ENSMUSG00000022403.15	St13	0.283942	6.68861	18.0109	0.000165454	0.026012	2925	2644	2540	2341	2484	2406
ENSMUSG00000075595.9	Zfp652	0.283845	6.9466	16.2987	0.000299498	0.0386271	3259.7	3388.39	2775.84	2977.6	2619.43	2784.95
ENSMUSG00000034377.10	Tulp4	0.282164	6.8217	20.5191	7.2117e-05	0.0160514	2878.51	2942.48	2535.46	2467.18	2445.07	2537.02
ENSMUSG00000048874.15	Phf3	0.279509	6.5726	15.5097	0.000396809	0.0439645	2533.54	2612.2	2174.08	2156.38	2196.85	2177.18
ENSMUSG00000036087.18	Slain2	0.268418	6.81722	14.9948	0.000478146	0.0487919	2857.21	3078.04	2642.65	2563.52	2424.49	2737.01
ENSMUSG00000026667.14	Uhmk1	0.262871	7.24965	15.4109	0.000411181	0.0444211	4048.87	3675	3601.96	3359	3340	3560
ENSMUSG00000027162.7	Lin7c	0.260443	6.48614	16.2836	0.000301094	0.0386271	2334	2333	2032	1990	1944	2131
ENSMUSG00000036450.4	Hif1an	0.256987	6.41552	15.4798	0.000401098	0.0439645	2210	2298	1963	2024	1923	1921
ENSMUSG00000024759.14	Atl3	0.252998	7.49639	14.9152	0.000492218	0.0495533	4681	4746	3895	3955	4069	4077
ENSMUSG00000031010.17	Usp9x	0.247468	7.37259	15.8189	0.000355164	0.0421067	4438.02	4325.73	3781.92	3807.42	3783.97	3864.37
ENSMUSG00000005683.8	Cs	-0.249601	7.35724	15.2356	0.000438088	0.0465121	3234	3335	2957	3942	4081.99	4263
ENSMUSG00000059714.13	Flot1	-0.271036	6.02311	15.4768	0.000401543	0.0439645	1144	1366	1199	1569	1618	1671
ENSMUSG00000017132.17	Cyth1	-0.272637	5.98503	19.8547	8.9479e-05	0.0180328	1258	1294	1091	1550	1595	1623
ENSMUSG00000048832.9	Vps37c	-0.274842	5.28987	17.9785	0.000167284	0.0260423	773	839	694	1031	995	996
ENSMUSG00000010205.11	Raver1	-0.285777	6.44769	17.179	0.000220118	0.0316861	1588.85	1785.06	1516.45	2186.45	2162.71	2112.47
ENSMUSG00000083327.1	Vcp-rs	-0.287498	6.37406	19.6579	9.54379e-05	0.0188855	1654.75	1673.06	1546.66	2175.57	2163.59	2118.73
ENSMUSG00000026430.16	Rassf5	-0.290706	5.88157	16.0343	0.000328918	0.0403984	1142	1056	990	1376	1385	1473
ENSMUSG00000051934.5	Spats2	-0.307422	4.24876	15.7936	0.000358383	0.0423283	400	404	368	518	491	566
ENSMUSG00000023827.8	Agpat4	-0.311904	5.53448	17.3608	0.000206708	0.0303872	827	946	783	1215	1098	1125
ENSMUSG00000025366.8	Esyt1	-0.324592	7.4614	15.7656	0.000361997	0.0425047	3390.22	3489.9	3024.07	4096.87	4758.25	4587.96
ENSMUSG00000028923.14	Necap2	-0.327043	6.35645	17.4825	0.000198221	0.0296108	1485	1591	1558	1998	2201	2122
ENSMUSG00000020235.16	Fzr1	-0.33623	5.17207	15.6804	0.000373214	0.0429375	619	758	603	927	914	865
ENSMUSG00000028333.10	Anp32b	-0.34152	6.55082	19.2606	0.000108792	0.0200311	1674.29	1618.51	1703.57	2299.32	2257.75	2337.27
ENSMUSG00000046032.16	Snx12	-0.343497	5.02002	23.0167	3.28757e-05	0.0102805	635	611	589	820	862	847
ENSMUSG00000033088.19	Triobp	-0.345531	5.5662	21.8945	4.65667e-05	0.0124675	972	1005	806	1259	1273	1295
ENSMUSG00000039168.15	Dap	-0.349513	6.38925	15.5782	0.000387154	0.043606	1442	1482	1410	1906	2103	1989
ENSMUSG00000074886.11	Grk6	-0.35109	6.32668	17.7439	0.000181224	0.0277448	1525	1376	1363.99	1802	2052	2058
ENSMUSG00000030403.9	Vasp	-0.352668	7.12499	23.3796	2.94222e-05	0.00979475	2512	2407	2288	3408	3324	3261
ENSMUSG00000005103.12	Wdr1	-0.356997	7.66879	23.809	2.58272e-05	0.00917656	3954	3762	3318	4833	5451	5028
ENSMUSG00000018559.16	Ctdnep1	-0.357137	6.16391	20.983	6.21401e-05	0.0148443	1336	1306	1301	1884	1789	1819
ENSMUSG00000020439.17	Smtn	-0.359137	6.26148	17.1996	0.000218549	0.0315925	1410.35	1599.22	1150.21	1925.72	1982.14	1851.57
ENSMUSG00000032312.7	Csk	-0.363486	6.727	20.7246	6.75031e-05	0.0157189	1919	1988	1759	2643	2727	2533
ENSMUSG00000043889.6	Gm8399	-0.366358	4.64096	15.4882	0.00039989	0.0439645	449.51	432.94	426.5	606.45	614.48	612.82
ENSMUSG00000029860.16	Zyx	-0.373165	8.04935	18.8821	0.000123377	0.0216382	5068.65	4699.51	4631.94	6115.42	6752.57	7414.16
ENSMUSG00000023249.15	Parp3	-0.373874	6.23731	21.9425	4.5871e-05	0.0124238	1480	1498	1270	1812	2075	2077
ENSMUSG00000034575.13	Tent4a	-0.37824	4.75153	19.3556	0.000105428	0.0198497	595	589	451	706	839	751
ENSMUSG00000030782.16	Tgfb1i1	-0.385073	6.66994	15.024	0.000473086	0.0485576	1832	1653	1856	2195	2766	2641
ENSMUSG00000038213.7	Tapbpl	-0.387716	5.60127	15.4135	0.000410797	0.0444211	886	978	857	1188	1332	1342
ENSMUSG00000028581.17	Laptm5	-0.389102	8.26678	16.6196	0.000267498	0.0361471	5310	5358	5106	7511	7748	7175
ENSMUSG00000064215.13	Ifi27	-0.391622	6.28742	28.4666	6.69984e-06	0.00436838	1761	1710	1454	2251	2328	2421
ENSMUSG00000002307.16	Daxx	-0.392401	5.18531	17.2163	0.000217295	0.0315925	749	808	688	982	1237	971
ENSMUSG00000027330.16	Cdc25b	-0.395578	5.4614	15.5988	0.000384294	0.0435541	699	700	682	894	989	1094
ENSMUSG00000024909.15	Efemp2	-0.397114	5.42326	15.6682	0.000374848	0.0429375	795	755.65	807.84	1036.6	1195	1149.8
ENSMUSG00000037992.16	Rara	-0.397312	5.97545	28.5921	6.47041e-06	0.00429371	1222	1335	1032	1685	1654	1775
ENSMUSG00000049401.10	Ogfr	-0.402282	5.77958	20.4838	7.29421e-05	0.0161677	1100	1223	968	1419	1742	1543
ENSMUSG00000028599.10	Tnfrsf1b	-0.408092	6.51872	15.3544	0.000419665	0.0449001	1790	1704	1519	2314	2376	2525
ENSMUSG00000034595.17	Ppp1r18	-0.410604	6.49643	23.0421	3.26208e-05	0.0102805	1592.05	1870	1416	2210	2441	2359
ENSMUSG00000004207.14	Psap	-0.411542	10.5125	18.6037	0.000135422	0.0228823	24298	27523	22260	33937	39569	33071
ENSMUSG00000016087.13	Fli1	-0.418327	5.20812	23.8196	2.57446e-05	0.00917656	802	731	678	1073	998	1137
ENSMUSG00000058922.7	Gm10052	-0.42664	5.60098	24.4555	2.12683e-05	0.00812296	861.74	955.04	704.86	1110.05	1300.85	1250.87
ENSMUSG00000017493.12	Igfbp4	-0.44638	8.06067	16.3935	0.000289641	0.0380716	4374	5771	4655	7199	7422	7226
ENSMUSG00000029580.14	Actb	-0.447611	11.2406	22.3155	4.08289e-05	0.0114862	43759.5	40231.6	38891.9	54998.7	64205.9	62820.1
ENSMUSG00000052102.15	Gnpda1	-0.44956	4.70832	18.5344	0.000138613	0.0230763	487.92	430.75	447.73	651.87	723.24	653.16
ENSMUSG00000007050.17	Lsm2	-0.454675	3.27968	15.0375	0.000470767	0.0484951	181	157	152	229	255	245
ENSMUSG00000051457.7	Spn	-0.455407	6.07741	15.0141	0.000483221	0.0490487	1216	900	1048	1457	1501	1772
ENSMUSG00000031821.11	Gins2	-0.458522	5.06174	15.5038	0.000397652	0.0439645	522.54	487.61	447.91	686.3	722.43	765.71
ENSMUSG00000019539.11	Rcn3	-0.458969	6.16725	21.6272	5.06505e-05	0.0131773	1207	1266.83	1138	1649.33	1996	1738
ENSMUSG00000063268.12	Parp10	-0.462624	5.70885	15.2547	0.00044281	0.0467732	1009.9	1074	898.69	1448.71	1609.64	1391
ENSMUSG00000025511.14	Tspan4	-0.462767	5.1142	15.4687	0.000402715	0.0439645	511.23	504.11	505.89	708.83	775.06	796.3
ENSMUSG00000021190.14	Lgmn	-0.470091	7.22788	20.4593	7.3523e-05	0.0161677	2714	3019	2425	3601	4895	3718
ENSMUSG00000001123.15	Lgals9	-0.471819	6.69114	19.1901	0.000111364	0.0201848	2198	2533	1971	2968	4002	3071
ENSMUSG00000014551.8	Mrps25	-0.472357	5.89833	22.3758	4.00703e-05	0.0113884	903.94	1111.02	930.59	1531.94	1306.28	1596.78
ENSMUSG00000001435.15	Col18a1	-0.476072	6.46242	16.4564	0.000295332	0.0386007	1528	1835	1508	2079	2787	2471
ENSMUSG00000032577.16	Mapkapk3	-0.477776	5.61906	20.4473	7.38064e-05	0.0161677	856	860	766	1097	1427	1222
ENSMUSG00000054520.15	Sh3bp2	-0.479699	4.79435	17.9954	0.000166327	0.026012	527	515	436	727	742	764
ENSMUSG00000048534.7	Jaml	-0.486429	3.87807	16.6183	0.000267622	0.0361471	260.51	271.57	250.69	382.37	389.29	419.44
ENSMUSG00000026177.11	Slc11a1	-0.488538	4.06411	15.7382	0.000365558	0.0427178	252	294	283	409	383	474
ENSMUSG00000019082.18	Slc25a22	-0.48932	4.99076	19.4207	0.000103186	0.0196518	608	673	476	854	907	902
ENSMUSG00000050721.9	Plekho2	-0.491309	6.25376	23.3303	2.9868e-05	0.00979475	1258	1423	1251	1809	2261	1922
ENSMUSG00000024308.15	Tapbp	-0.492284	8.37736	23.4315	2.89608e-05	0.00972749	5859.4	6325.91	5579.7	7976.26	9913.12	9209.86
ENSMUSG00000010358.13	Ifi35	-0.495413	5.76952	28.5713	6.50785e-06	0.00429371	1062.7	1144.15	996.48	1446.09	1826.04	1622.21
ENSMUSG00000018293.4	Pfn1	-0.495764	8.17424	19.6478	9.57545e-05	0.0188855	4871	4284	4623	6376	7234	7552
ENSMUSG00000049625.6	Tifab	-0.50679	4.52874	15.6394	0.000378734	0.0432779	502	424	353	601	706	659
ENSMUSG00000029163.9	Emilin1	-0.508019	7.23109	15.2657	0.000492663	0.0495533	2656	3453	2237	3970	5003	3798
ENSMUSG00000048572.5	Tmem252	-0.508563	5.11821	16.1445	0.000331135	0.0404279	624	922	541	1250	882	1066
ENSMUSG00000022500.15	Litaf	-0.536524	6.50272	27.9368	7.76766e-06	0.00467925	1556	1603	1614	2288	2813	2426
ENSMUSG00000017929.13	B4galt5	-0.537745	5.67722	21.6127	5.08824e-05	0.0131773	968	1076	775	1377	1542	1500
ENSMUSG00000058818.13	Pirb	-0.538517	5.73339	15.8568	0.000417009	0.0447022	1095.69	967.41	875.49	1369.82	1607.12	1651.74
ENSMUSG00000055172.10	C1ra	-0.542925	7.33905	22.6098	3.72664e-05	0.0109859	2998.44	3621.39	2582	4425.59	5511.14	4523.33
ENSMUSG00000056481.7	Cd248	-0.54739	4.13173	18.9422	0.000120928	0.0214904	328	323	214	442	468	453
ENSMUSG00000020810.5	Cygb	-0.548925	5.53238	21.1976	5.92377e-05	0.0143992	695.65	1000.73	722.58	1239.66	1283.16	1303.68
ENSMUSG00000026458.13	Ppfia4	-0.549795	3.93379	20.1962	8.00589e-05	0.0168637	268	307	196	421	426	369
ENSMUSG00000111521.1	Gm48529	-0.550066	4.49175	18.0051	0.00016578	0.026012	387.85	404.87	307.39	483.66	611.42	647.31
ENSMUSG00000056413.16	Adap1	-0.569963	3.7206	17.9531	0.000168739	0.0261221	227	210	173	293	360	327
ENSMUSG00000006219.12	Fblim1	-0.571397	6.35046	29.574	4.93925e-06	0.00389383	1217	1702	1049	2044	2306	1995
ENSMUSG00000034708.11	Grn	-0.577041	8.08625	51.7292	2.89409e-08	0.000229133	4393	5288	4256	7136	8276	7084
ENSMUSG00000032578.7	Cish	-0.577279	6.12654	24.8163	1.94225e-05	0.00776132	1319	1482	968.57	1800.54	2330	1924
ENSMUSG00000000552.10	Zfp385a	-0.580151	3.97734	20.3737	7.5585e-05	0.0164245	282	288	239	382	505	422
ENSMUSG00000001555.10	Fkbp10	-0.582014	5.03358	33.2787	1.85367e-06	0.00248219	526.62	579.74	427.53	797.58	879.38	803.41
ENSMUSG00000091549.1	Gm6548	-0.583115	4.23858	23.9625	2.46586e-05	0.00893204	390.95	385.36	345.25	495.17	733.59	591.85
ENSMUSG00000005611.15	Mrvi1	-0.584529	3.79663	16.2046	0.000309628	0.0393576	250	250	201	289	461	387
ENSMUSG00000034641.2	Cd300ld	-0.585447	3.88747	19.23	0.0001099	0.0201681	309.44	321.76	268.76	473.65	463.62	526.72
ENSMUSG00000045664.5	Cdc42ep2	-0.600378	5.27946	20.7336	7.8884e-05	0.0166864	636	761	560	973	1192	1040
ENSMUSG00000022440.9	C1qtnf6	-0.608712	4.44768	19.9082	8.79295e-05	0.017916	290	393.77	202	503	513	434
ENSMUSG00000026833.18	Olfm1	-0.612131	5.52703	19.0206	0.000152838	0.0246951	888	811	769	1174	1668	1247
ENSMUSG00000072620.3	Slfn2	-0.615103	5.9788	17.1045	0.000307779	0.0392125	1275	1015	1128	1559.89	2176	1960.85
ENSMUSG00000049037.8	Clec4a1	-0.629736	3.55397	20.3501	7.61641e-05	0.0164245	250	205	185	333	384	356
ENSMUSG00000028633.7	Ctps	-0.640384	5.37801	16.2089	0.000426823	0.045403	735	838	621	934	1509	1250
ENSMUSG00000022372.14	Sla	-0.644308	6.03933	21.6781	6.84658e-05	0.0157601	1179	1153	910	1440	2140	1897
ENSMUSG00000035493.10	Tgfbi	-0.644689	6.97402	17.0183	0.000332032	0.040443	2219	1793	2116	2686	4064	3694
ENSMUSG00000032643.12	Fhl3	-0.649895	2.37079	15.6037	0.000383618	0.0435541	88	111	56	135	155	139.98
ENSMUSG00000039787.13	Cercam	-0.651199	3.19692	20.9489	6.28214e-05	0.0149426	134.71	181.72	121	256	275.91	209
ENSMUSG00000052384.14	Nrros	-0.652242	6.04612	23.3496	4.05481e-05	0.0114654	1204	1315	980	1773	2354	1807
ENSMUSG00000002325.15	Irf9	-0.661775	6.19126	17.5122	0.000289761	0.0380716	1642.16	1667	1294	2355	3058	2451.16
ENSMUSG00000001864.13	Aif1l	-0.662261	2.90576	15.1612	0.000450069	0.0469248	131	115	127	171	264	207
ENSMUSG00000031497.9	Tnfsf13b	-0.666046	5.17509	16.0406	0.000459058	0.0477326	665	704	629	900	1408	1128
ENSMUSG00000006585.3	Cdt1	-0.679647	3.43383	19.6227	9.65471e-05	0.0189072	169	143	140	242	280	264
ENSMUSG00000105987.4	AI506816	-0.679974	5.65723	19.74	0.000136816	0.0229939	736.56	743.93	757.74	1030.87	1494.82	1374.73
ENSMUSG00000049988.5	Lrrc25	-0.680246	3.23303	19.349	0.000105658	0.0198497	166	166	160	265	285	307
ENSMUSG00000034947.13	Tmem106a	-0.687797	4.90539	31.1801	3.20611e-06	0.00317296	491	464	468	663	967	861
ENSMUSG00000050503.9	Fbxl22	-0.693087	2.28149	18.5335	0.000138655	0.0230763	84.54	85.15	65.41	104.14	178.67	127.91
ENSMUSG00000068614.7	Actc1	-0.696871	7.05758	16.9176	0.000366845	0.0427178	1994	2625	1692	3258	3377	4407
ENSMUSG00000025492.6	Ifitm3	-0.700172	8.21726	16.891	0.000359249	0.0423283	5497	5628.56	5438	8114	11597	9509.86
ENSMUSG00000032085.5	Tagln	-0.708909	7.46382	16.9343	0.000366278	0.0427178	2759.15	2774.13	2411.61	3397.34	5471.58	5206.69
ENSMUSG00000049734.9	Trex1	-0.723665	4.05426	22.0321	4.85789e-05	0.0128204	279.41	288.21	296.33	420.68	640.16	489.71
ENSMUSG00000039942.15	Ptger4	-0.752914	3.73912	23.516	2.82258e-05	0.00971973	214	203	132	279	373.4	345
ENSMUSG00000067212.8	H2-T23	-0.760435	8.14377	20.2197	0.000130017	0.0225176	4528	5154.98	4424.4	7773.12	9097.56	9044.67
ENSMUSG00000068227.9	Il2rb	-0.772539	5.51652	16.7843	0.000401733	0.0439645	644	520	520	888	1039	1200
ENSMUSG00000034906.15	Ncaph	-0.775895	3.62129	21.5954	5.11605e-05	0.0131878	205	202	156	333	349	361
ENSMUSG00000056529.7	Ptafr	-0.783258	3.98909	20.7509	8.42944e-05	0.0173668	313	289	212	435	585	492
ENSMUSG00000036854.14	Hspb6	-0.793745	3.92442	35.3214	1.10634e-06	0.00191607	200	279	223	357	422	542
ENSMUSG00000024910.5	Ctsw	-0.794933	4.10447	19.9354	0.000107061	0.019978	153	108	145	212	258	299
ENSMUSG00000000318.16	Clec10a	-0.829522	3.45999	15.9466	0.000422683	0.0451359	218.56	266	178.37	376.82	520.3	372.39
ENSMUSG00000019214.14	Chtf18	-0.829785	2.0811	15.8667	0.000349157	0.0417039	52	60	55	103.24	122	97
ENSMUSG00000021775.11	Nr1d2	-0.835566	6.38523	40.8167	4.89501e-07	0.00113036	859	981	958	1545	1708	2187
ENSMUSG00000020388.12	Pdlim4	-0.837117	2.58447	18.9112	0.000122182	0.0215651	96	89	83	141	220	158
ENSMUSG00000073490.11	Ifi207	-0.852496	4.08952	18.1223	0.000240085	0.033771	381	420.5	265	493	882.27	697.3
ENSMUSG00000033880.11	Lgals3bp	-0.853099	7.75603	17.4818	0.000341571	0.0410633	4195	4943	3661	6329	10897	7709
ENSMUSG00000028464.16	Tpm2	-0.869294	6.01371	23.2855	6.1219e-05	0.0146875	907	945	887	1178	1771	2499
ENSMUSG00000024675.19	Ms4a4c	-0.906222	3.3928	16.2636	0.000403436	0.0439645	255	162.75	189.38	309.13	528.29	398.59
ENSMUSG00000036596.6	Cpz	-0.913611	1.79877	16.9528	0.000238105	0.0337495	37	70	38	98	120	76
ENSMUSG00000022945.12	Chaf1b	-0.98158	2.47415	18.1883	0.000155787	0.0249844	64	73	54	104	166	138
ENSMUSG00000035783.9	Acta2	-0.996668	7.97637	19.8296	0.000179306	0.0275271	2975	3815	2942	4417	8993	7587
ENSMUSG00000046179.17	E2f8	-1.0055	2.50995	16.3407	0.000322948	0.0400745	87.89	77	57	131	171	179.95
ENSMUSG00000037313.16	Tacc3	-1.0187	3.66059	18.0643	0.000249746	0.0349525	140.33	173.1	126.32	261.59	386.97	314.4
ENSMUSG00000068631.8	Gm7676	-1.04744	0.267129	17.959	0.000168398	0.0261221	18.02	17.01	14	35	43.07	32
ENSMUSG00000040133.2	Gpr176	-1.05475	1.51025	15.1943	0.000444697	0.0468434	34	33	31	54	99	68
ENSMUSG00000018554.13	Ybx2	-1.16757	1.08986	20.5924	7.04331e-05	0.0158412	30	32	31	62	99	66
ENSMUSG00000038670.11	Mybpc2	-1.20065	1.93828	15.9378	0.000387899	0.043606	55	38	63	59	102	234
ENSMUSG00000020897.12	Aurkb	-1.2131	3.1538	17.6882	0.000288066	0.0380716	90	106	71	174	251	244
ENSMUSG00000028435.8	Aqp3	-1.26077	2.05639	18.838	0.000143084	0.0233679	64	49	39	110	159	125
ENSMUSG00000101389.1	Ms4a4a	-1.40303	1.33111	18.5319	0.000153385	0.0247116	38	45	32	90	137	102
ENSMUSG00000105338.1	Gm43802	-1.44806	2.09849	23.5576	3.64786e-05	0.0108111	59.19	71.4	34.97	140.87	189.65	155.24
ENSMUSG00000059430.14	Actg2	-1.60448	4.94296	33.2992	7.45519e-06	0.00459326	286	348	231	509	1246	1083
ENSMUSG00000020889.11	Nr1d1	-1.64828	7.2519	77.3838	4.75168e-09	0.000130169	692.24	1164.3	958.33	3113.84	2531.45	3954.31
ENSMUSG00000018930.3	Ccl4	-1.74319	0.626403	23.3342	2.98323e-05	0.00979475	10	11	15	32	63	37
ENSMUSG00000086714.1	0610009E02Rik	-1.95676	3.48334	17.9732	0.000326079	0.0402487	79.79	37.54	82.31	313.92	227.63	309.2
ENSMUSG00000059824.12	Dbp	-2.00042	4.99165	38.1165	2.97605e-06	0.00306707	119.78	104.71	153.01	350.54	503.28	802.52
ENSMUSG00000113128.1	Gm47813	-2.14883	-1.23812	16.0476	0.000327364	0.0403174	3	3	0	13	11	6
ENSMUSG00000118220.1	Gm6192	-2.22603	-0.385041	26.3814	1.20881e-05	0.00572595	4.01	6.01	5.01	17.78	29.89	30.07
ENSMUSG00000022938.8	Fam3b	-2.24383	-0.237326	15.8493	0.00039472	0.0439645	9	2	5	10	33	41
ENSMUSG00000018486.2	Wnt9b	-2.30555	-1.38465	16.559	0.000273256	0.0367575	2	1	1	10	7	6
ENSMUSG00000029361.18	Nos1	-2.44653	-1.28791	19.4396	0.000102546	0.0195972	5	9	0	19	10	55
ENSMUSG00000009185.2	Ccl8	-2.70358	5.26263	21.2526	0.000133331	0.0227365	323	274	335	996	3979	1613
ENSMUSG00000016529.5	Il10	-2.76985	-0.996808	19.071	0.000115853	0.0208464	2	3	2	6	27	21
ENSMUSG00000078616.2	Trim30c	-2.80462	-1.58031	22.8521	3.45817e-05	0.0105887	1	5	1	14	24	17
ENSMUSG00000022586.11	Ly6i	-2.92775	3.81839	17.5956	0.000369194	0.0428364	123	121.01	66	270	1817	435
ENSMUSG00000033268.8	Duox1	-4.04913	-1.86107	17.195	0.000218897	0.0315925	0	1	0	4	16	4
ENSMUSG00000094993.2	Igkv4-51	-4.48012	-1.85751	22.3137	4.73586e-05	0.0126186	0	1	2	3	57	21
ENSMUSG00000086216.1	Gm13610	-10.3223	2.53018	31.524	1.63685e-05	0.00703223	0	0	0	181.97	129.61	199.48

## Sheet: D) USRs ALL
All DEGs (n=551)	Upstream Regulator	Expr Log Ratio	Molecule Type	Predicted Activation State	Activation z-score	p-value of overlap			Target Molecules in Dataset	Mechanistic Network		Flags
Analysed by IPA upstream regulators	MAPK1		kinase	Activated	3.873	0.00663			CCL4,CISH,CSGALNACT2,CTSW,HLA-E,IFI16,IFI35,IFITM3,IRF9,ITPR2,LGALS3BP,MECP2,MNS1,OGFR,QKI,TJP1,TNFRSF1B	40 (3)
	TCF7L2		transcription regulator	Activated	3.332	0.00774			AQP3,CCP110,DOCK9,DRAM2,ERBB3,HIPK2,IL10,IRS1,KIF5B,OTUD7B,PRRG1,QKI,SECISBP2L,SLC12A2,SNX30	40 (3)		bias
	ESR1		ligand-dependent nuclear receptor	Activated	3.202	2.79e-07			ABCA3,ACACA,ACTA2,ACTC1,AHNAK,ALCAM,ANK3,AQP3,ARNTL,BMPR2,C1QTNF6,CAV2,CCL4,CCNG1,CCP110,CDC42EP2,DCDC2,EEA1,ERBB3,FASN,FMR1,GULP1,HIPK2,HLA-E,HSP90AA1,IFITM3,IGFBP4,IRS1,KCNE2,KIF1B,KIF5B,KLHL24,LAPTM5,LGALS3BP,MAP3K13,MAP3K9,MPDZ,NCAPH,NCOA1,NEK1,NR1D1,NR1D2,NRIP1,PLCE1,PTCH1,PTPN13,PTPN4,RARA,RB1,RORC,SOX4,SP1,SP4,SPTAN1,SPTBN1,STAG2,STK4,TAGLN,TAPBP,TJP1,UHMK1,WNK1	203 (15)
	dexamethasone		chemical drug	Activated	2.754	0.00022			ACACA,ACTA2,ACTB,ACTC1,ACTG2,ALCAM,ALDH6A1,ASPN,ATP13A3,BMPR1A,BMPR2,CAV2,CCL4,CISH,CPEB4,CTSW,DAPK1,FASN,GRN,HIPK2,HOMER2,IFI35,IFITM3,IGFBP4,IGKC,IL10,IL2RB,IRF9,IRS1,ITPR1,ITPR2,KLHL24,LAMA3,LAPTM5,LGALS3BP,LITAF,LRRK2,Ly6a (includes others),MEGF9,MMUT,MS4A4A,MTOR,NCAPH,NOS1,NOTCH2,NR3C1,NRIP1,OMD,P4HA1,PPARA,PPP1CB,PPP1R14C,PRKAR2A,PRKAR2B,PRKCA,PSAP,PTAFR,RABGAP1L,RARA,RB1,RORA,SLA,SLC25A22,…	232 (15)
	levodopa		chemical - endogenous mammalian	Activated	2.711	0.0308			ACTA2,CDC42EP2,CMTM4,DBP,DIXDC1,Foxp1,HSPB6,KIAA0556,LAPTM5,LMTK2,MYO5B,NCOR1,PDZD2,PGM2L1,PLEKHO2,PPM1L,PSAP,PTPRZ1,RASSF5,Tpm2,TRIOBP,WDR1,ZNF704
	calcitriol		chemical drug	Activated	2.661	0.201			ARHGEF28,CDT1,CHAF1B,CHTF18,CISH,ERBB3,FASN,HIPK2,IL10,Ly6a (includes others),NOX4,PDPR,PRKCA,RB1,RORC,TACC3,TJP1
	tetrachlorodibenzodioxin		chemical toxicant	Activated	2.6	0.15			AQP3,COL18A1,E2F8,ERBB3,FMR1,IL10,IRS1,KIF1B,NR3C1,PRKAR2B,PTPN13,SLC16A10
	FSH		complex	Activated	2.58	0.00495			ACTA2,ACTB,ACTG2,AQP3,ARHGAP35,BMPR1A,BMPR2,COL18A1,DAPK1,DNAJB9,IGFBP4,ITPR1,KIF5B,MTOR,PPARA,PPP1CB,RARA,RASAL2	175 (9)
	MYC		transcription regulator	Activated	2.474	0.329			ACACA,ACTB,ALCAM,AURKB,BMPR1A,CDC25B,DSP,FASN,GLG1,HIVEP2,HLA-E,HSP90AA1,IFI16,IFI35,IL10,IRF9,IRS1,ITPR1,KIF16B,LGMN,Ly6a (includes others),Macf1,PPARA,PRKCA,RARA,RB1,SLC11A1,SPN,TEAD1,TNFSF13B
	INHA		growth factor	Activated	2.449	0.00884			ACTA2,ACTG2,DNAH2,IGFBP4,TJP1,TP53INP1,Tpm2
	EBF1		transcription regulator	Activated	2.401	0.000878			FASN,IGKC,IRS1,Ly6a (includes others),MTOR,PPP1CB,PRKAR2A,PRKAR2B,RASGRF2,SOCS4			bias
	HOXA10		transcription regulator	Activated	2.236	0.227			ACTB,DBP,HSP90AA1,PTGER4,TNFSF13B,ZFYVE9
	NFAT5		transcription regulator	Activated	2.219	0.0678			C1QTNF6,DAXX,IFI16,Ly6a (includes others),NOX4,SLC5A3
	TSC2		other	Activated	2.219	0.178			IFITM3,IRS1,PGM2L1,PRKCA,TAGLN
	IL10RA		transmembrane receptor	Activated	2.219	1			ASPN,FAM83B,IFI16,Ly6a (includes others),SLC10A5
	PARP1		enzyme	Activated	2.207	0.0207			FASN,IL10,ITPR1,LGALS3BP,RB1,SH3BP2,SP1
	HDAC1		transcription regulator	Activated	2.2	1			ALCAM,CDT1,IL10,RORC,TAGLN
	KLF4		transcription regulator	Activated	2.199	0.0015			ACTA2,ACTC1,ALCAM,BMPR1A,CLEC10A,DSP,IFITM3,IL10,IRS1,KIF16B,KLHL24,Macf1,MSI2,PPARA,TAGLN,TEAD1	99 (4)
	AR		ligand-dependent nuclear receptor	Activated	2.198	0.121			AQP3,AVPR1A,BMPR2,CAV2,CDC25B,CDT1,CHTF18,DNAJB9,ERBB3,Ly6a (includes others),NR3C1,P4HA1,PRKCA,PTCH1,SMTN,TJP1,ZYX
	NR3C1	0.379	ligand-dependent nuclear receptor	Activated	2.156	0.244			ACTB,C1R,CCL4,CPEB4,DAXX,GULP1,IL10,JADE1,MAGI3,NR3C1,PPARA,PPP1CB,PPP1R14C,RB1,SGPP1,SOX4,TLR5,TNFRSF1B,ZNF704
	Z-LLL-CHO		chemical - protease inhibitor	Activated	2.149	0.000776			ACTB,CCNG1,CDT1,CISH,FASN,FMR1,HSP90AA1,IRS1,ITPR2,NCOR1,NOX4,NR3C1,PFN1,PPARA,RB1,SORT1,TJP1,UBE3A	189 (14)
	MAPK9		kinase	Activated	2.138	0.0117			ACACA,CDT1,FASN,IFI16,IRF9,LGALS3BP,PPARA,PTCH1,ZYX
	BMP7		growth factor	Activated	2.127	0.00229			ACTA2,BMPR1A,BMPR2,CAV2,DSP,ERBB3,FASN,IGFBP4,IRS1,PRDM16,TAGLN
	CD24		other	Activated	2.049	0.00295			ATP13A3,MBNL1,NRIP1,RSBN1,SPG11,SYNE2,TP53INP1,TUFT1			bias
	ZAP70		kinase	Activated	2	0.0428			EDIL3,HSP90AA1,ITPR1,SLC23A2			bias
	phosphate		chemical - endogenous mammalian	Activated	2	0.19			BIRC6,EMILIN1,NCOA1,Tpm2
	raloxifene		chemical drug	Activated	2	0.34			ERBB3,IGFBP4,LITAF,NCOA1,RB1CC1
	HDAC2		transcription regulator	Activated	2	0.402			CDT1,NR3C1,RORC,TAGLN
	troglitazone		chemical drug		1.992	0.0145			ACTA2,AQP3,CAV2,FASN,HIPK2,HIPK3,IFI16,IRS1,LAMA3,NCAPH,NRIP1,P4HA1,PPARA,QKI,RB1,SP1
	E2F3		transcription regulator		1.982	0.367			CAV2,COL18A1,H2BC11,RB1,XPO4
	NR1D1	-1.648	ligand-dependent nuclear receptor		1.967	0.000211			ACACA,ARNTL,CRY1,FASN,NR1D1,RORC	25 (3)
	HDAC5		transcription regulator		1.964	0.032			ACTA2,DAPK1,PPARA,PTPN13,TAGLN
	N-Ac-Leu-Leu-norleucinal		chemical - protease inhibitor		1.964	0.104			CCL4,ITPR2,PRKCA,RB1
	cisplatin		chemical drug		1.91	0.184			ACTA2,ACTB,AQP3,C9orf116,CCNG1,CDC25B,DNAH5,EFEMP2,ERBB3,FASN,FBLIM1,GABPB2,HIPK2,HSPA4L,NOX4,NRIP1,PPARA,PRKCA,RB1,SPATA18,TNFRSF1B,TP53INP1
	NKX2-3		transcription regulator		1.854	0.227			ACTA2,ADAP1,AIF1L,BMPR2,LGMN,PARP10,ZNF704
	fluoxetine		chemical drug		1.85	0.00275			CLOCK,IL10,MECP2,MTOR,NOS1,NR3C1,TAGLN
	POU5F1		transcription regulator		1.799	0.142			BIRC6,BMPR1A,DAPK1,DSP,IRS1,KIF16B,Macf1,PPARA,RARA,TEAD1,YES1
	SOX4	0.512	transcription regulator		1.706	0.0317			AIF1L,BMPR2,EPG5,HIPK2,IGFBP4,IGKC,Ly6a (includes others),SORT1,TEAD1			bias
	prostaglandin E2		chemical - endogenous mammalian		1.682	0.0287			ACTA2,AQP3,CCL4,CYTH1,EEA1,FASN,IGFBP4,IGHG1,IL10,PTGER4,RORC,SP1,TJP1
	CBFB		transcription regulator		1.673	0.00381			AGPAT4,DSP,IL2RB,LGALS3BP,LGMN,PRRG1,PTGER4
	BCL6		transcription regulator		1.673	0.0432			ALCAM,CCL4,CISH,CLEC10A,IL10,IL2RB,IRF9,LITAF,Ly6a (includes others),RORC
	pyridaben		chemical toxicant		1.633	0.00139			C9orf116,CEP290,KCNA2,KIF1B,PLCE1,STON2
	maneb		chemical toxicant		1.633	0.0028			C9orf116,CEP290,KCNA2,KIF1B,PLCE1,STON2
	IRS1	0.765	enzyme		1.584	0.00933			ACACA,ACTC1,FASN,IGFBP4,IRS1,PRDM16,TAGLN,TGFBI	119 (9)
	GPER1		G-protein coupled receptor		1.552	0.0102			ACTA2,FASN,PTGER4,TAGLN,TUFT1			bias
	TP73		transcription regulator		1.546	0.00533			ACTA2,ARNTL,C1R,CCNG1,CDC25B,CDC42EP2,COL18A1,DBP,FASN,GPR176,GRN,H2BC11,HIVEP1,IGFBP4,RB1,RB1CC1,SYNE2,TNFRSF1B	117 (7)
	STAT6		transcription regulator		1.519	0.00172			ACTB,ADAP1,AHNAK,CISH,CTSW,CYTH1,FASN,HIPK2,IFI16,IFITM3,IGHG1,Ighv1-31,IL10,IRF9,LGALS3BP,Ly6a (includes others),Ms4a4c (includes others),PPARA,PRKCA,TMTC1	141 (9)
	Tcf7		transcription regulator		1.48	0.0282			ARHGEF12,ARNTL,BMPR2,CCL4,CISH,IL2RB,PPM1L,PSAP,RORC,TANC2
	ID2		transcription regulator		1.463	0.000348			ACTA2,AURKB,CCNG1,CDC25B,Foxp1,HOMER2,IFI16,IGFBP4,IL10,IL2RB,PTPN13,PTPN14,RORA,SOX4	53 (4)
	phytohemagglutinin		chemical drug		1.457	0.0037			CCL4,CHAF1B,CHML,COL18A1,HIVEP1,HSP90AA1,IL10,NRIP1,PRKCA,RB1,RO60,SLC5A3,SOX4,TEAD1,VAMP7	180 (10)		bias
	TRIM24		transcription regulator		1.414	0.000992			CCL4,FLRT3,IFI35,IL10,IRF9,LGALS3BP,Ly6a (includes others),Ms4a4c (includes others),TGFBI	131 (9)		bias
	ERG		transcription regulator		1.414	0.046			ARFGEF2,ARHGAP31,PHACTR2,PTPN4,RAPH1,SOX4,TGFB1I1,TRIOBP,UTRN			bias
	INS		other		1.38	0.00113			ACACA,ACTA2,AQP3,ERBB3,FASN,IGFBP4,IGKC,IRS1,NOS1,NOX4,PRDM16	196 (14)
	PAX5-ELN		fusion gene/product		1.342	0.00235			ARHGEF12,CD248,IL2RB,IRS1,Ly6a (includes others)			bias
	ARNTL	0.651	transcription regulator		1.292	9.73e-05			ACACA,ARNTL,CLOCK,CRY1,DBP,FASN,NR1D1,PPARA	67 (7)
	tretinoin		chemical - endogenous mammalian		1.274	0.00106			AFDN,AHNAK,BMPR1A,BMPR2,CCL4,CCNG1,CDC73,DSP,FASN,HSP90AA1,IFI16,IFI35,IGFBP4,IL10,IRF9,IRS1,ITPR2,JAML,KIF1B,LGALS3BP,LRRC25,LRRK2,Ly6a (includes others),NCOA1,NCOA2,NR2C2,NR3C1,NRIP1,PDLIM4,PFN1,PLCE1,PLEKHO2,PPARA,PRKCA,PTAFR,PTCH1,PTPRZ1,RAI14,RARA,RASAL2,RB1,RORC,SLA,SLC12A2,SLC5A3,SOX4,SP1,TGFBI,THSD4,TJP1,TLR5,TNFRSF1B,UBE3A,VASP,WNK1,ZFAND6	215 (14)
	FASN	0.493	enzyme		1.254	0.000872			ACACA,ACTA2,FASN,IL10,LRRK2,PRKAR2B,SP1	143 (10)
	ID3		transcription regulator		1.195	0.00181			CCNG1,CDC25B,Foxp1,HOMER2,IFI16,IGFBP4,IL10,IL2RB,PTPN13,PTPN14,RORA,SOX4
	PTPN1		phosphatase		1.172	0.00703			ADRA1A,FASN,IRS1,NOX4,PRDM16	130 (9)
	palmitic acid		chemical - endogenous mammalian		1.127	0.0171			ACACA,CCL4,CS,FASN,IL10,IRS1,MTOR,PPARA,SORT1,SP1,STK4
	USF2		transcription regulator		1.112	0.0133			FASN,FMR1,LGALS3BP,P4HA1,RORC			bias
	IRF4		transcription regulator		1.102	0.00112			DOCK8,ERBB3,GPRIN3,IL10,IRF9,PRKCA,PTGER4,RORA,RORC,STAG2,STK4,TNFSF13B
	NOX4	0.412	enzyme		1.091	0.0165			ACTA2,CS,NOX4,TJP1
	HSF1		transcription regulator		1.083	0.000459			ACACA,CELSR1,COL18A1,DNAJA4,FASN,HSP90AA1,HSPA4L,LSM2,NCOR1,PDZD2,SLC5A3,SPTAN1,ST13,STAG2
	STUB1		enzyme		1.074	0.000411			ACTA2,ARNTL,HSP90AA1,KLHL24,NOS1,RB1,TAGLN	106 (6)
	latrunculin B		chemical reagent		1.067	0.000588			ACTA2,ACTB,PFN1,TAGLN	18 (2)		bias
	mir-27		microRNA		1.062	0.00328			BMPR1A,IL10,PPARA,PSAP,SP1,SP4
	CD44		other		1.016	8.19e-05			AAK1,ACTA2,ACTB,ARHGEF12,CCL4,CCNG1,COL18A1,EMILIN1,FASN,IL10,Ly6a (includes others),NECAP2,NOX4,Tpm2,ZYX	210 (14)		bias
	HGF		growth factor		1.004	0.0332			ACTA2,ANK3,ARNTL,AURKB,CALCRL,CCL4,CCNG1,CDC25B,CELSR1,CRY1,IGFBP4,IL10,ITPR1,LGMN,NCOA2,NRIP1,PTAFR,TJP1			bias
	ZNF106	0.296	other		1	0.0165			ACTC1,IFITM3,SLC11A1,TMEM106B
	estriol		chemical - endogenous mammalian		1	0.0178			CCL4,Ccl8,IL10,IRS1			bias
	ZBTB20		transcription regulator		1	0.0287			CISH,FASN,IRS1,NR3C1
	RET		kinase		1	0.0489			ACTC1,HSP90AA1,IL10,NOS1,PTPN13,ST13,TACC3			bias
	Insulin		group		0.983	0.00426			ACACA,ACTB,ACTC1,BMPR1A,BMPR2,CAV2,CCL4,DUOX1,FASN,HSP90AA1,IGFBP4,IRS1,LGALS3BP,MTOR,NR3C1,PPARA,PRKCA,SORT1,SP1,TGFBI,TJP1	201 (15)
	filgrastim		biologic drug		0.961	0.0412			ALDH6A1,ATP13A3,CCL4,CTSW,HIPK2,IGKC,IL10,IL2RB,MS4A4A,PRKAR2A,PRKAR2B,RABGAP1L,SLC25A22,SORT1,TLR5,TREX1
	PNPLA2		enzyme		0.95	0.016			CS,FASN,IL10,IRS1,PPARA
	CD247		transmembrane receptor		0.937	0.0142			EDIL3,HSP90AA1,IL10,ITPR1,SLC23A2			bias
	TP53		transcription regulator		0.928	6.97e-06			ACTA2,ACTB,ADRA1A,AQP3,ARHGAP5,ATL3,AURKB,C9orf116,CALCRL,CAV2,CCL4,CCNG1,CDC25B,CDT1,CELSR1,CHMP4C,COL18A1,CS,CSK,CTSW,DAPK1,DBP,DNAJA4,E2F8,EDIL3,EMILIN1,FASN,FAT1,GOLGA4,GPR176,HIF1AN,HSP90AA1,HSPA4L,IFI16,IFI35,IGFBP4,IL10,IRF9,IRS1,KAT6A,Ly6a (includes others),LYPLA1,MED13L,MPDZ,MRPS25,NCAPH,NOS1,NOX4,P4HA1,PFN1,PPARA,PRKAR2A,PRKCA,PSAP,PTCH1,RB1,RB1CC1,RPE,SLC5A3,SPATA18,SPN,ST13,TGFB1I1,TG…	138 (10)
	MSC		transcription regulator		0.896	0.00167			CCL4,CSGALNACT2,FLI1,MYBPC2,PAG1,SYNE2
	CALCA		other		0.896	0.0198			AHNAK,ANK3,ARFGEF2,CCL4,GOLGB1,SORT1
	cyclic AMP		chemical - endogenous mammalian		0.895	0.0403			ACTA2,FMR1,IGFBP4,IL10,LGALS3BP,NOS1,PRKAR2B,PTCH1,RARA,RORC,SP1			bias
	cinnamaldehyde		chemical toxicant		0.849	0.0493			ACACA,CS,PPARA,PRDM16,TGFB1I1
	Y 27632		chemical drug		0.785	0.0277			ACTA2,ACTB,BMPR2,TAGLN,TJP1
	IL4		cytokine		0.771	0.00414			ACTA2,ACTB,ADAP1,AHNAK,CCL4,CISH,CLEC10A,COL18A1,CYTH1,DUOX1,EEA1,FASN,HIPK2,HOMER2,IFI16,IFITM3,IGFBP4,IGHG1,Ighv1-31,IL10,IL2RB,IRF9,KIF3A,LGALS3BP,Ly6a (includes others),MAPKAPK3,Ms4a4c (includes others),NR3C1,PRKCA,SPTBN1,STK4,TAPBP,TGFBI,TLN2,TMED5,TMTC1	193 (13)
	CASP1		peptidase		0.762	0.00825			ACACA,ACTA2,FASN,PPARA	141 (8)
	FOXC2		transcription regulator		0.762	0.0475			ACTA2,IRS1,PPARA,PRDM16			bias
	LCN2		transporter		0.747	0.0493			CCL4,Ccl8,FASN,IL10,RARA
	CCND1		transcription regulator		0.707	0.0038			AHNAK,AQP3,E2F8,HOMER2,KLHDC1,KLHL24,MNS1,NCAPH,PDLIM4,PKP4,QKI,RB1,SOX4,TP53INP1,UTRN,ZNF462	46 (3)
	SP110		transcription regulator		0.707	0.0141			AQP3,GRN,IFITM3,IRF9,PRKCA,PTAFR,SOX4,YES1
	CX3CR1		G-protein coupled receptor		0.707	0.0447			ATP2C1,DYNC2H1,FAM161A,HYDIN,KCNE2,PTCH1,SYNE2,TUFT1
	decitabine		chemical drug		0.701	0.0428			BMPR1A,BMPR2,CDC73,DAPK1,E2F8,FLRT3,FMR1,HLA-E,IFI16,IFI35,LAMA3,MECP2,NCOR1,NR3C1,OLFM1,PDLIM4,PLCE1,PTCH1,RASGRF2,RASSF5,RB1,SP1,SPTAN1,TGFBI,Tpm2,VAMP7
	MYOD1		transcription regulator		0.7	4.95e-05			ACACA,ACTA2,ACTC1,GINS2,HIPK3,HSPA4L,IFI16,MYO5B,NCAPH,Ppfia4,PRDM16,PRKAR2B,RB1,SLC12A2,SP1,SPTBN1,TJP1			bias
	FOXA1		transcription regulator		0.692	2.06e-07			ACTA2,ACTC1,ACTG2,ALDH6A1,AQP3,COL18A1,ERBB3,IL10,NRIP1,PPARA,PPP1R14C,RARA,RORA,RORC,SLC12A2,TAGLN,Tpm2	19 (2)
	SOST		other		0.692	0.000774			ACACA,CCL4,FASN,NOX4,PPARA	47 (4)
	mir-24		microRNA		0.655	0.0364			NDST1,PSAP,RORA,RORC
	TCF4		transcription regulator		0.632	0.0385			ALCAM,BMPR1A,CDC25B,E2F8,FMR1,IFI16,Ifi27,IGFBP4,IRS1,Ly6a (includes others),NOTCH2,TAPBPL,TNFSF13B,TREX1,UBE3A
	miR-145-5p (and other miRNAs w/seed UCCAGUU)		mature microRNA		0.626	0.00411			ACTA2,ACTG2,AHNAK,FLI1,IRS1,TAGLN	136 (7)		bias
	Tgf beta		group		0.603	0.0185			ACTA2,CCL4,IGFBP4,IL10,LAMA3,Ly6a (includes others),NOX4,QKI,RORA,RORC,SMTN,TAGLN,TGFBI
	tacrolimus		chemical drug		0.557	0.000564			CCL4,CISH,DAPK1,DOCK9,GNPDA1,HOMER2,IGFBP4,IL10,IL2RB,ITPR1,NOS1,NR3C1,PDLIM4,TJP1,TNFRSF1B	216 (15)
	desmopressin		biologic drug		0.555	0.00515			ACTB,AHNAK,ANK3,ARFGEF2,GOLGB1,SORT1,SPTBN2
	glucagon		biologic drug		0.555	0.00882			AHNAK,ANK3,ARFGEF2,GOLGB1,SORT1
	ANXA7		ion channel		0.555	0.0191			ITPR1,ITPR2,NR3C1,SLA,TNFRSF1B
	CNTF		cytokine		0.555	0.0384			ACTB,CISH,FASN,IRS1,NR2C2
	L-triiodothyronine		chemical - endogenous mammalian		0.494	0.0329			ACTB,ACTC1,ACTG2,CS,DBP,FASN,FKBP10,IGFBP4,ITPR1,KIF1B,MTOR,NR1D1,PPARA,PRDM16,PTAFR,RARA,RREB1,SP1,TBC1D30
	miR-199a-5p (and other miRNAs w/seed CCAGUGU)		mature microRNA		0.478	0.00143			ACTG2,CELSR1,LIN7C,MPP5,SMTN,TAGLN,TGFB1I1			bias
	ciglitazone		chemical drug		0.447	0.0335			ACTA2,AQP3,CAV2,IL10,NOX4
	cobalt chloride		chemical reagent		0.44	0.0418			ACTA2,COL18A1,NCOA2,SORL1,TJP1			bias
	methotrexate		chemical drug		0.44	0.0485			ACTB,C1R,CCL4,CCNG1,FAR1,FASN,NR3C1,PBX1,PPARA,TP53INP1
	SP1	0.285	transcription regulator		0.437	0.00518			ACTA2,B4GALT5,CDC25B,FASN,IFITM3,IGFBP4,IL10,IL2RB,ITPR1,MECP2,MIER1,NOS1,NOX4,PRKAR2B,PRKCA,PTGER4,RARA,RB1,SLC11A1,SP1,SPN,TAGLN,TEAD1	117 (7)		bias
	FGF21		growth factor		0.422	0.0385			ACACA,CS,FASN,ITPR1
	WBP2		transcription regulator		0.378	0.0334			AQP3,C9orf116,HNMT,KLHL11,SOX4,SYNM,TAGLN
	mibolerone		chemical drug		0.378	0.0369			ACACA,AHNAK,ALCAM,DNAJA4,FASN,HLA-E,TGFBI
	molybdenum disulfide		chemical reagent		0.378	0.0381			ABCA3,ACTA2,ACTG2,CD248,CTPS1,SORT1,TUFT1
	SYVN1		transporter		0.378	0.042			CTPS1,FASN,IGKC,LGALS3BP,PFN1,TMEM106B,VAMP7			bias
	SOX11		transcription regulator		0.351	0.0043			ASPN,BMPR1A,CHD8,DIPK2B,IGIP,LGALS9B,MSI2,PAG1,TP53INP1			bias
	PTEN		phosphatase		0.321	0.0163			ACACA,AGPAT4,ARHGAP5,AURKB,CALCRL,Ccl8,CELSR1,CHML,CS,ERBB3,FASN,GPR176,IL10,Kctd12b,KIF1B,KIF3A,KLHL24,LAMA3,MAPKAPK3,MFAP3L,MTOR,RB1,SOX4,SP4,TMEM106A
	ADIPOQ		other		0.29	0.0498			ACACA,CLEC10A,FASN,IGFBP4,IL10,IRS1,NOX4,PPARA
	LIPE		enzyme		0.277	0.0224			ARNTL,FASN,NCOA2,NRIP1,RARA,RB1,VAMP7
	PTK2		kinase		0.26	0.0102			ACTA2,DSP,IRS1,P4HA1,TJP1
	TNFSF11		cytokine		0.181	0.019			ADRA1A,CCL4,Ccl8,CLOCK,Gm10800,GRN,HIPK2,IL10,PAG1,PTGER4,Slfn2,TNFRSF1B			bias
	EP300		transcription regulator		0.179	0.0405			ACTA2,CHPT1,CLOCK,FASN,KIF1B,LAMA3,LGALS3BP,NR3C1,PDLIM4,PHIP,PPARA,RB1,RORC,TANC2,TULP4,UTRN			bias
	mir-21		microRNA		0.161	0.0117			ACTA2,ARNTL,BMPR2,C1R,DBP,HIPK3,IFI16,IGHG1,KIF5B,PPARA,SLC16A10,Slfn2,TACC3			bias
	TNFRSF8		transmembrane receptor		0.152	0.0475			AHNAK,CCL4,IFI16,IL10
	Akt		group		0.129	0.000461			ACTA2,AQP3,B4GALT5,ERBB3,FASN,FKTN,IL10,IL2RB,LAMA3,NOS1,NOTCH2,NOX4,PRDM16,PTAFR,PTGER4,RB1,SOX4,TJP1,TMEM106B,UTRN	217 (15)
	Ca2+		chemical - endogenous mammalian		0.115	0.00808			ACTA2,CRY1,DBP,DUOX1,FASN,IL10,ITPR1,ITPR2,NOS1,NR1D1,PPARA,SP4,TAGLN	197 (14)		bias
	PRKAA1		kinase		0.102	0.00216			ACTA2,IGFBP4,KCNA2,LITAF,Ly6a (includes others),PARP3,SORL1,TJP1,ZNF462,ZYX	79 (3)
	BTK		kinase		0.063	0.0155			CCL4,CISH,IFI35,IL10,IRF9,RB1,SPN
	CLOCK	0.389	transcription regulator		0	4.26e-07			ACVR2B,ARHGEF28,AVPR1A,CLOCK,DBP,DNAJB9,ESYT1,FASN,HIPK3,KCNN3,LRATD2,NADK2,NR1D1,NR1D2,PPARA,PTAFR,PTPN14,TMX1,TSPAN4,UHMK1,WNK1	24 (2)
	ziritaxestat		chemical drug		0	0.027			ABCA3,KLHL24,STON2,TAGLN
	Rock		group		0	0.0324			ACTA2,SORT1,TAGLN,TJP1
	ciprofloxacin		chemical drug		0	0.0385			BPNT2,EDIL3,GRN,LGMN,LMTK2,PSAP
	CCR2		G-protein coupled receptor		0	0.043			ASPN,CCL4,Ccl8,IL10,P4HA1,TGFBI			bias
	IGF1		growth factor		-0.012	0.00186			ACACA,ACTA2,CCL4,Ccl8,CCNG1,CISH,DAXX,FASN,IFITM3,IGFBP4,IL10,IRS1,KLHL24,Ly6a (includes others),NOX4,NR3C1,PTGER4,SLC12A6,SLC23A2,SORT1,SP1,TGFBI,TJP1	176 (12)
	OSM		cytokine		-0.019	0.00102			ACTA2,ARFGEF2,ARHGEF12,ATP13A3,C1R,CISH,CRY1,DAPK1,ERBB3,FASN,HIPK3,IFI35,IL10,IRF9,IRS1,KIF5B,LDLRAD4,LITAF,PTPRZ1,QKI,RORA,STK4,TAPBP,USP9X,ZNF266	162 (10)
	PRKAA2		kinase		-0.07	7.25e-06			ACTA2,FASN,IGFBP4,KCNA2,Ly6a (includes others),NOS1,NOX4,PARP3,PRDM16,SORL1,ZNF462,ZYX	130 (9)
	mir-122		microRNA		-0.079	0.018			CCNG1,CS,FBLIM1,GNPDA1,KIF5B,PTPN14			bias
	CD3		complex		-0.085	3.19e-06			ACTG2,AQP3,C1R,CCL4,CISH,CS,CTSW,EDIL3,GOLGB1,HOMER2,HSP90AA1,HUWE1,IFI35,IL10,IL2RB,IRF9,ITPR1,Ly6a (includes others),LYPLA1,NOS1,PFN1,PSAP,PTGER4,PTPN13,RB1,RORA,RORC,SLC23A2,SLC5A3,SORL1,SP1,UBE4A,YES1,ZFYVE9	154 (12)		bias
	cyclosporin A		biologic drug		-0.118	0.00135			ACTA2,AVPR1A,CCL4,EDIL3,EFEMP2,FASN,FBLIM1,GNPDA1,HSP90AA1,IL10,ITPR1,ITPR2,LAMA3,NOS1,NR3C1,PRKCA,RORC,SLC23A2,SMTN,TAGLN,UTRN	207 (15)
	RORA	0.433	ligand-dependent nuclear receptor		-0.127	0.000446			ACTB,ARNTL,CCL4,Ccl8,CISH,FASN,IL10,ITPR1,NR1D1,NR1D2,RORA,RORC,SLC16A10	87 (7)
	docosahexaenoic acid		chemical drug		-0.137	0.00591			ACACA,CCL4,DNAJB9,FASN,IL10,NOX4,PPARA,PTAFR,SORL1,TNFRSF1B	198 (15)
	hydrocortisone		chemical - endogenous mammalian		-0.137	0.0475			BMPR2,DAXX,IGFBP4,IL10,NR3C1,PTPN4,SP1
	ICOS		transmembrane receptor		-0.147	0.0192			Ighv1-9,IL10,IL2RB,RORC			bias
	ascorbic acid		chemical - endogenous mammalian		-0.147	0.0367			DUOX1,IGFBP4,PPARA,PTCH1,SLC23A2
	CDKN2A		transcription regulator		-0.152	0.0359			AURKB,CCL4,Ccl8,CCNG1,CDC25B,IFI35,NR3C1,RB1,SH3BP2,TNFRSF1B,TP53INP1,ZNF385A
	Ins1		other		-0.194	0.0246			ACACA,ACTB,COL18A1,FASN,IGFBP4,IL10,IRS1,LGALS3BP,NOS1,PPARA,PRKCA,SP1,ZNF106
	IKZF1		transcription regulator		-0.197	0.000588			CAV2,CCL4,DOCK9,FLI1,GRN,IFI16,IL10,IL2RB,KIF16B,LGMN,LILRB3,NR3C1,RAB11FIP2,RAI14,SPN	46 (3)		bias
	NOS2		enzyme		-0.219	0.0275			ACTC1,CCL4,FASN,IGHG1,IL10,IRS1,LGALS3BP,Slfn2,TNFSF13B
	CAV1		transmembrane receptor		-0.223	0.0489			CAV2,EDIL3,EMILIN1,IL10,SLC12A2,TGFB1I1,TJP1
	Pkc(s)		group		-0.262	0.00048			ACTA2,AQP3,DBP,IL10,IRS1,NOS1,NOX4,NR1D1,PPARA,PRKCA,RARA,RB1,SP1,TAGLN	194 (14)		bias
	wortmannin		chemical - kinase inhibitor		-0.263	0.00223			ACACA,ACTA2,AQP3,CCL4,ERBB3,FAM3B,FASN,IL10,IRS1,P4HA1,RB1,SP1	189 (14)
	FHL2		transcription regulator		-0.271	0.0065			ACTA2,CLEC10A,IL10,TAGLN,TJP1
	CpG ODN 1668		chemical reagent		-0.277	0.0406			CCL4,CD300LD,IL10,TLR5			bias
	Mek		group		-0.301	0.0458			B4GALT5,BPNT2,DPY19L4,ERBB3,FASN,FKTN,IL10,LAMA3,NOTCH2,NOX4,SORL1,TMEM106B,Tpm2
	prednisolone		chemical drug		-0.302	0.01			CYGB,DAPK1,DRAM2,HSP90AA1,IFT172,IGHG1,IL10,LDLRAD4,NOTCH2,NR3C1,RB1,UTRN
	DGCR8		enzyme		-0.339	0.027			ACTA2,ERBB3,RARA,TAGLN
	KDM3A		transcription regulator		-0.371	0.0141			ACTA2,ALCAM,ARHGEF28,TAGLN			bias
	beta-estradiol		chemical - endogenous mammalian		-0.374	7.22e-05			ABCA3,ACTA2,ACTB,ACTC1,ACVR2B,Akap9,ALCAM,ALDH6A1,ANK3,ARHGEF12,BMPR1A,BMPR2,BPNT2,C1QTNF6,CAV2,CCDC170,CCL4,CCNG1,CDC25B,CDC73,CDT1,CHAF1B,CTPS1,DSP,E2F8,ERBB3,FASN,FLOT1,FMR1,GPRIN3,HLA-E,IFI35,IFITM3,IGFBP4,IL10,IRS1,KAT6A,KCNE2,KCNN3,LAMA3,LAPTM5,LGALS3BP,LGMN,LITAF,MAK,MPDZ,MTOR,MYO5B,NCOA1,NCOA2,NCOR1,NOS1,NOTCH2,NR3C1,NRIP1,P4HA1,PATJ,PBX1,PPARA,PPP1CB,PSAP,PTCH1,PTGER4,PTPN13,RARA,RASSF5,…	195 (11)
	TET2		enzyme		-0.378	0.0407			AHNAK,IFI16,IFITM3,JAML,SGPP1,SORL1,TRIOBP
	TGFB1		growth factor		-0.379	0.000367			ACTA2,ACTC1,ACTG2,AHNAK,AIF1L,ARHGAP35,ASPN,ATP13A3,C1R,CAV2,CCL4,Ccl8,CDT1,COL18A1,CTPS1,DAPK1,DAXX,DBP,DNAH2,DSP,EMILIN1,FASN,FLI1,HNMT,HSP90AA1,IFI16,IGFBP4,IL10,IL2RB,IRS1,ITPR1,ITPR2,LITAF,LSM2,Ly6a (includes others),NDST1,NOX4,P4HA1,PARP3,PBX1,PDLIM4,PRKCA,PTAFR,PTGER4,QKI,RARA,RASGRF2,RB1,RORA,RORC,SLC23A2,SMTN,SOX4,TAGLN,TGFB1I1,TGFBI,TJP1,TNFSF13B,Tpm2,UBE3A,VASP,WNK1,ZFYVE9,ZYX	209 (15)
	NOTCH1		transcription regulator		-0.403	0.0403			ACTA2,AQP3,ERBB3,GRN,IFI16,IGFBP4,IL10,Ly6a (includes others),RB1,RORC,TAGLN
	AGT		growth factor		-0.403	0.0455			ACTA2,ACTB,ANK3,ARID2,CCL4,FASN,IFI16,IGFBP4,IL10,ITPR2,NOS1,NOX4,PFN1,SOX4,SP1,TJP1,TLN2,TNFRSF1B,USP9X
	metformin		chemical drug		-0.42	0.0283			ACACA,ACTA2,FASN,IL10,IRS1,MTOR,SORT1,SP1,SP4
	S-adenosylmethionine		chemical - endogenous mammalian		-0.447	0.00149			ACACA,ACTA2,ACTG2,FASN,IL10	167 (8)		bias
	miR-204-5p (and other miRNAs w/seed UCCCUUU)		mature microRNA		-0.447	0.0125			AURKB,CDC25B,ITPR1,SOX4,SP1			bias
	HOXD10		transcription regulator		-0.447	0.0133			BIRC6,CLEC10A,FMR1,TGFB1I1,TJP1
	ANGPT2		growth factor		-0.505	0.0246			ACTA2,C1R,COL18A1,FKBP10,HSP90AA1,IL10,NCOA2,NOX4,PPARA,ST13			bias
	NR1H3		ligand-dependent nuclear receptor		-0.512	0.000269			ACACA,ACTA2,ASPN,AURKB,CCL4,Ccl8,CDC25B,CYTH1,FASN,IL10,PRDM16,PTCH1,RARA,RB1,SLC16A10	116 (7)
	miR-34a-5p (and other miRNAs w/seed GGCAGUG)		mature microRNA		-0.552	0.00306			ARHGEF12,CTSW,DOCK8,LGALS3BP,LGALS9B,NOTCH2,PTCH1,TAGLN,TP53INP1			bias
	IL1B		cytokine		-0.591	0.021			ACTA2,AVPR1A,C1R,CAV2,CCL4,CISH,DBP,DPY19L4,FMR1,GRN,HLA-E,IFI16,IGFBP4,IL10,IRS1,LAMA3,LGALS9B,NCOA2,NOS1,NR1D1,PBRM1,PPARA,RARA,RORA,RORC,Slfn2,TJP1,TNFRSF1B,TNFSF13B,UBE2V2,VASP,ZYX
	GCG		other		-0.6	0.032			FASN,IGFBP4,NR3C1,Pde4d,SP1
	HRAS		enzyme		-0.632	0.00576			ACACA,ACTB,AURKB,CALCRL,CCNG1,CISH,COL18A1,DIXDC1,EFEMP2,FASN,FAT1,GRN,HSP90AA1,Ifi27,IGFBP4,IGKC,PFN1,PRKCA,RB1CC1,SOX4,SP1,TACC3,TAGLN,TGFB1I1,TLN2,Tpm2	116 (7)
	NR1H2		ligand-dependent nuclear receptor		-0.64	0.0084			ACACA,CCL4,FASN,PRDM16,PTCH1,RB1,SLC16A10
	Immunoglobulin		complex		-0.643	0.00854			ACACA,ACBD5,ACTA2,CCL4,CISH,DSP,FASN,IGFBP4,IL10,IL2RB,LGALS3BP,LILRB3,Ly6a (includes others),MTOR,NOS1,PDLIM4,PDPR,RB1,RORC,RPE,SLC11A1,TANC2,TJP1,TMEM106B,TNFRSF1B,TNFSF13B	216 (16)
	CDKN1A		kinase		-0.65	0.019			ACTA2,ACTB,ASPN,AURKB,CDC25B,CHAF1B,GRN,IFITM3,LGALS3BP,P4HA1,PSAP,RB1
	HTT		transcription regulator		-0.655	0.000383			ACTA2,ARNTL,ATP2C1,ATP8A1,C1R,CLOCK,COL18A1,DBP,FASN,Foxp1,HIVEP2,HUWE1,IFI16,ITPR1,MTOR,NOS1,NR1D2,PDLIM4,PFN1,PPARA,RARA,SLC12A2,SLC25A22,SORT1,SP1,SPTAN1,SPTBN2,TAGLN,TGFBI,Tpm2,UBE3A	140 (10)
	TNF		cytokine		-0.679	0.000632			AAK1,ACACA,ACTA2,ACTB,ALCAM,ANK3,AQP3,AVPR1A,BMPR1A,CCL4,CISH,CRY1,DAXX,DOCK8,EDIL3,FASN,GPR176,GRN,HIPK2,HIPK3,HIVEP1,HLA-E,IFI16,IGFBP4,IGKC,IL10,IRS1,ITPR1,ITPR2,LAMA3,LGALS9B,LITAF,MECP2,NCOA1,NCOA2,NOS1,NOX4,NR3C1,NRIP1,NRROS,OTUD7B,PBRM1,PDZD2,PPARA,PRKCA,QKI,RARA,RB1,RCN3,RORA,SLC11A1,SLC12A6,Slfn2,SOX4,SP1,TAGLN,TAPBP,TJP1,TLR5,TNFRSF1B,TNFSF13B,TP53INP1,VASP,ZYX	194 (13)
	TGFB2		growth factor		-0.683	0.0477			ACTA2,ASPN,CD248,PTAFR,SP1,TAGLN
	TXNIP		other		-0.686	0.0178			FASN,IL2RB,NOX4,PPARA
	miR-21-5p (and other miRNAs w/seed AGCUUAU)		mature microRNA		-0.686	0.0202			ACTA2,BMPR2,HIPK3,SLC16A10,TAGLN			bias
	TCF3		transcription regulator		-0.707	0.042			AFDN,ALCAM,CDC25B,E2F8,IFI16,Ifi27,IL2RB,Ly6a (includes others),PSAP,PTPN13,RORA,RORC,SLC12A2,TAPBPL
	IRF3		transcription regulator		-0.711	0.00241			AHNAK,B4GALT5,CCL4,DAXX,IFI16,IFITM3,IL10,Ms4a4c (includes others),NR3C1,SORL1,STK4,TREX1	55 (6)		bias
	MAFB		transcription regulator		-0.728	0.0126			ACTB,ALCAM,CCL4,IL10,LGMN,TAGLN			bias
	MAPKAP1		other		-0.747	0.000363			DAPK1,DAXX,IFI16,Slfn2			bias
	KRAS		enzyme		-0.788	0.0179			AHNAK,AURKB,B4GALT5,BPNT2,CCP110,CDT1,CLEC10A,CS,DPY19L4,FASN,FKTN,GRN,IFITM3,IRF9,LAMA3,LGALS9B,Ly6a (includes others),NOS1,NR3C1,PLEKHO2,PTCH1,QKI,RAI14,Slfn2,SORT1,Spaar,Tpm2
	colistin		biologic drug		-0.816	0.0357			ALCAM,ARHGAP5,NRIP1,PTPRZ1,SOX4,TJP1
	BRCA1		transcription regulator		-0.816	0.0498			ACTB,ATP11C,CCNG1,COL18A1,LAMA3,Ly6a (includes others),NR3C1,RB1
	gentamicin		chemical drug		-0.839	0.0128			ALCAM,ARHGAP5,CCNG1,HIVEP2,HSP90AA1,IL10,LITAF,MAPKAPK3,NR1D1,NR1D2,NRIP1,PTPRZ1,SOX4,TJP1,Zranb2
	geldanamycin		chemical - endogenous non-mammalian		-0.843	0.000823			ACACA,ACTA2,FASN,FAT1,HSP90AA1,IFI16,IRS1,MTOR,NR3C1,PFN1,RB1,SLC16A10,SPN,ST13,STK4,ZYX	169 (15)
	MTOR	0.398	kinase		-0.866	0.000489			ACACA,CS,FASN,GLG1,IFI16,IL10,IL2RB,IRS1,MTOR,NOX4,PFN1,PPARA,PRKAR2A,PRKAR2B,RORC,SLC12A2,SOX4,TLR5,UTRN	195 (15)
	PPARG		ligand-dependent nuclear receptor		-0.892	0.00236			ABCA3,ACACA,ACTA2,AQP3,CAV2,CS,CTPS1,FASN,HIVEP2,IL10,IRS1,Kctd12b,MBNL1,MTOR,NOX4,NR1D1,PPARA,RORC,SP1,TAGLN,TJP1,Tpm2	195 (14)
	CD5		transmembrane receptor		-0.911	0.0344			CCL4,IL10,RARA,RORC			bias
	Notch		group		-0.926	0.0184			ACTA2,ADAP1,CLEC10A,IL10,LRRK2,SORL1,TAGLN,ZNF704
	HSPG2		enzyme		-1	0.00116			ACTA2,DRAM2,EPG5,HSP90AA1,RB1CC1
	HMGA1		transcription regulator		-1	0.00643			ACTA2,CAV2,CSK,IGFBP4,Ly6a (includes others),RARA,SOX4,TAGLN,ZYX	110 (7)
	EPHB6		kinase		-1	0.0206			AGO4,BMPR1A,BMPR2,IL10
	aldesleukin		biologic drug		-1	0.0221			IFI35,IGKC,IRF9,TAPBP			bias
	CUL3		enzyme		-1	0.0324			DBP,IRS1,MYBPC2,TAGLN
	CD28		transmembrane receptor		-1.014	0.00673			CCL4,CISH,CS,GOLGB1,HOMER2,HUWE1,IL10,NOS1,PTGER4,RORA,RORC,SLC5A3,SP1,TNFRSF1B,UBE4A,ZFYVE9	156 (14)		bias
	tamoxifen		chemical drug		-1.058	0.000357			ACACA,AHNAK,CAV2,ERBB3,FASN,FLOT1,IGFBP4,IRS1,KLHL24,NCAPH,NOS1,PFN1,PPARA,RB1,SLC5A3,SP4,TAGLN,UTRN	165 (13)
	lipopolysaccharide		chemical drug		-1.063	1.82e-05			ACTA2,ACTC1,ACVR2B,ALCAM,AQP3,AURKB,AVPR1A,C1R,CCDC170,CCL4,Ccl8,CD300LD,CDC42EP2,CHAF1B,CISH,DAXX,DNAJB9,DOCK8,FASN,FLI1,Foxp1,GOLGA4,HIVEP1,HIVEP2,HSPA4L,IFI16,IFI35,IGFBP4,IGHG1,IGKC,IL10,IL2RB,IRF9,LGALS3BP,LITAF,LRRK2,Ly6a (includes others),NCOA1,NCOA2,NOS1,NOTCH2,NOX4,NR3C1,P4HA1,PARP10,PARP3,PBRM1,PPARA,PPP1CB,PRKCA,PTAFR,PTCH1,PTGER4,QKI,RARA,RB1,RB1CC1,RORA,SLC11A1,SLC12A2,Slfn2,SNX12,SP…	228 (16)
	N-cor		group		-1.067	0.00798			ACACA,ARNTL,Ccl8,FASN,HIVEP2,Kctd12b,MBNL1	101 (5)		bias
	THPO		cytokine		-1.091	0.0084			AURKB,CISH,FLI1,Foxp1,Ifi27,RARA,SP1	115 (7)		bias
	Am 580		chemical toxicant		-1.109	0.0324			FASN,PPARA,RAI14,RARA
	IL17A		cytokine		-1.113	0.0403			ACTA2,ACTB,CCL4,Ccl8,EDIL3,IL10,ITPR1,ITPR2,LRRK2,PPARA,TNFRSF1B			bias
	L-glutamic acid		chemical - endogenous mammalian		-1.118	0.0148			ACTA2,ARNTL,FASN,FMR1,NOS1,SORL1,TJP1
	CEBPB		transcription regulator		-1.122	0.00496			ACTA2,CCL4,CDC25B,CDT1,DAPK1,EDIL3,HSP90AA1,IFITM3,IGFBP4,IGKC,IL10,IRF9,IRS1,LGMN,PPARA,PRKAR2B,RORA,SLC12A2,ZYX	117 (7)		bias
	metronidazole		chemical drug		-1.134	0.0155			ALCAM,ARHGAP5,IL10,NRIP1,PTPRZ1,SOX4,TJP1
	FOS		transcription regulator		-1.148	2.94e-06			ACACA,ANK3,AQP3,ATP2C1,Ccl8,CCNG1,CMTM4,COL18A1,DAP,EEA1,FASN,FBLIM1,FZD3,HIPK3,IFI16,IL10,KIF1B,KIF5B,LAMA3,LGALS3BP,Macf1,MYO5B,NR3C1,NRIP1,PCNX1,PFN1,PTPRZ1,QKI,RARA,TGFBI,UTRN,VAMP7
	EGR3		transcription regulator		-1.154	0.0237			GINS2,HEATR5A,RORA,RORC
	CSF3		cytokine		-1.171	0.019			CD300LD,CISH,IL10,Ly6a (includes others),PRKCA,RARA,RORC,TLR5,TNFRSF1B
	kanamycin A		chemical drug		-1.195	0.0124			ALCAM,ARHGAP5,NRIP1,PTPRZ1,SORT1,SOX4,TJP1
	corticosterone		chemical - endogenous mammalian		-1.205	0.0461			ACACA,FASN,IRS1,MTOR,NOS1,NOX4,NR3C1
	IL15		cytokine		-1.213	0.0124			ACTG2,AQP3,CCL4,CISH,CTSW,IFI35,IL10,IL2RB,LYPLA1,MAPKAPK3,PFN1,PSAP,PTPN13,RPE,SORL1,SPN,TJP1,YES1			bias
	CpG ODN 2006		chemical reagent		-1.276	0.0237			IFI35,IL10,IL2RB,IRF9,TLR5,TNFSF13B			bias
	VIP		other		-1.338	0.0344			CCL4,IGHG1,IL10,SORT1,TJP1,TP53INP1
	TBX2		transcription regulator		-1.432	0.0277			AURKB,CDT1,CHAF1B,DBP,E2F8
	HDAC6		transcription regulator		-1.458	0.00387			IL10,NR3C1,TAGLN,TGFB1I1,TGFBI	176 (9)
	clozapine		chemical drug		-1.486	0.00238			ACACA,FASN,IL10,PRDM16,PRKAR2A,PRKAR2B			bias
	EIF4E		translation regulator		-1.508	0.00272			BIRC6,CDT1,DAXX,IFI16,IGFBP4,LGALS3BP,LSM2,RB1,SLC11A1,TAPBP,TGFBI,UBE4A			bias
	indomethacin		chemical drug		-1.508	0.0237			ABCA3,EFEMP2,FASN,FBLIM1,IFITM3,IL10,NOS1,PPARA,PRKCA,PTGER4,TJP1
	PF4		cytokine		-1.568	0.00708			ACTA2,CCL4,FLI1,Foxp1,Ifi27,RARA
	ERBB2		kinase		-1.612	0.0219			ACTA2,ACTB,AHNAK,BPNT2,CCL4,CDC25B,CDC42EP2,CDT1,COL18A1,DAP,E2F8,ERBB3,FASN,GINS2,HOMER2,IGFBP4,ITPR2,LITAF,NDST1,NOTCH2,NOX4,PBX1,PDLIM4,QKI,SMTN,SOX4,TAGLN,TAPBP,TGFBI,TJP1,TMEM106B
	topotecan		chemical drug		-1.614	0.0103			CTSW,ERBB3,FAT1,HLA-E,IRS1,MED13L,PARD3B,PRKAR2B,SOX4,UBE3A
	miR-155-5p (miRNAs w/seed UAAUGCU)		mature microRNA		-1.614	0.0121			ARID2,CCL4,FAR1,MATR3,MSI2,RAI14,SLA,SYNE2,TP53INP1			bias
	TWIST1		transcription regulator		-1.667	0.013			ACTA2,ALCAM,CELSR1,EMILIN1,IGFBP4,PDZD2,PTPRZ1,TGFBI,ZYX
	SYK		kinase		-1.706	0.013			ATP8A1,CCL4,IL10,PCMTD1,PRKAR2B,TNFSF13B,TP53INP1
	miR-1-3p (and other miRNAs w/seed GGAAUGU)		mature microRNA		-1.713	0.0292			ARID2,LIN7C,NOTCH2,RAB11FIP2,RABGAP1L,SLC25A22,TSPAN4,UHMK1,UTRN			bias
	mir-133		microRNA		-1.725	0.00442			ITPR2,LPGAT1,QKI,RB1CC1,TAGLN,YES1			bias
	genistein		chemical drug		-1.772	0.2			CDC73,GRK6,IL10,LAPTM5,LGMN,NCOR1,NR3C1,PSAP,PTAFR,SLC11A1,SORT1,TAGLN
	mir-10		microRNA		-1.796	0.0385			BMPR2,DRAM2,ERBB3,MTOR,NOX4,RB1			bias
	IFNB1		cytokine		-1.808	0.49			CCL4,DAXX,IFI16,IL10,IRF9,PTCH1,Tpm2
	arachidonic acid		chemical - endogenous mammalian		-1.876	0.0866			ACACA,AQP3,DNAJB9,FASN,TNFRSF1B
	mir-8		microRNA		-1.881	0.0292			ACTA2,ARHGAP5,CDC25B,FAT1,PTPN13,PTPN14,QKI,TJP1,YES1			bias
	ELAVL1		other		-1.897	1.62e-05			ACTA2,Ccl8,DCDC2,FAM83B,HOMER2,IFI16,Ifi27,IFITM3,IRF9,LGALS3BP,LGALS9B,Ms4a4c (includes others),Slfn2,TJP1,TP53INP1,TRIOBP			bias
	MMP9		peptidase		-1.91	0.101			ACTA2,COL18A1,IL10,TJP1
	TGM2		enzyme		-1.912	0.253			IFI35,IRF9,JAML,LRRC25,LRRK2,PLEKHO2,RARA
	aspirin		chemical drug		-1.913	0.0184			ARNTL,CALCRL,CCL4,LAMA3,NOX4,PPARA,RASGRF2,SOX4,TJP1			bias
	E. coli B5 lipopolysaccharide		chemical - endogenous non-mammalian		-1.919	1			CCL4,FASN,IL10,PRDM16
	vancomycin		biologic drug		-1.929	0.0122			ALCAM,ARHGAP5,EFEMP2,FBLIM1,IL10,NOX4,NRIP1,PTPRZ1,SOX4,TJP1
	IFN alpha/beta		group		-1.942	0.0024			CLEC10A,DAXX,IFI16,IL10,Ly6a (includes others),TLR5,TNFSF13B	121 (7)		bias
	NFKBIA		transcription regulator		-1.949	0.00243			AURKB,CDC25B,CSK,GPR176,GRN,IFI16,IL10,ITPR1,LITAF,PTPN13,PTPRZ1,SLC12A2,Slfn2,SORL1,SPTBN1,TFCP2L1,TGFB1I1,TNFRSF1B,UBE3A,USP9X	123 (9)
	PIAS1		transcription regulator		-1.949	0.00909			ACACA,ACTA2,FASN,TAGLN	101 (7)
	CSF2		cytokine		-1.962	0.00916			BMPR1A,CCL4,Ccl8,CHAF1B,CHTF18,CISH,E2F8,EFEMP2,IFITM3,IL10,MNS1,NCAPH,NDST1,PTGER4,RARA,RB1,Slfn2,SORL1,TGFBI,TLR5,TNFRSF1B	151 (13)		bias
	TGFBR2		kinase		-1.964	0.302			ACTA2,IL10,IL2RB,PTCH1,TAGLN,UBE3A
	IL13		cytokine		-1.967	0.00219			ASPN,CCL4,Ccl8,CISH,CLEC10A,COL18A1,DIPK2B,DUOX1,FLOT1,FZR1,HOMER2,IL10,LILRB3,MS4A4A,NCAPH,RORC,SLA,SORT1,TNFRSF1B,TNFSF13B	149 (10)
	mir-132		microRNA		-1.982	0.00426			ARHGAP32,PTCH1,RB1,SOX4
	MET		kinase		-1.982	0.185			AQP3,AURKB,LAMA3,NOX4,SLA
	AKT1		kinase		-1.997	0.00122			ACTA2,ACTC1,AURKB,CCL4,Ccl8,CISH,FASN,HIPK3,IL10,IRS1,MATR3,MMUT,NOX4,PPARA,SORT1,SP1	198 (15)
	IPMK		kinase	Inhibited	-2	0.00184			ACTA2,ACTB,IL10,PFN1	53 (4)		bias
	KITLG		growth factor	Inhibited	-2	0.0305			ACTB,CCL4,CISH,CYTH1,IL10,IRAG1,KLHL24,LAPTM5,NR3C1,PRKCA,WDR1			bias
	MRTFA		transcription regulator	Inhibited	-2.012	0.0525			ACTA2,ACTB,ACTC1,CDC42EP2,FLI1,PFN1,TAGLN,Tpm2
	STAT1		transcription regulator	Inhibited	-2.016	0.00395			C1R,CCL4,Ccl8,HLA-E,IFI16,IFI35,IFITM3,IL10,IRF9,Ly6a (includes others),NOX4,RORC,Slfn2,SORT1,TAPBPL,TNFSF13B,ZNF652	127 (7)		bias
	IL2		cytokine	Inhibited	-2.035	0.00505			ARHGAP32,ARHGEF12,CCL4,Ccl8,CCNG1,CISH,CTPS1,CTSW,DAP,DAPK1,DOCK9,GRN,IGFBP4,IL10,IL2RB,JAML,LAPTM5,Ly6a (includes others),MAPKAPK3,PDLIM4,PTCH1,RORC,RREB1,TNFRSF1B,TP53INP1	168 (15)		bias
	deferoxamine		chemical drug	Inhibited	-2.121	0.0426			CCL4,CYTH1,FASN,IFI16,IGFBP4,LAMA3,LRRC25,PRKCA,RB1
	diethylstilbestrol		chemical drug	Inhibited	-2.158	0.0913			AQP3,AURKB,CYGB,IRS1,LRRK2,MNS1,Ms4a4c (includes others),NR3C1,PRKCA,SP1,TGFBI
	IL27		cytokine	Inhibited	-2.185	0.11			CCL4,HLA-E,IL10,RORC,SPTBN1,TNFSF13B
	miR-132-3p (and other miRNAs w/seed AACAGUC)		mature microRNA	Inhibited	-2.201	9.27e-06			ARHGAP32,MECP2,RB1,SOX4,TJP1			bias
	Ige		complex	Inhibited	-2.205	0.0384			AQP3,CCL4,CISH,COL18A1,EMILIN1,IL10,MAPKAPK3,MTOR,PFN1,PRKCA,RAI14,SLC11A1,TNFRSF1B			bias
	IFNL1		cytokine	Inhibited	-2.207	0.0436			IFI35,IFITM3,IL10,IRF9,LGALS3BP			bias
	UCP1		transporter	Inhibited	-2.236	0.305			ACACA,FASN,ITPR1,SYNM,TTLL7
	camptothecin		chemical drug	Inhibited	-2.339	0.00286			ACTA2,BIRC6,CCNG1,CDC42EP2,CDC73,HLA-E,IFI16,ITPR1,LDLRAD4,LITAF,MED13L,NR3C1,PBX1,PDZD2,PRKAR2B,PTGER4,RARA,RB1,SORL1,SPTBN1,TGFBI,TLN2,TNFRSF1B,TP53INP1,WNK1	109 (5)
	DMD		other	Inhibited	-2.364	0.00126			FZD3,HSPB6,KCNN3,MAP3K9,MSI2,MYBPC2,NOS1,PPP1R14C,SOCS4,SORT1,SYNM,TTLL7,UTRN
	mir-145		microRNA	Inhibited	-2.383	0.000598			ACTA2,IL10,IRS1,SOCS4,TAGLN,YES1			bias
	CHUK		kinase	Inhibited	-2.396	0.00871			CCL4,COL18A1,GRN,HSP90AA1,IFI16,IFI35,IL10,RB1,Slfn2,TNFRSF1B,TNFSF13B	179 (12)		bias
	10E,12Z-octadecadienoic acid		chemical - endogenous mammalian	Inhibited	-2.419	0.15			ACACA,ALDH6A1,FASN,GPRIN3,IL10,RORC
	GMNN		transcription regulator	Inhibited	-2.449	0.00257			BMPR1A,CDT1,DSP,IRS1,KIF16B,Macf1,TEAD1			bias
	SOX1		transcription regulator	Inhibited	-2.449	0.00583			BMPR1A,DSP,IRS1,KIF16B,Macf1,TEAD1			bias
	PLX5622		chemical drug	Inhibited	-2.449	0.00851			ACTB,CCL4,Ccl8,IL2RB,TJP1,TNFSF13B			bias
	SOX3		transcription regulator	Inhibited	-2.449	0.00903			BMPR1A,DSP,IRS1,KIF16B,Macf1,TEAD1			bias
	Ifnar		group	Inhibited	-2.569	0.00577			HLA-E,IFI16,IFI35,IFITM3,IL10,IRF9,TAPBP	121 (7)		bias
	IFNA2		cytokine	Inhibited	-2.674	0.000438			C1R,CISH,HLA-E,IFI16,IFI35,IFITM3,IL10,IL2RB,IRF9,LGALS3BP,MTOR,OGFR,PTAFR,RB1,TREX1	45 (4)		bias
	E. coli B4 lipopolysaccharide		chemical toxicant	Inhibited	-2.72	0.0274			CCL4,FBLIM1,IFI16,IFI35,IFITM3,IL10,KCNE2,LILRB3,Ly6a (includes others),PPARA,Slfn2,TNFRSF1B			bias
	APP		other	Inhibited	-2.752	0.00307			ACTA2,ACTB,ADAP1,ARNTL,C1R,CCL4,COL18A1,CS,DAXX,Foxp1,FZD3,HEATR5A,HIPK2,HLA-E,HSP90AA1,IFI16,IFI35,IL10,Ly6a (includes others),MECP2,MTOR,NCOA1,NOS1,NR1D1,PRKAR2A,PRKCA,SPTAN1,TAGLN,THSD4,TJP1,TLR5,TP53INP1,Tpm2,VASP,WNK1	192 (15)
	SRF		transcription regulator	Inhibited	-2.76	0.00237			ACTA2,ACTB,ACTC1,ACTG2,AVPR1A,EPG5,HEATR5B,HIPK1,Kat6b,LAMA3,SMTN,SPTBN2,TAGLN,TGFB1I1,Tpm2,WDR1,ZYX
	triptolide		chemical drug	Inhibited	-2.795	0.0158			ARNTL,CALCRL,IL10,LAMA3,RASGRF2,SOX4,TJP1,UBE3A			bias
	IRF7		transcription regulator	Inhibited	-2.961	0.0155			DAXX,IFI16,IFI35,IFITM3,IRF9,Ly6a (includes others),Ms4a4c (includes others),TNFSF13B,TREX1			bias
	Interferon alpha		group	Inhibited	-3.134	0.00168			AQP3,CELSR1,CISH,DAXX,FASN,IFI16,Ifi27,IFI35,IFITM3,IGFBP4,IL10,IRF9,ITPR1,PARP10,RABGAP1L,RB1,Slfn2,TAPBP,TENT4A,TNFSF13B,TRIOBP	136 (9)		bias
	MIR17HG		other	Inhibited	-3.286	0.000117			ACTA2,BMPR2,CELSR1,FZD3,GLG1,HIF1AN,NOTCH2,SORT1,SOX4,TAGLN,ZFYVE9			bias
	IFNG		cytokine	Inhibited	-3.658	0.00019			ACTA2,ACTB,AIF1L,AVPR1A,C1R,CCL4,Ccl8,CDC25B,CELSR1,CISH,CLEC10A,CSK,DAPK1,DAXX,DBP,FASN,HLA-E,HSP90AA1,IFI16,IFI35,IFITM3,IGFBP4,IGHG1,IL10,IRF9,IRS1,ITPR1,LGALS3BP,LGALS9B,Ly6a (includes others),Ms4a4c (includes others),NOS1,NOX4,NR1D1,OGFR,PPARA,PRKCA,PTAFR,RB1,RORC,SLC11A1,SLC12A2,Slfn2,SMTN,SORT1,ST13,SYNM,TAPBP,TAPBPL,TJP1,TLR5,TNFRSF1B,TNFSF13B,ZYX	186 (12)

## Sheet: E) USR cytokines only
IPA USR analysis of all DEGs (n=551)	Upstream Regulator	Expr Log Ratio	Molecule Type	Predicted Activation State	Activation z-score	p-value of overlap		Target Molecules in Dataset	Mechanistic Network		Flags	Molecules
Removed any annotations without z-score	IL4		cytokine		0.771	0.00414		ACTA2,ACTB,ADAP1,AHNAK,CCL4,CISH,CLEC10A,COL18A1,CYTH1,DUOX1,EEA1,FASN,HIPK2,HOMER2,IFI16,IFITM3,IGFBP4,IGHG1,Ighv1-31,IL10,IL2RB,IRF9,KIF3A,LGALS3BP,Ly6a (includes others),MAPKAPK3,Ms4a4c (includes others),NR3C1,PRKCA,SPTBN1,STK4,TAPBP,TGFBI,TLN2,TMED5,TMTC1	193 (13)			36
Filtered on cytokines	CNTF		cytokine		0.555	0.0384		ACTB,CISH,FASN,IRS1,NR2C2				5
	TNFSF11		cytokine		0.181	0.019		ADRA1A,CCL4,Ccl8,CLOCK,Gm10800,GRN,HIPK2,IL10,PAG1,PTGER4,Slfn2,TNFRSF1B			bias	12
	OSM		cytokine		-0.019	0.00102		ACTA2,ARFGEF2,ARHGEF12,ATP13A3,C1R,CISH,CRY1,DAPK1,ERBB3,FASN,HIPK3,IFI35,IL10,IRF9,IRS1,KIF5B,LDLRAD4,LITAF,PTPRZ1,QKI,RORA,STK4,TAPBP,USP9X,ZNF266	162 (10)			25
	IL1B		cytokine		-0.591	0.021		ACTA2,AVPR1A,C1R,CAV2,CCL4,CISH,DBP,DPY19L4,FMR1,GRN,HLA-E,IFI16,IGFBP4,IL10,IRS1,LAMA3,LGALS9B,NCOA2,NOS1,NR1D1,PBRM1,PPARA,RARA,RORA,RORC,Slfn2,TJP1,TNFRSF1B,TNFSF13B,UBE2V2,VASP,ZYX				32
	TNF		cytokine		-0.679	0.000632		AAK1,ACACA,ACTA2,ACTB,ALCAM,ANK3,AQP3,AVPR1A,BMPR1A,CCL4,CISH,CRY1,DAXX,DOCK8,EDIL3,FASN,GPR176,GRN,HIPK2,HIPK3,HIVEP1,HLA-E,IFI16,IGFBP4,IGKC,IL10,IRS1,ITPR1,ITPR2,LAMA3,LGALS9B,LITAF,MECP2,NCOA1,NCOA2,NOS1,NOX4,NR3C1,NRIP1,NRROS,OTUD7B,PBRM1,PDZD2,PPARA,PRKCA,QKI,RARA,RB1,RCN3,RORA,SLC11A1,SLC12A6,Slfn2,SOX4,SP1,TAGLN,TAPBP,TJP1,TLR5,TNFRSF1B,TNFSF13B,TP53INP1,VASP,ZYX	194 (13)			64
	THPO		cytokine		-1.091	0.0084		AURKB,CISH,FLI1,Foxp1,Ifi27,RARA,SP1	115 (7)		bias	7
	IL17A		cytokine		-1.113	0.0403		ACTA2,ACTB,CCL4,Ccl8,EDIL3,IL10,ITPR1,ITPR2,LRRK2,PPARA,TNFRSF1B			bias	11
	CSF3		cytokine		-1.171	0.019		CD300LD,CISH,IL10,Ly6a (includes others),PRKCA,RARA,RORC,TLR5,TNFRSF1B				9
	IL15		cytokine		-1.213	0.0124		ACTG2,AQP3,CCL4,CISH,CTSW,IFI35,IL10,IL2RB,LYPLA1,MAPKAPK3,PFN1,PSAP,PTPN13,RPE,SORL1,SPN,TJP1,YES1			bias	18
	PF4		cytokine		-1.568	0.00708		ACTA2,CCL4,FLI1,Foxp1,Ifi27,RARA				6
	IFNB1		cytokine		-1.808	0.49		CCL4,DAXX,IFI16,IL10,IRF9,PTCH1,Tpm2				7
	CSF2		cytokine		-1.962	0.00916		BMPR1A,CCL4,Ccl8,CHAF1B,CHTF18,CISH,E2F8,EFEMP2,IFITM3,IL10,MNS1,NCAPH,NDST1,PTGER4,RARA,RB1,Slfn2,SORL1,TGFBI,TLR5,TNFRSF1B	151 (13)		bias	21
	IL13		cytokine		-1.967	0.00219		ASPN,CCL4,Ccl8,CISH,CLEC10A,COL18A1,DIPK2B,DUOX1,FLOT1,FZR1,HOMER2,IL10,LILRB3,MS4A4A,NCAPH,RORC,SLA,SORT1,TNFRSF1B,TNFSF13B	149 (10)			20
	IL2		cytokine	Inhibited	-2.035	0.00505		ARHGAP32,ARHGEF12,CCL4,Ccl8,CCNG1,CISH,CTPS1,CTSW,DAP,DAPK1,DOCK9,GRN,IGFBP4,IL10,IL2RB,JAML,LAPTM5,Ly6a (includes others),MAPKAPK3,PDLIM4,PTCH1,RORC,RREB1,TNFRSF1B,TP53INP1	168 (15)		bias	25
	IL27		cytokine	Inhibited	-2.185	0.11		CCL4,HLA-E,IL10,RORC,SPTBN1,TNFSF13B				6
	IFNL1		cytokine	Inhibited	-2.207	0.0436		IFI35,IFITM3,IL10,IRF9,LGALS3BP			bias	5
	IFNA2		cytokine	Inhibited	-2.674	0.000438		C1R,CISH,HLA-E,IFI16,IFI35,IFITM3,IL10,IL2RB,IRF9,LGALS3BP,MTOR,OGFR,PTAFR,RB1,TREX1	45 (4)		bias	15
	IFNG		cytokine	Inhibited	-3.658	0.00019		ACTA2,ACTB,AIF1L,AVPR1A,C1R,CCL4,Ccl8,CDC25B,CELSR1,CISH,CLEC10A,CSK,DAPK1,DAXX,DBP,FASN,HLA-E,HSP90AA1,IFI16,IFI35,IFITM3,IGFBP4,IGHG1,IL10,IRF9,IRS1,ITPR1,LGALS3BP,LGALS9B,Ly6a (includes others),Ms4a4c (includes others),NOS1,NOX4,NR1D1,OGFR,PPARA,PRKCA,PTAFR,RB1,RORC,SLC11A1,SLC12A2,Slfn2,SMTN,SORT1,ST13,SYNM,TAPBP,TAPBPL,TJP1,TLR5,TNFRSF1B,TNFSF13B,ZYX	186 (12)			54

## Sheet: F) USRs all >2 z-score no chem
IPA USR analysis of all DEGs (n=551)	Upstream Regulator	Expr Log Ratio	Molecule Type	Predicted Activation State	Activation z-score	p-value of overlap		Target Molecules in Dataset	Mechanistic Network	Molecules	Flags
All USRs with a z-score >2	MAPK1		kinase	Activated	3.873	0.00663		CCL4,CISH,CSGALNACT2,CTSW,HLA-E,IFI16,IFI35,IFITM3,IRF9,ITPR2,LGALS3BP,MECP2,MNS1,OGFR,QKI,TJP1,TNFRSF1B	40 (3)	17
Chemicals removed	TCF7L2		transcription regulator	Activated	3.332	0.00774		AQP3,CCP110,DOCK9,DRAM2,ERBB3,HIPK2,IL10,IRS1,KIF5B,OTUD7B,PRRG1,QKI,SECISBP2L,SLC12A2,SNX30	40 (3)	15	bias
	ESR1		ligand-dependent nuclear receptor	Activated	3.202	2.79e-07		ABCA3,ACACA,ACTA2,ACTC1,AHNAK,ALCAM,ANK3,AQP3,ARNTL,BMPR2,C1QTNF6,CAV2,CCL4,CCNG1,CCP110,CDC42EP2,DCDC2,EEA1,ERBB3,FASN,FMR1,GULP1,HIPK2,HLA-E,HSP90AA1,IFITM3,IGFBP4,IRS1,KCNE2,KIF1B,KIF5B,KLHL24,LAPTM5,LGALS3BP,MAP3K13,MAP3K9,MPDZ,NCAPH,NCOA1,NEK1,NR1D1,NR1D2,NRIP1,PLCE1,PTCH1,PTPN13,PTPN4,RARA,RB1,RORC,SOX4,SP1,SP4,SPTAN1,SPTBN1,STAG2,STK4,TAGLN,TAPBP,TJP1,UHMK1,WNK1	203 (15)	62
	FSH		complex	Activated	2.58	0.00495		ACTA2,ACTB,ACTG2,AQP3,ARHGAP35,BMPR1A,BMPR2,COL18A1,DAPK1,DNAJB9,IGFBP4,ITPR1,KIF5B,MTOR,PPARA,PPP1CB,RARA,RASAL2	175 (9)	18
	INHA		growth factor	Activated	2.449	0.00884		ACTA2,ACTG2,DNAH2,IGFBP4,TJP1,TP53INP1,Tpm2		7
	EBF1		transcription regulator	Activated	2.401	0.000878		FASN,IGKC,IRS1,Ly6a (includes others),MTOR,PPP1CB,PRKAR2A,PRKAR2B,RASGRF2,SOCS4		10	bias
	PARP1		enzyme	Activated	2.207	0.0207		FASN,IL10,ITPR1,LGALS3BP,RB1,SH3BP2,SP1		7
	KLF4		transcription regulator	Activated	2.199	0.0015		ACTA2,ACTC1,ALCAM,BMPR1A,CLEC10A,DSP,IFITM3,IL10,IRS1,KIF16B,KLHL24,Macf1,MSI2,PPARA,TAGLN,TEAD1	99 (4)	16
	MAPK9		kinase	Activated	2.138	0.0117		ACACA,CDT1,FASN,IFI16,IRF9,LGALS3BP,PPARA,PTCH1,ZYX		9
	BMP7		growth factor	Activated	2.127	0.00229		ACTA2,BMPR1A,BMPR2,CAV2,DSP,ERBB3,FASN,IGFBP4,IRS1,PRDM16,TAGLN		11
	CD24		other	Activated	2.049	0.00295		ATP13A3,MBNL1,NRIP1,RSBN1,SPG11,SYNE2,TP53INP1,TUFT1		8	bias
	ZAP70		kinase	Activated	2	0.0428		EDIL3,HSP90AA1,ITPR1,SLC23A2		4	bias

## Sheet: G) Dis and funct ALL
All DEGs (n=551)	Categories	Diseases or Functions Annotation	p-value	Predicted Activation State	Activation z-score	Molecules	# Molecules
Analysed by IPA diseases and functions	Infectious Diseases	Viral Infection	2.41e-05	Increased	3.419	ACTA2,ACTB,ACTC1,ADRA1A,AGO4,AHNAK,ARHGAP32,ARHGEF12,ARNTL,ATP2C1,B4GALT5,C1GALT1,C1R,C4orf33,CAV2,CCL4,CCNG1,CCSER2,CDC73,CHMP4C,CLEC10A,CLOCK,CTSW,CYTH1,DAXX,DYNC2H1,EEA1,ERC1,FASN,FBLIM1,FHL3,FLI1,FMR1,GABPB2,GRK6,HIPK1,HIPK3,HLA-E,HSP90AA1,HUWE1,IFI35,IFITM3,IL10,IL2RB,IRF9,ITPR1,KAT6A,KBTBD7,KCNE2,KIF3A,LAPTM5,LGALS3BP,LGALS9B,LIN7C,MAP3K9,MAPKAPK3,MMUT,MPDZ,MS4A4A,MTOR,MYO5B,MZT1,NECAP2,NR3…	90
	Infectious Diseases	Infection by RNA virus	1.37e-05	Increased	3.232	ACTA2,ACTB,ADRA1A,AHNAK,ARHGAP32,ARHGEF12,ATP2C1,B4GALT5,C1GALT1,C1R,C4orf33,CAV2,CCL4,CLOCK,DYNC2H1,EEA1,ERC1,FBLIM1,FHL3,FMR1,GABPB2,HLA-E,HUWE1,IFI35,IFITM3,IL10,IL2RB,KAT6A,KBTBD7,KCNE2,KIF3A,LAPTM5,LGALS3BP,LIN7C,MAP3K9,MAPKAPK3,MMUT,MPDZ,MTOR,NR3C1,OSBPL6,PANK3,PFN1,PHACTR2,PHF3,PPARA,PRKCA,PTAFR,RARA,RB1,RB1CC1,RREB1,SPTAN1,SPTBN1,THOC2,TMTC1,TMX1,TNFRSF1B,TNFSF13B,WNK1,ZYX	61
	Organismal Development	Size of body	2.74e-05	Increased	3.18	ACTC1,AHNAK,Anp32b,ARHGAP35,ARHGAP5,ARHGEF28,ARNTL,ATRN,CCP110,CEP290,CHTF18,CSGALNACT2,E2F8,EPG5,ERBB3,GLG1,GRN,HIF1AN,HIVEP2,IGFBP4,IL10,IRS1,ITPR2,JCAD,KCNA2,LAMA3,LGMN,LIN7C,MBNL1,MECP2,MMUT,NCOA2,NCOR1,NOS1,NR2C2,PBX1,Pde4d,PRKAR2B,PSAP,PTCH1,RB1,SLC12A2,SLC12A6,SLC5A3,SP4,SPTBN1,TGFBI,UBE3A,YES1,ZNF385A	50
	Cellular Development,Cellular Growth and Proliferation,Nervous System Development and Function,Tissue Development	Development of neurons	5.83e-08	Increased	2.601	ACTB,ADAP1,AFDN,ANK3,ARHGAP32,ARHGAP35,ARHGAP5,ARHGEF28,ATRN,B4GALT5,CDKL5,CELSR1,CPEB4,DCDC2,DIXDC1,ERBB3,FASN,FLOT1,FLRT3,FMR1,GRN,HIPK2,HIVEP2,HSP90AA1,ITPR1,KIF13B,KIF3A,LRRK2,LYPLA1,MECP2,MPP5,MTOR,MYO5B,NOS1,NR1D1,PFN1,PKP4,PPARA,PRKCA,PTPRZ1,RAPH1,RB1,RORC,RPGRIP1L,SLC12A2,SOX4,SP4,SPTBN1,SPTBN2,THOC2,TMEM106B,TNFRSF1B,UBE2V2,UBE3A,UHMK1,UTRN,VAMP7,VASP	58
	Gene Expression	Transcription	3.56e-08	Increased	2.545	ACTA2,ACVR2B,AFDN,ANK3,ARID2,ARNTL,ATP2C1,AURKB,BMPR1A,BMPR2,BPTF,C9orf116,CDC25B,CDC73,CEP290,CHD8,CISH,CLOCK,CNOT1,CRY1,DAP,DAXX,DBP,DIXDC1,DNAJA4,E2F8,EMILIN1,ERBB3,FLI1,FMR1,Foxp1,GABPB2,GRN,HIPK1,HIPK2,HIPK3,HIVEP1,HIVEP2,IFI16,IFT172,IL10,IRF9,IRS1,KAT6A,Kat6b,KIF1B,KMT2C,LGALS9B,LGMN,LITAF,LRRK2,MAPKAPK3,MATR3,MECP2,MED13,MIER1,MTOR,NCOA1,NCOA2,NCOR1,NOS1,NOTCH2,NR1D1,NR1D2,NR2C2,NR3C1,NRI…	117
	Cellular Assembly and Organization,Cellular Function and Maintenance	Organization of cytoplasm	1.68e-13	Increased	2.48	ACACA,ACTB,ADAP1,AFDN,AHNAK,Akap9,ANK3,ARFGEF2,ARHGAP32,ARHGAP35,ARHGAP5,ARHGEF28,ATL3,ATP2C1,ATRN,AURKB,B4GALT5,C2CD3,CAV2,CCDC170,CCP110,CDC25B,CDC42EP2,CDKL5,CELSR1,CEP290,CHMP4C,CPEB4,CSK,DAPK1,DCDC2,DIXDC1,DNAH5,DSP,DYNC2H1,ERC1,FAM161A,FASN,FAT1,FHL3,FLOT1,FLRT3,FMR1,GOLGA4,GOLGB1,GRN,HIVEP2,HSP90AA1,IFT172,IL10,ITPR1,KIF13B,KIF21A,KIF27,KIF3A,KIF5B,KLHL24,LRRK2,LYPLA1,Macf1,MAP3K13,MECP2,M…	110
	Hematological System Development and Function,Humoral Immune Response,Lymphoid Tissue Structure and Development,Tissue Morphology	Quantity of B lymphocytes	4.31e-05	Increased	2.411	ARNTL,ATP11C,AVPR1A,C1QTNF6,DOCK8,FLI1,Foxp1,IGKC,IL10,IL2RB,ITPR1,ITPR2,KAT6A,LILRB3,MTOR,NOTCH2,PBX1,RARA,RASSF5,RORC,SH3BP2,SLA,SOX4,SPN,STK4,TGFBI,TNFSF13B	27
	Cellular Growth and Proliferation	Outgrowth of cells	6.89e-05	Increased	2.393	ARHGAP32,ARHGAP5,BMPR1A,CELSR1,EEA1,FZD3,GRN,HSP90AA1,IL10,KIF1B,KIF3A,LAMA3,LRRK2,MECP2,MIB1,MTOR,NEXMIF,PKP4,PSAP,PTPRZ1,RAPH1,SLC12A2,SNX12,SPTBN1,TNFSF13B,TTLL7,UBE2V2,UBE3A,VAMP7	29
	Cellular Assembly and Organization,Cellular Function and Maintenance	Organization of cytoskeleton	5.84e-14	Increased	2.392	ACACA,ACTB,ADAP1,AFDN,AHNAK,Akap9,ANK3,ARHGAP32,ARHGAP35,ARHGAP5,ARHGEF28,ATP2C1,ATRN,AURKB,B4GALT5,C2CD3,CCDC170,CCP110,CDC25B,CDC42EP2,CDKL5,CELSR1,CEP290,CHMP4C,CPEB4,CSK,DAPK1,DCDC2,DIXDC1,DNAH5,DSP,DYNC2H1,ERC1,FAM161A,FASN,FAT1,FHL3,FLOT1,FLRT3,FMR1,GOLGA4,GRN,HIVEP2,HSP90AA1,IFT172,IL10,ITPR1,KIF13B,KIF21A,KIF27,KIF3A,KIF5B,KLHL24,LRRK2,LYPLA1,Macf1,MAP3K13,MECP2,MNS1,MPP5,MTOR,MYO5B,NEK1,…	104
	Cellular Development,Cellular Growth and Proliferation,Nervous System Development and Function,Tissue Development	Proliferation of neuronal cells	1.72e-05	Increased	2.344	ACTB,ANK3,ARHGAP32,ARHGAP5,BMPR1A,CDKL5,CELSR1,DIXDC1,EEA1,FZD3,FZR1,GRN,KIF1B,KIF3A,LAMA3,LRRK2,MECP2,MIB1,MTOR,NOS1,NR1D1,PKP4,PRKCA,PSAP,PTCH1,PTPRZ1,RAPH1,RB1,RPGRIP1L,SLC12A2,SNX12,SPTBN1,TNFSF13B,TTLL7,UBE2V2,UBE3A,VAMP7	37
	Organismal Development	Growth of organism	8.91e-07	Increased	2.326	ACACA,ACVR2B,AFDN,AGO4,AMER1,ARHGAP5,ARHGEF28,ARNTL,BMPR1A,BMPR2,CHD8,COL18A1,DAXX,DNAJB9,ERBB3,FKTN,FMR1,Foxp1,FZD3,GRN,HSP90AA1,HUWE1,IGFBP4,IL10,IRS1,ITPR2,KIF3A,KIF5B,KMT2C,LRRK2,Macf1,MSI2,MTOR,NCOA1,NCOR1,NEK1,NOTCH2,NR2C2,NR3C1,Pde4d,PHIP,PPP1CB,PTAFR,PTCH1,QKI,RARA,RB1,RB1CC1,SGPP1,SLC11A1,SLC12A2,SOX4,SPTBN2,STK4,TEAD1	55
	Gene Expression	Expression of RNA	1.09e-07	Increased	2.322	ACTA2,ACVR2B,AFDN,AGO4,ANK3,ARHGEF28,ARID2,ARNTL,ATP2C1,AURKB,BMPR1A,BMPR2,BPTF,C9orf116,CDC25B,CDC73,CEP290,CHD8,CISH,CLOCK,CNOT1,CRY1,DAP,DAPK1,DAXX,DBP,DIXDC1,DNAJA4,E2F8,EMILIN1,ERBB3,FLI1,FMR1,Foxp1,GABPB2,GRN,HIPK1,HIPK2,HIPK3,HIVEP1,HIVEP2,IFI16,IFT172,IL10,IRF9,IRS1,KAT6A,Kat6b,KIF1B,KMT2C,LGALS9B,LGMN,LITAF,LRRK2,MAPKAPK3,MATR3,MECP2,MED13,MTOR,NCOA1,NCOA2,NCOR1,NOS1,NOTCH2,NOX4,NR1D1,NR…	121
	Embryonic Development,Organismal Development	Growth of embryo	0.000343	Increased	2.297	ACACA,ACVR2B,AFDN,AGO4,ARHGAP5,ARNTL,BMPR1A,BMPR2,CHD8,COL18A1,ERBB3,FKTN,FMR1,Foxp1,FZD3,GRN,HUWE1,IRS1,KIF3A,LRRK2,Macf1,MSI2,MTOR,NCOA1,PTCH1,QKI,RB1,RB1CC1,SLC12A2,SOX4,STK4	31
	Cellular Development,Cellular Growth and Proliferation,Nervous System Development and Function,Tissue Development	Outgrowth of neurons	0.000214	Increased	2.295	ARHGAP32,ARHGAP5,BMPR1A,CELSR1,EEA1,FZD3,GRN,KIF1B,KIF3A,LAMA3,LRRK2,MECP2,MIB1,MTOR,PKP4,PSAP,PTPRZ1,RAPH1,SLC12A2,SNX12,SPTBN1,TNFSF13B,TTLL7,UBE2V2,UBE3A,VAMP7	26
	Cellular Development,Nervous System Development and Function,Tissue Development	Maturation of neurons	6.93e-05	Increased	2.205	B4GALT5,FMR1,HIPK2,LRRK2,MAP3K13,MECP2,MTOR,PFN1,RB1,SLC12A2	10
	Cellular Assembly and Organization,Cellular Function and Maintenance	Microtubule dynamics	1.37e-11	Increased	2.202	ACACA,ACTB,ADAP1,AFDN,AHNAK,Akap9,ANK3,ARHGAP32,ARHGAP35,ARHGAP5,ARHGEF28,ATP2C1,ATRN,AURKB,B4GALT5,C2CD3,CCDC170,CCP110,CDC25B,CDC42EP2,CDKL5,CELSR1,CEP290,CHMP4C,CPEB4,DAPK1,DCDC2,DIXDC1,DNAH5,DSP,DYNC2H1,ERC1,FAM161A,FASN,FLOT1,FLRT3,FMR1,GOLGA4,GRN,HIVEP2,HSP90AA1,IFT172,ITPR1,KIF13B,KIF21A,KIF27,KIF3A,KIF5B,LRRK2,LYPLA1,Macf1,MAP3K13,MECP2,MNS1,MPP5,MTOR,MYO5B,NEK1,NOS1,OLFM1,PFN1,PKP4,PLCE1…	88
	Cell Morphology,Cellular Assembly and Organization,Cellular Function and Maintenance	Formation of cellular protrusions	5.96e-09	Increased	2.178	ACACA,ACTB,ADAP1,AFDN,AHNAK,ANK3,ARHGAP32,ARHGAP35,ARHGAP5,ARHGEF28,ATRN,B4GALT5,C2CD3,CCP110,CDC42EP2,CDKL5,CELSR1,CEP290,CPEB4,DCDC2,DIXDC1,DNAH5,DYNC2H1,FAM161A,FASN,FLOT1,FLRT3,FMR1,GRN,HIVEP2,HSP90AA1,IFT172,ITPR1,KIF13B,KIF27,KIF3A,KIF5B,LRRK2,LYPLA1,MECP2,MNS1,MPP5,MTOR,MYO5B,NEK1,NOS1,PFN1,PKP4,PLCE1,PPARA,PRKCA,PTPRZ1,RAPH1,RB1,RO60,RORC,RPGRIP1L,SP4,SPTBN1,SPTBN2,TBC1D30,TMEM106B,TNFRSF…	67
	Cellular Development,Cellular Growth and Proliferation	Cell proliferation of tumor cell lines	4.89e-05	Increased	2.177	ACACA,ACTB,AHNAK,ALCAM,ANKHD1/ANKHD1-EIF4EBP3,AURKB,BIRC6,BMPR1A,BMPR2,C1GALT1,CD248,CDC25B,CDT1,CHD8,COL18A1,E2F8,EMILIN1,ERBB3,FAM83B,FASN,FLI1,FLOT1,FZR1,GRN,HERC2,HIF1AN,HIPK2,HSP90AA1,HSPB6,HUWE1,IFI16,IFITM3,IGFBP4,IL10,IL2RB,IRS1,ITPR1,KAT6A,LGALS3BP,LILRB3,MED13,MED13L,MIER1,MSI2,MTOR,NCOA1,NCOA2,NCOR1,NEXMIF,NOTCH2,NOX4,NR2C2,NR3C1,NRIP1,OGFR,PAG1,PBRM1,PBX1,PDLIM4,PDZD2,PFN1,PHIP,PLCE1,…	94
	Cell-To-Cell Signaling and Interaction	Binding of tumor cell lines	1.57e-06	Increased	2.132	AFDN,ALCAM,CALCRL,CCL4,CD248,CSK,CYTH1,DOCK8,DSP,EMILIN1,ERBB3,FASN,GRK6,IFITM3,IRS1,LAMA3,LGALS3BP,MTOR,NOX4,PRKCA,PTAFR,PTPN14,PTPRZ1,SLC12A6,SPN,SPTAN1,TGFB1I1,TJP1,TLR5,UTRN,VAMP7,ZYX	32
	Molecular Transport,Protein Trafficking	Transport of protein	0.000292	Increased	2	ARFGEF2,ARNTL,CALCRL,CEP290,DNAJA4,EPG5,HSP90AA1,Ifi27,KIF1B,KIF3A,LRRK2,MYO5B,PHIP,PSAP,PTPN14,RCN3,SNX12,SNX13,SORT1,SYNRG,UHMK1,VAMP7	22
	Cell-To-Cell Signaling and Interaction	Interaction of tumor cell lines	1.15e-06		1.984	AFDN,ALCAM,CALCRL,CCL4,CD248,CSK,CYTH1,DOCK8,DSP,EMILIN1,ERBB3,FASN,FBLIM1,GRK6,IFITM3,IRS1,LAMA3,LGALS3BP,MTOR,NOX4,PRKCA,PTAFR,PTPN14,PTPRZ1,SLC12A6,SPN,SPTAN1,TGFB1I1,TJP1,TLR5,UTRN,VAMP7,ZYX	33
	Cancer,Organismal Injury and Abnormalities	Breast or colorectal cancer	2.76e-14		1.964	AAK1,ABCA3,ACBD5,ACSS3,ACTA2,ACTC1,ADRA1A,AFDN,AHNAK,ALCAM,ALDH6A1,ALG10,AMER1,ANK3,ANKFN1,ANKHD1/ANKHD1-EIF4EBP3,AQP3,ARFGEF3,ARHGAP31,ARHGAP32,ARHGAP35,ARHGAP5,ARHGEF28,ARID2,ARNTL,ASPN,ATL3,ATP11C,ATP13A3,ATP2C1,ATP8A1,ATPSCKMT,ATRN,AURKB,AVPR1A,BIRC6,BMPR1A,BMPR2,BPTF,BTBD7,C1QTNF6,C1R,C2CD3,CCL4,CCNG1,CCP110,CCSER2,CD248,CDC25B,CDC73,CDKL5,CDT1,CELSR1,CEP290,CHD8,CHPT1,CLEC10A,CLOCK,CNOT1,CO…	308
	Cell Morphology,Cellular Assembly and Organization,Cellular Function and Maintenance	Formation of cilia	0.000148		1.964	ARHGAP35,C2CD3,CCP110,CEP290,DCDC2,DNAH5,DYNC2H1,FAM161A,IFT172,KIF27,KIF3A,MNS1,NEK1,RO60,RPGRIP1L,TBC1D30	16
	Lymphoid Tissue Structure and Development,Tissue Morphology	Quantity of lymphatic system cells	1.31e-05		1.957	ACACA,ARNTL,ATP11C,AVPR1A,C1QTNF6,CALCRL,CCL4,CISH,CLEC10A,CSK,DOCK8,FLI1,Foxp1,GRK6,HIVEP2,IGKC,IL10,IL2RB,ITPR1,ITPR2,KAT6A,LAMA3,LGALS9B,LGMN,LILRB3,Ly6a (includes others),MTOR,NOTCH2,NR3C1,PAG1,PBX1,PSAP,PTAFR,PTPN13,RARA,RASSF5,RB1,RORC,SH3BP2,SLA,SOX4,SPN,STK4,TACC3,TAPBP,TGFBI,TNFRSF1B,TNFSF13B,TREX1,VASP	50
	Cardiovascular System Development and Function	Development of vasculature	2.04e-07		1.95	ACTA2,ACVR2B,ADRA1A,ALCAM,Anp32b,ARHGEF12,ARNTL,BIRC6,BMPR1A,BMPR2,C1GALT1,CALCRL,CAV2,COL18A1,CSK,CYGB,DYNC2H1,E2F8,EDIL3,EFEMP2,EMILIN1,FAT1,FLI1,GRK6,GRN,HIF1AN,HIPK1,HIPK2,HSP90AA1,HSPB6,IFI16,IGFBP4,IL10,IRS1,JCAD,KAT6A,MECP2,MIB1,MTOR,NCOA1,NCOA2,NDST1,NOS1,NOTCH2,NOX4,NR3C1,PATJ,PBX1,PPARA,PRKCA,PSAP,PTAFR,PTCH1,PTGER4,PTPN14,PTPRZ1,QKI,RARA,RB1,RORA,RREB1,SNX13,SOX4,SP1,STK4,SYNE2,TGFBI,T…	72
	Tissue Morphology	Quantity of cells	3.31e-07		1.939	ABCA3,ACACA,ALCAM,ANK3,ANKHD1/ANKHD1-EIF4EBP3,ARNTL,ATP11C,ATP2C1,AVPR1A,BIRC6,BMPR1A,BMPR2,C1GALT1,C1QTNF6,CALCRL,CAV2,CCL4,CCNG1,CDC25B,CISH,CLEC10A,COL18A1,CSK,CTDNEP1,DOCK8,DSP,EEA1,EPG5,ERBB3,FBLIM1,FLI1,FMR1,Foxp1,FZR1,GRK6,GRN,HIPK1,HIPK2,HIVEP2,IGKC,IL10,IL2RB,IRS1,ITPR1,ITPR2,KAT6A,Kat6b,KIF1B,LAMA3,LGALS9B,LGMN,LILRB3,LITAF,LRRK2,Ly6a (includes others),MECP2,MTOR,NCOA2,NCOR1,NOS1,NOTCH2…	106
	Cardiovascular System Development and Function,Organismal Development	Angiogenesis	6e-07		1.936	ACVR2B,ALCAM,ARNTL,BIRC6,BMPR1A,BMPR2,C1GALT1,CALCRL,CAV2,COL18A1,CSK,CYGB,DYNC2H1,E2F8,EDIL3,EFEMP2,EMILIN1,FAT1,FLI1,GRK6,GRN,HIF1AN,HIPK1,HIPK2,HSP90AA1,HSPB6,IFI16,IGFBP4,IL10,IRS1,JCAD,KAT6A,MECP2,MIB1,MTOR,NCOA1,NCOA2,NDST1,NOS1,NOX4,NR3C1,PATJ,PBX1,PPARA,PRKCA,PSAP,PTAFR,PTCH1,PTGER4,PTPN14,PTPRZ1,QKI,RARA,RB1,RORA,RREB1,SP1,STK4,SYNE2,TGFBI,TJP1,TNFRSF1B,TREX1,VASP,WNK1	65
	Gene Expression	Transcription of RNA	6.64e-06		1.928	ACTA2,ACVR2B,ARID2,ARNTL,ATP2C1,AURKB,BMPR1A,BMPR2,BPTF,CDC25B,CDC73,CEP290,CHD8,CISH,CLOCK,CNOT1,CRY1,DAP,DAXX,DBP,DIXDC1,E2F8,FLI1,Foxp1,GABPB2,GRN,HIPK1,HIPK2,HIPK3,HIVEP1,HIVEP2,IFI16,IFT172,IL10,IRF9,KAT6A,Kat6b,LITAF,MAPKAPK3,MATR3,MECP2,MED13,MTOR,NCOA1,NCOA2,NCOR1,NOS1,NOTCH2,NR1D1,NR1D2,NR2C2,NR3C1,NRIP1,OTUD7B,PBRM1,PBX1,Pde4d,PFN1,PHIP,PPARA,PRDM16,PRKAR2B,PRKCA,PTAFR,PTCH1,PTGER4,PTPR…	94
	Hematological System Development and Function,Lymphoid Tissue Structure and Development,Tissue Morphology	Quantity of lymphocytes	1.63e-05		1.919	ACACA,ARNTL,ATP11C,AVPR1A,C1QTNF6,CALCRL,CCL4,CISH,CLEC10A,DOCK8,FLI1,Foxp1,GRK6,HIVEP2,IGKC,IL10,IL2RB,ITPR1,ITPR2,KAT6A,LAMA3,LGALS9B,LGMN,LILRB3,Ly6a (includes others),MTOR,NOTCH2,NR3C1,PAG1,PBX1,PSAP,PTAFR,PTPN13,RARA,RASSF5,RB1,RORC,SH3BP2,SLA,SOX4,SPN,STK4,TACC3,TAPBP,TGFBI,TNFRSF1B,TNFSF13B	47
	Nervous System Development and Function	Development of central nervous system	9.35e-08		1.81	AFDN,ANK3,Anp32b,ARHGAP35,ATRN,BMPR1A,BPTF,C2CD3,CELSR1,CEP290,CHD8,DIXDC1,DNAH5,DYNC2H1,ERBB3,FASN,FMR1,FZD3,HYDIN,IFT172,ITPR1,Kat6b,KIF27,KIF3A,LRRK2,MECP2,MTOR,NCOR1,NDST1,NR1D1,NR2C2,NR3C1,Pde4d,PRDM16,PTCH1,PTPRZ1,QKI,RORA,RPGRIP1L,SHROOM4,SOX4,SPTAN1,SPTBN1,STK4,TACC3,TNFRSF1B,UBE3A,USP9X,WDR1	49
	Embryonic Development,Organismal Development	Development of body axis	9.06e-09		1.772	ACVR2B,AFDN,ANK3,Anp32b,ARHGAP35,ARHGEF12,ARNTL,ASPN,ATRN,BMPR1A,BMPR2,BPTF,C2CD3,CCP110,CELSR1,CEP290,CHD8,COL18A1,DIXDC1,DNAH11,DNAH5,DSP,DYNC2H1,EPG5,FLRT3,FMR1,FZD3,GRN,HIPK1,HIPK2,HLA-E,HYDIN,IFI16,IFT172,ITPR1,KAT6A,KIF27,KIF3A,LAMA3,LRRK2,MECP2,MIB1,MTOR,NCOR1,NDST1,NOTCH2,NR1D1,NR2C2,NR3C1,PBX1,Pde4d,PPARA,PRDM16,PSAP,PTAFR,PTCH1,PTPN13,PYGO1,RARA,RB1,RORA,RPGRIP1L,SHROOM4,SORT1,SOX4,SPTB…	73
	Embryonic Development,Organismal Development	Development of head	4.23e-08		1.772	ACVR2B,AFDN,ANK3,Anp32b,ARHGAP35,ARHGEF12,ARNTL,ASPN,ATRN,BMPR1A,BPTF,C2CD3,CELSR1,CEP290,CHD8,COL18A1,DIXDC1,DNAH5,DSP,DYNC2H1,EPG5,FLRT3,FMR1,FZD3,GRN,HIPK1,HIPK2,HLA-E,HYDIN,IFI16,IFT172,ITPR1,KAT6A,KIF27,KIF3A,LAMA3,LRRK2,MECP2,MTOR,NCOR1,NDST1,NOTCH2,NR1D1,NR2C2,NR3C1,Pde4d,PPARA,PRDM16,PSAP,PTAFR,PTCH1,PTPN13,PYGO1,RARA,RB1,RORA,RPGRIP1L,SHROOM4,SORT1,SOX4,SPTBN1,TACC3,TFCP2L1,TIFAB,TNFRSF1…	68
	Connective Tissue Development and Function,Tissue Development	Growth of connective tissue	7.57e-05		1.745	ACACA,ACTA2,ACTB,ARHGAP32,ARHGEF12,AURKB,BMPR1A,BMPR2,CCNG1,CDC73,CSK,CYGB,E2F8,FLI1,GRN,HIPK2,HUWE1,IFI16,IGFBP4,IL10,IL2RB,IRS1,KMT2C,MTOR,NOTCH2,NOX4,NR3C1,PARP10,PBX1,PLCE1,PRKAR2B,PRKCA,PTCH1,PTPRZ1,RB1,Slfn2,SOX4,TGFB1I1,TLN2,TNFSF13B,TP53INP1	41
	Cellular Movement	Invasion of tumor cell lines	6.89e-05		1.711	ACTA2,AFDN,AHNAK,ALCAM,ANK3,BMPR2,C1GALT1,CDC25B,COL18A1,CSK,DIXDC1,DSP,ERBB3,ERC1,FASN,FAT1,FBLIM1,GRN,HIPK2,HSP90AA1,IFITM3,IRS1,LYPLA1,MSI2,MTOR,NCOA2,NCOR1,NOX4,NR2C2,PHIP,PRKAR2A,PRKCA,PTAFR,PTPN14,PTPRZ1,QKI,RALGAPB,RB1,RORA,SCRN3,SH3BGRL,SLC12A2,SLC12A6,SOX4,SP1,TAGLN,TEAD1,TGFB1I1,TGFBI,TJP1,VAMP7,ZNF652	52
	Hematological System Development and Function,Tissue Morphology	Quantity of leukocytes	3.33e-05		1.696	ACACA,ALCAM,ARNTL,ATP11C,AVPR1A,BMPR2,C1QTNF6,CALCRL,CCL4,CISH,CLEC10A,DOCK8,FLI1,Foxp1,GRK6,HIVEP2,IGKC,IL10,IL2RB,ITPR1,ITPR2,KAT6A,LAMA3,LGALS9B,LGMN,LILRB3,LITAF,Ly6a (includes others),MTOR,NOS1,NOTCH2,NR3C1,PAG1,PBX1,Pde4d,PLCE1,PSAP,PTAFR,PTPN13,RARA,RASSF5,RB1,RB1CC1,RORA,RORC,SH3BP2,SLA,SOX4,SPN,STK4,TACC3,TAPBP,TGFBI,TLR5,TNFRSF1B,TNFSF13B	56
	Embryonic Development,Nervous System Development and Function,Organ Development,Organismal Development,Tissue Development	Formation of brain	4.16e-06		1.664	AFDN,ANK3,Anp32b,ARHGAP35,ATRN,BMPR1A,BPTF,C2CD3,CEP290,CHD8,DIXDC1,DNAH5,DYNC2H1,FZD3,HYDIN,IFT172,ITPR1,KIF27,KIF3A,LRRK2,MECP2,MTOR,NCOR1,NDST1,NR1D1,NR2C2,Pde4d,PRDM16,PTCH1,RORA,RPGRIP1L,SHROOM4,SOX4,SPTBN1,TACC3,UBE3A,USP9X	37
	Cancer,Organismal Injury and Abnormalities	Melanoma	1.89e-18		1.633	AAK1,ABCA3,ACBD5,ACSS3,ACTB,ACTC1,ADAP1,ADRA1A,AFDN,AGO4,AGPAT4,AHNAK,ALCAM,ALDH6A1,ALG10,AMER1,ANK3,ANKFN1,ANKHD1/ANKHD1-EIF4EBP3,AQP3,ARFGEF2,ARFGEF3,ARHGAP31,ARHGAP32,ARHGAP35,ARHGAP5,ARHGEF12,ARHGEF28,ARID2,ARNTL,ATP11C,ATP13A3,ATP2C1,ATP8A1,ATPSCKMT,ATRN,AURKB,AVPR1A,B4GALT5,BIRC6,BMPR2,BPTF,BTBD7,C1GALT1,C1R,C2CD3,C4orf33,CALCRL,CCDC170,CCL4,CD248,CD300LD,CDC25B,CDC42EP2,CDC73,CDKL5,CDT1,CE…	372
	Embryonic Development,Organismal Development	Development of body trunk	1.66e-10		1.591	ABCA3,ACTC1,ACVR2B,ADRA1A,AMER1,ARHGAP35,ARHGAP5,ARID2,ARNTL,BMPR1A,BMPR2,BTBD7,C1GALT1,C2CD3,CALCRL,CAV2,CEP290,CISH,DNAH11,DNAH5,DSP,DYNC2H1,EMILIN1,ERBB3,FASN,FAT1,FLI1,FLRT3,FMR1,Foxp1,GRN,IFI16,IFT172,IL10,IL2RB,IRS1,KAT6A,KIF3A,LIN7C,LRRK2,MATR3,MECP2,MIB1,MTOR,NCOA1,NCOA2,NCOR1,NDST1,NEK1,NOS1,NOTCH2,NOX4,NR3C1,PBRM1,PBX1,PLCE1,PRKCA,PSAP,PTCH1,PTGER4,PYGO1,RARA,RB1,RB1CC1,RCN3,RORC,RPGRIP…	84
	Cellular Development,Connective Tissue Development and Function,Tissue Development	Differentiation of connective tissue cells	0.000131		1.551	ACVR2B,ALDH6A1,ARNTL,BMPR1A,BMPR2,CCL4,ERBB3,FBLIM1,FZR1,GLG1,GRN,HIVEP2,IFI16,IL10,IRS1,LGALS3BP,LILRB3,Ly6a (includes others),MTOR,NOS1,NOTCH2,NR1D1,NR3C1,PPARA,PRDM16,PRKCA,PTCH1,PTGER4,RARA,RB1,RORA,RORC,RREB1,SH3BP2,SORT1,STK4,TGFB1I1,VASP,ZNF385A	39
	Cancer,Organismal Injury and Abnormalities	Invasive tumor	4.32e-05		1.539	ACTA2,ACTB,AFDN,ALCAM,AMER1,ANK3,ARHGAP31,ARID2,ATP2C1,AURKB,BMPR1A,BMPR2,C1GALT1,C1R,CD248,COL18A1,DAPK1,DAXX,DIXDC1,E2F8,ERBB3,FASN,FAT1,Foxp1,GRK6,HLA-E,HSP90AA1,HSPB6,IFITM3,IL2RB,IRS1,ITPR2,KAT6A,KCNN3,KIF1B,KMT2C,LAMA3,MAP3K13,MPDZ,MSI2,MTOR,NCOR1,NR3C1,PARP3,PBRM1,PHIP,PSAP,PTAFR,PTCH1,PTPN14,PTPN4,PTPRZ1,QKI,RARA,RB1,RORC,SH3BGRL,SLC5A3,SOX4,SP4,STAG2,TAGLN,TGFBI,UBE3A,USP9X,WDR1,WNK1,YES…	69
	Organismal Survival	Survival of organism	4.27e-05		1.512	ABCA3,ACTC1,ACTG2,ATP2C1,AURKB,BMPR2,CCNG1,CDC73,CLEC10A,COL18A1,DIXDC1,DSP,EPG5,ERBB3,FASN,FLI1,FZR1,GRN,HIPK2,HSPA4L,HSPB6,IFI16,IL10,Kat6b,LAMA3,LITAF,MMUT,NCOA1,NCOA2,NOS1,NOTCH2,NR3C1,PBRM1,PHIP,PPP1CB,PTAFR,PTGER4,RARA,RB1,RB1CC1,SLC11A1,SOX4,SP1,ST13,TLR5,TNFRSF1B,TNFSF13B,TREX1	48
	Cardiovascular System Development and Function,Organismal Development	Vasculogenesis	6.02e-06		1.511	ACVR2B,ALCAM,ARNTL,BMPR1A,BMPR2,C1GALT1,CALCRL,CAV2,COL18A1,CYGB,DYNC2H1,EDIL3,EFEMP2,FAT1,FLI1,GRK6,GRN,HIF1AN,HIPK1,HIPK2,IFI16,IGFBP4,IL10,IRS1,KAT6A,MIB1,MTOR,NCOA1,NCOA2,NDST1,NOS1,NOX4,NR3C1,PATJ,PBX1,PPARA,PRKCA,PSAP,PTAFR,PTCH1,PTPRZ1,QKI,RARA,RB1,RORA,RREB1,SP1,STK4,SYNE2,TGFBI,TNFRSF1B,VASP,WNK1	53
	Cell-To-Cell Signaling and Interaction	Adhesion of tumor cell lines	6.14e-07		1.486	AFDN,ALCAM,CCL4,CSK,CYTH1,DSP,EMILIN1,ERBB3,FASN,GRK6,IFITM3,IRS1,LAMA3,MTOR,NOX4,PRKCA,PTAFR,PTPN14,PTPRZ1,SLC12A6,SPN,SPTAN1,TGFB1I1,TJP1,TLR5,UTRN,VAMP7,ZYX	28
	Cellular Movement	Invasion of cells	1.1e-05		1.444	ACTA2,AFDN,AHNAK,ALCAM,ANK3,B4GALT5,BMPR2,BTBD7,C1GALT1,CDC25B,COL18A1,CSK,DIXDC1,DSP,ERBB3,ERC1,FASN,FAT1,FBLIM1,GRN,HIPK2,HSP90AA1,IFITM3,IL10,IRS1,LAMA3,LGMN,LYPLA1,MSI2,MTOR,NCOA1,NCOA2,NCOR1,NOTCH2,NOX4,NR2C2,PAG1,PFN1,PHIP,PRKAR2A,PRKCA,PTAFR,PTPN14,PTPRZ1,QKI,RALGAPB,RB1,RORA,SCRN3,SH3BGRL,SLC12A2,SLC12A6,SOX4,SP1,TAGLN,TEAD1,TGFB1I1,TGFBI,TJP1,VAMP7,VASP,WNK1,YES1,ZNF652	64
	Hematological Disease,Organismal Injury and Abnormalities	Bone marrow lesion	1.18e-06		1.432	ACTB,ACTC1,ADAP1,ADRA1A,AFDN,AHNAK,ALDH6A1,ANK3,ANKHD1/ANKHD1-EIF4EBP3,ARHGAP35,ARHGAP5,ARHGEF28,ARID2,ARNTL,AURKB,BMPR2,CALCRL,CDT1,CSK,CTSW,DAXX,DCAF17,DNAH11,DNAH2,DNAH5,DNAJA4,DOCK9,DSP,DYNC2H1,EPG5,ERBB3,FAM120C,FAT1,GLG1,GOLGA4,GPRIN3,GRN,GULP1,HEATR5A,HERC2,HIPK1,HUWE1,HYDIN,IFI16,IFITM3,IL2RB,IRS1,ITPR1,JCAD,KAT6A,KIF1B,KIF21A,KIF3A,KIF5B,KLHDC1,KLHL7,KMT2C,LAMA3,LILRB3,LRRK2,MED13,MED13L…	111
	Cancer,Organismal Injury and Abnormalities	Advanced malignant tumor	2.74e-05		1.414	ACTA2,ACTB,AFDN,ALCAM,AMER1,ANK3,ARHGAP31,ARID2,ATP2C1,AURKB,BMPR1A,BMPR2,C1GALT1,C1R,CD248,CMTM4,COL18A1,CSK,DAPK1,DAXX,ERBB3,FASN,FAT1,Foxp1,FZD3,GRK6,HLA-E,HSP90AA1,IFITM3,IGFBP4,IL2RB,IRS1,KAT6A,KCNN3,KIF1B,KMT2C,LAMA3,MAP3K13,MSI2,MTOR,NCOR1,NOTCH2,NR3C1,PARP3,PBRM1,PHIP,PSAP,PTAFR,PTCH1,PTPN14,PTPN4,PTPRZ1,QKI,RARA,RB1,SH3BGRL,SLC5A3,SORT1,SP4,STAG2,TGFBI,TSPAN4,USP9X,WNK1,YES1	65
	Cellular Movement	Cell movement of tumor cell lines	7.69e-06		1.406	ACTA2,AFDN,AHNAK,ALCAM,ARFGEF2,ARHGAP35,ARHGEF28,BMPR2,C1GALT1,CCL4,CD248,CDC25B,COL18A1,CRY1,CSK,DCDC2,DOCK8,DSP,ERBB3,ERC1,FASN,FAT1,FBLIM1,FZR1,GRK6,GRN,HIF1AN,HSP90AA1,IFITM3,IGFBP4,IRS1,ITPR1,KCNN3,LAMA3,LGALS3BP,MSI2,MTOR,NCOA2,NOTCH2,NOX4,PAG1,PDLIM4,PFN1,PPARA,PRKCA,PTAFR,PTGER4,PTPN14,PTPRZ1,QKI,RAPH1,RASSF8,RB1,SLC12A2,SLC12A6,SOCS4,SP1,SYNM,TGFB1I1,TGFBI,TP53INP1,USP9X,VAMP7,VASP,ZYX	65
	Cancer,Organismal Injury and Abnormalities	Secondary tumor	0.000264		1.404	ACTA2,ACTB,AFDN,ALCAM,AMER1,ANK3,ARHGAP31,ARID2,ATP2C1,AURKB,BMPR1A,BMPR2,C1GALT1,C1R,CD248,COL18A1,DAPK1,DAXX,ERBB3,FASN,FAT1,Foxp1,GRK6,HLA-E,HSP90AA1,IFITM3,IL2RB,IRS1,KAT6A,KCNN3,KIF1B,KMT2C,LAMA3,MAP3K13,MSI2,MTOR,NCOR1,NR3C1,PARP3,PBRM1,PHIP,PSAP,PTCH1,PTPN14,PTPN4,PTPRZ1,QKI,RARA,RB1,SH3BGRL,SLC5A3,SP4,STAG2,TGFBI,USP9X,WNK1,YES1	57
	Gene Expression	Initiation of expression of RNA	0.000112		1.4	FMR1,MECP2,MED13,NCOA1,NOTCH2,NR1D1,NR1D2,NR2C2,NR3C1,NRIP1,PPARA,RARA,RORA,RORC,SP1,TEAD1	16
	Cellular Movement	Migration of tumor cell lines	5.36e-06		1.346	ACTA2,AFDN,AHNAK,ALCAM,ARHGAP35,BMPR2,C1GALT1,CCL4,CD248,CDC25B,COL18A1,CRY1,CSK,DCDC2,DOCK8,DSP,ERBB3,ERC1,FASN,FAT1,FBLIM1,GRK6,GRN,HIF1AN,HSP90AA1,IFITM3,IGFBP4,IRS1,ITPR1,KCNN3,LAMA3,LGALS3BP,MSI2,MTOR,NCOA2,NOTCH2,NOX4,PAG1,PPARA,PRKCA,PTAFR,PTGER4,PTPN14,PTPRZ1,QKI,RAPH1,RASSF8,SLC12A2,SOCS4,SP1,SYNM,TGFB1I1,TGFBI,TP53INP1,USP9X,VAMP7,VASP,ZYX	58
	Cell Morphology,Cellular Assembly and Organization,Cellular Development,Cellular Function and Maintenance,Cellular Growth and Proliferation,Embryonic Development,Nervous System Development and Function,Organismal Development,Tissue Development	Outgrowth of dendrites	9.61e-05		1.342	CELSR1,KIF3A,MTOR,RAPH1,UBE3A,VAMP7	6
	Cell Morphology,Cellular Assembly and Organization,Cellular Development,Cellular Function and Maintenance,Cellular Growth and Proliferation,Nervous System Development and Function,Organismal Development,Tissue Development	Neuritogenesis	1.68e-08		1.288	ACTB,ADAP1,AFDN,ANK3,ARHGAP32,ARHGAP35,ARHGAP5,ARHGEF28,ATRN,B4GALT5,CDKL5,CELSR1,CPEB4,DCDC2,DIXDC1,FASN,FLOT1,FLRT3,FMR1,GRN,HIVEP2,HSP90AA1,ITPR1,KIF13B,KIF3A,LRRK2,LYPLA1,MECP2,MPP5,MTOR,MYO5B,NOS1,PFN1,PKP4,PPARA,PRKCA,PTPRZ1,RAPH1,RB1,RORC,SP4,SPTBN1,SPTBN2,TMEM106B,TNFRSF1B,UBE3A,UHMK1,VAMP7,VASP	49
	Cardiovascular System Development and Function,Embryonic Development,Organ Development,Organismal Development,Tissue Development	Cardiogenesis	4.22e-09		1.272	ACTC1,ACVR2B,ADRA1A,ARID2,BMPR1A,BMPR2,C2CD3,CALCRL,CEP290,DNAH11,DNAH5,DSP,DYNC2H1,EMILIN1,ERBB3,FLRT3,Foxp1,IFI16,IFT172,KAT6A,KIF3A,MATR3,MIB1,MTOR,NCOA2,NDST1,NOS1,NOTCH2,PBRM1,PLCE1,PRKCA,PTCH1,RARA,RB1,RB1CC1,RPGRIP1L,RREB1,SMTN,SOX4,SPTBN1,STK4,TEAD1,TREX1,UTRN,WDR1	45
	Protein Synthesis	Quantity of protein lipid complex in blood	1.23e-05		1.258	Anp32b,ARNTL,COL18A1,HIF1AN,IL10,IRS1,KIF13B,MECP2,NOS1,NR2C2,PRKAR2B	11
	Cell-To-Cell Signaling and Interaction,Cellular Assembly and Organization	Quantity of focal adhesions	0.000279		1.195	ACTB,ARHGAP35,COL18A1,CSK,NOX4,PTPN14,SPTAN1	7
	Cancer,Organismal Injury and Abnormalities	Development of adenocarcinoma	1.08e-21		1.136	AAK1,ABCA3,ACTA2,ACTC1,ADRA1A,AFDN,AGPAT4,AHNAK,ALG10,AMER1,ANK3,ANKHD1/ANKHD1-EIF4EBP3,ARFGEF2,ARFGEF3,ARHGAP31,ARHGAP32,ARHGAP35,ARHGAP5,ARHGEF12,ARHGEF28,ARID2,ARNTL,ASPN,ATL3,ATP11C,ATP13A3,ATP2C1,ATP8A1,ATRN,AURKB,AVPR1A,BIRC6,BMPR2,BPTF,C1GALT1,CALCRL,CCL4,CDKL5,CELSR1,CEP290,CERCAM,CFAP44,CHAF1B,CHD8,CHML,CMTM4,CNOT1,COL18A1,CPEB4,CPZ,CRY1,CRYBG3,CS,CSGALNACT2,CTPS1,CYGB,DAPK1,DBP,DCAF17,D…	306
	Hematological System Development and Function,Tissue Morphology	Quantity of blood cells	2.06e-05		1.129	ACACA,ALCAM,ARNTL,ATP11C,AVPR1A,BMPR2,C1QTNF6,CALCRL,CCL4,CISH,CLEC10A,CSK,DOCK8,FLI1,Foxp1,FZR1,GRK6,HIVEP2,IGKC,IL10,IL2RB,ITPR1,ITPR2,KAT6A,LAMA3,LGALS9B,LGMN,LILRB3,LITAF,Ly6a (includes others),MTOR,NCOR1,NOS1,NOTCH2,NR2C2,NR3C1,PAG1,PBX1,Pde4d,PLCE1,PSAP,PTAFR,PTPN13,RARA,RASSF5,RB1,RB1CC1,RORA,RORC,SH3BP2,SLA,SOX4,SPN,STK4,TACC3,TAPBP,TGFBI,TLR5,TNFRSF1B,TNFSF13B,VASP,ZNF385A	62
	Organismal Development	Development of genitourinary system	5.73e-07		1.119	ACACA,ACVR2B,AGO4,Akap9,AMER1,ARHGAP35,ARHGAP5,ARHGEF12,ARNTL,BIRC6,BPTF,BTBD7,C1GALT1,CHTF18,CISH,CLOCK,CTDNEP1,E2F8,ERBB3,FASN,FAT1,FMR1,GRN,HERC2,HIF1AN,HSPA4L,IGFBP4,IRS1,KIF3A,LIN7C,LMTK2,LRRK2,MNS1,MTOR,NCOA1,NCOA2,NEK1,NOS1,NOTCH2,NR2C2,NR3C1,PBRM1,PBX1,PLCE1,PPARA,PSAP,PTCH1,PYGO1,QKI,RARA,RPGRIP1L,SLC12A2,SOX4,SP1,STK4,TGFB1I1,TIFAB,TLR5,TREX1,UBE3A,USP9X,WNT9B,YBX2	63
	Embryonic Development,Organismal Development,Tissue Development	Closure of embryonic tissue	1.66e-05		1.067	ARHGAP35,CELSR1,COL18A1,FZD3,HIPK1,HIPK2,IFT172,KIF3A,PFN1,PTCH1,PTGER4,RARA,RPGRIP1L,VASP	14
	Cancer,Hematological Disease,Organismal Injury and Abnormalities	Bone marrow neoplasm	1.87e-06		1.067	ACTB,ACTC1,ADAP1,ADRA1A,AFDN,AHNAK,ALDH6A1,ANK3,ANKHD1/ANKHD1-EIF4EBP3,ARHGAP35,ARHGAP5,ARHGEF28,ARID2,ARNTL,AURKB,BMPR2,CALCRL,CDT1,CSK,CTSW,DAXX,DCAF17,DNAH11,DNAH2,DNAH5,DNAJA4,DOCK9,DSP,DYNC2H1,EPG5,ERBB3,FAM120C,FAT1,GLG1,GOLGA4,GPRIN3,GRN,GULP1,HEATR5A,HERC2,HIPK1,HUWE1,HYDIN,IFI16,IFITM3,IL2RB,IRS1,ITPR1,JCAD,KAT6A,KIF1B,KIF21A,KIF3A,KIF5B,KLHDC1,KLHL7,KMT2C,LAMA3,LILRB3,LRRK2,MED13,MED13L…	110
	Cancer,Hematological Disease,Organismal Injury and Abnormalities	Myeloid neoplasm	2.68e-06		1.067	ACTB,ACTC1,ADAP1,ADRA1A,AFDN,AHNAK,ALDH6A1,ANK3,ANKHD1/ANKHD1-EIF4EBP3,ARHGAP35,ARHGAP5,ARHGEF28,ARID2,ARNTL,AURKB,BMPR2,CALCRL,CDT1,CSK,CTSW,DAXX,DCAF17,DNAH11,DNAH2,DNAH5,DNAJA4,DOCK9,DSP,DYNC2H1,EPG5,ERBB3,FAM120C,FAT1,GLG1,GOLGA4,GPRIN3,GRN,GULP1,HEATR5A,HERC2,HIPK1,HUWE1,HYDIN,IFI16,IFITM3,IL2RB,IRS1,ITPR1,JCAD,KAT6A,KIF1B,KIF21A,KIF3A,KIF5B,KLHDC1,KLHL7,KMT2C,LAMA3,LILRB3,LRRK2,MED13,MED13L…	110
	Cellular Development,Cellular Growth and Proliferation,Nervous System Development and Function	Myelination of cells	0.000203		1.057	ATRN,ERBB3,FASN,MPDZ,MPP5,MTOR,PSAP,PTPRZ1,QKI,RARA,TNFRSF1B	11
	Cancer,Organismal Injury and Abnormalities	Lymphohematopoietic neoplasia	6.31e-11		1.053	ACTB,ACTC1,ADAP1,ADRA1A,AFDN,AHNAK,ALDH6A1,ANK3,ANKFN1,ANKHD1/ANKHD1-EIF4EBP3,ARHGAP35,ARHGAP5,ARHGEF28,ARID2,ARNTL,ATRN,AURKB,BIRC6,BMPR2,C1R,CALCRL,CAV2,CCL4,Ccl8,CDC25B,CDC42EP2,CDT1,CELSR1,CHD8,COL18A1,CSGALNACT2,CSK,CTSW,DAP,DAPK1,DAXX,DCAF17,DNAH11,DNAH2,DNAH3,DNAH5,DNAH6,DNAJA4,DOCK9,DSP,DYNC2H1,EFEMP2,EPG5,ERBB3,ERC1,EXPH5,FAM120C,FAM3B,FASN,FAT1,FLI1,FZD3,GLG1,GOLGA4,GPRIN3,GRN,GULP1,HEA…	182
	Cancer,Organismal Injury and Abnormalities	Development of carcinoma	3.46e-19		1.025	AAK1,ABCA3,ACBD5,ACSS3,ACTA2,ACTC1,ACTG2,ADRA1A,AFDN,AGPAT4,AHNAK,ALCAM,ALDH6A1,ALG10,AMER1,ANK3,ANKFN1,ANKHD1/ANKHD1-EIF4EBP3,ANKRD65,ARFGEF2,ARFGEF3,ARHGAP31,ARHGAP32,ARHGAP35,ARHGAP5,ARHGEF12,ARHGEF28,ARID2,ARNTL,ASPN,ATL3,ATP11C,ATP13A3,ATP2C1,ATP8A1,ATPSCKMT,ATRN,AURKB,AVPR1A,BIRC6,BMPR1A,BMPR2,BPTF,BTBD7,C1GALT1,C1QTNF6,C1R,C2CD3,C9orf116,CALCRL,CCL4,CCP110,CCSER2,CDC25B,CDC73,CDKL5,CDT1,CE…	384
	Cell-To-Cell Signaling and Interaction,Cellular Assembly and Organization	Cell-cell contact	2.88e-05		1.021	AFDN,ALCAM,ANK3,ARHGAP35,Ccl8,CERCAM,CSK,DSP,FASN,FAT1,FBLIM1,FLOT1,FLRT3,FMR1,GNPDA1,GRN,HIPK2,IFI16,IL10,JAML,KMT2C,LAMA3,LGALS9B,LGMN,LRRK2,MBNL1,MECP2,MPDZ,MTOR,NOS1,NR3C1,PARD3B,PFN1,PKP4,PPARA,PRKCA,RASGRF2,SLC12A2,SLC12A6,SOX4,SPTAN1,SPTBN2,SYNE2,TJP1,TLN2,UBE2V2,UTRN,ZYX	48
	Immunological Disease	Hypersensitive reaction	0.000195		1.014	ACTB,ADRA1A,AHNAK,ALCAM,C1QTNF6,CCL4,CDC25B,CISH,FLOT1,FMR1,HNMT,IGHG1,IGKC,IL10,KIF5B,LAPTM5,LGALS3BP,LGMN,Ly6a (includes others),MAPKAPK3,MTOR,NR3C1,PPARA,PSAP,PTAFR,PTGER4,RORC,SYNE2,TRIOBP,ZYX	30
	Cancer,Organismal Injury and Abnormalities	Anogenital cancer	5.93e-21		1	AAK1,ABCA3,ACTA2,ACTB,ACTC1,ACTG2,ADRA1A,AFDN,AGO4,AGPAT4,AHNAK,ALCAM,ALG10,AMER1,ANK3,ANKFN1,ANKHD1/ANKHD1-EIF4EBP3,ARFGEF2,ARFGEF3,ARHGAP31,ARHGAP32,ARHGAP35,ARHGAP5,ARHGEF12,ARHGEF28,ARID2,ARNTL,ASPN,ATL3,ATP11C,ATP13A3,ATP2C1,ATP8A1,ATRN,AURKB,AVPR1A,BIRC6,BMPR1A,BMPR2,BPTF,C1R,C2CD3,CALCRL,CCL4,CCNG1,CCP110,CCSER2,CDC25B,CDC73,CDKL5,CELSR1,CEP290,CERCAM,CFAP44,CHAF1B,CHD8,CHML,CLEC10A,CMTM4,…	364
	Cellular Assembly and Organization	Organization of organelle	0.000136		1	AFDN,ANK3,ARFGEF2,ARHGEF28,ATL3,CAV2,CDT1,CHMP4C,CSK,CTDNEP1,DAXX,DSP,DYNC2H1,EFEMP2,FAT1,FBLIM1,FLRT3,GOLGB1,GRN,IFT172,IL10,KIF3A,KLHL24,LRRK2,MECP2,MPP5,MTOR,P4HA1,POF1B,SEC16A,SHROOM4,SLAIN2,SORT1,SPG11,SPTBN1,SYNE2,TMEM106B,ZNF462	38
	Cancer,Organismal Injury and Abnormalities,Respiratory Disease	Nonsquamous non-small cell lung carcinoma	1.02e-06		1	ACTA2,AHNAK,ALG10,AMER1,ARFGEF2,ARHGAP35,ARHGEF12,ARID2,BPTF,CHD8,CPZ,CYGB,DIXDC1,DNAH2,DNAH3,DNAH5,DNAH6,DOCK8,DPY19L4,E2F8,ERBB3,EXPH5,FAT1,FLRT3,FMR1,GOLGB1,GPRIN3,GRK6,GRN,HSP90AA1,HSPB6,HUWE1,HYDIN,ICE1,IFT172,IL10,IRS1,ITPR2,KAT6A,KCNN3,KIAA0556,KIF16B,KIF21A,KIF27,KMT2C,LRRK2,MAP3K13,MAST4,MEGF9,MS4A4A,MSI2,MTOR,MYBPC2,MYO5B,NCOA1,NCOA2,NCOR1,NOS1,NOTCH2,NR3C1,PARD3B,PARP3,PATJ,PBRM1,PCMTD…	99
	Cancer,Organismal Injury and Abnormalities,Respiratory Disease	Lung adenocarcinoma	2.66e-06		1	ACTA2,AHNAK,ALG10,AMER1,ARFGEF2,ARHGAP35,ARHGEF12,ARID2,BPTF,CHD8,CPZ,CYGB,DIXDC1,DNAH2,DNAH3,DNAH5,DNAH6,DOCK8,DPY19L4,E2F8,ERBB3,EXPH5,FAT1,FLRT3,FMR1,GOLGB1,GPRIN3,GRK6,GRN,HSP90AA1,HSPB6,HUWE1,HYDIN,ICE1,IFT172,IL10,IRS1,ITPR2,KAT6A,KCNN3,KIAA0556,KIF16B,KIF21A,KIF27,KMT2C,LRRK2,MAP3K13,MAST4,MEGF9,MS4A4A,MSI2,MTOR,MYBPC2,MYO5B,NCOA1,NCOA2,NCOR1,NOS1,NOTCH2,PARD3B,PATJ,PBRM1,PCMTD1,PLCE1,PLEK…	97
	Organismal Development,Reproductive System Development and Function	Development of reproductive system	1.76e-05		0.974	AGO4,Akap9,ARHGAP35,ARHGAP5,ARHGEF12,ARNTL,BIRC6,BPTF,C1GALT1,CHTF18,CISH,CLOCK,CTDNEP1,E2F8,ERBB3,FASN,FAT1,FMR1,HERC2,HSPA4L,IRS1,LMTK2,MNS1,MTOR,NCOA1,NCOA2,NEK1,NOTCH2,NR2C2,NR3C1,PBRM1,PBX1,PPARA,PTCH1,PYGO1,QKI,RARA,SLC12A2,SP1,STK4,TGFB1I1,TIFAB,UBE3A,USP9X,WNT9B,YBX2	46
	Cancer,Organismal Injury and Abnormalities	Liquid tumor	2.03e-09		0.97	ACTB,ACTC1,ADAP1,ADRA1A,AFDN,AHNAK,ALDH6A1,ANK3,ANKHD1/ANKHD1-EIF4EBP3,ARHGAP35,ARHGAP5,ARHGEF28,ARID2,ARNTL,AURKB,BMPR2,CALCRL,CCL4,CDC42EP2,CDT1,CELSR1,CSK,CTSW,DAPK1,DAXX,DCAF17,DNAH11,DNAH2,DNAH3,DNAH5,DNAJA4,DOCK9,DSP,DYNC2H1,EPG5,ERBB3,ERC1,EXPH5,FAM120C,FAM3B,FAT1,FLI1,FZD3,GLG1,GOLGA4,GPRIN3,GRN,GULP1,HEATR5A,HERC2,HIPK1,HIVEP1,HSP90AA1,HUWE1,HYDIN,IFI16,IFITM3,IGKC,IL10,IL2RB,IRS1,ITPR1,…	138
	Cellular Movement	Cell movement	9.08e-10		0.959	ACACA,ACTA2,ACTB,ACTC1,AFDN,AHNAK,ALCAM,AQP3,ARFGEF2,ARHGAP31,ARHGAP35,ARHGAP5,ARHGEF12,ARHGEF28,ARID2,ATP8A1,ATRN,BMPR1A,BMPR2,C1GALT1,C1QTNF6,CALCRL,CCL4,CD248,CDC25B,CDKL5,CELSR1,CFAP44,CLEC10A,CLOCK,COL18A1,CRY1,CSK,CYGB,DAXX,DCDC2,DNAH11,DNAH5,DOCK8,DSP,EDIL3,ERBB3,ERC1,FASN,FAT1,FBLIM1,FHL3,FLOT1,Foxp1,FZD3,FZR1,GLG1,GRK6,GRN,HIF1AN,HSP90AA1,HUWE1,IFI16,IFITM3,IGFBP4,IGKC,IL10,IRS1,ITPR1,JA…	137
	Nervous System Development and Function,Organ Morphology,Tissue Morphology	Quantity of Purkinje cells	2.17e-05		0.943	ANK3,ERBB3,PSAP,RORA,SP4,SPTAN1,SPTBN2	7
	Cancer,Organismal Injury and Abnormalities	Neoplasia of cells	3.7e-16		0.94	ACSS3,ACTA2,ACTB,ACTC1,ADAP1,ADRA1A,AFDN,AHNAK,ALCAM,ALDH6A1,AMER1,ANK3,ANKFN1,ANKHD1/ANKHD1-EIF4EBP3,ARFGEF3,ARHGAP31,ARHGAP35,ARHGAP5,ARHGEF12,ARHGEF28,ARID2,ARNTL,ASPN,ATP13A3,ATP2C1,ATRN,AURKB,AVPR1A,BIRC6,BMPR1A,BMPR2,BPTF,BTBD7,C1GALT1,C1R,C2CD3,CALCRL,CAV2,CCL4,Ccl8,CCSER2,CD248,CDC25B,CDC42EP2,CDKL5,CDT1,CELSR1,CHAF1B,CHD8,CHMP4C,CHTF18,CMTM4,CNOT1,COL18A1,CPZ,CSGALNACT2,CSK,CTPS1,CTSW,DA…	290
	Cancer,Organismal Injury and Abnormalities	Cancer	3.66e-19		0.93	AAK1,ABCA3,ACBD5,ACSS3,ACTA2,ACTB,ACTC1,ACTG2,ACVR2B,ADAP1,ADRA1A,AFDN,AGO4,AGPAT4,AHNAK,AIF1L,ALCAM,ALDH6A1,ALG10,AMER1,ANK3,ANKFN1,ANKHD1/ANKHD1-EIF4EBP3,ANKRD65,AQP3,ARFGEF2,ARFGEF3,ARHGAP31,ARHGAP32,ARHGAP35,ARHGAP5,ARHGEF12,ARHGEF28,ARID2,ARNTL,ASPN,ATL3,ATP11C,ATP13A3,ATP2C1,ATP8A1,ATPSCKMT,ATRN,AURKB,AVPR1A,B4GALT5,BIRC6,BMPR1A,BMPR2,BPTF,BTBD7,C17orf58,C1GALT1,C1QTNF6,C1R,C2CD3,C4orf33,C9…	476
	Cellular Movement	Migration of cells	3.22e-08		0.917	ACACA,ACTA2,ACTB,AFDN,AHNAK,ALCAM,AQP3,ARFGEF2,ARHGAP31,ARHGAP35,ARHGAP5,ARHGEF12,ARHGEF28,ARID2,ATP8A1,ATRN,BMPR1A,BMPR2,C1GALT1,C1QTNF6,CALCRL,CCL4,CD248,CDC25B,CDKL5,CELSR1,CLEC10A,CLOCK,COL18A1,CRY1,CSK,CYGB,DCDC2,DOCK8,DSP,EDIL3,ERBB3,ERC1,FASN,FAT1,FBLIM1,FLOT1,Foxp1,FZD3,GLG1,GRK6,GRN,HIF1AN,HSP90AA1,HUWE1,IFI16,IFITM3,IGFBP4,IGKC,IL10,IRS1,ITPR1,JAML,KCNN3,LAMA3,LDLRAD4,LGALS3BP,LGALS9B,L…	121
	Cancer,Organismal Injury and Abnormalities	Cancer of cells	1.85e-14		0.859	ACSS3,ACTA2,ACTB,ACTC1,ADRA1A,AFDN,AHNAK,ALCAM,AMER1,ANK3,ANKFN1,ANKHD1/ANKHD1-EIF4EBP3,ARFGEF3,ARHGAP31,ARHGAP35,ARHGAP5,ARHGEF12,ARHGEF28,ARID2,ASPN,ATP13A3,ATP2C1,ATRN,AURKB,AVPR1A,BIRC6,BMPR1A,BPTF,BTBD7,C1GALT1,C1R,C2CD3,CALCRL,CAV2,CCL4,Ccl8,CCSER2,CD248,CDC25B,CDC42EP2,CDKL5,CELSR1,CHAF1B,CHD8,CHMP4C,CHTF18,CMTM4,CNOT1,COL18A1,CPZ,CSGALNACT2,CSK,CTPS1,DAP,DAPK1,DENND11,DIP2C,DNAH11,DNAH2,D…	251
	Cardiovascular System Development and Function,Hematological System Development and Function	Blood pressure	9.78e-05		0.856	ACTA2,ACTC1,ADRA1A,ARHGEF12,ARNTL,AVPR1A,BMPR2,DBP,IL10,IRAG1,IRS1,LRRK2,NOS1,NR3C1,PPARA,PTAFR,PTGER4,RORA,SLC12A2,SMTN,STK4,TLR5,TNFRSF1B	23
	Cancer,Hematological Disease,Organismal Injury and Abnormalities	Hematopoietic neoplasm	8.03e-11		0.855	ACTB,ACTC1,ADAP1,ADRA1A,AFDN,AHNAK,ALDH6A1,ANK3,ANKFN1,ANKHD1/ANKHD1-EIF4EBP3,ARHGAP35,ARHGAP5,ARHGEF28,ARID2,ARNTL,ATRN,AURKB,BIRC6,BMPR2,C1R,CALCRL,CAV2,CCL4,Ccl8,CDC25B,CDC42EP2,CDT1,CELSR1,CHD8,COL18A1,CSGALNACT2,CSK,CTSW,DAP,DAPK1,DAXX,DCAF17,DNAH11,DNAH2,DNAH3,DNAH5,DNAH6,DNAJA4,DOCK9,DSP,DYNC2H1,EFEMP2,EPG5,ERBB3,ERC1,EXPH5,FAM120C,FAM3B,FASN,FAT1,FLI1,FZD3,GLG1,GOLGA4,GPRIN3,GRN,GULP1,HEA…	181
	Behavior,Nervous System Development and Function	Circadian rhythm	9.2e-08		0.849	ARNTL,CLOCK,CRY1,DBP,FBXL3,KCNA2,MTOR,NCOR1,NR1D1,NR1D2,PPARA,PPP1CB,RORA,RORC,UBE3A,USP9X	16
	Neurological Disease	Neurological signs	0.000142		0.849	ACTB,ADRA1A,ALDH6A1,ARHGAP32,AVPR1A,B4GALT5,BPTF,CCL4,CDKL5,CHAF1B,CYTH1,DBP,DCDC2,ERC1,FMR1,Foxp1,GRN,HIVEP2,HSP90AA1,ITPR1,KCNN3,KMT2C,MAPKAPK3,MPDZ,MTOR,NOS1,NOTCH2,NOX4,NR1D1,NR3C1,P4HA1,PFN1,PPARA,PPP1CB,SLC12A2,SLC25A22,SMTN,SORL1,SORT1,SOX4,SP1,WNK1	42
	Connective Tissue Disorders,Inflammatory Disease,Organismal Injury and Abnormalities,Skeletal and Muscular Disorders	Rheumatic Disease	8.55e-06		0.824	ACTA2,ADRA1A,ARHGAP32,ASPN,ATP2C1,ATP8A1,C1QTNF6,C1R,CALCRL,CCL4,Ccl8,CCSER2,CDC25B,CRY1,CSK,CTSW,DAPK1,DAXX,DIP2C,DNAJA4,EFEMP2,FASN,FKTN,GINS2,GRN,HLA-E,HNMT,IFI16,IGFBP4,IGHG1,IGKC,IL10,IL2RB,IRS1,ITPR1,KCNN3,LGALS9B,LRRK2,MAGI3,MECP2,Ms4a4c (includes others),MTOR,MYBPC2,NCOA2,NOS1,NR3C1,PARD3B,PDZD2,PHIP,PRKCA,PTGER4,QKI,RABGAP1L,RAPH1,RASSF8,RB1,RO60,RORC,RSBN1,SLC11A1,Slfn2,SORL1,SP1,TAPBP,…	72
	Neurological Disease,Organismal Injury and Abnormalities	Cerebral disorder	9.75e-10		0.816	ACBD5,ACSS3,ACTA2,ACTB,ACTC1,ACVR2B,ADRA1A,AFDN,AGO4,AHNAK,ANK3,ANKHD1/ANKHD1-EIF4EBP3,ANKRD65,AQP3,ARFGEF2,ARFGEF3,ARHGAP31,ARHGAP35,ARHGAP5,ARHGEF28,ATP11C,ATP2C1,ATP8A1,ATRN,BIRC6,BPTF,BTBD7,C1R,C2CD3,CDC73,CDKL5,CHTF18,CLEC10A,CLOCK,CRY1,CRYBG3,CSK,CYGB,DCAF17,DNAH11,DNAH2,DNAH3,DNAH5,DNAH6,DPY19L4,DRAM2,DSP,DUOX1,EEA1,EML6,EPG5,ERBB3,EXPH5,FASN,FAT1,FBLIM1,FHL3,FKBP10,FLI1,FMR1,GLG1,GOLGA4,G…	158
	Gastrointestinal Disease,Organismal Injury and Abnormalities	Benign oral disorder	1.32e-05		0.8	ACTB,Anp32b,BMPR1A,BPTF,C1R,C2CD3,CCL4,CCP110,CDC25B,CNOT1,ERC1,ESYT1,FBXL3,IFITM3,IFT172,IGHG1,IL10,IL2RB,KAT6A,KCNN3,MED13L,MTOR,NDST1,NR3C1,PBX1,PTCH1,RARA,RB1,RORC,RPGRIP1L,SOX4,STAG2,TACC3,TNFSF13B,TREX1,WNT9B	36
	Protein Synthesis	Quantity of ldl cholesterol in blood	3.01e-05		0.788	ARNTL,HIF1AN,IL10,KIF13B,MECP2,NOS1,NR2C2,PRKAR2B	8
	Gene Expression	Activation of DNA endogenous promoter	1.02e-05		0.783	ACVR2B,ARID2,ARNTL,AURKB,BMPR1A,BMPR2,BPTF,CDC73,CHD8,CLOCK,CNOT1,CRY1,DAXX,DBP,E2F8,FLI1,Foxp1,GABPB2,HIPK1,HIPK2,HIPK3,HIVEP1,HIVEP2,IFI16,IFT172,IL10,IRF9,Kat6b,LITAF,MECP2,NCOA1,NCOA2,NCOR1,NOS1,NOTCH2,NR1D1,NR1D2,NR2C2,NR3C1,NRIP1,OTUD7B,PBX1,PFN1,PHIP,PPARA,PRDM16,PTAFR,PTCH1,PYGO1,RARA,RB1,RO60,RORA,RORC,RREB1,SLC11A1,SOX4,SP1,SP4,TEAD1,TFCP2L1,TGFB1I1,UBE3A,YBX2,YES1,ZNF462,ZNF704	67
	Cancer,Organismal Injury and Abnormalities	Development of malignant tumor	3.6e-19		0.755	AAK1,ABCA3,ACBD5,ACSS3,ACTA2,ACTC1,ACTG2,ADRA1A,AFDN,AGPAT4,AHNAK,ALCAM,ALDH6A1,ALG10,AMER1,ANK3,ANKFN1,ANKHD1/ANKHD1-EIF4EBP3,ANKRD65,ARFGEF2,ARFGEF3,ARHGAP31,ARHGAP32,ARHGAP35,ARHGAP5,ARHGEF12,ARHGEF28,ARID2,ARNTL,ASPN,ATL3,ATP11C,ATP13A3,ATP2C1,ATP8A1,ATPSCKMT,ATRN,AURKB,AVPR1A,BIRC6,BMPR1A,BMPR2,BPTF,BTBD7,C1GALT1,C1QTNF6,C1R,C2CD3,C9orf116,CALCRL,CCL4,CCP110,CCSER2,CDC25B,CDC73,CDKL5,CDT1,CE…	386
	Inflammatory Disease	Chronic inflammatory disorder	0.000352		0.746	ACTA2,ADRA1A,ATP2C1,ATP8A1,C1QTNF6,C1R,CALCRL,CCL4,Ccl8,CCSER2,DAXX,DIP2C,DNAH5,DNAJA4,GINS2,GRN,HNMT,HYDIN,IFI16,IGFBP4,IGHG1,IGKC,IL10,IL2RB,ITPR1,KCNA2,KCNN3,KMT2C,LAPTM5,LRRK2,MAGI3,MAPKAPK3,MIER1,MMUT,Ms4a4c (includes others),MTOR,MYBPC2,NCOA2,NOTCH2,NR3C1,PARD3B,PBRM1,PHIP,PPARA,PTGER4,QKI,RASSF8,RB1,RORC,RSBN1,Slfn2,SORL1,TAPBP,TJP1,TLR5,TNFRSF1B,TNFSF13B,TP53INP1,VPS37C,WNK1,ZC2HC1A	61
	Immunological Disease	Systemic autoimmune syndrome	1.74e-06		0.723	ACTA2,ARHGAP32,ATP2C1,ATP8A1,C1QTNF6,C1R,CALCRL,CCL4,Ccl8,CCSER2,CISH,CSK,CTSW,DAPK1,DAXX,DIP2C,DNAJA4,ERBB3,FLOT1,GINS2,GRN,HIPK1,HNMT,IFI16,IGFBP4,IGHG1,IGKC,IL10,IL2RB,ITPR1,JAML,LGALS3BP,LILRB3,LRRK2,LSM2,Ly6a (includes others),MAGI3,MECP2,Ms4a4c (includes others),MTOR,MYBPC2,NCOA2,NOS1,NR3C1,PARD3B,PDZD2,PHF3,PHIP,PRKAR2B,PRKCA,PTAFR,PTGER4,QKI,RABGAP1L,RARA,RASSF8,RB1,RORC,RSBN1,Slfn2,SNX13…	77
	Neurological Disease,Organismal Injury and Abnormalities	Cognitive impairment	9.92e-08		0.694	ADRA1A,ANK3,ARID2,ATP2C1,AVPR1A,BPTF,CHD8,COL18A1,CSK,CYGB,DCAF17,DCDC2,DSP,ERC1,FASN,FBXL3,FKTN,FMR1,FZR1,GRN,HERC2,HIVEP2,HNMT,HUWE1,ITPR1,KAT6A,KCNN3,KMT2C,MAK,MECP2,MED13,MED13L,MTOR,NCOA1,NDST1,NEXMIF,NOS1,NR3C1,PHIP,PPARA,PTGER4,RALGAPB,RORA,RPGRIP1L,SHROOM4,SORL1,SOX4,STAG2,TAPBPL,THOC2,UBE3A,UHMK1,USP9X	53
	Connective Tissue Development and Function,Tissue Morphology	Quantity of connective tissue	0.000157		0.669	ACACA,AHNAK,AMER1,ARHGAP5,ARNTL,CCNG1,CLEC10A,DOCK8,EPG5,FASN,FBLIM1,FLI1,FZR1,HIPK1,HIPK2,IL10,IL2RB,IRS1,KAT6A,LGMN,Ly6a (includes others),MTOR,NCOA2,NCOR1,NOS1,NOTCH2,NR2C2,NR3C1,PBX1,PFN1,PPARA,PRDM16,PRKAR2B,RB1,SLC12A2,TLR5,ZNF385A	37
	Cell Morphology,Cellular Assembly and Organization,Cellular Development,Cellular Function and Maintenance,Cellular Growth and Proliferation,Nervous System Development and Function,Organismal Development,Tissue Development	Axonogenesis	0.00024		0.663	ACTB,ANK3,ARHGAP32,ARHGAP35,ARHGEF28,B4GALT5,DIXDC1,FASN,FLOT1,FMR1,HSP90AA1,KIF13B,MPP5,MTOR,PRKCA,PTPRZ1,RORC,TNFRSF1B	18
	Cancer,Hematological Disease,Organismal Injury and Abnormalities	Myelodysplastic syndrome or leukemia	2.92e-09		0.651	ACTB,ACTC1,ADAP1,ADRA1A,AFDN,AHNAK,ALDH6A1,ANK3,ANKHD1/ANKHD1-EIF4EBP3,ARHGAP35,ARHGAP5,ARHGEF28,ARID2,ARNTL,AURKB,CALCRL,CCL4,CDC42EP2,CDT1,CELSR1,CSK,CTSW,DAPK1,DAXX,DCAF17,DNAH11,DNAH2,DNAH3,DNAH5,DNAJA4,DOCK9,DSP,DYNC2H1,EPG5,ERBB3,ERC1,EXPH5,FAM120C,FAM3B,FAT1,FLI1,FZD3,GLG1,GOLGA4,GPRIN3,GRN,GULP1,HEATR5A,HERC2,HIPK1,HIVEP1,HSP90AA1,HUWE1,HYDIN,IFI16,IFITM3,IGKC,IL10,IL2RB,IRS1,ITPR1,JCAD,K…	136
	Cancer,Hematological Disease,Immunological Disease,Organismal Injury and Abnormalities	Leukemia	4.65e-09		0.651	ACTB,ACTC1,ADAP1,ADRA1A,AFDN,AHNAK,ALDH6A1,ANK3,ANKHD1/ANKHD1-EIF4EBP3,ARHGAP35,ARHGAP5,ARHGEF28,ARID2,ARNTL,AURKB,CALCRL,CCL4,CDC42EP2,CDT1,CELSR1,CSK,CTSW,DAPK1,DCAF17,DNAH11,DNAH2,DNAH3,DNAH5,DOCK9,DSP,DYNC2H1,EPG5,ERBB3,ERC1,EXPH5,FAM120C,FAM3B,FAT1,FLI1,FZD3,GLG1,GOLGA4,GPRIN3,GRN,GULP1,HEATR5A,HERC2,HIPK1,HIVEP1,HSP90AA1,HUWE1,HYDIN,IFI16,IFITM3,IGKC,IL10,IL2RB,IRS1,ITPR1,JCAD,KAT6A,KIF1B,K…	132
	Tissue Development	Growth of epithelial tissue	0.000115		0.648	ACTA2,BMPR1A,BMPR2,CAV2,CDC25B,CDC73,COL18A1,CYGB,E2F8,ERBB3,FLI1,Foxp1,GRN,HIF1AN,HIPK1,HIPK2,HUWE1,IFT172,IGFBP4,IL10,ITPR1,JAML,KIF3A,LAMA3,MTOR,NCOA2,NCOR1,NOTCH2,NR3C1,PLCE1,PPARA,PRKCA,PTAFR,PTCH1,PTPRZ1,RARA,RASGRF2,RB1,SOX4,SP1,SPTBN1,TNFRSF1B,WNK1	43
	Cancer,Gastrointestinal Disease,Organismal Injury and Abnormalities	Development of digestive organ tumor	2.04e-17		0.608	AAK1,ABCA3,ACBD5,ACSS3,ACTC1,ACTG2,ADRA1A,AFDN,AHNAK,ALCAM,ALDH6A1,ALG10,AMER1,ANK3,ANKFN1,ANKHD1/ANKHD1-EIF4EBP3,ANKRD65,ARFGEF3,ARHGAP31,ARHGAP32,ARHGAP35,ARHGAP5,ARID2,ARNTL,ASPN,ATL3,ATP11C,ATP13A3,ATP2C1,ATP8A1,ATPSCKMT,ATRN,AURKB,AVPR1A,BIRC6,BMPR1A,BMPR2,BPTF,BTBD7,C1GALT1,C1QTNF6,C1R,C2CD3,C9orf116,CCL4,CCNG1,CCP110,CCSER2,CDC25B,CDC73,CDKL5,CDT1,CELSR1,CEP290,CHD8,CHPT1,CHTF18,CLOCK,CNOT…	310
	Cancer,Organismal Injury and Abnormalities	Lymphohematopoietic cancer	1.47e-10		0.6	ACTB,ACTC1,ADAP1,ADRA1A,AFDN,AHNAK,ALDH6A1,ANK3,ANKFN1,ANKHD1/ANKHD1-EIF4EBP3,ARHGAP35,ARHGAP5,ARHGEF28,ARID2,ARNTL,ATRN,AURKB,BIRC6,C1R,CALCRL,CAV2,CCL4,Ccl8,CDC25B,CDC42EP2,CDT1,CELSR1,CHD8,COL18A1,CSGALNACT2,CSK,CTSW,DAP,DAPK1,DAXX,DCAF17,DNAH11,DNAH2,DNAH3,DNAH5,DNAH6,DNAJA4,DOCK9,DSP,DYNC2H1,EFEMP2,EPG5,ERBB3,ERC1,EXPH5,FAM120C,FAM3B,FASN,FAT1,FLI1,FZD3,GLG1,GOLGA4,GPRIN3,GRN,GULP1,HEATR5A,H…	179
	Cell Morphology	Sprouting	2.16e-05		0.58	ADAP1,AFDN,ARHGAP32,C1GALT1,CDKL5,CELSR1,COL18A1,CPEB4,FMR1,GRN,HIVEP2,IGFBP4,ITPR1,KIF3A,LYPLA1,MECP2,MTOR,MYO5B,NDST1,NOS1,PFN1,PKP4,PPARA,RAPH1,SP4,SPTBN2,STK4,TGFBI,UBE3A,VAMP7,VASP	31
	Embryonic Development,Organ Development,Organismal Development,Renal and Urological System Development and Function,Tissue Development	Formation of kidney	3.57e-05		0.555	ACVR2B,AMER1,ARNTL,BTBD7,C1GALT1,GRN,IRS1,KIF3A,LIN7C,LRRK2,NEK1,NOTCH2,PBX1,PLCE1,PSAP,PTCH1,PYGO1,RARA,RPGRIP1L,SOX4,TREX1,WNT9B	22
	Nervous System Development and Function,Organ Morphology,Tissue Morphology	Quantity of brain cells	4.27e-05		0.536	ANK3,BMPR1A,EPG5,ERBB3,Kat6b,LRRK2,NOTCH2,PSAP,RB1,RORA,SP4,SPTAN1,SPTBN2	13
	Cancer,Gastrointestinal Disease,Hepatic System Disease,Organismal Injury and Abnormalities	Liver tumor	1.81e-13		0.511	AAK1,ABCA3,ACTB,ACTC1,ACTG2,ADRA1A,AFDN,AGO4,AGPAT4,AHNAK,ALCAM,AMER1,ANK3,ANKFN1,ANKHD1/ANKHD1-EIF4EBP3,ARFGEF2,ARFGEF3,ARHGAP32,ARHGAP35,ARHGAP5,ARHGEF12,ARHGEF28,ARID2,ARNTL,ASPN,ATL3,ATP11C,ATP13A3,ATP8A1,ATRN,AURKB,B4GALT5,BIRC6,BMPR1A,BMPR2,BPTF,BTBD7,C1GALT1,C1R,C2CD3,CALCRL,CCNG1,CCP110,CDC25B,CDC73,CDKL5,CELSR1,CEP290,CFAP44,CHD8,CHMP4C,CHTF18,CISH,CNOT1,COL18A1,CPEB4,CRY1,CRYBG3,CSGALNA…	258
	Cellular Growth and Proliferation,Tissue Development	Proliferation of epithelial cells	7.53e-05		0.505	ACTA2,BMPR1A,CDC25B,CDC73,CYGB,E2F8,ERBB3,Foxp1,GRN,HUWE1,IFT172,IGFBP4,IL10,ITPR1,JAML,KIF3A,LAMA3,MTOR,NCOA2,NCOR1,NOTCH2,NR3C1,PLCE1,PPARA,PRKCA,PTAFR,PTCH1,PTPRZ1,RARA,RASGRF2,RB1,SOX4,SPTBN1,TNFRSF1B	34
	Cancer,Hematological Disease,Organismal Injury and Abnormalities	Neoplasia of blood cells	2.15e-10		0.499	ACTB,ACTC1,ADAP1,ADRA1A,AFDN,AHNAK,ALDH6A1,ANK3,ANKFN1,ANKHD1/ANKHD1-EIF4EBP3,ARHGAP35,ARHGAP5,ARHGEF28,ARID2,ARNTL,ATRN,AURKB,BIRC6,BMPR2,C1R,CALCRL,CAV2,CCL4,Ccl8,CDC25B,CDC42EP2,CDT1,CELSR1,CHD8,COL18A1,CSGALNACT2,CSK,CTSW,DAP,DAPK1,DAXX,DCAF17,DNAH11,DNAH2,DNAH3,DNAH5,DNAH6,DNAJA4,DOCK9,DSP,DYNC2H1,EFEMP2,EPG5,ERBB3,ERC1,EXPH5,FAM120C,FAM3B,FASN,FAT1,FZD3,GLG1,GOLGA4,GPRIN3,GRN,GULP1,HEATR5A,…	178
	Cancer,Organismal Injury and Abnormalities	Incidence of tumor	1.14e-18		0.479	AAK1,ABCA3,ACBD5,ACSS3,ACTA2,ACTB,ACTC1,ACTG2,ADRA1A,AFDN,AGPAT4,AHNAK,ALCAM,ALDH6A1,ALG10,AMER1,ANK3,ANKFN1,ANKHD1/ANKHD1-EIF4EBP3,ANKRD65,Anp32b,ARFGEF2,ARFGEF3,ARHGAP31,ARHGAP32,ARHGAP35,ARHGAP5,ARHGEF12,ARHGEF28,ARID2,ARNTL,ASPN,ATL3,ATP11C,ATP13A3,ATP2C1,ATP8A1,ATPSCKMT,ATRN,AURKB,AVPR1A,BIRC6,BMPR1A,BMPR2,BPTF,BTBD7,C1GALT1,C1QTNF6,C1R,C2CD3,C9orf116,CALCRL,CCL4,CCNG1,CCP110,CCSER2,CDC25B,C…	393
	Cancer,Organismal Injury and Abnormalities	Genitourinary adenocarcinoma	2.01e-20		0.447	AAK1,ABCA3,ACTA2,ACTC1,ACTG2,ADRA1A,AFDN,AGPAT4,AHNAK,ALG10,AMER1,ANK3,ANKFN1,ANKHD1/ANKHD1-EIF4EBP3,ARFGEF2,ARFGEF3,ARHGAP31,ARHGAP32,ARHGAP35,ARHGAP5,ARHGEF12,ARHGEF28,ARID2,ARNTL,ASPN,ATL3,ATP11C,ATP13A3,ATP2C1,ATP8A1,ATRN,AURKB,AVPR1A,BIRC6,BMPR2,BPTF,C2CD3,CALCRL,CCL4,CCNG1,CCP110,CCSER2,CDC25B,CDC73,CDKL5,CELSR1,CEP290,CERCAM,CFAP44,CHAF1B,CHD8,CHML,CLEC10A,CMTM4,CNOT1,COL18A1,CPEB4,CRY1,CR…	332
	Respiratory System Development and Function	Respiratory system development	2.46e-05		0.447	ABCA3,ACVR2B,ARNTL,BMPR1A,BMPR2,CAV2,Foxp1,HYDIN,IL10,LRRK2,MECP2,NCOA2,NDST1,NOX4,NR3C1,PTCH1,PTGER4,RARA,RCN3,RPGRIP1L,SLC23A2,SOX4,SP1,STK4,TGFBI,TNFRSF1B	26
	Embryonic Development,Organ Development,Organismal Development,Respiratory System Development and Function,Tissue Development	Formation of lung	6.22e-05		0.447	ABCA3,ACVR2B,ARNTL,BMPR1A,BMPR2,CAV2,Foxp1,IL10,LRRK2,MECP2,NCOA2,NDST1,NOX4,NR3C1,PTGER4,RARA,RCN3,SLC23A2,SOX4,SP1,STK4,TGFBI,TNFRSF1B	23
	Cell Morphology,Cellular Assembly and Organization,Cellular Development,Cellular Function and Maintenance,Cellular Growth and Proliferation,Embryonic Development,Nervous System Development and Function,Organismal Development,Tissue Development	Dendritic growth/branching	5.38e-06		0.432	ADAP1,AFDN,ARHGAP32,CDKL5,CELSR1,CPEB4,FMR1,HIVEP2,ITPR1,KIF3A,LYPLA1,MECP2,MTOR,MYO5B,NOS1,PFN1,PPARA,RAPH1,SP4,SPTBN2,UBE3A,VAMP7,VASP	23
	Cancer,Hematological Disease,Organismal Injury and Abnormalities	Myeloid or lymphoid neoplasm	4.41e-10		0.39	ACTB,ACTC1,ADAP1,ADRA1A,AFDN,AHNAK,ALDH6A1,ANK3,ANKFN1,ANKHD1/ANKHD1-EIF4EBP3,ARHGAP35,ARHGAP5,ARHGEF28,ARID2,ARNTL,ATRN,AURKB,BIRC6,BMPR2,C1R,CALCRL,CAV2,CCL4,Ccl8,CDC25B,CDC42EP2,CDT1,CELSR1,CHD8,COL18A1,CSGALNACT2,CSK,CTSW,DAP,DAPK1,DAXX,DCAF17,DNAH11,DNAH2,DNAH3,DNAH5,DNAH6,DNAJA4,DOCK9,DSP,DYNC2H1,EFEMP2,EPG5,ERBB3,ERC1,EXPH5,FAM120C,FAM3B,FASN,FAT1,FZD3,GLG1,GOLGA4,GPRIN3,GRN,GULP1,HEATR5A,…	177
	Cancer,Organismal Injury and Abnormalities	Lymphoreticular neoplasm	2.89e-08		0.39	ACTB,ACTC1,ADAP1,ADRA1A,AFDN,AHNAK,ALDH6A1,ANK3,ANKFN1,ANKHD1/ANKHD1-EIF4EBP3,ARHGAP35,ARHGAP5,ARHGEF28,ARID2,ARNTL,ATRN,AURKB,BIRC6,BMPR2,C1R,CALCRL,CAV2,CDC25B,CDT1,CHD8,COL18A1,CSK,CTSW,DAPK1,DAXX,DCAF17,DNAH11,DNAH2,DNAH5,DNAH6,DNAJA4,DOCK9,DSP,DYNC2H1,EFEMP2,EPG5,ERBB3,ERC1,FAM120C,FASN,FAT1,GLG1,GOLGA4,GPRIN3,GRN,GULP1,HEATR5A,HERC2,HIPK1,HIPK3,HSP90AA1,HSPA12A,HUWE1,HYDIN,IFI16,IFI35,IFITM…	155
	Cancer,Organismal Injury and Abnormalities,Respiratory Disease	Development of lung tumor	2.71e-06		0.378	ACTA2,AHNAK,ALG10,AMER1,ARFGEF2,ARHGAP35,ARHGEF12,ARID2,BPTF,CHD8,CPZ,CYGB,DIXDC1,DNAH2,DNAH3,DNAH5,DNAH6,DOCK8,DPY19L4,E2F8,ERBB3,EXPH5,FAT1,FLRT3,FMR1,FZR1,GOLGB1,GPRIN3,GRK6,GRN,HSP90AA1,HSPB6,HUWE1,HYDIN,ICE1,IFT172,IL10,IRS1,ITPR2,KAT6A,KCNN3,KIAA0556,KIF16B,KIF21A,KIF27,KMT2C,LRRK2,MAP3K13,MAST4,MEGF9,MS4A4A,MSI2,MTOR,MYBPC2,MYO5B,NCOA1,NCOA2,NCOR1,NOS1,NOTCH2,PARD3B,PATJ,PBRM1,PCMTD1,PLCE1…	98
	Nervous System Development and Function,Tissue Morphology	Quantity of central nervous system cells	3.35e-05		0.376	ANK3,BMPR1A,EPG5,ERBB3,Kat6b,LRRK2,MTOR,NOTCH2,PSAP,RB1,RB1CC1,RORA,SP4,SPTAN1,SPTBN2	15
	Cell Morphology,Cellular Assembly and Organization,Cellular Development,Cellular Function and Maintenance,Cellular Growth and Proliferation,Embryonic Development,Nervous System Development and Function,Organismal Development,Tissue Development	Branching of neurites	7.17e-05		0.376	ADAP1,AFDN,ARHGAP32,CDKL5,CELSR1,CPEB4,FMR1,HIVEP2,ITPR1,KIF3A,LYPLA1,MECP2,MTOR,MYO5B,NOS1,PFN1,PKP4,PPARA,RAPH1,SP4,SPTBN2,UBE3A,VAMP7,VASP	24
	Cancer,Hematological Disease,Organismal Injury and Abnormalities	Hematologic cancer	1.78e-10		0.371	ACTB,ACTC1,ADAP1,ADRA1A,AFDN,AHNAK,ALDH6A1,ANK3,ANKFN1,ANKHD1/ANKHD1-EIF4EBP3,ARHGAP35,ARHGAP5,ARHGEF28,ARID2,ARNTL,ATRN,AURKB,BIRC6,C1R,CALCRL,CAV2,CCL4,Ccl8,CDC25B,CDC42EP2,CDT1,CELSR1,CHD8,COL18A1,CSGALNACT2,CSK,CTSW,DAP,DAPK1,DAXX,DCAF17,DNAH11,DNAH2,DNAH3,DNAH5,DNAH6,DNAJA4,DOCK9,DSP,DYNC2H1,EFEMP2,EPG5,ERBB3,ERC1,EXPH5,FAM120C,FAM3B,FASN,FAT1,FLI1,FZD3,GLG1,GOLGA4,GPRIN3,GRN,GULP1,HEATR5A,H…	178
	Cancer,Organismal Injury and Abnormalities	Adenocarcinoma	1.51e-15		0.365	AAK1,ABCA3,ACBD5,ACSS3,ACTA2,ACTB,ACTC1,ACTG2,ACVR2B,ADAP1,ADRA1A,AFDN,AGO4,AGPAT4,AHNAK,ALCAM,ALDH6A1,ALG10,AMER1,ANK3,ANKFN1,ANKHD1/ANKHD1-EIF4EBP3,ANKRD65,ARFGEF2,ARFGEF3,ARHGAP31,ARHGAP32,ARHGAP35,ARHGAP5,ARHGEF12,ARHGEF28,ARID2,ARNTL,ASPN,ATL3,ATP11C,ATP13A3,ATP2C1,ATP8A1,ATPSCKMT,ATRN,AURKB,AVPR1A,B4GALT5,BIRC6,BMPR1A,BMPR2,BPTF,BTBD7,C17orf58,C1GALT1,C1QTNF6,C1R,C2CD3,CALCRL,CCDC170,CCL4,C…	425
	Connective Tissue Disorders,Inflammatory Disease,Inflammatory Response,Organismal Injury and Abnormalities,Skeletal and Muscular Disorders	Inflammation of joint	1.07e-05		0.338	ACTA2,ADRA1A,ASPN,ATP2C1,ATP8A1,C1QTNF6,C1R,CALCRL,CCL4,Ccl8,CCSER2,CDC25B,CRY1,CSK,DAXX,DIP2C,DNAJA4,EFEMP2,FASN,FKTN,GINS2,GRN,HLA-E,HNMT,IGFBP4,IGHG1,IGKC,IL10,IL2RB,IRS1,ITPR1,LGALS9B,LRRK2,MAGI3,Ms4a4c (includes others),MTOR,MYBPC2,NCOA2,NR3C1,PARD3B,PHIP,PTGER4,QKI,RAPH1,RASSF8,RB1,RORC,RSBN1,SLC11A1,Slfn2,SORL1,TAPBP,TJP1,TLR5,TNFRSF1B,TNFSF13B,VPS37C,WNK1,WNT9B	59
	Cell Morphology,Cellular Development	Branching of cells	9.97e-05		0.323	ADAP1,AFDN,ARHGAP32,CDKL5,CELSR1,COL18A1,CPEB4,FMR1,GRN,HIVEP2,ITPR1,KIF3A,LYPLA1,MECP2,MTOR,MYO5B,NDST1,NOS1,PFN1,PKP4,PPARA,RAPH1,SP4,SPTBN2,TGFBI,UBE3A,VAMP7,VASP	28
	Cancer,Organismal Injury and Abnormalities	Frequency of tumor	7.06e-19		0.311	AAK1,ABCA3,ACBD5,ACSS3,ACTA2,ACTC1,ACTG2,ADRA1A,AFDN,AGPAT4,AHNAK,ALCAM,ALDH6A1,ALG10,AMER1,ANK3,ANKFN1,ANKHD1/ANKHD1-EIF4EBP3,ANKRD65,ARFGEF2,ARFGEF3,ARHGAP31,ARHGAP32,ARHGAP35,ARHGAP5,ARHGEF12,ARHGEF28,ARID2,ARNTL,ASPN,ATL3,ATP11C,ATP13A3,ATP2C1,ATP8A1,ATPSCKMT,ATRN,AURKB,AVPR1A,BIRC6,BMPR1A,BMPR2,BPTF,BTBD7,C1GALT1,C1QTNF6,C1R,C2CD3,C9orf116,CALCRL,CCL4,CCNG1,CCP110,CCSER2,CDC25B,CDC73,CDKL5,C…	388
	Cancer,Gastrointestinal Disease,Organismal Injury and Abnormalities	Colon tumor	1.26e-14		0.298	ABCA3,ACSS3,ACTC1,ADRA1A,AFDN,AHNAK,ALDH6A1,ALG10,AMER1,ANK3,ANKFN1,ANKHD1/ANKHD1-EIF4EBP3,AQP3,ARFGEF3,ARHGAP31,ARHGAP5,ARID2,ATL3,ATP11C,ATP13A3,ATP2C1,ATRN,AURKB,AVPR1A,BIRC6,BMPR1A,BMPR2,BPTF,BTBD7,C1QTNF6,C1R,C2CD3,CCP110,CCSER2,CDC73,CDKL5,CDT1,CELSR1,CEP290,CHD8,CHPT1,CLOCK,CNOT1,COL18A1,CPEB4,CPZ,CRYBG3,CS,CSGALNACT2,DAPK1,DAXX,DCAF17,DIP2C,DNAH11,DNAH2,DNAH3,DNAH5,DNAH6,DNAJA4,DNAJB9,DOC…	250
	Connective Tissue Disorders,Immunological Disease,Inflammatory Disease,Inflammatory Response,Organismal Injury and Abnormalities,Skeletal and Muscular Disorders	Rheumatoid arthritis	8.43e-05		0.29	ACTA2,ATP2C1,ATP8A1,C1QTNF6,C1R,CALCRL,CCL4,Ccl8,CCSER2,DAXX,DIP2C,DNAJA4,GINS2,GRN,HNMT,IGFBP4,IGHG1,IGKC,IL10,IL2RB,ITPR1,LRRK2,MAGI3,Ms4a4c (includes others),MTOR,MYBPC2,NCOA2,NR3C1,PARD3B,PHIP,PTGER4,QKI,RASSF8,RB1,RORC,RSBN1,Slfn2,SORL1,TAPBP,TJP1,TNFRSF1B,TNFSF13B,VPS37C,WNK1	44
	Connective Tissue Disorders,Organismal Injury and Abnormalities,Skeletal and Muscular Disorders	Non-traumatic arthropathy	0.000101		0.29	ACTA2,ADRA1A,ASPN,ATP2C1,ATP8A1,C1QTNF6,C1R,CALCRL,CCL4,Ccl8,CCSER2,DAXX,DIP2C,DNAJA4,EFEMP2,GINS2,GRN,HNMT,IGFBP4,IGHG1,IGKC,IL10,IL2RB,IRS1,ITPR1,LRRK2,MAGI3,Ms4a4c (includes others),MTOR,MYBPC2,NCOA2,NR3C1,PARD3B,PHIP,PTGER4,QKI,RASSF8,RB1,RORC,RSBN1,Slfn2,SORL1,TAPBP,TJP1,TNFRSF1B,TNFSF13B,VPS37C,WNK1,WNT9B	49
	Cancer,Gastrointestinal Disease,Organismal Injury and Abnormalities	Gastrointestinal tract cancer	2.25e-15		0.277	AAK1,ABCA3,ACBD5,ACSS3,ACTA2,ACTB,ACTC1,ACTG2,ACVR2B,ADAP1,ADRA1A,AFDN,AGO4,AHNAK,ALCAM,ALDH6A1,ALG10,AMER1,ANK3,ANKFN1,ANKHD1/ANKHD1-EIF4EBP3,ANKRD65,AQP3,ARFGEF2,ARFGEF3,ARHGAP31,ARHGAP32,ARHGAP35,ARHGAP5,ARHGEF12,ARHGEF28,ARID2,ARNTL,ASPN,ATL3,ATP11C,ATP13A3,ATP2C1,ATP8A1,ATPSCKMT,ATRN,AURKB,AVPR1A,B4GALT5,BIRC6,BMPR1A,BMPR2,BPTF,BTBD7,C17orf58,C1GALT1,C1QTNF6,C1R,C2CD3,C9orf116,CALCRL,CCL4,CC…	405
	Cancer,Organismal Injury and Abnormalities,Respiratory Disease	Non-small cell lung carcinoma	1.25e-08		0.277	ACTA2,ACTB,ADRA1A,AHNAK,ALCAM,ALG10,AMER1,ANKFN1,ARFGEF2,ARHGAP35,ARHGEF12,ARID2,AURKB,BPTF,C2CD3,CD248,CHAF1B,CHD8,CPZ,CYGB,DIXDC1,DNAH2,DNAH3,DNAH5,DNAH6,DOCK8,DPY19L4,E2F8,ERBB3,ESYT1,EXPH5,FASN,FAT1,FLRT3,FMR1,GOLGB1,GPRIN3,GRK6,GRN,HERC2,HLA-E,HNMT,HSP90AA1,HSPB6,HUWE1,HYDIN,ICE1,IFT172,IL10,IRAG1,IRS1,ITPR1,ITPR2,KAT6A,KCNN3,KIAA0556,KIF16B,KIF21A,KIF27,KIF3A,KMT2C,LDLRAD4,LRRK2,MAP3K13,MAP…	132
	Cell Signaling	Cell surface receptor linked signal transduction	2.7e-06		0.277	ACVR2B,ARHGAP35,BMPR2,C2CD3,CCL4,DCDC2,DUOX1,DYNC2H1,ERBB3,HIPK1,HIPK2,HSP90AA1,IFT172,IGHG1,IL10,IL2RB,KIF3A,LILRB3,NDST1,PPM1L,PTAFR,PTCH1,PTPRZ1,RB1,RO60,RORA,RORC,RPGRIP1L,TNFRSF1B,ZYX	30
	Cell Signaling	Smoothened signaling pathway	1.27e-05		0.277	C2CD3,DCDC2,DYNC2H1,HIPK1,HIPK2,IFT172,KIF3A,NDST1,PTCH1,RB1,RO60,RORA,RPGRIP1L	13
	Cell Death and Survival,Organismal Injury and Abnormalities	Cell death of epithelial cells	0.00035		0.267	AAK1,AMER1,CCL4,CYGB,DAXX,E2F8,ERBB3,FASN,HIPK2,IL10,IRS1,KIF3A,MAPKAPK3,MIB1,MTOR,NCOA1,NCOA2,NR3C1,PPARA,PRKCA,PTAFR,PTCH1,RASSF5,RB1,RB1CC1,SPTBN1,STK4,TGFB1I1,TMX1,TNFRSF1B,TP53INP1,YES1	32
	Cellular Development,Cellular Growth and Proliferation,Hematological System Development and Function,Hematopoiesis,Lymphoid Tissue Structure and Development,Tissue Development	Hematopoiesis of mononuclear leukocytes	0.000245		0.259	ARNTL,ATP11C,AVPR1A,CHAF1B,CISH,CSK,DNAJB9,DOCK8,FASN,FLI1,Foxp1,HIVEP2,HSP90AA1,IFI16,IGKC,IL10,IL2RB,LAMA3,LGALS9B,MIB1,MTOR,NCOR1,NOTCH2,OTUD7B,PAG1,PPARA,PRKCA,PSAP,PTGER4,RARA,RASSF5,RB1,RORA,RORC,SLA,SOX4,SPN,TAPBP,TLR5,TNFRSF1B,TNFSF13B	41
	Cancer,Gastrointestinal Disease,Organismal Injury and Abnormalities	Gastrointestinal carcinoma	1.33e-16		0.254	AAK1,ABCA3,ACBD5,ACSS3,ACTA2,ACTB,ACTC1,ACTG2,ACVR2B,ADAP1,ADRA1A,AFDN,AGO4,AHNAK,ALCAM,ALDH6A1,ALG10,AMER1,ANK3,ANKFN1,ANKHD1/ANKHD1-EIF4EBP3,ANKRD65,ARFGEF2,ARFGEF3,ARHGAP31,ARHGAP32,ARHGAP35,ARHGAP5,ARHGEF12,ARHGEF28,ARID2,ARNTL,ASPN,ATL3,ATP11C,ATP13A3,ATP2C1,ATP8A1,ATPSCKMT,ATRN,AURKB,AVPR1A,B4GALT5,BIRC6,BMPR1A,BMPR2,BPTF,BTBD7,C17orf58,C1GALT1,C1QTNF6,C1R,C2CD3,C9orf116,CALCRL,CCL4,CCP110,…	398
	Cell-To-Cell Signaling and Interaction	Response of macrophage cancer cell lines	0.000212		0.246	CSK,GOLGA4,Macf1,NCOA2,NR3C1	5
	Cancer,Organismal Injury and Abnormalities,Respiratory Disease	Lung carcinoma	2.98e-13		0.236	ACTA2,ACTB,ADAP1,ADRA1A,AFDN,AHNAK,ALCAM,ALG10,AMER1,ANKFN1,ANKHD1/ANKHD1-EIF4EBP3,ARFGEF2,ARHGAP35,ARHGAP5,ARHGEF12,ARHGEF28,ARID2,ATP11C,ATP8A1,ATPSCKMT,ATRN,AURKB,AVPR1A,BIRC6,BPTF,C2CD3,CD248,CDC73,CELSR1,CEP290,CERCAM,CFAP44,CHAF1B,CHD8,CHPT1,CLOCK,COL18A1,CPEB4,CPZ,CRYBG3,CTSW,CYGB,DAPK1,DAXX,DIP2C,DIXDC1,DNAH11,DNAH2,DNAH3,DNAH5,DNAH6,DOCK8,DPY19L4,DYNC2H1,E2F8,EDIL3,EML6,EPG5,ERBB3,ERC1,E…	219
	Cell Morphology,Cellular Assembly and Organization,Cellular Development,Cellular Function and Maintenance,Cellular Growth and Proliferation,Nervous System Development and Function,Organismal Development,Tissue Development	Branching of neurons	4.14e-05		0.176	ADAP1,AFDN,ARHGAP32,CDKL5,CELSR1,CPEB4,FMR1,GRN,HIVEP2,ITPR1,KIF3A,LYPLA1,MECP2,MTOR,MYO5B,NOS1,PFN1,PKP4,PPARA,RAPH1,SP4,SPTBN2,UBE3A,VAMP7,VASP	25
	Cancer,Organismal Injury and Abnormalities	Carcinoma	2.55e-19		0.174	AAK1,ABCA3,ACBD5,ACSS3,ACTA2,ACTB,ACTC1,ACTG2,ACVR2B,ADAP1,ADRA1A,AFDN,AGO4,AGPAT4,AHNAK,AIF1L,ALCAM,ALDH6A1,ALG10,AMER1,ANK3,ANKFN1,ANKHD1/ANKHD1-EIF4EBP3,ANKRD65,ARFGEF2,ARFGEF3,ARHGAP31,ARHGAP32,ARHGAP35,ARHGAP5,ARHGEF12,ARHGEF28,ARID2,ARNTL,ASPN,ATL3,ATP11C,ATP13A3,ATP2C1,ATP8A1,ATPSCKMT,ATRN,AURKB,AVPR1A,B4GALT5,BIRC6,BMPR1A,BMPR2,BPTF,BTBD7,C17orf58,C1GALT1,C1QTNF6,C1R,C2CD3,C9orf116,CALCRL…	466
	Cancer,Organismal Injury and Abnormalities	Malignant connective or soft tissue neoplasm	8.52e-07		0.161	ABCA3,ACTA2,ADAP1,ADRA1A,AMER1,ARID2,ASPN,ATP2C1,AURKB,BPTF,BTBD7,CDC73,CHAF1B,CPZ,CTDNEP1,DAPK1,DNAH3,DNAH5,DNAH6,DYNC2H1,EML6,ERBB3,FASN,FAT1,FKBP10,FLI1,FMR1,GPR176,HERC2,HIF1AN,HIPK2,HSP90AA1,HUWE1,ICE1,IFI35,IL2RB,ITPR1,KCNN3,KIF1B,KMT2C,LAMA3,LGALS3BP,LGMN,MEGF9,MPDZ,MTOR,MYO5C,NBAS,NCOA2,NCOR1,NEXMIF,NOTCH2,NR3C1,PARP10,PARP3,PCMTD1,PHIP,PTCH1,QKI,RARA,RB1,RB1CC1,SLAIN2,SPATA18,SPG11,SPTBN…	79
	Cancer,Dermatological Diseases and Conditions,Organismal Injury and Abnormalities	Skin cancer	5.1e-16		0.152	AAK1,ABCA3,ACBD5,ACSS3,ACTB,ACTC1,ADAP1,ADRA1A,AFDN,AGO4,AGPAT4,AHNAK,ALCAM,ALDH6A1,ALG10,AMER1,ANK3,ANKFN1,ANKHD1/ANKHD1-EIF4EBP3,AQP3,ARFGEF2,ARFGEF3,ARHGAP31,ARHGAP32,ARHGAP35,ARHGAP5,ARHGEF12,ARHGEF28,ARID2,ARNTL,ATP11C,ATP13A3,ATP2C1,ATP8A1,ATRN,BIRC6,BMPR2,BPTF,BTBD7,C1GALT1,C1R,C2CD3,C4orf33,CALCRL,CCDC170,CD248,CD300LD,CDC25B,CDC73,CDKL5,CDT1,CELSR1,CEP290,CERCAM,CFAP44,CHAF1B,CHD8,CHML,C…	350
	Infectious Diseases	Infection by coronavirus	9.45e-05		0.128	ACTB,ADRA1A,AHNAK,ATP2C1,B4GALT5,C1GALT1,CAV2,CCL4,DYNC2H1,EEA1,FMR1,HLA-E,IFITM3,IL10,KCNE2,LGALS3BP,MTOR,NR3C1,PFN1,PHACTR2,RB1,TMX1,TNFSF13B	23
	Cardiovascular System Development and Function	Vasoconstriction	4.55e-05		0.125	ACTA2,ADRA1A,ARHGEF12,ARNTL,AVPR1A,BMPR2,IL10,NOS1,NOX4,PTAFR,PTGER4,SMTN	12
	Cancer,Organismal Injury and Abnormalities	Malignant solid tumor	1.49e-18		0.092	AAK1,ABCA3,ACBD5,ACSS3,ACTA2,ACTB,ACTC1,ACTG2,ACVR2B,ADAP1,ADRA1A,AFDN,AGO4,AGPAT4,AHNAK,AIF1L,ALCAM,ALDH6A1,ALG10,AMER1,ANK3,ANKFN1,ANKHD1/ANKHD1-EIF4EBP3,ANKRD65,AQP3,ARFGEF2,ARFGEF3,ARHGAP31,ARHGAP32,ARHGAP35,ARHGAP5,ARHGEF12,ARHGEF28,ARID2,ARNTL,ASPN,ATL3,ATP11C,ATP13A3,ATP2C1,ATP8A1,ATPSCKMT,ATRN,AURKB,AVPR1A,B4GALT5,BIRC6,BMPR1A,BMPR2,BPTF,BTBD7,C17orf58,C1GALT1,C1QTNF6,C1R,C2CD3,C4orf33,C9…	474
	Cancer,Organismal Injury and Abnormalities	Sarcoma	3.16e-06		0.082	ABCA3,ACTA2,ADAP1,ADRA1A,AMER1,ARID2,ASPN,AURKB,BPTF,BTBD7,CDC73,CHAF1B,CPZ,CTDNEP1,DAPK1,DNAH3,DNAH5,DNAH6,DYNC2H1,EML6,ERBB3,FASN,FAT1,FKBP10,FLI1,FMR1,GPR176,HERC2,HIF1AN,HIPK2,HSP90AA1,HUWE1,ICE1,IFI35,IL2RB,ITPR1,KIF1B,KMT2C,LAMA3,LGALS3BP,LGMN,MEGF9,MPDZ,MTOR,MYO5C,NBAS,NCOA2,NCOR1,NEXMIF,NOTCH2,NR3C1,PARP10,PARP3,PCMTD1,PHIP,PTCH1,RARA,RB1,RB1CC1,SLAIN2,SPATA18,SPG11,SPTBN1,STAG2,SYNE2,TAG…	76
	Gastrointestinal Disease,Hepatic System Disease,Organismal Injury and Abnormalities	Liver lesion	6.38e-13		0.06	AAK1,ABCA3,ACTA2,ACTB,ACTC1,ACTG2,ADRA1A,AFDN,AGO4,AGPAT4,AHNAK,ALCAM,AMER1,ANK3,ANKFN1,ANKHD1/ANKHD1-EIF4EBP3,ARFGEF2,ARFGEF3,ARHGAP32,ARHGAP35,ARHGAP5,ARHGEF12,ARHGEF28,ARID2,ARNTL,ASPN,ATL3,ATP11C,ATP13A3,ATP8A1,ATRN,AURKB,B4GALT5,BIRC6,BMPR1A,BMPR2,BPTF,BTBD7,C1GALT1,C1R,C2CD3,CALCRL,CCL4,CCNG1,CCP110,CDC25B,CDC73,CDKL5,CELSR1,CEP290,CFAP44,CHD8,CHMP4C,CHTF18,CISH,CNOT1,COL18A1,CPEB4,CRY1,CRY…	264
	Cancer,Organismal Injury and Abnormalities	Lymphoid cancer	2.54e-07		0.046	ADRA1A,AHNAK,ANK3,ANKFN1,ARHGEF28,ARID2,ATRN,AURKB,BIRC6,C1R,CALCRL,CAV2,CCL4,Ccl8,CDC25B,CDC42EP2,CELSR1,CHD8,COL18A1,CSGALNACT2,CSK,DAP,DAPK1,DNAH3,DNAH5,DNAH6,DSP,EFEMP2,ERBB3,ERC1,EXPH5,FAM3B,FASN,FAT1,FZD3,HIPK1,HIPK3,HIVEP1,HLA-E,HSP90AA1,HSPA12A,HUWE1,IFI35,IGFBP4,IGKC,IL10,IL2RB,ITPR1,ITPR2,KAT6A,KCNN3,KIF21A,KLHL24,KMT2C,LAMA3,LAPTM5,LGALS9B,LRRK2,LSM2,LYPLA1,MIB1,MPDZ,MTOR,MYBPC2,MYO5B,…	108
	Cancer,Organismal Injury and Abnormalities	Lymphatic system tumor	3.04e-07		0.046	ACTB,ADRA1A,AHNAK,ANK3,ANKFN1,ARHGEF28,ARID2,ATRN,AURKB,BIRC6,C1R,CALCRL,CAV2,CCL4,Ccl8,CDC25B,CDC42EP2,CELSR1,CHD8,COL18A1,CSGALNACT2,CSK,DAP,DAPK1,DNAH3,DNAH5,DNAH6,DSP,EFEMP2,ERBB3,ERC1,EXPH5,FAM3B,FASN,FAT1,FZD3,HIPK1,HIPK3,HIVEP1,HLA-E,HSP90AA1,HSPA12A,HUWE1,IFI35,IGFBP4,IGKC,IL10,IL2RB,ITPR1,ITPR2,KAT6A,KCNN3,KIF21A,KLHL24,KMT2C,LAMA3,LAPTM5,LGALS9B,LRRK2,LSM2,LYPLA1,MIB1,MPDZ,MTOR,MYBPC2,M…	109
	Hematological Disease,Immunological Disease	Lymphoproliferative disorder	1.96e-07		0.046	ACTA2,ADRA1A,AHNAK,ANK3,ANKFN1,ARHGEF28,ARID2,ATRN,AURKB,BIRC6,C1R,CALCRL,CAV2,CCL4,Ccl8,CDC25B,CDC42EP2,CELSR1,CHD8,COL18A1,CSGALNACT2,CSK,DAP,DAPK1,DNAH3,DNAH5,DNAH6,DSP,EFEMP2,ERBB3,ERC1,EXPH5,FAM3B,FASN,FAT1,FZD3,HIPK1,HIPK3,HIVEP1,HSP90AA1,HSPA12A,HUWE1,IFI35,IGFBP4,IGKC,IL10,IL2RB,ITPR1,ITPR2,KAT6A,KCNN3,KIF21A,KLHL24,KMT2C,LAMA3,LAPTM5,LGALS9B,LRRK2,LSM2,LYPLA1,MIB1,MPDZ,MTOR,MYBPC2,MYO5B,…	108
	Cancer,Organismal Injury and Abnormalities	Breast or pancreatic cancer	1.4e-13		0	AAK1,ABCA3,ACSS3,ACTA2,ADAP1,AFDN,AGO4,AHNAK,ALCAM,AMER1,ANKFN1,ANKHD1/ANKHD1-EIF4EBP3,ARFGEF2,ARHGAP31,ARHGAP32,ARHGAP35,ARHGAP5,ARHGEF12,ARHGEF28,ARID2,ARNTL,ATL3,ATP11C,ATP2C1,ATP8A1,ATRN,AURKB,BIRC6,BMPR1A,BMPR2,BPTF,C2CD3,CCDC170,CCL4,CCNG1,CCP110,CDC25B,CDC73,CELSR1,CEP290,CERCAM,CFAP44,CHD8,CLEC10A,CMTM4,CNOT1,COL18A1,CPEB4,CPZ,CRYBG3,CS,DAPK1,DAXX,DCDC2,DIP2C,DIXDC1,DNAH11,DNAH2,DNAH3,DNA…	251
	Cell-To-Cell Signaling and Interaction	Binding of cervical cancer cell lines	9.61e-05		0	CD248,CSK,GRK6,LGALS3BP,PTPN14,SLC12A6	6
	Cancer,Gastrointestinal Disease,Organismal Injury and Abnormalities	Large intestine neoplasm	3.72e-16		-0.022	AAK1,ABCA3,ACBD5,ACSS3,ACTA2,ACTB,ACTC1,ACTG2,ACVR2B,ADAP1,ADRA1A,AFDN,AGO4,AHNAK,ALCAM,ALDH6A1,ALG10,AMER1,ANK3,ANKFN1,ANKHD1/ANKHD1-EIF4EBP3,ANKRD65,AQP3,ARFGEF2,ARFGEF3,ARHGAP31,ARHGAP32,ARHGAP35,ARHGAP5,ARHGEF12,ARHGEF28,ARID2,ARNTL,ASPN,ATL3,ATP11C,ATP13A3,ATP2C1,ATP8A1,ATPSCKMT,ATRN,AURKB,AVPR1A,B4GALT5,BIRC6,BMPR1A,BMPR2,BPTF,BTBD7,C17orf58,C1QTNF6,C1R,C2CD3,CALCRL,CCL4,CCP110,CCSER2,CD248…	390
	Cancer,Gastrointestinal Disease,Organismal Injury and Abnormalities	Colorectal tumor	9.9e-14		-0.056	ABCA3,ACBD5,ACSS3,ACTA2,ACTC1,ADRA1A,AFDN,AHNAK,ALCAM,ALDH6A1,ALG10,AMER1,ANK3,ANKFN1,ANKHD1/ANKHD1-EIF4EBP3,AQP3,ARFGEF3,ARHGAP31,ARHGAP32,ARHGAP35,ARHGAP5,ARHGEF28,ARID2,ASPN,ATL3,ATP11C,ATP13A3,ATP2C1,ATP8A1,ATPSCKMT,ATRN,AURKB,AVPR1A,BIRC6,BMPR1A,BMPR2,BPTF,BTBD7,C1QTNF6,C1R,C2CD3,CCL4,CCP110,CCSER2,CD248,CDC73,CDKL5,CDT1,CELSR1,CEP290,CHD8,CHPT1,CLOCK,CNOT1,COL18A1,CPEB4,CPZ,CRYBG3,CS,CSGALN…	272
	Cancer,Organismal Injury and Abnormalities,Reproductive System Disease	Mammary tumor	6.87e-12		-0.096	AAK1,ACTA2,AFDN,ANKFN1,ARHGAP31,ARHGAP35,ARID2,ARNTL,ATL3,ATP2C1,BIRC6,BMPR1A,BMPR2,BPTF,CCL4,CCNG1,CCP110,CDC25B,CDC73,CDT1,CEP290,CHD8,CLEC10A,CRYBG3,DAPK1,DAXX,DCDC2,DIP2C,DIXDC1,DNAH11,DNAH3,DNAH5,DNAH6,DOCK8,DSP,DUOX1,DYNC2H1,E2F8,EFEMP2,EMILIN1,EML6,ERBB3,ERC1,ESYT1,FAM120C,FASN,FAT1,FHL3,FLI1,FLRT3,FZD3,FZR1,GLG1,GOLGA4,GRK6,GULP1,HERC2,HIPK1,HIPK2,HIVEP1,HSP90AA1,HSPB6,HUWE1,ICE1,IFT172,I…	164
	Hematological System Development and Function,Hematopoiesis,Humoral Immune Response,Lymphoid Tissue Structure and Development,Tissue Morphology	Quantity of transitional B lymphocytes	4.13e-06		-0.113	ARNTL,FLI1,ITPR1,ITPR2,MTOR,SH3BP2,SOX4,TNFSF13B	8
	Cancer,Organismal Injury and Abnormalities	Nonhematologic malignant neoplasm	1.62e-20		-0.124	AAK1,ABCA3,ACBD5,ACSS3,ACTA2,ACTB,ACTC1,ACTG2,ACVR2B,ADAP1,ADRA1A,AFDN,AGO4,AGPAT4,AHNAK,AIF1L,ALCAM,ALDH6A1,ALG10,AMER1,ANK3,ANKFN1,ANKHD1/ANKHD1-EIF4EBP3,ANKRD65,AQP3,ARFGEF2,ARFGEF3,ARHGAP31,ARHGAP32,ARHGAP35,ARHGAP5,ARHGEF12,ARHGEF28,ARID2,ARNTL,ASPN,ATL3,ATP11C,ATP13A3,ATP2C1,ATP8A1,ATPSCKMT,ATRN,AURKB,AVPR1A,B4GALT5,BIRC6,BMPR1A,BMPR2,BPTF,BTBD7,C17orf58,C1GALT1,C1QTNF6,C1R,C2CD3,C4orf33,C9…	472
	Cancer,Organismal Injury and Abnormalities	Malignant genitourinary solid tumor	1.98e-21		-0.128	AAK1,ABCA3,ACSS3,ACTA2,ACTB,ACTC1,ACTG2,ADRA1A,AFDN,AGO4,AGPAT4,AHNAK,ALCAM,ALG10,AMER1,ANK3,ANKFN1,ANKHD1/ANKHD1-EIF4EBP3,ARFGEF2,ARFGEF3,ARHGAP31,ARHGAP32,ARHGAP35,ARHGAP5,ARHGEF12,ARHGEF28,ARID2,ARNTL,ASPN,ATL3,ATP11C,ATP13A3,ATP2C1,ATP8A1,ATRN,AURKB,AVPR1A,BIRC6,BMPR1A,BMPR2,BPTF,BTBD7,C1R,C2CD3,CALCRL,CCL4,CCNG1,CCP110,CCSER2,CD248,CDC25B,CDC73,CDKL5,CDT1,CELSR1,CEP290,CERCAM,CFAP44,CHAF1B,C…	380
	Cancer,Organismal Injury and Abnormalities	Genitourinary carcinoma	8.61e-21		-0.128	AAK1,ABCA3,ACSS3,ACTA2,ACTB,ACTC1,ACTG2,ADRA1A,AFDN,AGO4,AGPAT4,AHNAK,ALG10,AMER1,ANK3,ANKFN1,ANKHD1/ANKHD1-EIF4EBP3,ARFGEF2,ARFGEF3,ARHGAP31,ARHGAP32,ARHGAP35,ARHGAP5,ARHGEF12,ARHGEF28,ARID2,ARNTL,ASPN,ATL3,ATP11C,ATP13A3,ATP2C1,ATP8A1,ATRN,AURKB,AVPR1A,BIRC6,BMPR2,BPTF,BTBD7,C2CD3,CALCRL,CCL4,CCNG1,CCP110,CCSER2,CD248,CDC25B,CDC73,CDKL5,CDT1,CELSR1,CEP290,CERCAM,CFAP44,CHAF1B,CHD8,CHML,CLEC10A,…	365
	Cancer,Organismal Injury and Abnormalities	Connective tissue tumor	2.18e-06		-0.131	ABCA3,ACTA2,ADAP1,ADRA1A,AMER1,ARID2,ASPN,ATP2C1,AURKB,BPTF,BTBD7,CDC73,CHAF1B,COL18A1,CPZ,CTDNEP1,DAPK1,DNAH3,DNAH5,DNAH6,DYNC2H1,EML6,ERBB3,FASN,FAT1,FKBP10,FLI1,FMR1,GPR176,HERC2,HIF1AN,HIPK2,HSP90AA1,HUWE1,ICE1,IFI35,IL2RB,ITPR1,KCNN3,KIF1B,KMT2C,LAMA3,LGALS3BP,LGMN,MEGF9,MPDZ,MTOR,MYO5C,NBAS,NCOA2,NCOR1,NEXMIF,NOTCH2,NR3C1,PARP10,PARP3,PCMTD1,PHIP,PTCH1,QKI,RARA,RB1,RB1CC1,SLAIN2,SPATA18,SPG…	80
	Cancer,Endocrine System Disorders,Organismal Injury and Abnormalities,Reproductive System Disease	Gonadal tumor	7.74e-09		-0.152	ABCA3,AGO4,AHNAK,ALCAM,ARHGAP32,ARHGAP35,ARHGAP5,ARHGEF12,ARHGEF28,ARID2,ATP8A1,ATRN,AURKB,BMPR1A,C2CD3,CCL4,CEP290,CERCAM,CMTM4,CNOT1,COL18A1,CPEB4,CS,DNAH11,DNAH2,DNAH3,DNAH5,DOCK8,DOCK9,DYNC2H1,E2F8,EML6,ERBB3,FAM126B,FAM83B,FAT1,FLOT1,FZD3,FZR1,GLG1,GOLGB1,HERC2,HIVEP1,HIVEP2,HLA-E,HSP90AA1,HYDIN,IFT172,IGFBP4,IL10,IRS1,KCNN3,KIF16B,KMT2C,LAPTM5,LGALS9B,LMTK2,LONRF3,LRRK2,MAP3K13,MMUT,MS4A4A,…	111
	Cardiovascular System Development and Function	Vasoconstriction of blood vessel	0.000119		-0.174	ACTA2,ADRA1A,ARHGEF12,ARNTL,AVPR1A,BMPR2,IL10,NOS1,PTAFR,PTGER4,SMTN	11
	Cellular Movement	Cell movement of blood cells	0.000104		-0.176	ACTB,ALCAM,AQP3,ATRN,BMPR1A,BMPR2,C1GALT1,C1QTNF6,CCL4,CLEC10A,CSK,DOCK8,EDIL3,FASN,FLOT1,Foxp1,GLG1,GRK6,GRN,IGKC,IL10,JAML,LGALS9B,LGMN,LILRB3,LITAF,LRRK2,Ly6a (includes others),MIB1,MS4A4A,MTOR,NDST1,NOS1,NOX4,NR3C1,Pde4d,PFN1,PLCE1,PPARA,PRKCA,PTAFR,PTGER4,RASSF5,RB1,RB1CC1,RORA,RORC,SGPP1,SPN,STK4,TLR5,TNFRSF1B,TNFSF13B,VAMP7,VASP,YES1	56
	Cancer,Dermatological Diseases and Conditions,Organismal Injury and Abnormalities	Skin tumor	4.39e-16		-0.227	AAK1,ABCA3,ACBD5,ACSS3,ACTB,ACTC1,ADAP1,ADRA1A,AFDN,AGO4,AGPAT4,AHNAK,ALCAM,ALDH6A1,ALG10,AMER1,ANK3,ANKFN1,ANKHD1/ANKHD1-EIF4EBP3,AQP3,ARFGEF2,ARFGEF3,ARHGAP31,ARHGAP32,ARHGAP35,ARHGAP5,ARHGEF12,ARHGEF28,ARID2,ARNTL,ATP11C,ATP13A3,ATP2C1,ATP8A1,ATRN,AURKB,BIRC6,BMPR2,BPTF,BTBD7,C1GALT1,C1R,C2CD3,C4orf33,CALCRL,CCDC170,CD248,CD300LD,CDC25B,CDC73,CDKL5,CDT1,CELSR1,CEP290,CERCAM,CFAP44,CHAF1B,CHD8,…	351
	Cancer,Organismal Injury and Abnormalities	Non-melanoma solid tumor	1.45e-19		-0.238	AAK1,ABCA3,ACBD5,ACSS3,ACTA2,ACTB,ACTC1,ACTG2,ACVR2B,ADAP1,ADRA1A,AFDN,AGO4,AGPAT4,AHNAK,AIF1L,ALCAM,ALDH6A1,ALG10,AMER1,ANK3,ANKFN1,ANKHD1/ANKHD1-EIF4EBP3,ANKRD65,AQP3,ARFGEF2,ARFGEF3,ARHGAP31,ARHGAP32,ARHGAP35,ARHGAP5,ARHGEF12,ARHGEF28,ARID2,ARNTL,ASPN,ATL3,ATP11C,ATP13A3,ATP2C1,ATP8A1,ATPSCKMT,ATRN,AURKB,AVPR1A,B4GALT5,BIRC6,BMPR1A,BMPR2,BPTF,BTBD7,C17orf58,C1GALT1,C1QTNF6,C1R,C2CD3,C9orf116,C…	470
	Cancer,Hematological Disease,Immunological Disease,Organismal Injury and Abnormalities	Tumorigenesis of lymphocytes	5.54e-08		-0.24	ADRA1A,AHNAK,ANKFN1,ARHGEF28,ARID2,ATRN,AURKB,BIRC6,C1R,CALCRL,CAV2,CCL4,Ccl8,CDC25B,CDC42EP2,CELSR1,CHD8,COL18A1,CSGALNACT2,CSK,DAP,DAPK1,DNAH3,DNAH5,DNAH6,DSP,EFEMP2,ERBB3,ERC1,EXPH5,FAM3B,FASN,FAT1,FZD3,HIPK1,HIPK3,HIVEP1,HSP90AA1,HSPA12A,HUWE1,IFI35,IGFBP4,IGKC,IL10,IL2RB,ITPR1,ITPR2,KAT6A,KCNN3,KIF21A,KLHL24,KMT2C,LAMA3,LAPTM5,LGALS9B,LRRK2,LSM2,LYPLA1,MIB1,MPDZ,MTOR,MYBPC2,MYO5B,NCOA2,NCOR1…	105
	Cancer,Hematological Disease,Immunological Disease,Organismal Injury and Abnormalities	Lymphocytic cancer	2.74e-07		-0.24	ADRA1A,AHNAK,ANK3,ANKFN1,ARHGEF28,ARID2,ATRN,AURKB,BIRC6,C1R,CALCRL,CAV2,CCL4,Ccl8,CDC25B,CDC42EP2,CELSR1,CHD8,COL18A1,CSGALNACT2,CSK,DAP,DAPK1,DNAH3,DNAH5,DNAH6,DSP,EFEMP2,ERBB3,ERC1,EXPH5,FAM3B,FASN,FAT1,FZD3,HIPK1,HIPK3,HIVEP1,HSP90AA1,HSPA12A,HUWE1,IFI35,IGFBP4,IGKC,IL10,IL2RB,ITPR1,ITPR2,KAT6A,KCNN3,KIF21A,KLHL24,KMT2C,LAMA3,LAPTM5,LGALS9B,LRRK2,LSM2,LYPLA1,MIB1,MPDZ,MTOR,MYBPC2,MYO5B,NCOA2,…	107
	Cancer,Hematological Disease,Immunological Disease,Organismal Injury and Abnormalities	Neoplasia of leukocytes	2.87e-07		-0.24	ADRA1A,AHNAK,ANK3,ANKFN1,ARHGEF28,ARID2,ATRN,AURKB,BIRC6,C1R,CALCRL,CAV2,CCL4,Ccl8,CDC25B,CDC42EP2,CELSR1,CHD8,COL18A1,CSGALNACT2,CSK,DAP,DAPK1,DNAH3,DNAH5,DNAH6,DSP,EFEMP2,ERBB3,ERC1,EXPH5,FAM3B,FASN,FAT1,FZD3,HIPK1,HIPK3,HIVEP1,HSP90AA1,HSPA12A,HUWE1,IFI35,IGFBP4,IGKC,IL10,IL2RB,ITPR1,ITPR2,KAT6A,KCNN3,KIF21A,KLHL24,KMT2C,LAMA3,LAPTM5,LGALS9B,LRRK2,LSM2,LYPLA1,MIB1,MPDZ,MTOR,MYBPC2,MYO5B,NCOA2,…	107
	Cancer,Hematological Disease,Organismal Injury and Abnormalities	Lymphocytic neoplasm	2.97e-07		-0.24	ADRA1A,AHNAK,ANK3,ANKFN1,ARHGEF28,ARID2,ATRN,AURKB,BIRC6,C1R,CALCRL,CAV2,CCL4,Ccl8,CDC25B,CDC42EP2,CELSR1,CHD8,COL18A1,CSGALNACT2,CSK,DAP,DAPK1,DNAH3,DNAH5,DNAH6,DSP,EFEMP2,ERBB3,ERC1,EXPH5,FAM3B,FASN,FAT1,FZD3,HIPK1,HIPK3,HIVEP1,HSP90AA1,HSPA12A,HUWE1,IFI35,IGFBP4,IGKC,IL10,IL2RB,ITPR1,ITPR2,KAT6A,KCNN3,KIF21A,KLHL24,KMT2C,LAMA3,LAPTM5,LGALS9B,LRRK2,LSM2,LYPLA1,MIB1,MPDZ,MTOR,MYBPC2,MYO5B,NCOA2,…	107
	Cancer,Hematological Disease,Organismal Injury and Abnormalities	Hematologic cancer of cells	3.27e-07		-0.24	ADRA1A,AHNAK,ANK3,ANKFN1,ARHGEF28,ARID2,ATRN,AURKB,BIRC6,C1R,CALCRL,CAV2,CCL4,CDC25B,CDC42EP2,CELSR1,CHD8,COL18A1,CSK,DAPK1,DNAH3,DNAH5,DNAH6,DSP,EFEMP2,ERBB3,ERC1,EXPH5,FAM3B,FASN,FAT1,FZD3,HIPK1,HIPK3,HIVEP1,HSP90AA1,HSPA12A,HUWE1,IFI35,IGFBP4,IGKC,IL10,IL2RB,ITPR1,ITPR2,KAT6A,KCNN3,KIF21A,KLHL24,KMT2C,LAMA3,LAPTM5,LGALS9B,LRRK2,LSM2,LYPLA1,MIB1,MPDZ,MTOR,MYBPC2,MYO5B,NCOA2,NCOR1,NEXMIF,NOS1,NO…	101
	Cancer,Hematological Disease,Immunological Disease,Organismal Injury and Abnormalities	Lymphoma	2.29e-05		-0.24	ADRA1A,AHNAK,ANKFN1,ARHGEF28,ARID2,ATRN,AURKB,BIRC6,C1R,CALCRL,CAV2,CDC25B,CHD8,COL18A1,DAPK1,DNAH5,DNAH6,DSP,EFEMP2,ERBB3,ERC1,FASN,FAT1,HIPK1,HIPK3,HSP90AA1,HSPA12A,HUWE1,IFI35,IGFBP4,IGKC,IL10,IL2RB,ITPR1,ITPR2,KAT6A,KCNN3,KIF21A,KLHL24,KMT2C,LAMA3,LAPTM5,LSM2,MIB1,MPDZ,MTOR,MYO5B,NCOA2,NCOR1,NOS1,NOTCH2,NR3C1,OTUD7B,PAG1,PDZD2,PRKCA,PTPN13,PTPRZ1,RALGAPB,RARA,RASSF5,RB1,RORC,SORL1,SP4,SPN,SPT…	77
	Cardiovascular Disease,Organismal Injury and Abnormalities	Abnormality of heart ventricle	3.58e-05		-0.251	ACTC1,ADRA1A,ATP2C1,BMPR2,COL18A1,DSP,ERBB3,Foxp1,HSPB6,IL10,MBNL1,MIB1,MTOR,NOS1,NR3C1,PBX1,PLCE1,PRDM16,PRKCA,PTGER4,RARA,RB1CC1,SMTN,SOX4,SPTBN1,STK4,TEAD1,TNFRSF1B,UTRN	29
	Tissue Morphology	Quantity of stem cells	4.95e-05		-0.28	ARNTL,ATP11C,CSK,FLI1,FZR1,HIVEP2,IGKC,IL10,IL2RB,ITPR1,ITPR2,KAT6A,LAMA3,LGMN,LILRB3,Ly6a (includes others),MTOR,NR2C2,NR3C1,PAG1,PBX1,PRDM16,QKI,RASSF5,RB1,RORC,SH3BP2,SLC12A2,SOX4,STK4,TACC3,TNFSF13B,VASP	33
	Cell Death and Survival,Organismal Injury and Abnormalities	Necrosis of epithelial tissue	5.35e-05		-0.283	AAK1,AMER1,BMPR2,CCL4,COL18A1,CYGB,DAXX,E2F8,EDIL3,EFEMP2,ERBB3,FASN,HIF1AN,HIPK1,HIPK2,IL10,IRS1,KIF3A,MAPKAPK3,MIB1,MTOR,NCOA1,NCOA2,NDST1,NR3C1,PPARA,PRKCA,PTAFR,PTCH1,RASSF5,RB1,RB1CC1,SPTBN1,STK4,TGFB1I1,TMX1,TNFRSF1B,TP53INP1,YES1	39
	Cellular Movement,Immune Cell Trafficking	Leukocyte migration	0.000149		-0.306	ACTB,ALCAM,AQP3,ATRN,BMPR1A,BMPR2,C1GALT1,C1QTNF6,CCL4,CLEC10A,CSK,DOCK8,EDIL3,FASN,FLOT1,Foxp1,GLG1,GRK6,GRN,IGKC,IL10,JAML,LGALS9B,LGMN,LILRB3,LITAF,LRRK2,Ly6a (includes others),MIB1,MS4A4A,MTOR,NDST1,NOS1,NOX4,NR3C1,Pde4d,PFN1,PLCE1,PPARA,PRKCA,PTAFR,PTGER4,RASSF5,RB1,RB1CC1,RORA,RORC,SGPP1,SPN,STK4,TLR5,TNFRSF1B,TNFSF13B,VASP,YES1	55
	Cancer,Organismal Injury and Abnormalities	Benign solid tumor	7.61e-07		-0.321	ACTA2,ACTC1,ALCAM,AMER1,ARFGEF2,ATP2C1,ATRN,AURKB,BPTF,CALCRL,CDC73,COL18A1,DAPK1,DAXX,ERBB3,FKBP10,GLG1,HNMT,HUWE1,IFITM3,IRAG1,KAT6A,KCNN3,KIF1B,KMT2C,LDLRAD4,MEGF9,MFAP3L,MTOR,NOTCH2,NR2C2,NR3C1,NRIP1,OLFM1,PAG1,PBRM1,PLCE1,PPARA,PRKCA,PTCH1,PTGER4,PTPN13,RARA,RB1,RORA,RORC,RPE,RREB1,SLC12A2,SLC5A3,SNX30,SOX4,SPTBN1,TNFRSF1B,TNFSF13B,TP53INP1,UBE3A,UTRN,ZYX	59
	Cancer,Organismal Injury and Abnormalities,Respiratory Disease	Lung cancer	3.1e-14		-0.326	ACTA2,ACTB,ADAP1,ADRA1A,AFDN,AHNAK,ALCAM,ALG10,AMER1,ANKFN1,ANKHD1/ANKHD1-EIF4EBP3,ARFGEF2,ARHGAP35,ARHGAP5,ARHGEF12,ARHGEF28,ARID2,ATP11C,ATP8A1,ATPSCKMT,ATRN,AURKB,AVPR1A,BIRC6,BMPR2,BPTF,C2CD3,CCP110,CD248,CDC73,CELSR1,CEP290,CERCAM,CFAP44,CHAF1B,CHD8,CHPT1,CLOCK,COL18A1,CPEB4,CPZ,CRYBG3,CTSW,CYGB,DAPK1,DAXX,DIP2C,DIXDC1,DNAH11,DNAH2,DNAH3,DNAH5,DNAH6,DOCK8,DPY19L4,DYNC2H1,E2F8,EDIL3,EML6,EPG5…	228
	Cancer,Gastrointestinal Disease,Hepatic System Disease,Organismal Injury and Abnormalities	Liver carcinoma	5.13e-16		-0.373	ABCA3,ACTB,ACTG2,ADRA1A,AFDN,AGO4,AGPAT4,AHNAK,ALCAM,AMER1,ANK3,ANKFN1,ANKHD1/ANKHD1-EIF4EBP3,ARFGEF2,ARFGEF3,ARHGAP35,ARHGAP5,ARHGEF12,ARHGEF28,ARID2,ARNTL,ASPN,ATL3,ATP11C,ATP8A1,ATRN,AURKB,B4GALT5,BIRC6,BMPR2,BPTF,BTBD7,C1GALT1,C1R,CALCRL,CCNG1,CCP110,CDC25B,CDC73,CDKL5,CELSR1,CEP290,CFAP44,CHD8,CHMP4C,CHTF18,CISH,CNOT1,COL18A1,CPEB4,CRY1,CRYBG3,CSGALNACT2,CTPS1,CYGB,CYTH1,DAXX,DIP2C,DNAH11,DN…	234
	Cancer,Gastrointestinal Disease,Organismal Injury and Abnormalities	Hepatobiliary carcinoma	3.38e-15		-0.373	ABCA3,ACTB,ACTG2,ADRA1A,AFDN,AGO4,AGPAT4,AHNAK,ALCAM,ALDH6A1,AMER1,ANK3,ANKFN1,ANKHD1/ANKHD1-EIF4EBP3,ARFGEF2,ARFGEF3,ARHGAP35,ARHGAP5,ARHGEF12,ARHGEF28,ARID2,ARNTL,ASPN,ATL3,ATP11C,ATP8A1,ATRN,AURKB,B4GALT5,BIRC6,BMPR2,BPTF,BTBD7,C1GALT1,C1R,CALCRL,CCNG1,CCP110,CDC25B,CDC73,CDKL5,CELSR1,CEP290,CFAP44,CHD8,CHMP4C,CHTF18,CISH,CNOT1,COL18A1,CPEB4,CRY1,CRYBG3,CS,CSGALNACT2,CTPS1,CYGB,CYTH1,DAXX,DIP2…	244
	Cancer,Organismal Injury and Abnormalities,Respiratory Disease	Respiratory system tumor	1.18e-14		-0.389	ACTA2,ACTB,ADAP1,ADRA1A,AFDN,AHNAK,ALCAM,ALG10,AMER1,ANK3,ANKFN1,ANKHD1/ANKHD1-EIF4EBP3,ARFGEF2,ARFGEF3,ARHGAP31,ARHGAP35,ARHGAP5,ARHGEF12,ARHGEF28,ARID2,ATP11C,ATP8A1,ATPSCKMT,ATRN,AURKB,AVPR1A,BIRC6,BMPR2,BPTF,C2CD3,CCP110,CD248,CDC73,CELSR1,CEP290,CERCAM,CFAP44,CHAF1B,CHD8,CHPT1,CLOCK,COL18A1,CPEB4,CPZ,CRYBG3,CTSW,CYGB,DAPK1,DAXX,DENND11,DIP2C,DIXDC1,DNAH11,DNAH2,DNAH3,DNAH5,DNAH6,DOCK8,DPY19L…	243
	Cancer,Organismal Injury and Abnormalities,Respiratory Disease	Lung tumor	2.83e-14		-0.389	ACTA2,ACTB,ADAP1,ADRA1A,AFDN,AHNAK,ALCAM,ALG10,AMER1,ANKFN1,ANKHD1/ANKHD1-EIF4EBP3,ARFGEF2,ARHGAP35,ARHGAP5,ARHGEF12,ARHGEF28,ARID2,ATP11C,ATP8A1,ATPSCKMT,ATRN,AURKB,AVPR1A,BIRC6,BMPR2,BPTF,C2CD3,CCP110,CD248,CDC73,CELSR1,CEP290,CERCAM,CFAP44,CHAF1B,CHD8,CHPT1,CLOCK,COL18A1,CPEB4,CPZ,CRYBG3,CTSW,CYGB,DAPK1,DAXX,DIP2C,DIXDC1,DNAH11,DNAH2,DNAH3,DNAH5,DNAH6,DOCK8,DPY19L4,DYNC2H1,E2F8,EDIL3,EML6,EPG5…	230
	Cancer,Organismal Injury and Abnormalities	Growth of tumor	6.7e-07		-0.418	AFDN,ALCAM,ARHGAP31,BMPR2,C1GALT1,CD248,COL18A1,CYGB,DAPK1,EFEMP2,ERBB3,FASN,FZR1,GRK6,GRN,HIF1AN,HSP90AA1,HUWE1,IFITM3,IL10,IRS1,JCAD,KIF3A,LAMA3,LITAF,LRRK2,Ly6a (includes others),MAPKAPK3,MIER1,MSI2,MTOR,NCOA1,NCOA2,NDST1,NOTCH2,NOX4,NR2C2,PKP4,PLCE1,PRKCA,PTAFR,PTCH1,PTGER4,PTPN13,QKI,RARA,RASSF8,RB1,RB1CC1,RORA,RORC,SOX4,SP1,SPN,ST13,STK4,TACC3,TEAD1,TMX1,TNFRSF1B,TNFSF13B,USP9X,YES1	63
	Cardiovascular Disease,Organismal Injury and Abnormalities	Abnormality of left ventricle	0.000238		-0.422	ACTC1,ADRA1A,ATP2C1,DSP,IL10,MBNL1,MIB1,MTOR,NOS1,PBX1,PLCE1,PRDM16,PRKCA,PTGER4,RARA,RB1CC1,STK4,TNFRSF1B,UTRN	19
	Cancer,Organismal Injury and Abnormalities	Connective or soft tissue tumor	6.66e-10		-0.438	ABCA3,ACTA2,ACTC1,ADAP1,ADRA1A,AMER1,ARFGEF2,ARID2,ASPN,ATP2C1,ATRN,AURKB,BMPR1A,BPTF,BTBD7,CALCRL,CDC73,CHAF1B,COL18A1,CPZ,CTDNEP1,DAPK1,DNAH3,DNAH5,DNAH6,DYNC2H1,EML6,ERBB3,FASN,FAT1,FKBP10,FLI1,FMR1,GPR176,HERC2,HIF1AN,HIPK2,HNMT,HSP90AA1,HUWE1,ICE1,IFI35,IL2RB,IRAG1,ITPR1,KCNN3,KIF1B,KMT2C,LAMA3,LDLRAD4,LGALS3BP,LGMN,MEGF9,MFAP3L,MPDZ,MTOR,MYO5C,NBAS,NCOA2,NCOR1,NEXMIF,NOTCH2,NR3C1,OLFM1,PARP…	100
	Cancer,Organismal Injury and Abnormalities	Abdominal adenocarcinoma	1.34e-16		-0.466	AAK1,ABCA3,ACBD5,ACSS3,ACTA2,ACTB,ACTC1,ACTG2,ACVR2B,ADAP1,ADRA1A,AFDN,AGO4,AGPAT4,AHNAK,ALCAM,ALDH6A1,ALG10,AMER1,ANK3,ANKFN1,ANKHD1/ANKHD1-EIF4EBP3,ANKRD65,ARFGEF2,ARFGEF3,ARHGAP31,ARHGAP32,ARHGAP35,ARHGAP5,ARHGEF12,ARHGEF28,ARID2,ARNTL,ASPN,ATL3,ATP11C,ATP13A3,ATP2C1,ATP8A1,ATPSCKMT,ATRN,AURKB,AVPR1A,B4GALT5,BIRC6,BMPR1A,BMPR2,BPTF,BTBD7,C17orf58,C1GALT1,C1QTNF6,C1R,C2CD3,CALCRL,CCDC170,CCL4,C…	422
	Cancer,Organismal Injury and Abnormalities,Reproductive System Disease	Male genital neoplasm	8.06e-12		-0.471	AAK1,ABCA3,ACTA2,ACTC1,ADRA1A,AGPAT4,AHNAK,ALG10,AMER1,ANK3,ANKFN1,ANKHD1/ANKHD1-EIF4EBP3,ARFGEF2,ARFGEF3,ARHGAP31,ARHGAP35,ARHGAP5,ARID2,ASPN,ATL3,ATP11C,AURKB,BIRC6,BMPR1A,BMPR2,BPTF,C1R,C2CD3,CALCRL,CCSER2,CELSR1,CEP290,CFAP44,CHAF1B,CHD8,CMTM4,CNOT1,COL18A1,CRYBG3,CYTH1,DENND11,DIP2C,DNAH11,DNAH2,DNAH3,DNAH5,DNAH6,DOCK8,DPY19L4,DSP,DUOX1,DYNC2H1,EDIL3,EMILIN1,EML6,EPG5,ERBB3,ERC1,EXPH5,FAM3B,…	197
	Cell Death and Survival,Organismal Injury and Abnormalities	Apoptosis of epithelial cells	0.000352		-0.495	CCL4,CYGB,DAXX,E2F8,ERBB3,HIPK2,IL10,KIF3A,MAPKAPK3,MTOR,NCOA1,NR3C1,PPARA,PRKCA,PTAFR,RB1,RB1CC1,SPTBN1,STK4,TNFRSF1B,YES1	21
	Hematological System Development and Function,Hematopoiesis,Tissue Morphology	Quantity of hematopoietic progenitor cells	0.000129		-0.502	ARNTL,ATP11C,CSK,FLI1,FZR1,HIVEP2,IGKC,IL10,IL2RB,ITPR1,ITPR2,KAT6A,LAMA3,LGMN,LILRB3,Ly6a (includes others),MTOR,NR2C2,NR3C1,PAG1,PBX1,RASSF5,RB1,RORC,SH3BP2,SOX4,STK4,TACC3,TNFSF13B,VASP	30
	Developmental Disorder,Organismal Injury and Abnormalities,Renal and Urological Disease	Congenital anomalies of kidney and urinary tract	0.000108		-0.508	ACTA2,ACVR2B,AMER1,ARHGAP35,C2CD3,CAV2,CEP290,CYGB,DBP,EFEMP2,FAT1,IFT172,KIAA0556,LIN7C,MTOR,NOTCH2,NRIP1,OLFM1,PBX1,RARA,RPGRIP1L,TAGLN,WNK1	23
	Cancer,Gastrointestinal Disease,Hepatic System Disease,Organismal Injury and Abnormalities	Liver cancer	3.41e-15		-0.512	ABCA3,ACTB,ACTG2,ADRA1A,AFDN,AGO4,AGPAT4,AHNAK,ALCAM,AMER1,ANK3,ANKFN1,ANKHD1/ANKHD1-EIF4EBP3,ARFGEF2,ARFGEF3,ARHGAP35,ARHGAP5,ARHGEF12,ARHGEF28,ARID2,ARNTL,ASPN,ATL3,ATP11C,ATP8A1,ATRN,AURKB,B4GALT5,BIRC6,BMPR2,BPTF,BTBD7,C1GALT1,C1R,CALCRL,CCNG1,CCP110,CDC25B,CDC73,CDKL5,CELSR1,CEP290,CFAP44,CHD8,CHMP4C,CHTF18,CISH,CNOT1,COL18A1,CPEB4,CRY1,CRYBG3,CSGALNACT2,CTPS1,CYGB,CYTH1,DAXX,DIP2C,DNAH11,DN…	237
	Cancer,Gastrointestinal Disease,Hepatic System Disease,Organismal Injury and Abnormalities	Hepatobiliary system cancer	1.65e-14		-0.512	ABCA3,ACTB,ACTG2,ADRA1A,AFDN,AGO4,AGPAT4,AHNAK,ALCAM,ALDH6A1,AMER1,ANK3,ANKFN1,ANKHD1/ANKHD1-EIF4EBP3,ARFGEF2,ARFGEF3,ARHGAP35,ARHGAP5,ARHGEF12,ARHGEF28,ARID2,ARNTL,ASPN,ATL3,ATP11C,ATP8A1,ATRN,AURKB,B4GALT5,BIRC6,BMPR2,BPTF,BTBD7,C1GALT1,C1R,CALCRL,CCNG1,CCP110,CDC25B,CDC73,CDKL5,CELSR1,CEP290,CFAP44,CHD8,CHMP4C,CHTF18,CISH,CNOT1,COL18A1,CPEB4,CRY1,CRYBG3,CS,CSGALNACT2,CTPS1,CYGB,CYTH1,DAXX,DIP2…	247
	Post-Translational Modification	Phosphorylation of protein	4.97e-07		-0.514	AAK1,ACVR2B,AURKB,BIRC6,BMPR1A,BMPR2,CCL4,CDC25B,CDKL5,CRY1,CSK,DAPK1,DAXX,EDIL3,FLOT1,FMR1,GRK6,HIPK1,HIPK2,HIPK3,HSP90AA1,IRS1,LILRB3,LMTK2,LRRK2,MAK,MAP3K13,MAP3K9,MTOR,NEK1,PAG1,PANK3,PHIP,PRKCA,PSAP,PTGER4,PTPN13,PTPN14,RARA,RB1CC1,RORC,SPN,STK4,UHMK1,WNK1,WNT9B,YES1	47
	Cell Death and Survival	Apoptosis	1.17e-06		-0.516	ACACA,ACTC1,ACVR2B,ADRA1A,AGO4,ALCAM,AMER1,Anp32b,AQP3,ARHGAP35,ARHGEF12,ATP11C,ATP2C1,AURKB,B4GALT5,BIRC6,BMPR1A,BMPR2,C1GALT1,CALCRL,CCL4,CCNG1,CDC25B,CDC73,CHD8,CHTF18,COL18A1,CPEB4,CS,CSK,CYGB,DAP,DAPK1,DAXX,DOCK8,DSP,E2F8,EDIL3,EEA1,EFEMP2,ERBB3,ERC1,FASN,FBLIM1,FLI1,FMR1,Foxp1,FZR1,GRN,HIF1AN,HIPK1,HIPK2,HIPK3,HSP90AA1,HSPB6,HUWE1,IFI16,IGFBP4,IGHG1,IL10,IL2RB,IRS1,ITPR1,ITPR2,KIF1B,KIF3A,L…	136
	Cardiovascular Disease,Organismal Injury and Abnormalities	Dysfunction of heart	5.76e-05		-0.539	ACTC1,ADRA1A,DSP,IL10,MBNL1,MIB1,MTOR,NOS1,NOX4,NR3C1,PBX1,PLCE1,PPARA,PRDM16,PRKCA,PTGER4,RB1CC1,STK4,UTRN	19
	Dermatological Diseases and Conditions,Organismal Injury and Abnormalities	Skin lesion	5.44e-16		-0.544	AAK1,ABCA3,ACBD5,ACSS3,ACTB,ACTC1,ADAP1,ADRA1A,AFDN,AGO4,AGPAT4,AHNAK,ALCAM,ALDH6A1,ALG10,AMER1,ANK3,ANKFN1,ANKHD1/ANKHD1-EIF4EBP3,AQP3,ARFGEF2,ARFGEF3,ARHGAP31,ARHGAP32,ARHGAP35,ARHGAP5,ARHGEF12,ARHGEF28,ARID2,ARNTL,ATP11C,ATP13A3,ATP2C1,ATP8A1,ATRN,AURKB,BIRC6,BMPR2,BPTF,BTBD7,C1GALT1,C1R,C2CD3,C4orf33,CALCRL,CCDC170,CD248,CD300LD,CDC25B,CDC73,CDKL5,CDT1,CELSR1,CEP290,CERCAM,CFAP44,CHAF1B,CHD8,…	352
	Organismal Development	Growth of vessel	0.000206		-0.547	BMPR1A,BMPR2,CALCRL,COL18A1,FAT1,IGFBP4,IL10,IRS1,NCOA1,NOS1,NOTCH2,NOX4,PPARA,PTGER4,RB1,SP1,STK4,SYNE2,TNFRSF1B	19
	Cancer,Organismal Injury and Abnormalities	Abdominal carcinoma	5.41e-18		-0.555	AAK1,ABCA3,ACBD5,ACSS3,ACTA2,ACTB,ACTC1,ACTG2,ACVR2B,ADAP1,ADRA1A,AFDN,AGO4,AGPAT4,AHNAK,ALCAM,ALDH6A1,ALG10,AMER1,ANK3,ANKFN1,ANKHD1/ANKHD1-EIF4EBP3,ANKRD65,ARFGEF2,ARFGEF3,ARHGAP31,ARHGAP32,ARHGAP35,ARHGAP5,ARHGEF12,ARHGEF28,ARID2,ARNTL,ASPN,ATL3,ATP11C,ATP13A3,ATP2C1,ATP8A1,ATPSCKMT,ATRN,AURKB,AVPR1A,B4GALT5,BIRC6,BMPR1A,BMPR2,BPTF,BTBD7,C17orf58,C1GALT1,C1QTNF6,C1R,C2CD3,C9orf116,CALCRL,CCDC1…	441
	Developmental Disorder,Gastrointestinal Disease,Organismal Injury and Abnormalities	Congenital anomaly of gastrointestinal tract	1.41e-06		-0.555	Anp32b,BMPR1A,BPTF,C2CD3,CCP110,CNOT1,ERC1,FBXL3,IFT172,KAT6A,MED13L,MTOR,MYO5B,NDST1,PBX1,PTCH1,RARA,RB1,RPGRIP1L,SOX4,STAG2,TACC3,WNT9B	23
	Connective Tissue Disorders,Developmental Disorder,Gastrointestinal Disease,Organismal Injury and Abnormalities,Skeletal and Muscular Disorders	Orofacial dysmorphism	2.11e-06		-0.555	Anp32b,BMPR1A,BPTF,C2CD3,CCP110,CNOT1,ERC1,FBXL3,IFT172,KAT6A,MED13L,MTOR,NDST1,PBX1,PTCH1,RARA,RB1,RPGRIP1L,SOX4,STAG2,TACC3,WNT9B	22
	Cancer,Organismal Injury and Abnormalities	Abdominal neoplasm	1.73e-15		-0.557	AAK1,ABCA3,ACBD5,ACSS3,ACTA2,ACTB,ACTC1,ACTG2,ACVR2B,ADAP1,ADRA1A,AFDN,AGO4,AGPAT4,AHNAK,ALCAM,ALDH6A1,ALG10,AMER1,ANK3,ANKFN1,ANKHD1/ANKHD1-EIF4EBP3,ANKRD65,AQP3,ARFGEF2,ARFGEF3,ARHGAP31,ARHGAP32,ARHGAP35,ARHGAP5,ARHGEF12,ARHGEF28,ARID2,ARNTL,ASPN,ATL3,ATP11C,ATP13A3,ATP2C1,ATP8A1,ATPSCKMT,ATRN,AURKB,AVPR1A,B4GALT5,BIRC6,BMPR1A,BMPR2,BPTF,BTBD7,C17orf58,C1GALT1,C1QTNF6,C1R,C2CD3,C9orf116,CALCRL,…	447
	Cancer,Endocrine System Disorders,Organismal Injury and Abnormalities	Endocrine gland tumor	5.36e-20		-0.624	AAK1,ABCA3,ACBD5,ACSS3,ACTA2,ACTG2,ACVR2B,ADAP1,ADRA1A,AFDN,AGPAT4,AHNAK,AIF1L,ALCAM,ALDH6A1,ALG10,AMER1,ANK3,ANKFN1,ANKHD1/ANKHD1-EIF4EBP3,ANKRD65,ARFGEF2,ARFGEF3,ARHGAP31,ARHGAP32,ARHGAP5,ARHGEF12,ARHGEF28,ARID2,ARNTL,ASPN,ATL3,ATP11C,ATP13A3,ATP2C1,ATP8A1,ATPSCKMT,ATRN,AVPR1A,B4GALT5,BIRC6,BMPR1A,BMPR2,BPTF,BTBD7,C1GALT1,C1QTNF6,C2CD3,C9orf116,CALCRL,CCDC170,CCNG1,CCP110,CCSER2,CD248,CDC25B,CD…	407
	Cancer,Organismal Injury and Abnormalities	Abdominal cancer	5.49e-16		-0.63	AAK1,ABCA3,ACBD5,ACSS3,ACTA2,ACTB,ACTC1,ACTG2,ACVR2B,ADAP1,ADRA1A,AFDN,AGO4,AGPAT4,AHNAK,ALCAM,ALDH6A1,ALG10,AMER1,ANK3,ANKFN1,ANKHD1/ANKHD1-EIF4EBP3,ANKRD65,AQP3,ARFGEF2,ARFGEF3,ARHGAP31,ARHGAP32,ARHGAP35,ARHGAP5,ARHGEF12,ARHGEF28,ARID2,ARNTL,ASPN,ATL3,ATP11C,ATP13A3,ATP2C1,ATP8A1,ATPSCKMT,ATRN,AURKB,AVPR1A,B4GALT5,BIRC6,BMPR1A,BMPR2,BPTF,BTBD7,C17orf58,C1GALT1,C1QTNF6,C1R,C2CD3,C9orf116,CALCRL,…	445
	Lipid Metabolism,Molecular Transport,Small Molecule Biochemistry	Quantity of steroid	0.000297		-0.722	Akap9,Anp32b,ARNTL,AVPR1A,CLOCK,CRY1,EDIL3,FASN,FLOT1,HIF1AN,IL10,IRS1,KIF13B,KMT2C,LPGAT1,LRRK2,MECP2,NCOA1,NR2C2,NR3C1,PPARA,PRKAR2B,PRKCA,PSAP,RORA,SLC12A2,SLC23A2,SORT1,TLR5,UHMK1	30
	Organismal Injury and Abnormalities,Renal and Urological Disease	Renal lesion	2.71e-09		-0.728	ACTB,AFDN,AHNAK,AMER1,ANKHD1/ANKHD1-EIF4EBP3,ARFGEF3,ARHGAP35,ARHGAP5,ARID2,ATP13A3,AURKB,CALCRL,CCL4,CFAP44,CNOT1,DAPK1,DCAF17,DNAH6,DNAJB9,DOCK8,E2F8,EDIL3,ERBB3,ESYT1,FAT1,FHL3,HERC2,HSP90AA1,HSPB6,IFI16,IFITM3,IL10,IL2RB,IRS1,KIF1B,KIF21A,KIF3A,KLHL28,KLHL7,KMT2C,LGALS9B,LGMN,LILRB3,LIN7C,LMTK2,LRRK2,MAP3K9,MAST4,MTOR,MYBPC2,NCOA1,NCOR1,NOTCH2,NRIP1,OMD,PAG1,PBRM1,PCMTD1,PDPR,PHF3,PKP4,PRKCA,…	90
	Cell Death and Survival	Neuronal cell death	0.00027		-0.746	ATP2C1,CCL4,CDC25B,CPEB4,DAPK1,DAXX,ERBB3,FMR1,FZR1,GRN,HIPK2,IL10,IRF9,ITPR1,ITPR2,KIF1B,LGMN,LILRB3,LRRK2,MAP3K9,MECP2,MIB1,MTOR,NOS1,NOX4,NR1D1,NR3C1,PRKCA,PTCH1,PTPRZ1,RARA,RASSF5,RB1,SORL1,SORT1,SOX4,SP1,STK4,TMEM106B,TNFRSF1B,UBE2V2	41
	Cancer,Gastrointestinal Disease,Organismal Injury and Abnormalities	Digestive system cancer	1.52e-15		-0.747	AAK1,ABCA3,ACBD5,ACSS3,ACTA2,ACTB,ACTC1,ACTG2,ACVR2B,ADAP1,ADRA1A,AFDN,AGO4,AGPAT4,AHNAK,ALCAM,ALDH6A1,ALG10,AMER1,ANK3,ANKFN1,ANKHD1/ANKHD1-EIF4EBP3,ANKRD65,AQP3,ARFGEF2,ARFGEF3,ARHGAP31,ARHGAP32,ARHGAP35,ARHGAP5,ARHGEF12,ARHGEF28,ARID2,ARNTL,ASPN,ATL3,ATP11C,ATP13A3,ATP2C1,ATP8A1,ATPSCKMT,ATRN,AURKB,AVPR1A,B4GALT5,BIRC6,BMPR1A,BMPR2,BPTF,BTBD7,C17orf58,C1GALT1,C1QTNF6,C1R,C2CD3,C9orf116,CALCRL,…	427
	Developmental Disorder,Organismal Injury and Abnormalities	Congenital malformation of genitourinary system	0.000165		-0.747	ACTA2,ACVR2B,AMER1,ARHGAP35,ATP2C1,C2CD3,CAV2,CEP290,CYGB,DBP,EFEMP2,FAT1,IFT172,KIAA0556,LIN7C,MECP2,MTOR,NCOA1,NOTCH2,NRIP1,OLFM1,PBX1,RARA,RB1,RPGRIP1L,TAGLN,WNK1,WNT9B	28
	Organismal Development	Growth of vessel component	0.000108		-0.757	BMPR1A,BMPR2,CALCRL,FAT1,IGFBP4,IL10,IRS1,NCOA1,NOX4,PPARA,RB1,SP1,SYNE2,TNFRSF1B	14
	Cancer,Neurological Disease,Organismal Injury and Abnormalities	Glioma	4.14e-14		-0.765	AAK1,ABCA3,ACBD5,ACSS3,ACTA2,ACTB,ACVR2B,ADRA1A,AFDN,AGO4,AHNAK,ALCAM,ALG10,AMER1,ANK3,ANKHD1/ANKHD1-EIF4EBP3,ANKRD65,AQP3,ARFGEF2,ARFGEF3,ARHGAP31,ARHGAP32,ARHGAP35,ARHGAP5,ARHGEF28,ARID2,ARNTL,ATP11C,ATP13A3,ATP2C1,ATP8A1,ATRN,B4GALT5,BIRC6,BMPR1A,BMPR2,BPTF,BTBD7,C1R,C2CD3,CCP110,CCSER2,CD248,CDC42EP2,CDC73,CDKL5,CDT1,CELSR1,CEP290,CERCAM,CHAF1B,CHD8,CHML,CHMP4C,CHTF18,CISH,CLEC10A,CLOCK,CMTM4…	310
	Cellular Movement,Hematological System Development and Function,Immune Cell Trafficking	Cell movement of leukocytes	7.63e-05		-0.77	ACTB,ALCAM,AQP3,ATRN,BMPR1A,BMPR2,C1GALT1,C1QTNF6,CCL4,CSK,DOCK8,EDIL3,FASN,FLOT1,Foxp1,GRK6,GRN,IL10,JAML,LGALS9B,LGMN,LILRB3,LITAF,LRRK2,Ly6a (includes others),MIB1,MS4A4A,MTOR,NDST1,NOS1,NOX4,NR3C1,Pde4d,PFN1,PLCE1,PPARA,PRKCA,PTGER4,RASSF5,RB1,RB1CC1,RORA,RORC,SGPP1,SPN,STK4,TNFRSF1B,TNFSF13B,VASP	49
	Cellular Assembly and Organization	Quantity of vesicles	0.000206		-0.788	ABCA3,ATP2C1,FMR1,GRN,HIPK2,KIF1B,LITAF,LRRK2,MECP2,STON2	10
	Nutritional Disease	Weight loss	0.000221		-0.825	ARNTL,BMPR1A,CLOCK,CRY1,HSPA4L,IGHG1,IL10,IL2RB,ITPR2,MECP2,NCOA2,NCOR1,NOX4,PBX1,PPARA,PSAP,RORC,TREX1,YES1	19
	Cardiovascular Disease,Organismal Injury and Abnormalities	Fibrosis of heart	7.42e-05		-0.829	ACTC1,BMPR1A,DSP,IL10,KCNE2,MBNL1,NOS1,NOX4,PPARA,PPP1CB,PTGER4,SPTAN1,STK4,TEAD1,TNFRSF1B,TREX1,UTRN	17
	Cancer,Organismal Injury and Abnormalities	Squamous-cell carcinoma	5.86e-10		-0.882	ACSS3,ACTA2,ACTB,ACTC1,ADRA1A,AFDN,AHNAK,ALCAM,AMER1,ANK3,ANKFN1,ANKHD1/ANKHD1-EIF4EBP3,ARFGEF3,ARHGAP31,ARHGAP35,ARHGAP5,ARHGEF12,ARID2,ASPN,ATP13A3,ATP2C1,AVPR1A,BIRC6,BMPR1A,BPTF,BTBD7,C1GALT1,C2CD3,CCSER2,CD248,CDKL5,CHAF1B,CHD8,CHMP4C,CHTF18,CMTM4,CNOT1,COL18A1,CPZ,CTPS1,DENND11,DIP2C,DNAH11,DNAH2,DNAH3,DNAH5,DNAH6,DOCK8,DOCK9,DPY19L4,DSP,DYNC2H1,E2F8,EDIL3,EMILIN1,EML6,EPG5,ERBB3,ESYT1,FAM8…	193
	Cancer,Organismal Injury and Abnormalities,Reproductive System Disease	Genital tumor	3.49e-21		-0.886	AAK1,ABCA3,ACTA2,ACTB,ACTC1,ACTG2,ADRA1A,AFDN,AGO4,AGPAT4,AHNAK,ALCAM,ALG10,AMER1,ANK3,ANKFN1,ANKHD1/ANKHD1-EIF4EBP3,ARFGEF2,ARFGEF3,ARHGAP31,ARHGAP32,ARHGAP35,ARHGAP5,ARHGEF12,ARHGEF28,ARID2,ARNTL,ASPN,ATL3,ATP11C,ATP13A3,ATP2C1,ATP8A1,ATRN,AURKB,AVPR1A,BIRC6,BMPR1A,BMPR2,BPTF,C1R,C2CD3,CALCRL,CCL4,CCSER2,CDC25B,CDC73,CDKL5,CELSR1,CEP290,CERCAM,CFAP44,CHAF1B,CHD8,CHML,CMTM4,CNOT1,COL18A1,CPEB4,C…	344
	Cancer,Organismal Injury and Abnormalities	Cancer of head	4.48e-16		-0.925	ACBD5,ACSS3,ACTA2,ACTB,ACTC1,ACVR2B,ADRA1A,AFDN,AGO4,AHNAK,AMER1,ANK3,ANKFN1,ANKHD1/ANKHD1-EIF4EBP3,ANKRD65,AQP3,ARFGEF3,ARHGAP31,ARHGAP35,ARHGAP5,ARHGEF28,ARID2,ASPN,ATP11C,ATP13A3,ATP2C1,ATP8A1,ATRN,AVPR1A,BIRC6,BPTF,BTBD7,C1R,C2CD3,CDC73,CDKL5,CELSR1,CHTF18,CLEC10A,CLOCK,CNOT1,CPZ,CRY1,CRYBG3,CSK,CTDNEP1,CTPS1,DCAF17,DNAH11,DNAH2,DNAH3,DNAH5,DNAH6,DOCK9,DPY19L4,DRAM2,DSP,DUOX1,DYNC2H1,EDIL3,EE…	193
	Organismal Injury and Abnormalities	Benign lesion	3.3e-07		-0.949	ACTA2,ACTC1,ADRA1A,AHNAK,ALCAM,AMER1,ARFGEF2,ATP2C1,ATRN,AURKB,BPTF,CALCRL,CDC25B,CDC73,COL18A1,DAPK1,DAXX,ERBB3,FKBP10,GLG1,HNMT,HUWE1,IFITM3,IL10,IRAG1,KAT6A,KCNN3,KIF1B,KIF3A,KMT2C,LAMA3,LDLRAD4,LGMN,MEGF9,MFAP3L,MMUT,MTOR,NOTCH2,NR2C2,NR3C1,NRIP1,OLFM1,PAG1,PBRM1,PLCE1,PPARA,PRKCA,PTCH1,PTGER4,PTPN13,RARA,RB1,RORA,RORC,RPE,RREB1,SLC11A1,SLC12A2,SLC5A3,SNX30,SOX4,SPTBN1,TNFRSF1B,TNFSF13B,TP53I…	68
	Cancer,Cellular Development,Cellular Growth and Proliferation,Organismal Injury and Abnormalities,Tumor Morphology	Proliferation of carcinoma cells	7.06e-05		-0.97	GRN,IL10,IRS1,LAMA3,MTOR,PLCE1,PTPN13,YES1	8
	Cancer,Organismal Injury and Abnormalities	Extracranial solid tumor	1.06e-17		-0.998	AAK1,ABCA3,ACBD5,ACSS3,ACTA2,ACTB,ACTC1,ACTG2,ACVR2B,ADAP1,ADRA1A,AFDN,AGO4,AGPAT4,AHNAK,AIF1L,ALCAM,ALDH6A1,ALG10,AMER1,ANK3,ANKFN1,ANKHD1/ANKHD1-EIF4EBP3,ANKRD65,AQP3,ARFGEF2,ARFGEF3,ARHGAP31,ARHGAP32,ARHGAP35,ARHGAP5,ARHGEF12,ARHGEF28,ARID2,ARNTL,ASPN,ATL3,ATP11C,ATP13A3,ATP2C1,ATP8A1,ATPSCKMT,ATRN,AURKB,AVPR1A,B4GALT5,BIRC6,BMPR1A,BMPR2,BPTF,BTBD7,C17orf58,C1GALT1,C1QTNF6,C1R,C2CD3,C4orf33,C9…	472
	Cell Death and Survival	Necrosis	2.52e-07		-1	AAK1,ABCA3,ACACA,ACTB,ACTC1,ACVR2B,ADRA1A,ALCAM,AMER1,ATP2C1,AURKB,B4GALT5,BIRC6,BMPR1A,BMPR2,C1GALT1,CALCRL,CCL4,CCNG1,CCP110,CD300LD,CDC25B,CDC73,CDT1,CELSR1,CISH,CLEC10A,CLOCK,COL18A1,CPEB4,CS,CSK,CYGB,DAPK1,DAXX,DOCK8,DPP8,DSP,E2F8,EDIL3,EEA1,EFEMP2,EPG5,ERBB3,FASN,FLI1,FMR1,Foxp1,FZR1,GRK6,GRN,GULP1,HIF1AN,HIPK1,HIPK2,HSP90AA1,HSPB6,HUWE1,IFI16,IGFBP4,IGHG1,IL10,IL2RB,IRF9,IRS1,ITPR1,ITPR2,K…	141
	Cancer,Gastrointestinal Disease,Organismal Injury and Abnormalities	Pancreatobiliary tumor	2.49e-09		-1.067	AAK1,ABCA3,ACBD5,ACSS3,ADAP1,AGO4,AGPAT4,AHNAK,ALCAM,ALDH6A1,ALG10,AMER1,ANK3,ANKHD1/ANKHD1-EIF4EBP3,ARFGEF2,ARHGAP32,ARHGAP35,ARHGAP5,ARHGEF12,ARID2,ARNTL,ASPN,ATP11C,ATP2C1,ATP8A1,BIRC6,BMPR1A,BPTF,CCDC170,CCL4,CDC25B,CDC73,CELSR1,CFAP44,CHD8,CNOT1,COL18A1,CPZ,CS,DAPK1,DAXX,DIP2C,DNAH11,DNAH2,DNAH3,DNAH5,DNAH6,DOCK8,DRAM2,DUOX1,DYNC2H1,EDIL3,EFEMP2,EML6,EPG5,ERBB3,FAM120C,FAM3B,FAM83B,FASN,FAT1…	163
	Cancer,Endocrine System Disorders,Gastrointestinal Disease,Organismal Injury and Abnormalities	Pancreatic tumor	5.81e-09		-1.067	AAK1,ABCA3,ACBD5,ACSS3,ADAP1,AGO4,AHNAK,ALCAM,ALG10,AMER1,ANKHD1/ANKHD1-EIF4EBP3,ARFGEF2,ARHGAP32,ARHGAP35,ARHGAP5,ARHGEF12,ARID2,ARNTL,ASPN,ATP11C,ATP2C1,ATP8A1,BIRC6,BMPR1A,CCDC170,CCL4,CDC25B,CDC73,CELSR1,CFAP44,CHD8,CNOT1,COL18A1,CPZ,DAPK1,DAXX,DIP2C,DNAH11,DNAH2,DNAH3,DNAH5,DNAH6,DRAM2,DUOX1,EDIL3,EFEMP2,EML6,ERBB3,FAM120C,FAM3B,FAM83B,FASN,FAT1,FKBP10,FLRT3,FMR1,FZD3,GLG1,GOLGB1,HERC2,HIVEP…	142
	Cancer,Organismal Injury and Abnormalities	Head and neck tumor	7.75e-22		-1.102	AAK1,ABCA3,ACBD5,ACSS3,ACTA2,ACTB,ACTC1,ACTG2,ACVR2B,ADAP1,ADRA1A,AFDN,AGO4,AGPAT4,AHNAK,AIF1L,ALCAM,ALDH6A1,ALG10,AMER1,ANK3,ANKFN1,ANKHD1/ANKHD1-EIF4EBP3,ANKRD65,AQP3,ARFGEF2,ARFGEF3,ARHGAP31,ARHGAP32,ARHGAP35,ARHGAP5,ARHGEF12,ARHGEF28,ARID2,ARNTL,ASPN,ATL3,ATP11C,ATP13A3,ATP2C1,ATP8A1,ATRN,AVPR1A,B4GALT5,BIRC6,BMPR1A,BMPR2,BPTF,BTBD7,C1GALT1,C1QTNF6,C1R,C2CD3,C9orf116,CALCRL,CCDC170,CCNG1,CCP1…	439
	Cancer,Organismal Injury and Abnormalities	Genitourinary tumor	5.18e-22		-1.105	AAK1,ABCA3,ACSS3,ACTA2,ACTB,ACTC1,ACTG2,ADRA1A,AFDN,AGO4,AGPAT4,AHNAK,ALCAM,ALG10,AMER1,ANK3,ANKFN1,ANKHD1/ANKHD1-EIF4EBP3,ARFGEF2,ARFGEF3,ARHGAP31,ARHGAP32,ARHGAP35,ARHGAP5,ARHGEF12,ARHGEF28,ARID2,ARNTL,ASPN,ATL3,ATP11C,ATP13A3,ATP2C1,ATP8A1,ATRN,AURKB,AVPR1A,BIRC6,BMPR1A,BMPR2,BPTF,BTBD7,C1R,C2CD3,CALCRL,CCL4,CCNG1,CCP110,CCSER2,CD248,CDC25B,CDC73,CDKL5,CDT1,CELSR1,CEP290,CERCAM,CFAP44,CHAF1B,C…	385
	Cancer,Endocrine System Disorders,Organismal Injury and Abnormalities	Nonpituitary endocrine tumor	9.34e-18		-1.128	AAK1,ABCA3,ACBD5,ACSS3,ACTA2,ACTG2,ACVR2B,ADAP1,ADRA1A,AFDN,AGPAT4,AHNAK,AIF1L,ALCAM,ALDH6A1,ALG10,AMER1,ANK3,ANKFN1,ANKHD1/ANKHD1-EIF4EBP3,ANKRD65,ARFGEF2,ARFGEF3,ARHGAP31,ARHGAP32,ARHGAP5,ARHGEF12,ARHGEF28,ARID2,ARNTL,ASPN,ATL3,ATP11C,ATP13A3,ATP2C1,ATP8A1,ATRN,B4GALT5,BIRC6,BMPR1A,BMPR2,BPTF,BTBD7,C1GALT1,C1QTNF6,C2CD3,C9orf116,CALCRL,CCDC170,CCNG1,CCP110,CCSER2,CD248,CDC25B,CDC73,CDKL5,CDT1,C…	391
	Cancer,Organismal Injury and Abnormalities,Reproductive System Disease	Development of genital tumor	2.94e-22		-1.131	AAK1,ABCA3,ACTB,ACTC1,ACTG2,ADRA1A,AFDN,AGPAT4,AHNAK,ALG10,AMER1,ANK3,ANKHD1/ANKHD1-EIF4EBP3,ARFGEF2,ARFGEF3,ARHGAP31,ARHGAP32,ARHGAP35,ARHGAP5,ARHGEF12,ARHGEF28,ARID2,ARNTL,ASPN,ATL3,ATP11C,ATP13A3,ATP2C1,ATP8A1,ATRN,AURKB,AVPR1A,BIRC6,BMPR1A,BMPR2,CALCRL,CCL4,CDC73,CDKL5,CELSR1,CEP290,CERCAM,CFAP44,CHAF1B,CHD8,CHML,CMTM4,CNOT1,COL18A1,CPEB4,CPZ,CRY1,CRYBG3,CS,CSGALNACT2,CTDNEP1,CTPS1,DAPK1,DBP,…	292
	Cell Death and Survival	Activation-induced cell death of T-cell hybrid cells	0.000184		-1.131	IRS1,RORC,SPN,TNFRSF1B	4
	Cancer,Organismal Injury and Abnormalities	Malignant solid organ tumor	1.02e-16		-1.218	AAK1,ABCA3,ACBD5,ACSS3,ACTB,ACTC1,ADAP1,ADRA1A,AFDN,AGO4,AGPAT4,AHNAK,ALCAM,ALDH6A1,ALG10,AMER1,ANK3,ANKFN1,ANKHD1/ANKHD1-EIF4EBP3,AQP3,ARFGEF2,ARFGEF3,ARHGAP31,ARHGAP32,ARHGAP35,ARHGAP5,ARHGEF12,ARHGEF28,ARID2,ARNTL,ASPN,ATP11C,ATP13A3,ATP2C1,ATP8A1,ATRN,AURKB,BIRC6,BMPR2,BPTF,BTBD7,C1GALT1,C1R,C2CD3,C4orf33,CALCRL,CCDC170,CD248,CD300LD,CDC25B,CDC73,CDKL5,CDT1,CELSR1,CEP290,CERCAM,CFAP44,CHAF1B,…	355
	Cancer,Organismal Injury and Abnormalities	Head and neck cancer	9.26e-21		-1.227	AAK1,ABCA3,ACBD5,ACSS3,ACTA2,ACTB,ACTC1,ACTG2,ACVR2B,ADAP1,ADRA1A,AFDN,AGO4,AGPAT4,AHNAK,AIF1L,ALCAM,ALDH6A1,ALG10,AMER1,ANK3,ANKFN1,ANKHD1/ANKHD1-EIF4EBP3,ANKRD65,AQP3,ARFGEF2,ARFGEF3,ARHGAP31,ARHGAP32,ARHGAP35,ARHGAP5,ARHGEF12,ARHGEF28,ARID2,ARNTL,ASPN,ATL3,ATP11C,ATP13A3,ATP2C1,ATP8A1,ATRN,AVPR1A,B4GALT5,BIRC6,BMPR1A,BMPR2,BPTF,BTBD7,C1GALT1,C1QTNF6,C1R,C2CD3,C9orf116,CALCRL,CCDC170,CCNG1,CCP1…	419
	Cancer,Organismal Injury and Abnormalities	Pelvic tumor	3.11e-22		-1.236	AAK1,ABCA3,ACBD5,ACSS3,ACTA2,ACTB,ACTC1,ACTG2,ADRA1A,AFDN,AGO4,AGPAT4,AHNAK,ALCAM,ALG10,AMER1,ANK3,ANKFN1,ANKHD1/ANKHD1-EIF4EBP3,ARFGEF2,ARFGEF3,ARHGAP31,ARHGAP32,ARHGAP35,ARHGAP5,ARHGEF12,ARHGEF28,ARID2,ARNTL,ASPN,ATL3,ATP11C,ATP13A3,ATP2C1,ATP8A1,ATPSCKMT,ATRN,AURKB,AVPR1A,BIRC6,BMPR1A,BMPR2,BPTF,BTBD7,C1R,C2CD3,CALCRL,CCL4,CCSER2,CD248,CDC25B,CDC73,CDKL5,CDT1,CELSR1,CEP290,CERCAM,CFAP44,CHAF1B…	359
	Cancer,Organismal Injury and Abnormalities	Cancer of secretory structure	1.39e-21		-1.387	AAK1,ABCA3,ACBD5,ACSS3,ACTA2,ACTC1,ACTG2,ACVR2B,ADAP1,ADRA1A,AFDN,AGO4,AGPAT4,AHNAK,AIF1L,ALCAM,ALDH6A1,ALG10,AMER1,ANK3,ANKFN1,ANKHD1/ANKHD1-EIF4EBP3,ANKRD65,ARFGEF2,ARFGEF3,ARHGAP31,ARHGAP32,ARHGAP35,ARHGAP5,ARHGEF12,ARHGEF28,ARID2,ARNTL,ASPN,ATL3,ATP11C,ATP13A3,ATP2C1,ATP8A1,ATRN,B4GALT5,BIRC6,BMPR1A,BMPR2,BPTF,BTBD7,C1GALT1,C1QTNF6,C1R,C2CD3,C9orf116,CALCRL,CCDC170,CCL4,CCNG1,CCP110,CCSER2,CD…	423
	Cell Cycle,Gene Expression	Binding of DNA	0.000143		-1.421	BMPR1A,CISH,FLI1,Foxp1,HIPK2,HIVEP2,IFI16,IL10,IL2RB,IRF9,MIER1,NCOA1,NCOA2,NCOR1,NOX4,NR2C2,NR3C1,PBX1,PPARA,PRDM16,PRKCA,PTAFR,RARA,RB1,SLC11A1,SP1,SPN,STK4,TAGLN,TEAD1,TNFRSF1B,TNFSF13B	32
	Cancer,Neurological Disease,Organismal Injury and Abnormalities	Central nervous system solid tumor	1.42e-14		-1.499	AAK1,ABCA3,ACBD5,ACSS3,ACTA2,ACTB,ACVR2B,ADRA1A,AFDN,AGO4,AHNAK,ALCAM,ALG10,AMER1,ANK3,ANKHD1/ANKHD1-EIF4EBP3,ANKRD65,AQP3,ARFGEF2,ARFGEF3,ARHGAP31,ARHGAP32,ARHGAP35,ARHGAP5,ARHGEF12,ARHGEF28,ARID2,ARNTL,ATL3,ATP11C,ATP13A3,ATP2C1,ATP8A1,ATRN,B4GALT5,BIRC6,BMPR1A,BMPR2,BPTF,BTBD7,C1R,C2CD3,CCP110,CCSER2,CD248,CDC42EP2,CDC73,CDKL5,CDT1,CELSR1,CEP290,CERCAM,CHAF1B,CHD8,CHML,CHMP4C,CHTF18,CISH,CLEC1…	316
	Cancer,Neurological Disease,Organismal Injury and Abnormalities	Nervous system neoplasm	1.17e-14		-1.515	AAK1,ABCA3,ACBD5,ACSS3,ACTA2,ACTB,ACVR2B,ADRA1A,AFDN,AGO4,AHNAK,ALCAM,ALG10,AMER1,ANK3,ANKHD1/ANKHD1-EIF4EBP3,ANKRD65,AQP3,ARFGEF2,ARFGEF3,ARHGAP31,ARHGAP32,ARHGAP35,ARHGAP5,ARHGEF12,ARHGEF28,ARID2,ARNTL,ATL3,ATP11C,ATP13A3,ATP2C1,ATP8A1,ATRN,B4GALT5,BIRC6,BMPR1A,BMPR2,BPTF,BTBD7,C1R,C2CD3,CCP110,CCSER2,CD248,CDC42EP2,CDC73,CDKL5,CDT1,CELSR1,CEP290,CERCAM,CHAF1B,CHD8,CHML,CHMP4C,CHTF18,CISH,CLEC1…	318
	Cell Cycle	Interaction of DNA	0.000108		-1.566	BMPR1A,CISH,FLI1,Foxp1,HIPK2,HIVEP2,IFI16,IL10,IL2RB,IRF9,MIER1,NCOA1,NCOA2,NCOR1,NOX4,NR2C2,NR3C1,PARP3,PBX1,PPARA,PRDM16,PRKCA,PTAFR,RARA,RB1,SLC11A1,SP1,SPN,STK4,TAGLN,TEAD1,TNFRSF1B,TNFSF13B	33
	Cardiovascular Disease,Developmental Disorder,Hereditary Disorder,Organismal Injury and Abnormalities	Familial congenital heart disease	7.42e-07		-1.669	ACTC1,ACVR2B,ADRA1A,ALG10,CCP110,DSP,Foxp1,KAT6A,KCNE2,MED13L,MNS1,NR1D2,PBX1,PTCH1,RARA,SOX4,STK4	17
	Cardiovascular Disease,Hereditary Disorder,Organismal Injury and Abnormalities	Familial heart disease	3.71e-06		-1.669	ACTC1,ACVR2B,ADRA1A,ALG10,CCP110,DNAH5,DSP,FKTN,Foxp1,HYDIN,IRS1,KAT6A,KCNE2,MED13L,MIB1,MNS1,NR1D2,PBX1,PRDM16,PTCH1,RARA,RORC,SOX4,STK4	24
	Cardiovascular Disease,Hereditary Disorder,Organismal Injury and Abnormalities	Familial cardiovascular disease	2.69e-05		-1.669	ACTA2,ACTC1,ACVR2B,ADRA1A,ALG10,BMPR1A,BMPR2,CCP110,DNAH11,DNAH5,DSP,FKTN,Foxp1,GRN,HYDIN,IRS1,KAT6A,KCNE2,MED13L,MIB1,MNS1,MTOR,NR1D2,NR3C1,PBX1,PPARA,PRDM16,PTCH1,RARA,RORC,SOX4,STK4,TREX1,WNK1	34
	Cardiovascular Disease,Developmental Disorder,Organismal Injury and Abnormalities	Conotruncal heart malformations	0.000314		-1.669	ACVR2B,CCP110,Foxp1,KAT6A,MED13L,PBX1,RARA,SOX4	8
	Cancer,Organismal Injury and Abnormalities	Extraadrenal retroperitoneal tumor	2.94e-11		-1.671	AAK1,ABCA3,ACBD5,ACSS3,ACTB,ADAP1,AFDN,AGO4,AHNAK,ALCAM,ALG10,AMER1,ANKHD1/ANKHD1-EIF4EBP3,ARFGEF2,ARFGEF3,ARHGAP32,ARHGAP35,ARHGAP5,ARHGEF12,ARID2,ARNTL,ASPN,ATP11C,ATP13A3,ATP2C1,ATP8A1,AURKB,BIRC6,BMPR1A,CALCRL,CCDC170,CCL4,CDC25B,CDC73,CELSR1,CFAP44,CHD8,CNOT1,COL18A1,CPZ,DAPK1,DAXX,DCAF17,DIP2C,DNAH11,DNAH2,DNAH3,DNAH5,DNAH6,DNAJB9,DOCK8,DRAM2,DUOX1,E2F8,EDIL3,EFEMP2,EML6,ERBB3,ESYT1,FAM120C…	183
	Developmental Disorder	Hypoplasia of organ	0.000238		-1.95	ACVR2B,AMER1,ARHGAP35,CALCRL,EPG5,ERBB3,FZR1,IGKC,IL10,IL2RB,KAT6A,KIF3A,MTOR,NCOA1,NCOA2,NDST1,PBRM1,PBX1,RARA,RASSF5,RORC,RPGRIP1L,SLC12A6,SOX4,SPTBN1,TACC3,TEAD1,TGFBI,TREX1,WNT9B	30
	Cancer,Neurological Disease,Organismal Injury and Abnormalities	Central nervous system cancer	4.57e-14		-1.986	AAK1,ABCA3,ACBD5,ACSS3,ACTA2,ACTB,ACVR2B,ADRA1A,AFDN,AGO4,AHNAK,ALCAM,ALG10,AMER1,ANK3,ANKHD1/ANKHD1-EIF4EBP3,ANKRD65,AQP3,ARFGEF2,ARFGEF3,ARHGAP31,ARHGAP35,ARHGAP5,ARHGEF28,ARID2,ARNTL,ATL3,ATP11C,ATP13A3,ATP2C1,ATP8A1,ATRN,BIRC6,BMPR1A,BMPR2,BPTF,BTBD7,C1R,C2CD3,CCP110,CCSER2,CD248,CDC42EP2,CDC73,CDKL5,CDT1,CELSR1,CEP290,CERCAM,CHAF1B,CHD8,CHML,CHMP4C,CHTF18,CISH,CLEC10A,CLOCK,CMTM4,COL18A1,CPZ…	309
	Cancer,Organismal Injury and Abnormalities	Malignant neoplasm of retroperitoneum	1.62e-10	Decreased	-2.236	AAK1,ABCA3,ACSS3,ACTB,ADAP1,AFDN,AGO4,AHNAK,ALCAM,AMER1,ANKHD1/ANKHD1-EIF4EBP3,ARFGEF2,ARFGEF3,ARHGAP32,ARHGAP35,ARHGAP5,ARHGEF12,ARID2,ARNTL,ATP11C,ATP13A3,ATP2C1,ATP8A1,AURKB,BIRC6,BMPR1A,CALCRL,CCDC170,CCL4,CDC25B,CDC73,CELSR1,CFAP44,CHD8,CNOT1,COL18A1,CPZ,DAPK1,DCAF17,DIP2C,DNAH11,DNAH2,DNAH3,DNAH5,DNAH6,DNAJB9,DOCK8,DRAM2,DUOX1,E2F8,EDIL3,EFEMP2,ERBB3,ESYT1,FAM120C,FAM3B,FAM83B,FASN,FAT1,FHL…	168
	Developmental Disorder,Neurological Disease,Organismal Injury and Abnormalities	Congenital encephalopathy	8.79e-07	Decreased	-2.615	ACTA2,ADRA1A,ARFGEF2,ARHGAP35,ARID2,ATP2C1,BPTF,C2CD3,CEP290,CNOT1,COL18A1,EPG5,ERBB3,ERC1,FBXL3,FKTN,FLRT3,FMR1,GRN,HIPK1,HIPK2,IFT172,ITPR1,KAT6A,KIAA0556,MECP2,MED13L,MPDZ,MTOR,NDST1,NOS1,PHIP,PSAP,PTCH1,PYGO1,RARA,RPGRIP1L,SLC12A6,SORL1,SOX4,STAG2,TEAD1	42
	Developmental Disorder,Neurological Disease	Congenital neurological disorder	2.53e-06	Decreased	-2.653	ACTA2,ADRA1A,AHNAK,ARFGEF2,ARHGAP35,ARID2,ATP2C1,BPTF,C2CD3,CDKL5,CELSR1,CEP290,CNOT1,COL18A1,DYNC2H1,EPG5,ERBB3,ERC1,FAT1,FBXL3,FKTN,FLRT3,FMR1,GRN,HIPK1,HIPK2,HIVEP2,IFT172,IL10,ITPR1,KAT6A,KIAA0556,KIF21A,KMT2C,MECP2,MED13L,MPDZ,MTOR,NDST1,NOS1,NOTCH2,PHIP,PRKCA,PSAP,PTCH1,PYGO1,RARA,RPGRIP1L,SLC12A6,SORL1,SOX4,STAG2,TEAD1,UBE3A	54
	Cardiovascular Disease,Developmental Disorder,Organismal Injury and Abnormalities	Congenital heart disease	9.73e-09	Decreased	-2.693	ACTC1,ACVR2B,ADRA1A,ALG10,BMPR2,CCP110,CEP290,DNAH11,DNAH5,DSP,DYNC2H1,Foxp1,KAT6A,KCNE2,KIF3A,MED13L,MIB1,MNS1,NDST1,NR1D2,NR3C1,PBX1,PLCE1,PTCH1,RARA,RPGRIP1L,SOX4,STK4,VASP	29
	Connective Tissue Disorders,Developmental Disorder,Neurological Disease,Organismal Injury and Abnormalities,Skeletal and Muscular Disorders	Exencephaly	0.000203	Decreased	-2.764	ARFGEF2,ARHGAP35,ATP2C1,HIPK1,HIPK2,IFT172,PTCH1,PYGO1,RARA,RPGRIP1L,TEAD1	11
	Developmental Disorder,Neurological Disease,Organismal Injury and Abnormalities	Congenital malformation of brain	1.33e-06	Decreased	-2.925	ARFGEF2,ARHGAP35,ARID2,ATP2C1,CEP290,CNOT1,COL18A1,EPG5,ERBB3,ERC1,FKTN,HIPK1,HIPK2,IFT172,ITPR1,MECP2,MPDZ,MTOR,NDST1,PTCH1,PYGO1,RARA,RPGRIP1L,SLC12A6,SOX4,STAG2,TEAD1	27
	Organismal Survival	Perinatal death	0.000136	Decreased	-2.967	ABCA3,ACVR2B,AMER1,Anp32b,ARHGAP35,ARHGAP5,BIRC6,BMPR2,CCP110,CSGALNACT2,EFEMP2,ERBB3,Foxp1,KAT6A,KIF1B,LIN7C,MMUT,NDST1,NR3C1,PBX1,Pde4d,PFN1,PSAP,PTGER4,PYGO1,RARA,RCN3,RPGRIP1L,SLC23A2,SLC5A3,SOX4,SP4,SYNE2,WNT9B,YES1	35
	Developmental Disorder,Organismal Injury and Abnormalities	Midline defect	2.49e-05	Decreased	-3.274	ACVR2B,Anp32b,ARFGEF2,ARHGAP35,ATP2C1,CCP110,CELSR1,Foxp1,HIPK1,HIPK2,IFT172,KAT6A,MED13L,NDST1,PBX1,PTCH1,PYGO1,RARA,RPGRIP1L,SOX4,TEAD1,WNT9B	22
	Developmental Disorder	Growth Failure	6.6e-05	Decreased	-3.39	ACACA,ADRA1A,ARNTL,ATP2C1,BIRC6,BMPR2,BTBD7,CDT1,DAXX,E2F8,EPG5,FLRT3,FZR1,HIPK1,HIPK2,HUWE1,IL10,IRS1,ITPR1,ITPR2,KMT2C,MECP2,MIB1,MMUT,MTOR,NOTCH2,Pde4d,PYGO1,RARA,RB1,SLC12A2,SMTN,STK4,TACC3,TEAD1,TFCP2L1,TGFBI,UBE3A	38
	Developmental Disorder	Growth failure or short stature	1.17e-05	Decreased	-3.502	ACACA,ADRA1A,ARNTL,ATP2C1,BIRC6,BMPR2,BPNT2,BTBD7,C2CD3,CDT1,DAXX,DYNC2H1,E2F8,EPG5,FBXL3,FLRT3,FZR1,HIPK1,HIPK2,HUWE1,IFT172,IL10,IRS1,ITPR1,ITPR2,KCNE2,KMT2C,MECP2,MIB1,MMUT,MTOR,NBAS,NEK1,NOTCH2,Pde4d,PYGO1,RARA,RB1,SLC12A2,SMTN,STK4,TACC3,TEAD1,TFCP2L1,TGFBI,UBE3A	46
	Organismal Survival	Organismal death	1.43e-13	Decreased	-5.388	ABCA3,ACACA,ACTA2,ACTB,ACTC1,ACVR2B,ADRA1A,AFDN,AMER1,ANK3,Anp32b,ARHGAP31,ARHGAP35,ARHGAP5,ARHGEF12,ARNTL,ATP2C1,AURKB,BIRC6,BMPR1A,BMPR2,BPTF,BTBD7,C1GALT1,C1QTNF6,CALCRL,CCNG1,CCP110,CDC73,CELSR1,CHD8,CHTF18,CSGALNACT2,CSK,CTDNEP1,CYGB,DAXX,DNAJB9,DSP,DYNC2H1,E2F8,EFEMP2,EPG5,ERBB3,ERC1,FASN,FAT1,FBLIM1,FKTN,FLI1,FLRT3,Foxp1,FZR1,GRN,HIPK1,HIPK2,HSP90AA1,HSPA4L,HSPB6,HUWE1,IFT172,IGHG1,IL10,IL…	152
	Organismal Survival	Morbidity or mortality	1.63e-13	Decreased	-5.492	ABCA3,ACACA,ACTA2,ACTB,ACTC1,ACVR2B,ADRA1A,AFDN,AMER1,ANK3,Anp32b,ARHGAP31,ARHGAP35,ARHGAP5,ARHGEF12,ARNTL,ATP2C1,AURKB,BIRC6,BMPR1A,BMPR2,BPTF,BTBD7,C1GALT1,C1QTNF6,CALCRL,CCNG1,CCP110,CDC73,CELSR1,CHD8,CHTF18,CSGALNACT2,CSK,CTDNEP1,CYGB,DAXX,DNAJB9,DSP,DYNC2H1,E2F8,EFEMP2,EPG5,ERBB3,ERC1,FASN,FAT1,FBLIM1,FKTN,FLI1,FLRT3,Foxp1,FZR1,GRN,HIPK1,HIPK2,HSP90AA1,HSPA4L,HSPB6,HUWE1,IFT172,IGHG1,IL10,IL…	153

## Sheet: H) Dis and funct >2 z score
All DEGs (n=551)	Categories	Diseases or Functions Annotation	p-value	Predicted Activation State	Activation z-score	Molecules	# Molecules
Analysed by IPA diseases and functions	Infectious Diseases	Viral Infection	2.41e-05	Increased	3.419	ACTA2,ACTB,ACTC1,ADRA1A,AGO4,AHNAK,ARHGAP32,ARHGEF12,ARNTL,ATP2C1,B4GALT5,C1GALT1,C1R,C4orf33,CAV2,CCL4,CCNG1,CCSER2,CDC73,CHMP4C,CLEC10A,CLOCK,CTSW,CYTH1,DAXX,DYNC2H1,EEA1,ERC1,FASN,FBLIM1,FHL3,FLI1,FMR1,GABPB2,GRK6,HIPK1,HIPK3,HLA-E,HSP90AA1,HUWE1,IFI35,IFITM3,IL10,IL2RB,IRF9,ITPR1,KAT6A,KBTBD7,KCNE2,KIF3A,LAPTM5,LGALS3BP,LGALS9B,LIN7C,MAP3K9,MAPKAPK3,MMUT,MPDZ,MS4A4A,MTOR,MYO5B,MZT1,NECAP2,NR3…	90
All diseases and functions with z score >2	Infectious Diseases	Infection by RNA virus	1.37e-05	Increased	3.232	ACTA2,ACTB,ADRA1A,AHNAK,ARHGAP32,ARHGEF12,ATP2C1,B4GALT5,C1GALT1,C1R,C4orf33,CAV2,CCL4,CLOCK,DYNC2H1,EEA1,ERC1,FBLIM1,FHL3,FMR1,GABPB2,HLA-E,HUWE1,IFI35,IFITM3,IL10,IL2RB,KAT6A,KBTBD7,KCNE2,KIF3A,LAPTM5,LGALS3BP,LIN7C,MAP3K9,MAPKAPK3,MMUT,MPDZ,MTOR,NR3C1,OSBPL6,PANK3,PFN1,PHACTR2,PHF3,PPARA,PRKCA,PTAFR,RARA,RB1,RB1CC1,RREB1,SPTAN1,SPTBN1,THOC2,TMTC1,TMX1,TNFRSF1B,TNFSF13B,WNK1,ZYX	61
	Organismal Development	Size of body	2.74e-05	Increased	3.18	ACTC1,AHNAK,Anp32b,ARHGAP35,ARHGAP5,ARHGEF28,ARNTL,ATRN,CCP110,CEP290,CHTF18,CSGALNACT2,E2F8,EPG5,ERBB3,GLG1,GRN,HIF1AN,HIVEP2,IGFBP4,IL10,IRS1,ITPR2,JCAD,KCNA2,LAMA3,LGMN,LIN7C,MBNL1,MECP2,MMUT,NCOA2,NCOR1,NOS1,NR2C2,PBX1,Pde4d,PRKAR2B,PSAP,PTCH1,RB1,SLC12A2,SLC12A6,SLC5A3,SP4,SPTBN1,TGFBI,UBE3A,YES1,ZNF385A	50
	Cellular Development,Cellular Growth and Proliferation,Nervous System Development and Function,Tissue Development	Development of neurons	5.83e-08	Increased	2.601	ACTB,ADAP1,AFDN,ANK3,ARHGAP32,ARHGAP35,ARHGAP5,ARHGEF28,ATRN,B4GALT5,CDKL5,CELSR1,CPEB4,DCDC2,DIXDC1,ERBB3,FASN,FLOT1,FLRT3,FMR1,GRN,HIPK2,HIVEP2,HSP90AA1,ITPR1,KIF13B,KIF3A,LRRK2,LYPLA1,MECP2,MPP5,MTOR,MYO5B,NOS1,NR1D1,PFN1,PKP4,PPARA,PRKCA,PTPRZ1,RAPH1,RB1,RORC,RPGRIP1L,SLC12A2,SOX4,SP4,SPTBN1,SPTBN2,THOC2,TMEM106B,TNFRSF1B,UBE2V2,UBE3A,UHMK1,UTRN,VAMP7,VASP	58
	Gene Expression	Transcription	3.56e-08	Increased	2.545	ACTA2,ACVR2B,AFDN,ANK3,ARID2,ARNTL,ATP2C1,AURKB,BMPR1A,BMPR2,BPTF,C9orf116,CDC25B,CDC73,CEP290,CHD8,CISH,CLOCK,CNOT1,CRY1,DAP,DAXX,DBP,DIXDC1,DNAJA4,E2F8,EMILIN1,ERBB3,FLI1,FMR1,Foxp1,GABPB2,GRN,HIPK1,HIPK2,HIPK3,HIVEP1,HIVEP2,IFI16,IFT172,IL10,IRF9,IRS1,KAT6A,Kat6b,KIF1B,KMT2C,LGALS9B,LGMN,LITAF,LRRK2,MAPKAPK3,MATR3,MECP2,MED13,MIER1,MTOR,NCOA1,NCOA2,NCOR1,NOS1,NOTCH2,NR1D1,NR1D2,NR2C2,NR3C1,NRI…	117				Annotations associated with tissue repair
	Cellular Assembly and Organization,Cellular Function and Maintenance	Organization of cytoplasm	1.68e-13	Increased	2.48	ACACA,ACTB,ADAP1,AFDN,AHNAK,Akap9,ANK3,ARFGEF2,ARHGAP32,ARHGAP35,ARHGAP5,ARHGEF28,ATL3,ATP2C1,ATRN,AURKB,B4GALT5,C2CD3,CAV2,CCDC170,CCP110,CDC25B,CDC42EP2,CDKL5,CELSR1,CEP290,CHMP4C,CPEB4,CSK,DAPK1,DCDC2,DIXDC1,DNAH5,DSP,DYNC2H1,ERC1,FAM161A,FASN,FAT1,FHL3,FLOT1,FLRT3,FMR1,GOLGA4,GOLGB1,GRN,HIVEP2,HSP90AA1,IFT172,IL10,ITPR1,KIF13B,KIF21A,KIF27,KIF3A,KIF5B,KLHL24,LRRK2,LYPLA1,Macf1,MAP3K13,MECP2,M…	110				Annotations associated with virus infection
	Hematological System Development and Function,Humoral Immune Response,Lymphoid Tissue Structure and Development,Tissue Morphology	Quantity of B lymphocytes	4.31e-05	Increased	2.411	ARNTL,ATP11C,AVPR1A,C1QTNF6,DOCK8,FLI1,Foxp1,IGKC,IL10,IL2RB,ITPR1,ITPR2,KAT6A,LILRB3,MTOR,NOTCH2,PBX1,RARA,RASSF5,RORC,SH3BP2,SLA,SOX4,SPN,STK4,TGFBI,TNFSF13B	27				Annotations associated with adaptive immunity
	Cellular Growth and Proliferation	Outgrowth of cells	6.89e-05	Increased	2.393	ARHGAP32,ARHGAP5,BMPR1A,CELSR1,EEA1,FZD3,GRN,HSP90AA1,IL10,KIF1B,KIF3A,LAMA3,LRRK2,MECP2,MIB1,MTOR,NEXMIF,PKP4,PSAP,PTPRZ1,RAPH1,SLC12A2,SNX12,SPTBN1,TNFSF13B,TTLL7,UBE2V2,UBE3A,VAMP7	29
	Cellular Assembly and Organization,Cellular Function and Maintenance	Organization of cytoskeleton	5.84e-14	Increased	2.392	ACACA,ACTB,ADAP1,AFDN,AHNAK,Akap9,ANK3,ARHGAP32,ARHGAP35,ARHGAP5,ARHGEF28,ATP2C1,ATRN,AURKB,B4GALT5,C2CD3,CCDC170,CCP110,CDC25B,CDC42EP2,CDKL5,CELSR1,CEP290,CHMP4C,CPEB4,CSK,DAPK1,DCDC2,DIXDC1,DNAH5,DSP,DYNC2H1,ERC1,FAM161A,FASN,FAT1,FHL3,FLOT1,FLRT3,FMR1,GOLGA4,GRN,HIVEP2,HSP90AA1,IFT172,IL10,ITPR1,KIF13B,KIF21A,KIF27,KIF3A,KIF5B,KLHL24,LRRK2,LYPLA1,Macf1,MAP3K13,MECP2,MNS1,MPP5,MTOR,MYO5B,NEK1,…	104
[truncated: 9 more rows]

## Sheet: I) Cytoscape UP n=401
Up DEGs (n=401) analysed by Cytoscape	term id	# background genes	# genes	category	chart color	description	FDR value	genes	network.SUID	nodes.SUID	PMID	term name	year
[truncated: 789 more rows]

[truncated: 3 more sheets: J) Cytoscape DOWN n=150, K) Gene ontology UP n=401, L) Gene ontology DOWN n=150]
