# Supplementary material for: ACE2-lentiviral transduction enables mouse SARS-CoV-2 infection and mapping of receptor interactions
Source: PLoS Pathog. 2021 Jul 2;17(7):e1009723. doi: 10.1371/journal.ppat.1009723 (PMC8282004; doi:10.1371/journal.ppat.1009723)
Supplement: S3 Dataset — (XLSX) [file ppat.1009723.s013.xlsx]

## Sheet: A) Setup
		Experimental setup
		C57BL/6J or IFNAR-/- mice lung harvested at day 2 post-infection
		All mice have hACE2 transduced by lentivirus
		DEGs criteria q<0.05
		DEGs n=192

## Sheet: B) All genes
Ensembl	GeneID	logFC	logCPM	F	PValue	FDR	IFNAR-/- mouse 1	IFNAR-/- mouse 2	IFNAR-/- mouse 3	WT mouse 1	WT mouse 2	WT mouse 3
ENSMUSG00000000001.4	Gnai3	0.00204	6.97641	0.000804384	0.977543	1	2743	2947	2672	2718	3035	2985
ENSMUSG00000000003.15	Pbsn	0	-3.49827	0	1	1	0	0	0	0	0	0
ENSMUSG00000000028.15	Cdc45	-0.432601	2.07643	3.1916	0.083134	1	64	82	73	69	128	112
ENSMUSG00000000031.16	H19	-3.287	1.36037	13.5305	0.00129848	0.180812	16	37	23	31	38	716
ENSMUSG00000000037.17	Scml2	0.466418	-0.240313	1.54552	0.222488	1	19	26	20	18	13	18
ENSMUSG00000000049.11	Apoh	0.317217	-2.70385	0.108014	0.744477	1	3	1	2	0	1	4
ENSMUSG00000000056.7	Narf	0.189781	4.4301	4.73178	0.0368164	0.906559	489	555	475	497	465	429
ENSMUSG00000000058.6	Cav2	0.28578	8.35549	8.15865	0.00733186	0.441836	7938	8475	7257	6531	6069	7721
ENSMUSG00000000078.7	Klf6	-0.168118	7.6963	2.86712	0.0997519	1	4429	4831	4224	4939	5150	5763
ENSMUSG00000000085.16	Scmh1	0.021308	5.53717	0.0690133	0.794399	1	1089	1176	1055	1197	1120	1105
ENSMUSG00000000088.7	Cox5a	-0.180359	5.63145	1.70965	0.201372	1	1018.74	1005.67	971.82	1143.91	1187.71	1227.67
ENSMUSG00000000093.6	Tbx2	0.448754	8.08888	15.752	0.000363755	0.0796824	8314	7995	7229	6343	5580	6138
ENSMUSG00000000094.12	Tbx4	0.337753	6.60819	9.81017	0.00360712	0.319339	2688	2976	2567	2504	2049	2257
ENSMUSG00000000103.12	Zfy2	0	-3.49827	0	1	1	0	0	0	0	0	0
ENSMUSG00000000120.6	Ngfr	-0.871167	1.41322	10.5307	0.00267675	0.263029	34	38	33	63	73	65
ENSMUSG00000000125.5	Wnt3	-2.3239	-2.43286	4.42519	0.0430531	0.964606	1	1	0	7	4	1
ENSMUSG00000000126.11	Wnt9a	0.309064	3.56328	6.21457	0.0178192	0.665997	310	351	296	290	218	300
ENSMUSG00000000127.15	Fer	-0.047086	3.87571	0.244331	0.624344	1	307	355	323	337	390	337
ENSMUSG00000000131.15	Xpo6	-0.0281379	6.12932	0.159664	0.69202	1	1619	1755	1485	1595	1735	1849
ENSMUSG00000000134.17	Tfe3	-0.152117	5.89178	3.63657	0.0651891	1	1303	1426	1144	1581	1524	1384
ENSMUSG00000000142.15	Axin2	0.191006	5.32538	2.87284	0.0994276	1	1073	1109.99	954	1052.97	858	963
ENSMUSG00000000148.17	Brat1	0.0290871	4.84681	0.100883	0.752757	1	652	788	612	719	710	667
ENSMUSG00000000149.10	Gna12	-0.00635804	7.04061	0.00618983	0.937762	1	2844.49	3297.73	2994.48	3316.77	3062.8	3224.59
ENSMUSG00000000154.16	Slc22a18	0.0693411	2.91525	0.114992	0.736712	1	172	165	197	185	158	193
ENSMUSG00000000157.16	Itgb2l	-0.0398622	0.531429	0.0120979	0.913078	1	37	41	16	40	30	30
ENSMUSG00000000159.16	Igsf5	0.0718253	4.22246	0.324624	0.57267	1	401.58	482.39	431.85	436	428	445.45
ENSMUSG00000000167.14	Pih1d2	-0.107534	2.76117	0.369238	0.547546	1	147	155.28	122	166	146.32	165
ENSMUSG00000000168.9	Dlat	0.020582	5.23802	0.0833829	0.774556	1	830	915	780	928	772	903
ENSMUSG00000000171.5	Sdhd	-0.0562098	6.3308	0.232088	0.633211	1	1716	1855	1712	1959	1840	1953
ENSMUSG00000000182.9	Fgf23	-1.62578	-1.86248	1.62663	0.214143	1	1	4	1	0	13	7
ENSMUSG00000000183.6	Fgf6	0	-3.47585	0	1	1	0	0	0	0	0	0
ENSMUSG00000000184.12	Ccnd2	-0.261564	7.32924	9.18131	0.00470502	0.362663	3269.13	3370	3115.71	3823.81	4395.89	4019.27
ENSMUSG00000000194.13	Gpr107	-0.0574427	6.36298	0.833715	0.36777	1	1863	2051	1689	2037	2026	2025
ENSMUSG00000000197.8	Nalcn	0.16924	-0.928599	0.166823	0.685568	1	8	12	6	6	8	10
ENSMUSG00000000202.9	Btbd17	-0.951558	-0.773723	5.47851	0.0253933	0.78257	8	10	11	12	31	16
ENSMUSG00000000204.16	Slfn4	-3.2268	3.53963	32.2358	1.00108e-05	0.00616452	82.04	55.77	57.33	467.8	617	837.87
ENSMUSG00000000214.11	Th	-1.80834	-3.45391	1.226	0.284289	1	0	0	0	0	0	1
ENSMUSG00000000215.11	Ins2	0	-3.4539	0	1	1	0	0	0	0	0	0
ENSMUSG00000000216.8	Scnn1g	0.140791	7.1021	2.13839	0.153036	1	3523	4047	3169	3301	3257	3605
ENSMUSG00000000223.13	Drp2	0.0823396	0.28635	0.0736032	0.787837	1	44	39	19	25	39	36
ENSMUSG00000000244.17	Tspan32	-0.122748	3.80065	0.817506	0.372411	1	240	306	258.54	302	313	299.69
ENSMUSG00000000247.11	Lhx2	-2.31714	-2.53311	5.36965	0.0267848	0.800238	1	1	0	5	1	6
ENSMUSG00000000248.16	Clec2g	-1.80978	-1.43952	3.56328	0.0680921	1	1	1	1	2	5	5
ENSMUSG00000000253.13	Gmpr	0.0992305	3.49229	0.39628	0.533316	1	272.98	292.63	240.31	257.11	209	321.17
ENSMUSG00000000263.15	Glra1	0	-3.47588	0	1	1	0	0	0	0	0	0
ENSMUSG00000000266.11	Mid2	0.0279582	6.33234	0.0752229	0.785575	1	1888	2103	1797	2036	1886	2012
ENSMUSG00000000275.16	Trim25	-0.629809	6.96074	20.0788	0.000113822	0.0358417	2385	2608	2267	3865	4372	3493
ENSMUSG00000000276.11	Dgke	0.272284	5.14408	7.66876	0.00911707	0.487949	879	965	827	726	740	847
ENSMUSG00000000278.10	Scpep1	-0.175018	5.98809	4.26974	0.0466536	0.986865	1323	1511	1269	1598	1692	1546
ENSMUSG00000000282.12	Mnt	0.200594	5.41056	1.96436	0.171974	1	1026	1183	1064	1037	942	1001
ENSMUSG00000000290.13	Itgb2	-0.466269	7.37314	16.1981	0.000310342	0.0710404	2409	3437	2482	3656	4497	3801
ENSMUSG00000000295.13	Hddc2	-0.0725126	2.54814	0.154535	0.696746	1	126	128	113	125	128	151
ENSMUSG00000000296.8	Tpd52l1	0.303982	0.117632	0.943179	0.33847	1	24	34	25	24	22	24
ENSMUSG00000000301.16	Pemt	0.108797	0.391523	0.119584	0.731663	1	34	33	23	28	29	30
ENSMUSG00000000303.12	Cdh1	-0.0293119	8.42099	0.144899	0.705878	1	7635	8712	7390	8029	8745	8530
ENSMUSG00000000305.12	Cdh4	-0.138481	2.83836	0.773118	0.385561	1	178	222	163	218	230	197
ENSMUSG00000000308.14	Ckmt1	-0.260498	4.20208	2.99018	0.093624	1	384	410	384	396	535	547
ENSMUSG00000000317.11	Bcl6b	-0.219008	5.60114	1.77948	0.19392	1	1170	1061	894	1389	1403	1004
ENSMUSG00000000318.16	Clec10a	-0.722395	3.45999	12.2298	0.00157528	0.199323	174.79	333.31	233.69	376.82	520.3	372.39
ENSMUSG00000000320.10	Alox12	-0.160686	3.37235	0.217122	0.645631	1	199	233	240	167	246	377
ENSMUSG00000000325.16	Arvcf	0.114657	5.4524	1.17561	0.286046	1	1125.24	1177.13	962.21	1224	980.61	942.86
ENSMUSG00000000326.13	Comt	-0.0531113	6.3851	0.308796	0.582138	1	1760.6	2025.72	1811.45	2062	2025.95	1985.71
ENSMUSG00000000339.14	Rtca	0.0869868	4.2991	0.487274	0.489996	1	473	453	431	408	452	479
ENSMUSG00000000340.10	Dbt	-0.0105961	4.63059	0.0145315	0.904775	1	527	593	539	564	548	638
ENSMUSG00000000346.9	Dazap2	0.0800015	8.48383	0.597327	0.445056	1	8421.19	8757.72	8371.45	8467.41	7944.57	8934.11
ENSMUSG00000000355.13	Mcts1	0.110714	4.19409	1.06248	0.310086	1	417	459	396	410	421	400
ENSMUSG00000000359.3	Rem1	0.156376	3.2986	0.86746	0.358369	1	301	256	214	277	229	217
ENSMUSG00000000365.9	Rnf17	-0.384037	-1.4491	0.516916	0.47718	1	7	7	5	10	8	8
ENSMUSG00000000374.8	Trappc10	0.0221394	6.18559	0.114617	0.737075	1	1736	1836	1569	1714	1832	1744
ENSMUSG00000000378.15	Ccm2	-0.0380025	5.30675	0.11845	0.732888	1	918	891	775	988	907	879
ENSMUSG00000000381.10	Wap	0	-3.49827	0	1	1	0	0	0	0	0	0
ENSMUSG00000000384.15	Tbrg4	-0.0194686	4.38644	0.0477691	0.828327	1	450.14	522	413	454	527.1	483
ENSMUSG00000000385.8	Tmprss2	0.0190441	6.81709	0.0439769	0.835176	1	2598	2929	2579	2510	2728	3134
ENSMUSG00000000386.16	Mx1	-2.48503	3.57323	24.4333	5.8694e-05	0.02228	72	157.85	75	291	966.1	501
ENSMUSG00000000392.17	Fap	-0.534854	0.646972	3.18912	0.0832487	1	29	34	27	47	56	33
ENSMUSG00000000394.15	Gcg	0.822891	-3.3486	0.34832	0.559925	1	1	1	0	0	1	0
ENSMUSG00000000399.10	Ndufa9	-0.000258829	5.5671	4.92514e-06	0.998243	1	1041	1068	1025	1075	1092	1118
ENSMUSG00000000402.2	Egfl6	-0.0688847	6.21516	0.288993	0.594838	1	1604	1882	1632	1838	2060	1707
ENSMUSG00000000409.14	Lck	-0.0821098	5.27439	0.169511	0.6842	1	562	769	564	580	699	811
ENSMUSG00000000411.7	Tssk3	0.0611057	-2.55561	0.00282261	0.957947	1	0	1	2	0	2	1
ENSMUSG00000000416.16	Cttnbp2	0.193504	3.35688	1.67736	0.204191	1	246.95	268	228	266.77	207.49	204.49
ENSMUSG00000000420.15	Galnt1	-0.100194	7.01222	1.21423	0.278405	1	2718	2963.14	2603.1	2860.33	3240	3185.1
ENSMUSG00000000435.1	Myf5	1.84748	-3.30869	1.36914	0.2514	1	0	1	0	0	0	0
ENSMUSG00000000439.9	Mkrn2	0.0937583	5.57293	1.83074	0.185164	1	1045.97	1174.44	1077.87	1121.99	979.35	1135.67
ENSMUSG00000000440.12	Pparg	0.187717	3.41645	2.1013	0.156536	1	243	256	240	213	211	256
ENSMUSG00000000441.17	Raf1	0.036511	6.69334	0.351877	0.557064	1	2358.08	2670.69	2152.3	2577.76	2337.95	2391.14
ENSMUSG00000000486.13	2001-09-01	-0.160449	5.01628	1.93379	0.173577	1	541	652	496	622	658	688
ENSMUSG00000000489.7	Pdgfb	0.346268	7.12823	14.0325	0.00068173	0.119943	3612	3954	3579	2965	2884	3332
ENSMUSG00000000530.16	Acvrl1	0.148563	9.40307	2.24542	0.14344	1	18776	18260	16404	18948	14820	16716
ENSMUSG00000000531.5	Grasp	0.245723	4.53801	5.20481	0.0290531	0.83212	664	598	653	590	527	581
ENSMUSG00000000532.11	Acvr1b	-0.0395741	6.47114	0.142752	0.707961	1	2168	2363	2004	2449	2308	2260
ENSMUSG00000000538.18	Tom1l2	0.106679	6.83359	1.37708	0.248932	1	2862.99	3098.25	2491	2927	2599	2667
ENSMUSG00000000544.14	Gpa33	-1.06479	-2.05688	1.00572	0.323391	1	1	1	1	1	3	3
ENSMUSG00000000552.10	Zfp385a	-0.419058	3.97734	10.7842	0.00241356	0.250626	300	347	291	382	505	422
ENSMUSG00000000555.8	Itga5	-0.197744	6.24244	3.05031	0.0899499	1	1716	1844	1636	2167	2063	2002
ENSMUSG00000000560.9	Gabra2	0	-3.47583	0	1	1	0	0	0	0	0	0
ENSMUSG00000000561.14	Wdr77	-0.090603	5.48024	1.7809	0.191101	1	1054.2	1076.81	946.12	1121.07	1165.36	1140.18
ENSMUSG00000000562.5	Adora3	-1.04354	1.35466	8.38076	0.00721068	0.440113	30.47	67.16	39.02	86	152.7	52.14
ENSMUSG00000000563.17	Atp5f1	-0.0609502	7.12086	0.178168	0.676222	1	2913.62	3096.43	2813.36	2997.9	3284.59	3351.95
ENSMUSG00000000567.5	Sox9	-0.209536	0.330171	0.334654	0.566828	1	18	32	34	23	34	45
ENSMUSG00000000568.15	Hnrnpd	0.00111525	6.47834	0.00021864	0.988291	1	2088.85	2009.51	1870.25	1968.61	2106.15	2173.34
ENSMUSG00000000579.14	Dynlt1c	-0.00571774	3.93778	0.00188847	0.965597	1	353.29	368.41	312.56	356.35	301.54	429.14
ENSMUSG00000000581.8	C1d	0.112799	4.55138	0.727546	0.399779	1	454	505	463	457	432	488
ENSMUSG00000000594.7	Gm2a	-0.243996	7.28462	5.248	0.0284392	0.824335	2695	3547	2930	3743	3916	3672
ENSMUSG00000000600.15	Krit1	0.0260191	5.51363	0.0614681	0.805714	1	1062	1107	981	1076	1113	1046
ENSMUSG00000000605.9	Clcn4	0.114219	6.8249	2.74307	0.10708	1	2620.53	2982.09	2419.98	2713.19	2411.49	2613.77
ENSMUSG00000000606.18	Vmn2r88	0	-3.49827	0	1	1	0	0	0	0	0	0
ENSMUSG00000000617.14	Grm6	-0.0625708	-0.917725	0.0159417	0.900286	1	11	11.71	2	6.67	14	6
ENSMUSG00000000627.15	Sema4f	0.0892308	4.74166	0.668417	0.419421	1	616	587	503	558	585	533
ENSMUSG00000000628.10	Hk2	-0.0712428	4.7418	0.314141	0.578905	1	606	736	532	583	733	734
ENSMUSG00000000631.20	Myo18a	0.0429154	7.21361	0.255512	0.616553	1	3406	4033	3022	3519	3709	3343
ENSMUSG00000000632.13	Sez6	0.827407	-2.91331	0.366153	0.549214	1	1	1	0	0	0	1
ENSMUSG00000000673.9	Haao	-0.103959	2.94942	0.455692	0.504309	1	174	147	122	156	163	179
ENSMUSG00000000682.7	Cd52	-0.523814	6.66922	4.31236	0.0494151	1	1122	1680	1231	1750	2245	2034
ENSMUSG00000000686.11	Abhd15	-0.329259	1.87856	2.75209	0.106527	1	74.64	65.1	59.86	86.33	84.63	91.8
ENSMUSG00000000690.5	Hoxb6	0.371138	1.67015	3.71583	0.062472	1	91	85	63	63	52	78
ENSMUSG00000000693.10	Loxl3	-0.164444	4.17892	2.16268	0.150793	1	357.65	444.68	347.18	483.43	431.35	428.48
ENSMUSG00000000701.8	Tcl1b5	0	-3.49827	0	1	1	0	0	0	0	0	0
ENSMUSG00000000706.16	Btn1a1	0.839353	-3.1763	0.313165	0.579731	1	1	0	1	0	1	0
ENSMUSG00000000708.14	Kat2b	-0.0275238	6.34885	0.194775	0.661827	1	1813.91	2007.73	1725.83	2042.68	1936.69	1929.78
ENSMUSG00000000711.3	Rab5b	0.0862398	7.50642	1.31784	0.259168	1	4145.73	4916.72	4102.18	4328.83	4250.06	4371.17
ENSMUSG00000000724.10	Cryba1	1.85822	-3.36889	1.13212	0.299256	1	1	0	0	0	0	0
ENSMUSG00000000730.13	Dnmt3l	-0.233883	-0.970917	0.276792	0.602302	1	8	5	8	7	12	7
ENSMUSG00000000731.15	Aire	-0.974228	-1.09907	2.22959	0.144814	1	4	2	4	6	9	6
ENSMUSG00000000732.9	Icosl	-0.216702	5.42175	3.53342	0.0689254	1	767	928	822	997	1069	991
ENSMUSG00000000738.18	Spg7	0.0445399	5.62176	0.427375	0.517774	1	1145	1245	1036	1107	1139	1225
ENSMUSG00000000739.14	Sult5a1	0.112679	3.33062	0.617767	0.437441	1	262	281	247	262	251	251
ENSMUSG00000000740.12	Rpl13	-0.00150564	8.43162	4.39425e-05	0.994768	1	7072.67	7538.62	6672.16	7311.63	6957.29	8033.8
ENSMUSG00000000743.9	Chmp1a	-0.0030939	6.56095	0.00136088	0.970793	1	2112.74	2317.86	1958.65	2227.04	2162.94	2301.78
ENSMUSG00000000751.13	Rpa1	-0.103635	6.03026	1.40205	0.244772	1	1304	1558	1356	1483	1567	1689
ENSMUSG00000000753.15	Serpinf1	0.0735802	4.92664	0.29152	0.593141	1	827	750	758	839	712	778
ENSMUSG00000000759.14	Tubgcp3	0.00988799	5.88748	0.0112176	0.916287	1	1403	1511	1287	1423	1412	1527
ENSMUSG00000000766.18	Oprm1	0	-3.45384	0	1	1	0	0	0	0	0	0
ENSMUSG00000000776.13	Polr3d	-0.0389044	3.86613	0.125797	0.725068	1	329	345	315	326	349	389
ENSMUSG00000000782.16	Tcf7	0.124044	5.77139	1.2095	0.279327	1	1223	1191	1205	1081	1152	1253
ENSMUSG00000000787.12	Ddx3x	0.0953182	8.85612	1.23206	0.274965	1	10916.2	12171.6	10343.5	10505.1	10713	11492
ENSMUSG00000000791.9	Il12rb1	-0.602452	1.98722	3.59209	0.0681024	1	29	87	50	80	89	92
ENSMUSG00000000792.2	Slc5a5	0.301526	-0.419582	0.544086	0.465916	1	16	17	12	18	10	10
ENSMUSG00000000794.9	Kcnn3	0.0220862	3.6199	0.0245003	0.876565	1	228	347	270	335	264	268
ENSMUSG00000000804.14	Usp32	0.0115814	5.59992	0.019686	0.889264	1	996	1216	1009	1065	1100	1172
ENSMUSG00000000805.18	Car4	0.25418	7.3161	5.46976	0.0255022	0.78257	4193	4661	3960	3778	3407	4051
ENSMUSG00000000811.13	Txnrd3	0.172039	4.14173	2.63374	0.114054	1	439	413	430	397	410	387
ENSMUSG00000000817.10	Fasl	-0.588401	0.854432	4.71806	0.0370732	0.907162	23	24	24	31	42	39
ENSMUSG00000000823.16	Zfp512b	0.0232492	5.89879	0.0218513	0.883619	1	1458	1624	1272.92	1557.94	1441.96	1470
ENSMUSG00000000826.16	Dnajc5	0.0268701	7.29342	0.201302	0.656581	1	3522	3978	3588	3743	3804	3840
ENSMUSG00000000827.18	Tpd52l2	0.0328399	6.18938	0.156829	0.694621	1	1606	1777.76	1569	1693	1675	1695
ENSMUSG00000000838.17	Fmr1	0.0439842	5.59921	0.122269	0.728942	1	1065.05	1107.01	933	958	1073	1117
ENSMUSG00000000861.15	Bcl11a	-0.326098	2.99766	3.27251	0.0794945	1	133	159	133.75	147	229	181
ENSMUSG00000000869.12	Il4	0.045877	-0.900766	0.00721321	0.932826	1	10	15	6	8	19	4
ENSMUSG00000000876.11	Pxmp4	0.133196	5.05943	1.83285	0.184917	1	796	896	751	855	719	753
ENSMUSG00000000881.12	Dlg3	0.00535178	5.22991	0.0048053	0.94515	1	842	907	810	939	827	902
ENSMUSG00000000884.17	Gnb1l	0.239577	1.95985	1.89219	0.178147	1	88	95	96	91	73.38	83.43
ENSMUSG00000000889.8	Dbh	-1.01259	-2.53278	1.24547	0.272415	1	3	3	0	4	1	8
ENSMUSG00000000901.17	Mmp11	0.200487	5.41678	5.15802	0.0297347	0.839922	1146.41	1137.55	903.16	1013.08	925.25	957.16
ENSMUSG00000000902.13	Smarcb1	0.020625	5.98044	0.0799109	0.77917	1	1465	1608	1408	1529	1537	1553
ENSMUSG00000000903.3	Vpreb3	0.119772	3.61647	0.473928	0.496192	1	304	276	267	232	261	325
ENSMUSG00000000915.15	Hip1r	-0.028428	6.78248	0.0911532	0.764596	1	2450.09	2816.61	2175.46	2763.31	2554.21	2595.54
ENSMUSG00000000916.15	Nsun5	0.0667533	4.15663	0.501764	0.48366	1	404.71	450.42	380.03	428.45	377.28	427
ENSMUSG00000000934.9	Top1mt	-0.119851	2.12917	0.504387	0.482528	1	90	118	82	111	105	112
ENSMUSG00000000938.11	Hoxa10	0	-3.4322	0	1	1	0	0	0	0	0	0
ENSMUSG00000000942.10	Hoxa4	0.225053	2.67283	2.01227	0.165332	1	148.79	188.81	165.81	177.61	134.86	137.61
ENSMUSG00000000948.16	Gm38393	0.548316	-1.35432	0.649408	0.426223	1	3	12	5	3	8	3
ENSMUSG00000000957.11	Mmp14	-0.175684	6.61402	1.44533	0.239683	1	2145	2478	1820	2653	2795	2119
ENSMUSG00000000958.10	Slc7a7	-0.033998	4.49277	0.121101	0.730036	1	458.17	596	467.5	516.55	575.65	531.52
ENSMUSG00000000959.7	Oxa1l	0.00865816	5.4079	0.0109691	0.917216	1	932.83	1036	902.5	1039.45	984.35	959.48
ENSMUSG00000000976.13	Heatr6	-0.0313791	4.83102	0.127489	0.723305	1	673	768	573	709	742	693
ENSMUSG00000000982.5	Ccl3	-1.19632	0.566315	12.1282	0.00141156	0.190341	17	19	17	30	71	26
ENSMUSG00000000983.13	Wfdc18	-0.836348	-2.56747	0.58528	0.449643	1	0	2	0	2	2	0
ENSMUSG00000001014.6	Icam4	-0.336507	-0.054259	1.03143	0.317151	1	16.16	26.76	10.07	31.47	17.31	20.52
ENSMUSG00000001016.12	Ilf2	0.0527728	5.65443	0.600799	0.443748	1	1209.71	1193.94	1111.36	1177.85	1125.21	1247.84
ENSMUSG00000001017.15	Chtop	0.0966607	7.12956	2.53891	0.120529	1	3202.99	3514.99	2964.99	2954	3125.99	3384.98
ENSMUSG00000001018.15	Snapin	0.182329	6.04622	3.53128	0.0690053	1	1671.29	1826.06	1496.64	1498.15	1487.79	1611.16
ENSMUSG00000001020.8	S100a4	-0.585078	5.56004	3.87734	0.0614706	1	597	848	692	863	1203	1280
ENSMUSG00000001021.13	S100a3	-0.590754	-1.57874	1.07552	0.307182	1	4	3	3	3	4	9
ENSMUSG00000001023.10	S100a5	0	-3.34874	0	1	1	0	0	0	0	0	0
ENSMUSG00000001025.8	S100a6	-0.134694	7.78309	0.328082	0.572378	1	4824	4650	4564	4267	5396	6521
ENSMUSG00000001027.7	Scn4a	0.0276527	1.56891	0.0119645	0.913556	1	92	72	51	68	78	74
ENSMUSG00000001029.15	Icam2	0.146639	7.40693	1.65109	0.207686	1	4310	4356	4030	4355	3495	4170
ENSMUSG00000001034.17	Mapk7	-0.0442567	5.32792	0.274029	0.604112	1	1037	973	860	1073	1022	1001
ENSMUSG00000001036.17	Epn2	0.137768	7.21819	4.04619	0.052429	1	3636	4086	3491	3645	3389	3619
ENSMUSG00000001039.12	B9d1	0.252237	2.86759	2.27851	0.140617	1	170	190	178	134	165	174
ENSMUSG00000001052.15	Sec24b	0.0259942	6.34627	0.0782287	0.781444	1	1808	2099	1905	2041	1938	1994
ENSMUSG00000001053.15	N4bp3	0.123683	5.31897	1.94583	0.172281	1	1082	1006	1023	1004	945	1049
ENSMUSG00000001054.9	Rmnd5b	0.0940039	4.95123	1.02554	0.318517	1	760	823	667	758	676	768
ENSMUSG00000001056.3	Nhp2	-0.0477094	4.0966	0.0466448	0.830776	1	330	383	350	406	357	387
ENSMUSG00000001062.18	Vps9d1	-0.0693201	4.90313	0.536036	0.469207	1	695	748	605	778	705	761
ENSMUSG00000001065.15	Zfp276	-0.0306161	5.17429	0.0711827	0.791269	1	845.5	928.73	685.95	888.12	885.94	843.54
ENSMUSG00000001076.7	C1ql4	0	-3.47593	0	1	1	0	0	0	0	0	0
ENSMUSG00000001082.12	Mfsd10	0.110336	4.97413	1.79631	0.189241	1	806	820	681	766	752	714
ENSMUSG00000001089.14	Luzp1	-0.0356121	6.56479	0.151113	0.699951	1	2112	2145	1993	2276	2294	2136
ENSMUSG00000001095.5	Slc13a2	-1.17059	0.570261	8.50268	0.00658512	0.417568	26.95	25	13.81	34.87	56.87	62.9
ENSMUSG00000001098.15	Kctd10	0.220699	8.752	8.21411	0.00715485	0.437981	11457.2	11742.4	10747.6	10423.6	9515.52	10575.5
ENSMUSG00000001100.10	Poldip2	0.0613914	5.54196	0.31222	0.580063	1	1092	1096	985	1149	1010	1023
ENSMUSG00000001103.7	Sebox	0.0545881	-3.25019	0.00119597	0.974952	1	0	0	1	1	0	0
ENSMUSG00000001105.15	Ift20	0.0713534	5.44544	0.408297	0.52721	1	974	1046	926	981	959	993
ENSMUSG00000001119.7	Col6a1	-0.181701	8.72943	1.43185	0.241548	1	10245	11930	8946	10442	15263	10997
ENSMUSG00000001120.15	Pcbp3	0.210229	4.32776	3.46902	0.0713792	1	551	539	461	505	431	466
ENSMUSG00000001123.15	Lgals9	-0.749969	6.69114	48.0419	6.13447e-08	0.000212487	1841	2183	1710	2968	4002	3071
ENSMUSG00000001127.12	Araf	0.00778057	6.56047	0.010222	0.920075	1	2124	2352	1914	2246	2140	2250
ENSMUSG00000001128.7	Cfp	-0.718851	5.01309	8.98625	0.00641999	0.412764	491	695	534	742	1329	872
ENSMUSG00000001131.11	Timp1	-1.06857	3.85473	3.27407	0.083947	1	197	265	213	193	872	406
ENSMUSG00000001134.9	Uxt	0.000348527	2.93103	3.2814e-06	0.998565	1	175.01	170.39	159.82	173.78	180.5	174.61
ENSMUSG00000001138.13	Cnnm3	0.14473	5.35066	1.78782	0.190264	1	1014	1153	956	1069	895	987
ENSMUSG00000001143.13	Lman2l	-0.220879	4.9253	9.96253	0.0033848	0.306518	625	663	563	781	748	725
ENSMUSG00000001150.7	Mcm3ap	-0.0454015	5.7201	0.227205	0.63672	1	1184	1339	1020	1182.47	1327	1301.5
ENSMUSG00000001151.10	Pcnt	0.0103817	6.64429	0.0110209	0.917022	1	2192.98	2493.97	1982.98	2300	2402.97	2202
ENSMUSG00000001155.13	Ftcd	0.509477	-2.27823	0.377057	0.543359	1	1	4	2	1	1	3
ENSMUSG00000001156.9	Mxd1	-0.286185	5.60401	4.59881	0.0403599	0.938584	982	1186	994	1122	1297	1613
ENSMUSG00000001157.13	Gmcl1	-0.00245848	4.53511	0.000679307	0.979362	1	521	526	443	461	546	553
ENSMUSG00000001158.13	Snrnp27	0.0194308	4.49771	0.0154108	0.902057	1	489	487	466	470	499	522
ENSMUSG00000001166.17	Oas1c	-0.399313	2.70756	8.15037	0.0073587	0.441878	135.33	127	108.92	156	183	173
ENSMUSG00000001168.16	Oas1h	-1.59998	-3.07256	1.23085	0.276931	1	0	0	1	1	2	1
ENSMUSG00000001173.15	Ocrl	0.123994	5.34665	3.37535	0.075125	1	963	1073	932	959	944	944
ENSMUSG00000001175.15	Calm1	0.0120838	9.51521	0.00998313	0.921011	1	16094	16988	15718	15319	16810	18575
ENSMUSG00000001211.15	Agpat3	0.162141	7.12802	4.39111	0.0438154	0.966677	3408	3635	3122	3408	3002	3086
ENSMUSG00000001225.12	Slc26a3	-0.247208	-1.86899	0.187877	0.667487	1	6	3	3	6	4	5
ENSMUSG00000001227.12	Sema6b	-0.00260451	3.73228	0.000239108	0.98776	1	320	343	281	327	316	345
ENSMUSG00000001228.14	Uhrf1	-0.649159	4.19231	3.5105	0.0740961	1	238.81	378.6	256.97	306.5	561.72	557.1
ENSMUSG00000001229.9	Dpp9	-0.0952555	6.32103	1.50551	0.228438	1	1750	2098	1564	2013	2020	1988
ENSMUSG00000001240.13	Ramp2	0.415038	8.21053	13.0396	0.000991954	0.152709	8746.07	8830.26	8290.95	6835.25	6111.02	7397.54
ENSMUSG00000001247.16	Lsr	0.0258407	5.51271	0.0605454	0.807148	1	942.8	1104.54	1007.68	1094.06	946.41	1101.57
ENSMUSG00000001248.15	Gramd1a	-0.133948	6.54633	0.626577	0.43607	1	1987	2090.94	1829.94	2312.91	2202	2265
ENSMUSG00000001249.14	Hpn	-0.0783633	3.55767	0.365356	0.549647	1	237	276	236	292	277	257
ENSMUSG00000001260.10	Gabrg1	0	-3.49827	0	1	1	0	0	0	0	0	0
ENSMUSG00000001270.9	Ckb	-0.00488824	6.43409	0.00211814	0.963567	1	2070.47	2178.8	1880.76	2112.01	2150.21	2168.2
ENSMUSG00000001280.13	Sp1	0.0513162	7.01042	0.690745	0.411836	1	2812	3130	2690	2954	2901	2850
ENSMUSG00000001281.10	Itgb7	-0.371232	6.0001	10.4003	0.00282383	0.272647	984	1339	1125	1488	1579	1589
ENSMUSG00000001285.12	Myg1	0.0388194	4.63626	0.258123	0.614765	1	587.26	619	540.55	593.18	546.45	639.79
ENSMUSG00000001288.15	Rarg	0.235953	6.51859	7.86784	0.00834072	0.467392	2225	2596	2311	2136	1947	2255
ENSMUSG00000001289.12	Pfdn5	0.0659618	6.7526	0.119979	0.732089	1	2340.19	2545.27	2264.48	2479.7	2098.46	2573.76
ENSMUSG00000001300.16	Efnb2	0.234693	7.70472	2.73785	0.10905	1	5942	5660	5487	5551	4800	4876
ENSMUSG00000001305.5	Rrp15	-0.0889057	3.33767	0.370807	0.5467	1	233	229	199	247	251	237
ENSMUSG00000001313.12	Rnd2	0.177087	3.25969	1.74461	0.19557	1	238.53	209.91	236.97	233.15	177.32	227.47
ENSMUSG00000001323.17	Srr	0.00403063	4.97602	0.00218795	0.962972	1	704.51	741.67	707.34	810.62	720.31	718.59
ENSMUSG00000001333.9	Sync	0.0218222	1.34676	0.00684539	0.934557	1	73.01	58.72	60.49	45.16	76.47	77.07
ENSMUSG00000001334.9	Fndc5	-0.0885952	2.72419	0.118692	0.733015	1	171	123	131	203	120	152
ENSMUSG00000001348.15	Acp5	-0.462391	5.19056	7.68653	0.0101212	0.507645	527	672.91	552	716.99	1019.97	778.97
ENSMUSG00000001349.5	Cnn1	0.399286	5.5646	4.6127	0.0419264	0.953078	1565	1237	1428	818	1208	1353
ENSMUSG00000001366.14	Fbxo9	0.158243	5.45626	4.2248	0.0477555	0.993489	1057	1147	996	1081	945	972
ENSMUSG00000001376.17	Vps50	-0.0398188	4.5975	0.264839	0.610217	1	579	593	481	566	619	589
ENSMUSG00000001380.7	Hars	0.031601	5.25962	0.116953	0.734514	1	866.15	870.25	840.18	863.18	832.97	947.39
ENSMUSG00000001383.9	Zmat2	0.0104407	5.80984	0.0155523	0.901505	1	1241	1301	1175	1309	1228	1326
ENSMUSG00000001403.13	Ube2c	-0.438437	3.10464	1.66221	0.209891	1	157.6	167.1	153.03	158	225	295.81
ENSMUSG00000001415.10	Smg5	0.00724004	6.24922	0.00953978	0.922779	1	1778	1837	1608	1871	1800	1763
ENSMUSG00000001416.13	Cct3	-0.136521	6.65611	3.27962	0.0791834	1	2133	2183	2063	2305	2497	2545
ENSMUSG00000001418.13	Glmp	-0.0399975	6.83811	0.201778	0.656202	1	2513.9	2804.83	2370.57	2824.01	2729.58	2704.58
ENSMUSG00000001419.17	Mef2d	0.0420837	7.16269	0.144171	0.706583	1	3537.25	3746.42	3170.94	3802.82	3378.14	3429.25
ENSMUSG00000001420.13	Tmem79	-0.129729	2.54164	0.756743	0.390583	1	129.1	130.17	103.43	133.99	122.42	158.42
ENSMUSG00000001424.14	Snd1	-0.0969493	6.72804	1.35192	0.253215	1	2382	2633	2102	2429	2809	2703
ENSMUSG00000001435.15	Col18a1	-0.140547	6.46242	1.4485	0.237526	1	2169	2418	1805	2079	2787	2471
ENSMUSG00000001436.15	Slc19a1	0.0958313	2.91601	0.471694	0.496968	1	189	173	157	183	174	151
ENSMUSG00000001440.5	Kpnb1	-0.0791827	7.61118	1.44338	0.238076	1	4090	4561	4011	4402	4808	4777
ENSMUSG00000001441.13	Npepps	-0.0318651	6.27756	0.143419	0.707312	1	1735	1904	1777	1954	1971	1871
ENSMUSG00000001444.2	Tbx21	-0.418836	2.73407	4.10301	0.0508894	1	85	116	69	107	129	139
ENSMUSG00000001445.10	Mrpl10	0.0730201	5.34783	0.808202	0.375113	1	984.84	1009.93	899.95	948	938.85	992.93
ENSMUSG00000001467.5	Cyp51	-0.271958	5.4775	2.15677	0.154713	1	934.73	899	771.69	769	1376.35	1141.22
ENSMUSG00000001472.17	Tcf25	0.0574664	8.30233	0.537032	0.468798	1	7378	8104	7081	7792	7216	7668
ENSMUSG00000001473.7	Tubb6	-0.379189	5.1719	2.55176	0.12384	1	623	738	718	670	1140	1022
ENSMUSG00000001482.15	Def8	-0.00199276	4.97239	0.000566113	0.98116	1	751	768	624	771	696	775
ENSMUSG00000001493.9	Meox1	0.0870886	4.40432	0.320053	0.57582	1	485	543	461	546	475	443
ENSMUSG00000001494.6	Sost	0.243719	-0.532109	0.259444	0.613865	1	13	8	16	9	7	17
ENSMUSG00000001496.15	Nkx2-1	0.109653	7.16154	1.65559	0.207082	1	3479	3527	3027	3438	3089	3195
ENSMUSG00000001497.18	Pax9	-0.258734	0.150753	0.320784	0.57541	1	31	10	25	22	18	44
ENSMUSG00000001504.10	Irx2	0.0455929	5.55683	0.178759	0.675162	1	1059	1088	1009	1157	1007	1038
ENSMUSG00000001506.10	Col1a1	-0.137252	8.79371	0.300152	0.589111	1	11331	13667	9527	12615	16080	10698
ENSMUSG00000001507.16	Itga3	0.117045	8.15365	1.54298	0.222861	1	7355	8109	6514	6662	7130	7360
ENSMUSG00000001508.15	Sgca	-0.0946786	0.427914	0.15226	0.698872	1	33	28	35	31	32	45
ENSMUSG00000001510.8	Dlx3	0.693333	-2.65282	0.78809	0.381052	1	4	3	1	2	1	2
ENSMUSG00000001517.14	Foxm1	-0.36669	3.97887	1.63052	0.214337	1	262.91	302.97	301	302	463.97	404.96
ENSMUSG00000001518.12	Itfg2	0.121572	4.24643	2.22245	0.145438	1	470	498	420	422	426	486
ENSMUSG00000001520.12	Nrip2	0.164758	-0.27814	0.134508	0.716125	1	20	13	12	17	12	13
ENSMUSG00000001521.12	Tulp3	-0.0838625	5.18857	1.29104	0.263976	1	860	893	788	966	884	968
ENSMUSG00000001524.14	Gtf2h4	0.104609	3.30283	0.637104	0.430423	1	247	257	181	217	207	240
ENSMUSG00000001525.10	Tubb5	-0.217562	8.52659	2.4033	0.131814	1	7404	8299	7176	7605	10342	9855
ENSMUSG00000001542.7	Ell2	-0.0871988	5.15928	1.09955	0.301923	1	722	702	662	731	809	781
ENSMUSG00000001552.14	Jup	0.289328	8.79977	10.6615	0.00253737	0.254924	11537	12818	11517	10458	9306	10972
ENSMUSG00000001555.10	Fkbp10	-0.0357113	5.03358	0.128865	0.72188	1	784.21	816.82	713.95	797.58	879.38	803.41
ENSMUSG00000001558.5	Klhl10	-0.417772	-1.42834	1.03321	0.316742	1	7	7	8	11	7	13
ENSMUSG00000001566.9	Mnx1	0	-3.49827	0	1	1	0	0	0	0	0	0
ENSMUSG00000001569.10	Nom1	0.00414832	5.05769	0.00270416	0.958838	1	782	792	684	816	768	770
ENSMUSG00000001576.15	Ergic1	0.0657957	6.30284	0.765423	0.387909	1	1893	1963	1794	1879	1840	1933
ENSMUSG00000001583.13	Tnk1	-0.0294592	3.53343	0.0514345	0.821973	1	247.04	321.41	250.16	286.54	314.83	269
ENSMUSG00000001588.12	Acap1	-0.265271	5.20339	1.9452	0.175626	1	631	701	534	706	831	801
ENSMUSG00000001604.14	Tcea3	-0.00800766	4.40823	0.00347938	0.953316	1	482	498	464	543	465	513
ENSMUSG00000001622.15	Csn3	0	-3.43206	0	1	1	0	0	0	0	0	0
ENSMUSG00000001627.12	Ifrd1	0.0349432	5.63639	0.174091	0.679182	1	1139.46	1230.47	1156.33	1131.77	1248.18	1224.34
ENSMUSG00000001630.13	Stk38l	-0.0670255	4.84193	0.533625	0.4702	1	643.58	748.95	556.89	639.24	751.41	736.9
ENSMUSG00000001632.16	Brpf1	-0.0466794	5.7384	0.271821	0.605566	1	1155.62	1392.97	1145.9	1348.9	1312.97	1321.39
ENSMUSG00000001642.18	Akr1b3	0.104154	6.63534	1.0233	0.319039	1	2329.95	2400.32	2110.47	2260.35	2177.52	2219.02
ENSMUSG00000001655.6	Hoxc13	0	-3.49827	0	1	1	0	0	0	0	0	0
ENSMUSG00000001656.3	Hoxc11	0	-3.49827	0	1	1	0	0	0	0	0	0
ENSMUSG00000001657.7	Hoxc8	0	-3.45402	0	1	1	0	0	0	0	0	0
ENSMUSG00000001661.5	Hoxc6	0.573294	-3.12338	0.176546	0.677232	1	2	0	1	0	0	2
ENSMUSG00000001663.10	Gstt1	0.0611149	6.01726	0.263809	0.611028	1	1449	1634	1438	1449	1580	1501
ENSMUSG00000001665.11	Gstt3	-0.00511761	5.49855	0.00220385	0.962838	1	995	1080.05	969.6	1172.77	996	1028
ENSMUSG00000001666.8	Ddt	-0.0296327	4.60391	0.0278588	0.868714	1	524	562.67	452.58	551.78	555	533
ENSMUSG00000001670.13	Tat	0.580922	-1.35347	0.633958	0.432253	1	12	8	10	6	3	12
ENSMUSG00000001672.14	Marveld3	-0.0448814	3.45844	0.118447	0.732891	1	242	278	221	267	287	243
ENSMUSG00000001674.11	Ddx18	-0.0116557	5.06219	0.0209662	0.885745	1	745.41	796.71	685.14	764.5	784.2	798.52
ENSMUSG00000001687.15	Ubl3	0.0843219	7.45803	1.09923	0.301992	1	4311	4531	4167	4494	4008	4349
ENSMUSG00000001700.10	Gramd3	-0.241539	4.68566	5.5139	0.024958	0.779265	484	494	441	521	628	606
ENSMUSG00000001707.8	Eef1e1	-0.29598	3.04326	2.72897	0.107952	1	156	177	127	195	210	183
ENSMUSG00000001729.14	Akt1	-0.0174645	7.6424	0.0505846	0.823425	1	4556	4969	4433	4984	4883	4912
ENSMUSG00000001739.14	Cldn15	0.0566456	3.14673	0.0350782	0.852994	1	210	212	194	179	220	221
ENSMUSG00000001741.12	Il16	-0.196016	5.78012	5.44678	0.0257905	0.786193	1101.91	1143.76	959.96	1298.32	1250.44	1288.61
ENSMUSG00000001750.16	Tcirg1	-0.457113	6.63451	9.41601	0.00487332	0.365472	1615	2214	1684	2527	2857	2492
ENSMUSG00000001751.9	Naglu	-0.141562	5.09814	2.55695	0.119265	1	695	797	684	820	889	798
ENSMUSG00000001755.12	Coasy	-0.0096646	4.71288	0.0121038	0.913057	1	559	655	582	688	586	617
ENSMUSG00000001761.7	Smo	-0.048542	5.32625	0.231403	0.633634	1	1069	923	840	1080	1024	962
ENSMUSG00000001763.14	Tspan33	-0.0821016	2.37825	0.223619	0.639384	1	78	112	84	120	96	86
ENSMUSG00000001767.5	Crnkl1	-0.0700846	4.79344	0.933436	0.340943	1	622	638	584	683	680	663
ENSMUSG00000001768.16	Rin2	0.406077	7.46226	17.4428	0.000200949	0.055684	4954	5940	4910	4323	3570	4573
ENSMUSG00000001773.14	Folh1	-0.724062	-1.42735	1.24657	0.272207	1	4	5	3	5	3	13
ENSMUSG00000001774.8	Chordc1	-0.151645	5.56387	1.94945	0.171893	1	928	966	901	1018	1160	1072
ENSMUSG00000001783.3	Rtcb	0.0115379	6.78127	0.0129401	0.910116	1	2359	2499	2333	2507	2344	2624
ENSMUSG00000001785.13	Pwp1	-0.124637	4.54241	1.7055	0.200528	1	509	494	491	589	558	561
ENSMUSG00000001786.14	Fbxo7	-0.0761769	4.47675	0.79982	0.377572	1	493.85	563.8	453.45	601.78	541.32	519
ENSMUSG00000001794.13	Capns1	0.0533924	7.95416	0.382586	0.540435	1	5854	6216	5556	5770	5810	6197
ENSMUSG00000001802.16	Lrp3	0.215919	3.96879	4.28871	0.0461969	0.982079	409.71	429.81	384.66	356.99	366.3	379.55
ENSMUSG00000001804.9	Dsg4	0	-3.49827	0	1	1	0	0	0	0	0	0
ENSMUSG00000001815.15	Evx2	0	-3.454	0	1	1	0	0	0	0	0	0
ENSMUSG00000001819.4	Hoxd13	2.65874	-3.38966	2.28217	0.147972	1	0	0	2	0	0	0
ENSMUSG00000001823.5	Hoxd12	0	-3.49827	0	1	1	0	0	0	0	0	0
ENSMUSG00000001827.12	Folr1	0.811455	-1.44437	2.00848	0.165719	1	10	7	10	9	4	3
ENSMUSG00000001829.17	Clpb	0.0530068	4.75492	0.398284	0.532289	1	583	706	563	577	655	630
ENSMUSG00000001833.17	2007-09-01	0.0481394	7.53742	0.430289	0.516358	1	4232.26	4420	3976.66	4118	4126	4544.44
ENSMUSG00000001844.10	Zdhhc4	0.200084	4.84381	4.19353	0.0485392	0.998768	731	752	691	705	603	674
ENSMUSG00000001847.14	Rac1	0.0780932	8.67339	1.2987	0.262589	1	9690.52	10389.9	9617.83	9801.1	9431.65	10236.9
ENSMUSG00000001855.15	Nup214	-0.00226828	5.83103	0.000608056	0.980474	1	1235.18	1566.6	1124.37	1340.11	1437.75	1311.75
ENSMUSG00000001864.13	Aif1l	-0.511014	2.90576	9.18077	0.00470612	0.362663	140	144	146	171	264	207
ENSMUSG00000001865.2	Cpa3	-0.00171031	0.0928218	2.42266e-05	0.996102	1	12	23	36	20	28	27
ENSMUSG00000001870.16	Ltbp1	-0.0320646	6.6695	0.0723405	0.789698	1	2441	2875	2456	2729	3101	2462
ENSMUSG00000001891.16	Ugp2	-0.0281242	6.32034	0.0722013	0.789818	1	1779	1716	1681	1865	1746	1926
ENSMUSG00000001901.15	Kcnh6	0.841635	-1.33477	2.15414	0.151577	1	9	13	6	6	8	2
ENSMUSG00000001909.16	Trmt1	0.116242	5.21726	2.98211	0.0934651	1	911	929	813	894	820	846
ENSMUSG00000001910.5	Nacc1	-0.031334	6.67617	0.197456	0.659659	1	2232.23	2565.73	2175.32	2391.43	2564.39	2487.82
ENSMUSG00000001911.16	Nfix	0.110789	7.13017	0.356963	0.555751	1	3430.87	3928	3175.06	3530.04	3332.8	3316.43
ENSMUSG00000001918.17	Slc1a5	0.0967824	7.39784	1.99347	0.167264	1	3903	4364	3747	4001	3700	4045
ENSMUSG00000001924.15	Uba1	-0.0198351	7.88655	0.0885755	0.767847	1	5389	5828	5016	5521	5888	5792
ENSMUSG00000001930.17	Vwf	-0.707996	9.09371	8.28367	0.00850552	0.472803	11105	11999	9794	20792	19137	16118
ENSMUSG00000001942.8	Siae	-0.0570857	4.72947	0.438259	0.512524	1	580.03	644.81	578.27	673.67	628.74	660.3
ENSMUSG00000001943.8	Vsig2	0.145292	4.21203	1.5098	0.227791	1	461	476	381	434	405	405
ENSMUSG00000001946.14	Esam	0.234759	7.93905	8.60905	0.00601971	0.402124	6743	6610	6228	6362	5319	5759
ENSMUSG00000001948.10	Spa17	0.0373347	2.82996	0.0472991	0.82916	1	160	147	167	166	147.85	172
ENSMUSG00000001962.8	Fam50a	0.0927814	4.75886	1.47064	0.233785	1	672	699	588	605	608	708
ENSMUSG00000001964.14	Emd	0.0115975	5.48073	0.00984722	0.921549	1	998.57	1016.46	987.55	979.1	1016.53	1128.17
ENSMUSG00000001983.7	Taco1	-0.128125	2.89151	1.00738	0.322777	1	145.43	189.03	152.38	177.34	196.33	181.28
ENSMUSG00000001985.9	Grik3	-0.571701	-2.47555	0.484635	0.491166	1	4	3	0	3	3	5
ENSMUSG00000001986.16	Gria3	0.340134	4.29565	6.58411	0.014976	0.607258	554	544	471	440	428	428
ENSMUSG00000001988.9	Npas1	0.316935	-0.932674	0.645063	0.427584	1	8	15	6	9	10	5
ENSMUSG00000001995.9	Sipa1l2	0.0906622	6.49825	0.880435	0.354845	1	2300	2462	2016	2445	2204	1993
ENSMUSG00000001998.15	Ap4e1	0.0537165	3.80787	0.144154	0.706599	1	266	348	279	306	311	280
ENSMUSG00000001999.15	Blvra	-0.0791818	4.16136	0.4627	0.501071	1	367	368	391	389	428	432
ENSMUSG00000002006.12	Pdzd4	0.0628649	2.90606	0.185231	0.669691	1	186.74	196	143.88	198	179	148
ENSMUSG00000002007.5	Srpk3	-0.0611392	2.57368	0.0775671	0.782346	1	147	124	114	140	128	153
ENSMUSG00000002010.17	Idh3g	0.0360686	6.12704	0.209003	0.650522	1	1606	1791	1508	1666	1583	1751
ENSMUSG00000002012.13	Pnck	0.358264	1.47463	3.124	0.0863192	1	73	67	77	41	64	73
ENSMUSG00000002014.12	Ssr4	-0.0875148	5.88531	0.334005	0.568137	1	1203	1294	1133	1211	1424	1398
ENSMUSG00000002015.5	Bcap31	0.0923968	6.65108	0.853279	0.362278	1	2283	2516	2206	2369	2214	2288
ENSMUSG00000002017.10	Fam98a	-0.0886673	5.17679	1.25369	0.270867	1	808	828	696	853	910	827
ENSMUSG00000002020.15	Ltbp2	-0.181245	7.53003	0.901949	0.351707	1	3459.05	4057.34	3116.84	5106.54	3862.75	3589.65
ENSMUSG00000002028.13	Kmt2a	-0.0852825	6.79423	0.525534	0.473697	1	2136	2589	1985	2450	2524	2443
ENSMUSG00000002031.13	Ift46	0.0676792	5.05248	0.460546	0.502063	1	733	826	710	756	707	801
ENSMUSG00000002032.17	Tmem25	0.090906	1.42727	0.205368	0.653364	1	53	63	56	54	51	64
ENSMUSG00000002033.14	Cd3g	-0.259977	4.28616	2.02153	0.166417	1	235	284	262	288	299	393
ENSMUSG00000002043.17	Trappc6a	-0.0447483	4.12315	0.0960147	0.758601	1	432	407	346	430	421	427
ENSMUSG00000002052.6	Supt6	-0.0310057	6.847	0.118229	0.733127	1	2563.24	2925.65	2371.99	2742.61	2849.69	2788.91
ENSMUSG00000002055.9	Spag5	-0.606996	3.06591	2.99331	0.0968022	1	100	188	112	154	258	219
ENSMUSG00000002057.4	Foxn1	0	-3.36894	0	1	1	0	0	0	0	0	0
ENSMUSG00000002058.13	Unc119	-0.0628243	4.66939	0.231344	0.633677	1	516	575	490	671	539	515
ENSMUSG00000002059.18	Rab34	0.130936	4.59752	1.69993	0.201247	1	590	591	566	625	505	542
ENSMUSG00000002064.10	Sdf2	-0.0600398	5.4856	0.53072	0.471402	1	965.76	1100.35	916.01	1167.39	995.31	1085.09
ENSMUSG00000002068.16	Ccne1	-0.378542	1.74638	1.7892	0.190144	1	54	53	60	53	95	80
ENSMUSG00000002076.12	Hsf2bp	0.496484	-1.40624	1.40702	0.243955	1	9	12	5	7	6	6
ENSMUSG00000002083.13	Bbc3	0.106523	3.73653	0.846657	0.364124	1	362	323	267	336	296	292
ENSMUSG00000002100.15	Mybpc3	-0.287772	3.25969	0.377435	0.545192	1	222	160	193	261	133	348
ENSMUSG00000002102.15	Psmc3	-0.0344342	6.63601	0.140621	0.710045	1	2258	2207.46	2079.25	2293.89	2326	2403.63
ENSMUSG00000002103.16	Acp2	-0.0808148	6.19065	1.51391	0.227172	1	1537.48	1776.88	1520.23	1799.64	1825.35	1715.75
ENSMUSG00000002104.11	Rapsn	0.00644369	0.702757	0.000689948	0.979201	1	28	35	32	30	31	38
ENSMUSG00000002105.15	Slc39a13	0.0834647	5.70986	1.20123	0.280947	1	1254	1278.54	1197.75	1236.11	1155	1298.37
ENSMUSG00000002107.18	Celf2	0.0640705	6.62028	0.626017	0.434425	1	2111	2415	1968	1938	2250	2297
ENSMUSG00000002108.10	Nr1h3	0.144042	5.49275	2.38226	0.13218	1	1012	1199	1040	1139	951	985
ENSMUSG00000002109.14	Ddb2	-0.0693492	4.10667	0.286734	0.595883	1	396.52	389.12	351.77	428.36	400.65	420.25
ENSMUSG00000002111.8	Spi1	-0.464417	5.3774	9.23763	0.00521135	0.377579	735	877	709	963	1231	1147
ENSMUSG00000002129.11	Sf3a1	-0.079173	5.95434	0.992312	0.326368	1	1427	1560	1334	1526	1640	1604
ENSMUSG00000002147.18	Stat6	-0.0421478	7.41253	0.369996	0.547137	1	3797	4297	3601	4300	4120	4157
ENSMUSG00000002190.13	Clgn	0.0504747	-1.37694	0.00220934	0.962837	1	1	5	2	5	3	0
ENSMUSG00000002204.9	Napsa	0.0609454	8.42555	0.251508	0.619327	1	7128.84	8482.96	7083.15	8571.95	7302.33	6831.68
ENSMUSG00000002205.16	Vrk3	0.0405096	5.21597	0.246029	0.623146	1	814	926.99	799	858	798	927
ENSMUSG00000002210.11	Smg9	0.140196	4.47231	2.91363	0.0971525	1	548	529	545	495	510	540
ENSMUSG00000002221.11	Paxip1	0.111447	5.05697	1.89886	0.177405	1	800	967	682	783	778	798
ENSMUSG00000002222.14	Rmnd5a	0.134721	6.88374	3.3297	0.0770306	1	2688	3060	2731	2824	2697	2554
ENSMUSG00000002227.15	Mov10	-0.459975	4.73029	11.0866	0.00223935	0.241454	501	608	494	663	868	769
ENSMUSG00000002228.7	Ppm1j	-0.19963	2.32567	1.30067	0.262235	1	97	104	87	113	102	131
ENSMUSG00000002233.13	Rhoc	-0.0447265	6.3735	0.105923	0.747231	1	1893	1919	1791	2110	1960	1983
ENSMUSG00000002240.12	Prr27	0	-3.49827	0	1	1	0	0	0	0	0	0
ENSMUSG00000002249.21	Tead3	0.135095	5.07013	2.28854	0.139775	1	951	940	824	870	885	830
ENSMUSG00000002250.16	Ppard	-0.0461119	5.25053	0.199559	0.657972	1	914	972	815	1016	928	970
ENSMUSG00000002257.8	Def6	-0.118374	4.3434	1.28885	0.264373	1	380.41	431.35	352.76	450.28	418.45	451.53
ENSMUSG00000002265.17	Peg3	0.279758	4.5083	0.647691	0.429436	1	619	679	529	796	422	350
ENSMUSG00000002266.17	Zim1	0.314228	0.132206	0.522987	0.475124	1	31	42	21	39	31	8
ENSMUSG00000002274.13	Metrn	-0.0658043	3.59953	0.154392	0.696887	1	271	280	203	290	246	287
ENSMUSG00000002279.19	Lmf1	-0.00116009	4.07772	0.000125894	0.991115	1	347	425	367	418	389	384
ENSMUSG00000002280.11	Ciao3	0.0364175	4.59163	0.182655	0.671855	1	517.65	639.24	544.41	602.4	563.32	567.1
ENSMUSG00000002289.16	Angptl4	0.407931	5.84911	0.935464	0.343868	1	1635	2358	1757	1861	1420	1225
ENSMUSG00000002297.16	Dbf4	-0.19465	3.40747	1.47157	0.233641	1	179	255	197	224	253	276
ENSMUSG00000002307.16	Daxx	-0.446383	5.18531	22.2631	4.14993e-05	0.0171509	774	805	665	982	1237	971
ENSMUSG00000002308.16	Cd320	-0.0550467	3.18666	0.109065	0.743282	1	187	219	171	213	215	197
ENSMUSG00000002319.16	Ipo4	-0.126107	5.1368	2.24661	0.143337	1	818.41	887.3	681.95	881	935	900.88
ENSMUSG00000002320.15	Tm9sf1	-0.0293098	6.45281	0.17179	0.681186	1	2046.77	2139.17	1899	2195	2179	2120.86
ENSMUSG00000002324.8	Rec8	-0.118216	3.01641	0.466702	0.499238	1	166	209	172	213	195	212
ENSMUSG00000002325.15	Irf9	-1.13721	6.19126	50.5335	1.5301e-07	0.000326153	1101	1390.19	952	2355	3058	2451.16
ENSMUSG00000002326.6	Gmpr2	0.00592685	4.16784	0.00397189	0.950125	1	388.97	436.68	387.25	437.94	431.94	392.71
ENSMUSG00000002329.7	Mdp1	0.0128811	5.19783	0.0227331	0.881064	1	880	911	746	896	860	870
ENSMUSG00000002332.16	Dhrs1	0.0256095	5.46769	0.0997391	0.754116	1	998	1079	960	1018	1045	1058
ENSMUSG00000002341.8	Ncan	-0.463521	-1.02383	0.806058	0.37574	1	5	13	5	11	10	12
ENSMUSG00000002342.17	Tmem161a	0.104853	5.06659	1.80938	0.187681	1	846	889	707	852	751	767
ENSMUSG00000002343.11	Armc6	0.149634	3.10696	1.31983	0.258815	1	248.31	213.12	189.05	188.23	217.11	208.25
ENSMUSG00000002345.18	Borcs8	0.0238481	3.98026	0.0744353	0.786672	1	372	430	356	394	410	385
ENSMUSG00000002346.16	Slc25a42	0.122904	4.46835	0.19628	0.661925	1	615	635	509	722	478	486
ENSMUSG00000002365.10	Snx9	-0.0351765	5.93292	0.265642	0.609678	1	1412	1535	1353	1563	1513	1532
ENSMUSG00000002372.9	Ranbp3	0.049384	6.05886	0.594482	0.446133	1	1525	1705	1469	1599	1567	1580
ENSMUSG00000002379.7	Ndufa11	-0.0395827	4.91047	0.0459446	0.832006	1	696	647	634	678	647	808
ENSMUSG00000002384.2	Bmp8b	0.371074	-2.27837	0.236135	0.630197	1	5	3.02	2	1	4	3
ENSMUSG00000002393.14	Nr2f6	0.0460209	5.15314	0.155578	0.695778	1	836.88	757.32	723.73	812.15	747.33	794.15
ENSMUSG00000002395.14	Use1	0.0627816	5.93004	0.147109	0.704485	1	1278	1503	1305	1472	1225	1394
ENSMUSG00000002396.8	Ocel1	0.042697	5.10336	0.1311	0.719584	1	833.12	864.68	748.27	837.85	834.67	809.85
ENSMUSG00000002409.18	Dyrk1b	0.161029	4.2262	2.5405	0.120417	1	445	501	394	427	385	439
ENSMUSG00000002413.15	Braf	0.0312027	6.03865	0.160459	0.691295	1	1423	1704	1346	1466	1554	1545
ENSMUSG00000002416.13	Ndufb2	0.0546375	4.78545	0.184154	0.670594	1	650	676	588.96	626	650	651.99
ENSMUSG00000002428.12	Hltf	-0.0515376	5.47571	0.342716	0.562216	1	940	1048	929.95	1008	1070	1085
ENSMUSG00000002455.14	Prpf6	-0.0143417	5.95048	0.0314093	0.860405	1	1442	1499	1303	1554	1423	1506
ENSMUSG00000002458.13	Rgs19	-0.198153	4.86304	4.12022	0.050433	1	582	667	512	669	735	702
ENSMUSG00000002459.17	Rgs20	0.0667266	-1.8474	0.00898021	0.925071	1	7	4	3	2	3	9
ENSMUSG00000002475.16	Abhd3	-0.195606	2.62021	1.38317	0.24791	1	108	159	112	151	134	167
ENSMUSG00000002477.5	Snrpd1	-0.126028	4.4124	0.438672	0.513638	1	433	429	439	433.64	540	515.7
ENSMUSG00000002486.15	Tchp	-0.052902	4.16691	0.162667	0.689293	1	431	446	359	465	457	416
ENSMUSG00000002489.16	Tiam1	-0.0285783	5.10447	0.0712021	0.791242	1	809	801	686	822	889	735
ENSMUSG00000002496.10	Tsc2	0.123802	7.01117	2.2304	0.144743	1	3073.85	3471.17	2922.68	3060.61	2884.8	3134.78
ENSMUSG00000002500.15	Rpl3l	-0.747551	-0.868977	2.43395	0.128197	1	8	12	11	11	7	37
ENSMUSG00000002504.15	Slc9a3r2	0.435223	8.53554	16.5763	0.000271599	0.0648805	10471	10819	9732	8228	7239	8563
ENSMUSG00000002524.17	Puf60	0.0576957	6.81559	0.584702	0.449865	1	2634	2920	2450	2613	2677	2744
ENSMUSG00000002546.16	Golga2	0.0716191	6.73382	0.586426	0.449204	1	2544	2912	2295	2592	2562	2538
ENSMUSG00000002550.16	Uck1	-0.0312611	5.45232	0.146058	0.704762	1	1017.29	1089.31	830.43	1057.89	1013.89	1058.27
ENSMUSG00000002565.16	Scin	-0.722097	2.73259	1.01284	0.325066	1	115	213	149	59	389	370
ENSMUSG00000002578.18	Ikzf4	-0.226885	2.88254	1.63266	0.21018	1	174	182	126	206	206	175
ENSMUSG00000002580.7	Mien1	0.00633136	4.75399	0.00159148	0.968462	1	597.87	569.96	563.91	609.9	599.98	597.99
ENSMUSG00000002588.13	Pon1	0.190972	4.90124	0.192674	0.664943	1	724	448	639	920	225	535
ENSMUSG00000002602.16	Axl	-0.186452	7.44156	4.48422	0.0417672	0.951277	3318	4119	3484	4427	4490	4054
ENSMUSG00000002603.15	Tgfb1	-0.124658	6.25482	2.20536	0.146946	1	1615	1712	1543	1750	1963	1841
ENSMUSG00000002608.8	Ccdc97	-0.0467492	5.78022	0.318893	0.576062	1	1227	1434	1186	1371	1413	1364
ENSMUSG00000002617.14	Zfp40	0.309919	3.90695	6.69963	0.0141913	0.590906	390	390	336	283	303	356
ENSMUSG00000002625.10	Akap8l	0.0745792	6.82869	0.193743	0.663601	1	2743	3120	2406	2830	2548	2812
ENSMUSG00000002633.4	Shh	-0.440612	3.50153	9.31607	0.00444266	0.354269	213.74	247	221	389.91	284	293.87
ENSMUSG00000002635.11	Pdcd2l	0.00552804	3.42078	0.00181838	0.966241	1	236	263	223	259	228	265
ENSMUSG00000002658.9	Gtf2f1	-0.0242654	5.06177	0.0771619	0.7829	1	794	843	657	789	814	831
ENSMUSG00000002660.8	Clpp	0.0585982	4.20867	0.216281	0.644918	1	430	454	407	439	423	435
ENSMUSG00000002661.14	Alkbh7	0.103806	2.90018	0.392939	0.535037	1	156	160	151	154	153	148
ENSMUSG00000002664.2	Pspn	-0.305348	-2.55531	0.0825347	0.775673	1	2	0	1	2	0	2
ENSMUSG00000002668.8	Dennd1c	-0.303233	5.04191	2.45254	0.130153	1	508	685	532	651	806	761
ENSMUSG00000002679.14	Med6	0.134262	3.88075	1.87586	0.17998	1	374	394	312	348	337	342
ENSMUSG00000002688.8	Prkd1	0.0239362	4.36966	0.0518034	0.821347	1	477	500	450	461	455	554
ENSMUSG00000002699.13	Lcp2	-0.54559	4.90456	11.3203	0.00228906	0.24432	443	579	425	663	718	820
ENSMUSG00000002718.14	Cse1l	-0.0858711	5.76299	0.492585	0.487906	1	1141	1271	1105	1201	1297	1406
ENSMUSG00000002728.14	Naa20	-0.031105	5.01699	0.0716772	0.790563	1	728.42	759.57	670.23	744.75	744.47	818.45
ENSMUSG00000002731.6	Prkra	0.0918199	3.97937	0.954993	0.335505	1	369	407	374	379	352	399
ENSMUSG00000002732.14	Fkbp7	0.20253	4.23858	2.79319	0.104048	1	473	478	434	411	412	437
ENSMUSG00000002733.8	Plekha3	0.0331155	5.52697	0.185814	0.669204	1	1024	1193	989	1013	1088	1172
ENSMUSG00000002741.9	Ykt6	0.0133515	6.66827	0.0312465	0.860763	1	2443	2486	2140	2458	2498	2364
ENSMUSG00000002748.7	Baz1b	-0.0752419	7.1637	0.485716	0.490686	1	3153	3423	2946	3444	3656	3381
ENSMUSG00000002763.16	Pex6	0.0813664	5.72799	0.806745	0.375539	1	1279	1356	1168	1362	1168	1228
ENSMUSG00000002767.13	Mrpl2	0.0911335	4.20049	0.606055	0.441779	1	432	446	398	419	422	412
ENSMUSG00000002768.8	Mea1	-0.0380302	5.20463	0.0448223	0.834049	1	847.24	849.43	718.22	843.8	816.96	932.34
ENSMUSG00000002769.9	Gnmt	0.579097	1.84526	5.04397	0.0314703	0.85863	89	83	80	66	39	72
ENSMUSG00000002771.12	Grin2d	0.0532304	2.10102	0.067122	0.797171	1	101.17	130.29	103.91	109.39	119.18	108.44
ENSMUSG00000002778.14	Kdelr1	0.0256376	6.84612	0.0675514	0.796538	1	2520	2711	2538	2736	2583	2675
ENSMUSG00000002781.19	Tmem143	0.00644348	3.50292	0.00351178	0.953099	1	269	309	231	273	262	305
ENSMUSG00000002791.17	Pdxk-ps	-0.751241	-2.5326	0.718855	0.402579	1	1	3	1	4	3	2
ENSMUSG00000002797.9	Ggct	-0.198403	2.82961	1.88429	0.179031	1	136	172	130	172	170	182
ENSMUSG00000002799.6	Jag2	0.321851	5.30595	5.44375	0.0267348	0.799174	1043	1097	968	773	778	1054
ENSMUSG00000002803.14	Btbd6	0.205548	4.18688	3.04232	0.0903541	1	447	460	434	464	370	384
ENSMUSG00000002804.4	Nudt14	-0.0157184	3.90809	0.0116412	0.914727	1	343	343	321	334	371	361
ENSMUSG00000002808.7	Epdr1	0.283752	4.07498	5.6225	0.0236724	0.76298	421	451	442	386	345	401
ENSMUSG00000002812.4	Flii	-0.0236618	7.44284	0.0833829	0.774556	1	4118	4452	3741	4307	4283	4487
ENSMUSG00000002814.15	Top3a	0.11103	3.70042	1.01873	0.320106	1	307	311	291	305	299	277
ENSMUSG00000002820.6	Atg4d	0.00692753	4.9987	0.00659991	0.935738	1	758.43	784.03	659.08	766.94	766.18	756.07
ENSMUSG00000002825.8	Qtrt1	0.0111436	2.88564	0.00940609	0.92332	1	179	183	156	175	191	171
ENSMUSG00000002831.14	Plin4	0.294003	4.06213	0.734821	0.400396	1	571	421	465	433	386	431
ENSMUSG00000002833.11	Hdgfl2	5.85251e-05	5.89869	5.86383e-07	0.999394	1	1439	1445	1180	1457	1361	1427
ENSMUSG00000002835.9	Chaf1a	-0.156282	4.1466	1.09806	0.302486	1	315.79	377.95	343.44	357.97	408.98	442.8
ENSMUSG00000002844.9	Adprh	0.0278437	5.66679	0.104591	0.748412	1	1125	1297	1092	1186	1153	1263
ENSMUSG00000002845.14	Tmem39a	-0.0826185	4.67035	0.819262	0.371905	1	531	637.85	562	612.97	661.97	640.94
ENSMUSG00000002846.9	Timmdc1	-0.000553148	3.48682	2.26482e-05	0.996231	1	242	260	236	265	236	272
ENSMUSG00000002847.7	Pla1a	-0.163496	0.654862	0.223176	0.639715	1	35	24	21	41	18	35
ENSMUSG00000002870.8	Mcm2	-0.29547	4.72889	3.80744	0.0607312	1	496	578	482	553	742	699
ENSMUSG00000002871.14	Tpra1	0.111365	5.66692	1.83449	0.184726	1	1263	1290	1108	1325	1092	1126
ENSMUSG00000002881.14	Nab1	-0.0735878	6.31182	0.919471	0.344531	1	1797	1956	1646	1890	1952	2096
ENSMUSG00000002885.14	Adgre5	0.174086	9.37889	2.8798	0.0990351	1	17027.6	19126.4	15679.2	16809.5	14580	16600.3
ENSMUSG00000002897.5	Il17ra	-0.314505	6.04881	6.99749	0.0125247	0.556522	1365	1532	1254	1769	1724	1899
ENSMUSG00000002900.16	Lamb1	0.14719	7.40481	0.748938	0.394998	1	4395	5055	3813	4511	4171	3789
ENSMUSG00000002908.17	Kcnn1	-0.382709	0.66365	1.94767	0.172084	1	36	37	15	42	38	39
ENSMUSG00000002910.11	Arrdc2	0.158662	4.35939	2.0672	0.159838	1	556	562	480	442	512	543
ENSMUSG00000002930.6	Ppp1r17	0	-3.38977	0	1	1	0	0	0	0	0	0
ENSMUSG00000002944.15	Cd36	0.160075	10.04	2.56504	0.118704	1	26167	26562	25061	26721	22537	23693
ENSMUSG00000002948.19	Map2k7	0.141307	6.22669	2.63469	0.113992	1	1866.07	2098.32	1680.51	1795.06	1728.53	1818.28
ENSMUSG00000002949.15	Timm44	0.0423762	5.13894	0.263916	0.610838	1	875	847	748	882	785	843
ENSMUSG00000002957.11	Ap2a2	-0.0126277	6.87911	0.0375816	0.847464	1	2697.96	2989.92	2670.95	3013.95	2762.97	3047.96
ENSMUSG00000002963.17	Pnkp	0.0636057	4.90019	0.910224	0.346936	1	702	774	649	703	712	709
ENSMUSG00000002968.9	Med25	0.0867421	6.03638	1.7357	0.196687	1	1646	1773	1398	1631	1540	1561.4
ENSMUSG00000002980.14	Bcam	0.168264	9.09392	4.64762	0.0384231	0.922206	13762	14495	12172	11878	12310	13420
ENSMUSG00000002981.10	Clptm1	0.0138232	7.02292	0.0260312	0.8728	1	3078	3159	2828	3126	3060	3211
ENSMUSG00000002983.17	Relb	-0.517014	5.01543	13.113	0.00108965	0.162775	545	723	506	812	996	830
ENSMUSG00000002984.17	Tomm40	0.0678363	4.76164	0.38251	0.540475	1	662.72	636.87	584.51	619.97	614.86	647.68
ENSMUSG00000002985.16	Apoe	-0.177807	9.29477	1.02972	0.319632	1	11488	12793	10686	18682	11227	11390
ENSMUSG00000002992.17	Apoc2	-0.954905	0.886381	5.42581	0.0268981	0.80248	19	25	22	59	40	35
ENSMUSG00000002996.17	Hbp1	0.266652	6.68298	8.99537	0.00509471	0.373979	2335.44	2998.65	2454.44	2496.71	2024.26	2236.92
ENSMUSG00000002997.15	Prkar2b	0.121225	4.69602	1.05447	0.311889	1	512	584	553	554	434	602
ENSMUSG00000003031.14	Cdkn1b	0.142679	6.50552	1.67908	0.203965	1	1947	2279	1916	1924	1779	2113
ENSMUSG00000003032.8	Klf4	-0.0576365	7.50248	0.115182	0.737133	1	4498	4572	4253	4686	4232	5627
ENSMUSG00000003033.15	Ap1m1	0.0112538	5.79427	0.0293889	0.864923	1	1330	1466	1166	1319	1358	1426
ENSMUSG00000003037.16	Rab8a	-0.177509	6.2042	2.68757	0.110558	1	1489	1616	1364	1633	1787	1862
ENSMUSG00000003038.15	Hmgn2	-0.0671008	6.94325	0.19686	0.660845	1	2536.61	2763.06	2649.71	2613.15	3070.77	3042.24
ENSMUSG00000003039.9	Fam32a	0.171827	6.69195	3.04867	0.0900329	1	2279	2644	2423	2334	2008	2490
ENSMUSG00000003051.13	Elf3	-0.155929	4.83497	1.62709	0.210941	1	640.77	777.78	598.71	639	809.49	896
ENSMUSG00000003053.17	Cyp2c29	0	-3.49827	0	1	1	0	0	0	0	0	0
ENSMUSG00000003062.13	Stard3nl	0.073892	5.44587	0.523669	0.474339	1	1027	1073	961	1083	962	998
ENSMUSG00000003068.16	Stk11	0.0497666	6.83507	0.640798	0.429102	1	2728.85	2865.12	2457.61	2840.9	2542.4	2750.32
ENSMUSG00000003070.6	Efna2	-0.264949	1.20354	1.62252	0.211568	1	41	47	50	64	55	55
ENSMUSG00000003072.15	Atp5d	0.00356627	6.62864	0.000705409	0.978994	1	2205	2258	2115	2245	2307	2321
ENSMUSG00000003099.11	Ppp5c	0.0779398	5.89488	1.58756	0.216441	1	1386	1584	1327	1450	1424	1377
ENSMUSG00000003119.14	Cdk12	-0.242405	5.38599	4.72274	0.0369855	0.906559	840	942	803	1066	1107	1021
ENSMUSG00000003123.15	Lipe	0.218337	6.07727	0.769613	0.389571	1	1814.9	2012.26	1736.28	2004.37	1427.83	1567.35
ENSMUSG00000003131.7	Pafah1b2	0.0639515	6.63023	1.03045	0.317378	1	2332	2486	2206	2373	2248	2410
ENSMUSG00000003134.10	Tbc1d8	-0.0872684	5.84976	0.878808	0.355284	1	1340.73	1577.79	1209.83	1698.34	1395.88	1477.94
ENSMUSG00000003135.15	Cnot11	0.100222	4.89644	1.77876	0.191361	1	671	747	666	704	610	721
ENSMUSG00000003153.10	Slc2a3	-0.475148	4.28357	3.56875	0.0713726	1	319	425	369	382	583	653
ENSMUSG00000003154.15	Foxj2	0.0485672	6.09592	0.323567	0.573292	1	1610.88	1714.96	1463.96	1611.89	1529.97	1700.96
ENSMUSG00000003161.15	Sri	0.0727665	6.90584	0.694888	0.410452	1	2737	3124	2557	2608	2793	2957
ENSMUSG00000003166.20	Dgcr2	0.0251413	6.94344	0.158534	0.693054	1	2799.11	3114.35	2674.71	3122.74	2902.6	2792.62
ENSMUSG00000003184.15	Irf3	0.0604169	6.36249	0.609178	0.440616	1	2101	2109	1801	2043	1949	2035
ENSMUSG00000003190.12	Bcl2l12	0.0841858	3.69669	0.828152	0.369354	1	298.37	346.91	317.36	325.33	291.2	334.19
ENSMUSG00000003198.10	Zfp959	-0.0876976	3.62774	0.807855	0.375215	1	272.57	277.14	240.33	297.62	283.27	297.16
ENSMUSG00000003199.16	Mpnd	-0.041371	5.21627	0.153684	0.697539	1	848	891	708	889	839	901
ENSMUSG00000003200.10	Sh3gl1	0.026273	5.815	0.116857	0.734618	1	1312	1481	1140	1356	1379	1290
ENSMUSG00000003206.7	Ebi3	-0.526068	1.9706	6.34047	0.0167897	0.646182	53.08	67.84	60.8	109	85	79.66
ENSMUSG00000003208.9	Yju2	-0.141817	3.44247	1.07949	0.306305	1	259.53	222.77	206.37	260	258.95	277.17
ENSMUSG00000003226.7	Ranbp2	-0.037516	6.96176	0.211094	0.648899	1	2712	2813	2750	2966	2998	2939
ENSMUSG00000003227.4	Edar	-0.214294	0.770896	0.735339	0.397293	1	26	42	25	32	44	36
ENSMUSG00000003228.9	Grk5	-3.53137	6.21541	28.3323	2.35435e-05	0.0115519	207	248	203	2743.48	2441.98	2767.06
ENSMUSG00000003233.12	Dvl3	-0.00692495	5.63281	0.00117884	0.972899	1	1250	1340	1079	1333	1319	1194
ENSMUSG00000003234.16	Abcf3	0.0819492	5.40824	1.46456	0.234734	1	1005	1055	946	1001	963	1008
ENSMUSG00000003235.13	Eif2b5	0.00116192	5.6088	0.000165991	0.989798	1	1135	1173	980	1135	1129	1169
ENSMUSG00000003269.17	Cyth2	0.125503	5.4471	2.381	0.132279	1	1033.89	1160.9	952.92	1068.94	957.87	985.98
ENSMUSG00000003271.17	Sult2b1	-0.147472	1.06561	0.400166	0.531328	1	35	50	42	48	46	53
ENSMUSG00000003273.14	Car11	0.0448006	0.442182	0.0178642	0.894479	1	24	27	38	44	17	30
ENSMUSG00000003279.17	Dlgap1	0.220309	-1.43235	0.163512	0.688532	1	11	5	3	5	5	7
ENSMUSG00000003282.9	Plag1	-0.109585	0.146684	0.093361	0.761851	1	25	25	9	17	25	24
ENSMUSG00000003283.14	Hck	-0.253094	5.61455	4.7039	0.0373453	0.910165	1057	1167	958	1177	1294	1492
ENSMUSG00000003299.10	Mrpl4	0.055594	5.64737	0.37646	0.543677	1	1153	1275	1094	1201	1126	1216
ENSMUSG00000003308.15	Keap1	-0.0365908	6.09798	0.353892	0.555943	1	1560.48	1702.88	1460.4	1748.79	1663.44	1651.13
ENSMUSG00000003309.14	Ap1m2	0.160363	4.54363	2.5826	0.117495	1	556	606	516	461	525	584
ENSMUSG00000003316.14	Glg1	-0.00275291	7.17437	0.00104818	0.974366	1	2890	3459	2909	3146	3478	3056
ENSMUSG00000003341.9	Atp8b3	-1.70785	-2.56822	3.50981	0.0698136	1	0	3	0	4	4	3
ENSMUSG00000003344.14	Btbd2	0.0876797	5.62614	1.35225	0.253158	1	1147	1318	1112	1193	1131	1193
ENSMUSG00000003345.16	Csnk1g2	0.136418	7.10579	2.83305	0.101706	1	3356	3436	3091	3280	2961	3171
ENSMUSG00000003346.14	Abhd17a	0.12336	5.67142	0.794849	0.380056	1	1173	1179	1086	1155	1024	1127
ENSMUSG00000003348.10	Mob3a	-0.276218	6.05018	7.00168	0.0123422	0.554757	1182	1422	1179	1365	1725	1693
ENSMUSG00000003352.14	Cacnb3	-0.234607	4.96705	4.94376	0.0330873	0.874401	619	792	595	746	914	797
ENSMUSG00000003354.6	Ccdc65	-0.155282	2.81684	0.933351	0.340964	1	164	170	151	186	190	189
ENSMUSG00000003355.7	Fkbp11	-0.18335	2.22667	1.08877	0.304266	1	85	99	84	104	107	107
ENSMUSG00000003360.15	Ddx23	0.0641679	6.53498	0.572246	0.454692	1	2173	2417	2022	2283	2111	2213
ENSMUSG00000003363.15	Pld3	-0.0396786	6.84076	0.22105	0.641309	1	2047	2708	2183	2507	2571	2356
ENSMUSG00000003378.9	Grik5	-0.0145348	4.3664	0.0128983	0.910261	1	469	583	434	573	510	480
ENSMUSG00000003379.7	Cd79a	-0.0966847	5.63111	0.183839	0.672077	1	989.22	919.69	807.42	976.09	994.19	1069.75
ENSMUSG00000003380.11	Rabac1	0.224427	7.02838	1.41688	0.245547	1	3150	3134	2890	2823	2460	2947
ENSMUSG00000003382.18	Etv3	-0.186773	6.28583	3.6393	0.0650935	1	1548	2034	1478	1877	2217	1894
ENSMUSG00000003402.14	Prkcsh	-0.00785225	6.15632	0.0125397	0.911512	1	1619	1831	1528	1745	1747	1735
ENSMUSG00000003410.8	Elavl3	1.71011	-2.7431	1.66181	0.20625	1	3	1	0	0	0	1
ENSMUSG00000003411.10	Rab3b	-0.222743	-0.767538	0.227932	0.636183	1	16	11	5	12	11	16
ENSMUSG00000003418.11	St8sia6	-0.242419	3.52013	2.20726	0.146778	1	166	220	226	225	239	296
ENSMUSG00000003420.8	Fcgrt	-0.000975008	6.60935	8.50865e-05	0.992695	1	2269	2452	2400	2608	2603	2253
ENSMUSG00000003421.13	Nosip	0.104302	5.47211	2.19188	0.148149	1	1063	1180	990	1028	1012	1103
ENSMUSG00000003423.15	Pih1d1	0.0555372	4.60685	0.188748	0.666765	1	534.23	581.6	502.85	543.75	565.95	517.71
ENSMUSG00000003429.11	Rps11	-0.0536309	8.28605	0.0810135	0.778325	1	5948.45	6853.64	6113.67	6937.73	6717.8	6879.78
ENSMUSG00000003435.9	Supt5	0.0182003	6.92167	0.0467421	0.830153	1	2781.03	3277.81	2566.58	3020.85	2852.19	3010.14
ENSMUSG00000003436.11	Dll3	-3.46006	-3.05538	4.52317	0.041432	0.94963	0	0	0	0	1	3
ENSMUSG00000003437.14	Paf1	0.108013	5.97538	1.73004	0.197399	1	1574	1710	1404	1555	1485	1502
ENSMUSG00000003438.17	Timm50	-0.0218912	4.38274	0.0239824	0.877894	1	441	440	435	466	460	475
ENSMUSG00000003444.8	Med29	0.0683117	3.5948	0.200582	0.657155	1	270	295	222	260	280	242
ENSMUSG00000003452.15	Bicd1	0.292728	2.18481	2.78687	0.104425	1	111	108	82	89	95	72
ENSMUSG00000003458.12	Ncstn	0.00691352	6.89655	0.00896344	0.925141	1	2797.28	3181.23	2723.31	2999.63	2994.48	3056.18
ENSMUSG00000003464.13	Pex19	0.121641	6.22853	3.06117	0.0894044	1	1819	1908	1775	1873	1686	1737
ENSMUSG00000003469.9	Phyhip	0.342588	-0.0859445	1.07373	0.307577	1	31	28	12	25	17	16
ENSMUSG00000003476.16	Crhr2	-0.975861	-0.82187	5.05264	0.0313347	0.85863	8	7	8	12	8	28
ENSMUSG00000003477.5	Inmt	0.520334	10.3638	7.87961	0.00941259	0.492592	35104	40663	39557	32075	22906	29387
ENSMUSG00000003484.4	Cyp4f18	-0.68273	4.27897	13.7615	0.000962081	0.15062	292.97	400	318.96	437	746	507.97
ENSMUSG00000003500.13	Impdh1	0.333471	7.31147	11.5855	0.00174879	0.2114	4487	4444	4178	3918	3222	3767
ENSMUSG00000003505.15	Psg18	0	-3.49827	0	1	1	0	0	0	0	0	0
ENSMUSG00000003518.13	Dusp3	0.212924	7.76499	5.44836	0.0257706	0.78604	5647.03	5664.6	5441	5278	4611.3	5270
ENSMUSG00000003526.12	Prodh	0.174151	4.26554	2.37272	0.132931	1	526	528	467	421	401	591
ENSMUSG00000003527.9	Ess2	0.206251	4.52138	7.78241	0.00866477	0.475731	558	656	491	532	497	511
ENSMUSG00000003528.15	Slc25a1	0.0244565	5.7186	0.0652887	0.799897	1	1239	1269	1088	1230	1197	1270
ENSMUSG00000003531.15	Dgcr6	0.0599659	4.62377	0.232159	0.633082	1	598	569	546	606	523	594
ENSMUSG00000003534.17	Ddr1	-0.078297	6.35972	0.98792	0.327426	1	1917.03	2126	1765	2225.6	2138.21	2038
ENSMUSG00000003541.6	Ier3	0.207426	6.82803	1.97559	0.171255	1	2515	3523	2804	2882	2328	2779
ENSMUSG00000003545.3	Fosb	0.448022	3.0654	1.4123	0.246816	1	130	261	226	130	97	247
ENSMUSG00000003546.10	Klc4	0.0812144	4.99961	0.912666	0.346299	1	752	790	739	840	696	722
ENSMUSG00000003549.9	Ercc1	0.309625	4.0192	9.11695	0.00483615	0.364656	402	470	367	377	314	352
ENSMUSG00000003555.8	Cyp17a1	-0.120459	-2.38023	0.0167469	0.897813	1	1	6	1	0	4	5
ENSMUSG00000003559.8	As3mt	0.00748564	4.58504	0.00550623	0.941292	1	513	587	508	596	533	543
ENSMUSG00000003573.15	Homer3	0.160642	5.51525	3.44896	0.0721635	1	1140.21	1223.52	1141.89	1220.47	1032.49	1030.61
ENSMUSG00000003575.13	Crtc1	0.0164198	4.80762	0.0227499	0.88102	1	667	782	588	724	672	703
ENSMUSG00000003581.14	Rnf215	0.191055	5.74176	7.79552	0.00861417	0.475731	1367	1520	1206	1297	1140	1306
ENSMUSG00000003585.13	Sec14l2	0.164753	4.27604	1.99885	0.166709	1	445	517	435	429	392	482
ENSMUSG00000003604.14	Aven	0.0311447	3.27218	0.0517848	0.821379	1	185.58	226.53	209.21	184.44	204.28	248.19
ENSMUSG00000003617.16	Cp	-0.20009	8.45107	1.89331	0.179569	1	7960.16	9600.19	8728.64	9002.64	11973.6	10600.8
ENSMUSG00000003623.4	Crot	0.0023057	5.15073	0.000878257	0.976535	1	765	860	732	783	867	808
ENSMUSG00000003644.17	Rps6ka1	-0.00480664	6.55358	0.00366941	0.95206	1	2093.99	2448	1987	2326.86	2231	2279
ENSMUSG00000003657.9	Calb2	-0.613053	-2.97499	0.338571	0.564578	1	1	1	1	3	2	0
ENSMUSG00000003660.10	Snrnp200	0.0263164	7.08262	0.119721	0.731516	1	2935	3526	2802	3045	3293	3146
ENSMUSG00000003662.10	Ciao1	0.161194	5.33393	4.0835	0.0514122	1	962	1027	919	940	841	941
ENSMUSG00000003665.7	Has1	-0.0688927	0.600025	0.0161705	0.899833	1	18	33	43	22	31	51
ENSMUSG00000003680.16	Taf6l	-0.0405297	2.85496	0.0889888	0.767322	1	142	169	152	184	157	157
ENSMUSG00000003721.14	Insig2	0.0649268	5.49321	0.67193	0.418214	1	1062	1126	1057	1170	1026	1053
ENSMUSG00000003731.13	Kpna6	-0.0628683	6.37626	0.74542	0.394112	1	1818	2069	1777	2198	2059	1923
ENSMUSG00000003746.16	Man1a	-0.182836	6.30979	3.42118	0.0732654	1	1493.57	1792	1368.4	1684	1899	1923
ENSMUSG00000003752.9	Itpkc	0.000989542	3.83989	8.23581e-05	0.992813	1	355.06	359.96	328.83	402.41	329.11	360.68
ENSMUSG00000003762.13	Coq8b	-0.036096	4.82492	0.173114	0.680031	1	655.82	656.19	619.57	715.15	594.25	767.72
ENSMUSG00000003778.14	Brd8	0.0271174	6.05509	0.0506873	0.823314	1	1468	1728	1366	1559	1599	1510
ENSMUSG00000003779.16	Kif20a	-0.370286	3.58467	1.08069	0.309507	1	176.09	272.82	222.4	218.71	358.47	327.73
ENSMUSG00000003808.18	Farsa	-0.0104453	4.95304	0.0152056	0.902603	1	717	733	624	740	672	773
ENSMUSG00000003809.14	Gcdh	-0.0131118	4.5274	0.0256663	0.873687	1	481	514	493	542	483	549
ENSMUSG00000003810.12	Mast2	0.0205827	5.89657	0.0690363	0.794365	1	1373	1469	1331	1270	1498	1538
ENSMUSG00000003812.13	Dnase2a	-0.177114	4.94607	3.69062	0.0633224	1	602.59	699.18	608.78	757.67	789.3	709.74
ENSMUSG00000003813.15	Rad23a	0.0219916	5.8136	0.0559137	0.814525	1	1386.08	1380.81	1215.79	1337.48	1298.55	1469.7
ENSMUSG00000003814.8	Calr	-0.229278	9.11499	4.74683	0.036537	0.905192	10841	13226	10060	12374	15721	13549
ENSMUSG00000003824.12	Syce2	-0.257656	1.66319	0.91287	0.346246	1	51	75	51	50	93	77
ENSMUSG00000003847.16	Nfat5	0.0725232	7.3135	0.256068	0.616815	1	3776	4119	3464	3965	3805	3509
ENSMUSG00000003848.14	Nob1	0.0308272	4.33326	0.162209	0.689708	1	470	494	400	457	470	467
ENSMUSG00000003849.8	Nqo1	-0.51474	2.44923	1.13413	0.298101	1	121	104	95	285	82	112
ENSMUSG00000003863.18	Ppfia3	-0.378305	-0.143883	1.3494	0.25365	1	13	17	12	15	23	19
ENSMUSG00000003865.16	Gys1	-0.0877501	5.11209	1.36456	0.251052	1	754.48	930.83	722.69	918.85	861.86	887.34
ENSMUSG00000003868.14	Ruvbl2	0.0301005	5.21992	0.117737	0.733661	1	926.52	898.17	802.31	893.15	876.14	923.6
ENSMUSG00000003872.9	Lin7b	0.587178	-1.98561	1.13992	0.337528	1	7	2	4	2	1	6
ENSMUSG00000003873.11	Bax	-0.0808286	5.33336	0.806623	0.375575	1	882	938	797.76	1025	951	916.64
ENSMUSG00000003882.5	Il7r	-0.248973	5.27807	3.09468	0.0891089	1	628	699	598	671	891	828
ENSMUSG00000003923.14	Tfam	-0.0473437	4.86002	0.235437	0.630702	1	628	657	598	720	603	715
ENSMUSG00000003929.11	Zfp81	-0.161971	3.7849	2.21809	0.145821	1	252	324	259	327	343	304
ENSMUSG00000003934.5	Efnb3	-0.317312	0.742223	1.22651	0.27603	1	27	38	28	30	40	51
ENSMUSG00000003948.17	Mmd	0.129778	5.9411	2.19084	0.148242	1	1509.42	1541.73	1464.85	1492.91	1349.33	1484.04
ENSMUSG00000003949.16	Hlf	0.350408	4.11676	3.92027	0.0576302	1	376	544	540	320	405	476
ENSMUSG00000003955.8	Fam162a	0.100889	4.39127	0.288598	0.595685	1	482	491	449	471	426	491.8
ENSMUSG00000003970.9	Rpl8	0.0363087	8.82244	0.0384739	0.846088	1	9694	10213	9283	9956	9377	10477
ENSMUSG00000003974.6	Grm3	0.057156	-3.41092	0.00120044	0.9727	1	0	0	1	0	0	1
ENSMUSG00000003992.15	Ssbp2	-0.0141814	3.86584	0.0184561	0.892756	1	338.79	330.76	292.76	304.52	352.08	360.26
ENSMUSG00000004018.9	Fancl	0.0244618	2.79906	0.0333834	0.856133	1	148.22	149.31	145.68	133.36	159	164.39
ENSMUSG00000004031.13	Brinp2	0.643865	-0.967098	2.53309	0.12094	1	15	12	12	4	12	10
ENSMUSG00000004032.10	Gstm5	0.101228	2.93842	0.320933	0.57485	1	203.73	167.96	169.95	185.84	171.95	171.92
ENSMUSG00000004035.12	Gstm7	0.378869	2.34749	4.21466	0.0480082	0.995521	136	136	136	130	94	105
ENSMUSG00000004038.9	Gstm3	-0.509583	-1.1877	0.763123	0.388615	1	5.04	5.04	10.07	12.19	7.16	11.09
ENSMUSG00000004040.16	Stat3	-0.0610574	7.92898	0.489413	0.489052	1	5642	6715	5171	6281	6403	6373
ENSMUSG00000004043.14	Stat5a	-0.259028	4.8461	4.56773	0.0400196	0.937225	547.07	737.69	566.2	754.26	854.85	696.45
ENSMUSG00000004044.9	Cavin1	0.152725	9.18769	3.4321	0.07283	1	15373	14680	13849	14350	12488	14576
ENSMUSG00000004054.9	Map3k11	0.0618016	7.03163	0.659507	0.422507	1	3382	3241	2908.97	3296.97	3136.73	3123.77
ENSMUSG00000004056.15	Akt2	-0.00303559	7.20697	0.00193277	0.965197	1	3351.32	3750.75	3188.01	3664.24	3476.9	3635.04
ENSMUSG00000004069.17	Dnaja3	0.0380774	5.45855	0.248713	0.621265	1	1060	1153	935	1062	1025	1115
ENSMUSG00000004070.15	Hmox2	0.0228859	5.63073	0.0430351	0.836924	1	1030.97	1151.61	1034.23	1096.2	1099.35	1116.86
ENSMUSG00000004071.13	Cdip1	0.128369	6.1551	2.911	0.0972977	1	1831.42	1802.21	1641.26	1763.18	1648.73	1639.54
ENSMUSG00000004085.14	Map3k20	0.164331	6.1516	2.7688	0.105511	1	1933	1934	1671	1729	1690	1749
ENSMUSG00000004096.9	Cwc15	0.0227114	5.62793	0.0351711	0.852417	1	1118	1103	1020	1121	1069	1152
ENSMUSG00000004098.7	Col5a3	-0.230183	3.67716	0.665191	0.422918	1	309	388	242	368	407	368
ENSMUSG00000004099.16	Dnmt1	-0.160777	6.08137	1.38176	0.249498	1	1321	1605	1294	1463	1738	1721
ENSMUSG00000004100.12	Ppan	-0.029726	4.53573	0.0804531	0.778442	1	540.27	601.61	452.11	573	595	527
ENSMUSG00000004105.8	Angptl2	0.0785306	6.69984	0.362196	0.551894	1	2576	2689	2335	3026	2064	2440
ENSMUSG00000004110.17	Cacna1e	-0.386975	2.51967	1.93841	0.174594	1	98	99	47	115	103	113
ENSMUSG00000004113.18	Cacna1b	-0.258434	0.695788	0.75294	0.391763	1	26	37	29	27	39	49
ENSMUSG00000004127.12	Trmt10a	-0.0665776	2.47005	0.25038	0.620102	1	109.8	131.79	113.97	137	134.88	117
ENSMUSG00000004151.17	Etv1	0.250394	4.10495	2.46775	0.126531	1	441.49	448.55	399.28	301.57	370.63	463.16
ENSMUSG00000004187.11	Kifc2	0.158895	4.13543	0.664615	0.422274	1	412.84	460.93	375.02	418.21	358.81	391.07
ENSMUSG00000004207.14	Psap	-0.319965	10.5125	11.2618	0.00199011	0.226012	24598	32040	25345	33937	39569	33071
ENSMUSG00000004221.16	Ikbkg	-0.119856	5.79657	2.52937	0.121204	1	1171.93	1315.37	1135.35	1513	1272.84	1329
ENSMUSG00000004231.15	Pax2	0	-3.47589	0	1	1	0	0	0	0	0	0
ENSMUSG00000004233.14	Wars2	0.0544578	3.35399	0.184298	0.670473	1	241	250	209	226	214	265
ENSMUSG00000004263.15	Atn1	0.0477316	6.69749	0.0704965	0.792848	1	2606	2676.05	2222.06	2701.26	2409.83	2473.16
ENSMUSG00000004264.17	Phb2	-0.00535621	6.02886	0.00282535	0.957927	1	1398	1507.86	1348	1519	1492.87	1454
ENSMUSG00000004266.15	Ptpn6	-0.335411	6.22148	12.2482	0.00134684	0.186143	1316.72	1630.37	1170.61	1616.56	1866.67	1924.66
ENSMUSG00000004267.16	Eno2	-0.203267	2.44996	1.16998	0.287184	1	117	136	106	136	155	140
ENSMUSG00000004268.11	Emg1	-0.0390849	5.65501	0.189622	0.666043	1	1062.81	1159.46	1053.95	1172.29	1161.03	1189.67
ENSMUSG00000004270.13	Lpcat3	-0.10696	5.80909	1.489	0.230952	1	1237.19	1352.54	1175.05	1458.71	1405.97	1373.33
ENSMUSG00000004285.12	Atp6v1f	0.00723154	5.88075	0.00206404	0.964111	1	1347.95	1420.97	1198	1433.97	1350.89	1338.96
ENSMUSG00000004296.14	Il12b	-0.447415	0.667683	1.81159	0.187419	1	17	52	26	39	45	50
ENSMUSG00000004317.14	Clcn5	-0.156427	3.92658	2.13834	0.15304	1	309	334	278	337	413	321
ENSMUSG00000004319.15	Clcn3	-0.0984859	5.94774	1.89941	0.177344	1	1242	1486	1242	1409	1470	1561
ENSMUSG00000004328.15	Hif3a	1.3638	2.22831	11.5917	0.00233457	0.245695	232	268	204	88	95	102
ENSMUSG00000004341.8	Gpx6	-1.8124	-3.41053	1.14928	0.296299	1	0	0	0	0	1	0
ENSMUSG00000004344.12	Gpx5	0	-3.49827	0	1	1	0	0	0	0	0	0
ENSMUSG00000004347.17	Pde1c	0.00263774	0.47579	9.64362e-05	0.992223	1	39	32	25	32	39	29
ENSMUSG00000004356.8	Utp20	-0.0777845	4.31715	0.53808	0.468368	1	430	474	399	428	532	476
ENSMUSG00000004359.16	Spic	-0.836705	0.0254782	6.89394	0.01297	0.565545	9	17	12	21	26	24
ENSMUSG00000004360.9	9330159F19Rik	0.629965	1.90729	10.9122	0.00229136	0.24432	110	135	101	66	78	89
ENSMUSG00000004364.14	Cul3	-0.00631695	6.71963	0.0104189	0.919311	1	2469	2527	2261	2491	2525	2612
ENSMUSG00000004366.4	Sst	0	-3.47601	0	1	1	0	0	0	0	0	0
ENSMUSG00000004371.15	Il11	0.463271	-0.414441	1.68327	0.203415	1	15	21	17	9	17	14
ENSMUSG00000004383.18	Large1	0.0897791	4.71745	1.10286	0.301209	1	603	678	610	617	614	628
ENSMUSG00000004393.10	Ddx56	0.0266608	4.58134	0.0609269	0.806554	1	532	647	478	601	519	575
ENSMUSG00000004394.12	Tmed4	0.0166244	6.33468	0.0336291	0.855611	1	1892	1968	1840	2097	1772	2036
ENSMUSG00000004415.15	Col26a1	-0.203686	-0.239649	0.430804	0.516109	1	17	18	18	21	21	22
ENSMUSG00000004446.12	Bid	-0.171962	3.73595	1.60183	0.214436	1	262.81	310.21	236.47	306.84	311.39	332.88
ENSMUSG00000004451.14	Ralb	-0.168431	6.36306	2.23566	0.144285	1	1721	1832	1714	2143	2108	1945
ENSMUSG00000004455.16	Ppp1cc	-0.00551672	7.34817	0.00508845	0.94356	1	3653.09	3869.83	3304.39	3918.48	3611.73	3832.2
ENSMUSG00000004460.17	Dnajb11	-0.141623	6.38673	1.82622	0.185693	1	1683	1994	1552	1816	2143	2054
ENSMUSG00000004462.7	Tbccd1	0.0547957	4.12095	0.421082	0.520852	1	373	438	375	398	398	397
ENSMUSG00000004473.10	Clec11a	-0.399342	4.12044	5.15455	0.0310072	0.857405	326	356	291	436	457	447
ENSMUSG00000004500.9	Zfp324	0.0333359	3.67336	0.0985162	0.755577	1	331	280	246	284	308	284
ENSMUSG00000004508.6	Gab2	0.0229465	5.91463	0.0815437	0.776987	1	1303	1616	1289	1489	1367	1465
ENSMUSG00000004530.12	Coro1c	0.0514871	7.44375	0.500588	0.484169	1	4249.48	4451	3882.27	4357	4188	4149.96
ENSMUSG00000004535.12	Tax1bp1	0.116966	7.81012	3.28951	0.078753	1	5368.44	5871.45	5270.79	5344.36	5315.79	5267.22
ENSMUSG00000004540.7	Psg17	0.101422	-0.620916	0.0809716	0.777749	1	17	12	15	14	18	11
ENSMUSG00000004542.15	Psg19	-1.10586	-2.74331	1.02625	0.318577	1	0	0	2	1	3	1
ENSMUSG00000004552.16	Ctse	0.122956	1.59506	0.238631	0.628401	1	58	84	55	67	59	62
ENSMUSG00000004558.15	Ndrg2	0.424282	6.21005	9.82203	0.00395375	0.333517	1967	2203	2065	1815	1334	1722
ENSMUSG00000004561.14	Mettl17	0.0332077	4.08591	0.0755735	0.785088	1	418	466	337	440	360	444
ENSMUSG00000004562.16	Arhgef40	0.077671	5.85781	0.34024	0.564155	1	1353.28	1619.25	1274.67	1445.05	1397.15	1353.88
ENSMUSG00000004565.15	Pnpla6	0.0421943	5.70327	0.103509	0.749902	1	1181	1418	1047	1286	1211	1190
ENSMUSG00000004567.16	Mcoln1	0.0482706	5.62918	0.319572	0.575658	1	1114	1268	1082	1228	1109	1164
ENSMUSG00000004568.13	Arhgef18	0.0820609	6.88165	0.742737	0.394955	1	2897	3131	2532	2851	2694	2899
ENSMUSG00000004591.16	Pkn2	0.0957895	6.21642	2.1583	0.151195	1	1735	1888	1718	1726	1763	1741
ENSMUSG00000004609.11	Cd33	-0.222384	4.61511	1.43686	0.241611	1	524	543	504	551	560	812
ENSMUSG00000004610.4	Etfb	0.0807786	5.87584	0.490541	0.488556	1	1390	1388.15	1288.37	1461.26	1228	1338.73
ENSMUSG00000004612.9	Nkg7	-0.407452	4.21377	2.86295	0.103634	1	220	338	239	338	335	428
ENSMUSG00000004626.14	Stxbp2	-0.0313845	6.14483	0.237988	0.628863	1	1505	1774	1380	1692	1611	1662
ENSMUSG00000004630.18	Pcp2	-1.60754	-2.9916	1.2975	0.264232	1	1.56	0	0	3.08	0	2.73
ENSMUSG00000004631.15	Sgce	0.134403	5.75376	2.08722	0.157889	1	1384	1333	1342	1261	1301	1318
ENSMUSG00000004633.17	Chn2	-0.180682	3.4786	1.55733	0.220769	1	219.91	271.37	217	296.66	254.85	286.5
ENSMUSG00000004637.15	Wwox	-0.104531	3.33243	0.723954	0.400933	1	213	231	235	259	240	267
ENSMUSG00000004642.13	Slbp	-0.206195	5.17138	3.12112	0.0864583	1	691.84	777.07	694.99	788	933.68	889
ENSMUSG00000004651.6	Tyr	2.63528	-3.34872	2.77894	0.111683	1	1	1	0	0	0	0
ENSMUSG00000004654.6	Ghrhr	1.33233	-3.15888	0.886767	0.353574	1	2	1	0	1	0	0
ENSMUSG00000004655.5	Aqp1	0.132085	9.80925	1.65511	0.207145	1	22770	24024	21584	23682	18369	23314
ENSMUSG00000004661.15	Arid3b	-0.0301934	4.79535	0.0724037	0.78953	1	582	672.41	506	618.39	668.31	585.52
ENSMUSG00000004665.10	Cnn2	0.120506	8.61235	0.704161	0.408284	1	9438	9290	8972	8084	9105	9531
ENSMUSG00000004667.18	Polr2e	0.150917	5.86076	1.5444	0.223067	1	1395	1491	1210	1333	1234	1285
ENSMUSG00000004668.14	Abca13	-0.390776	-1.03404	0.734291	0.397627	1	10	5	6	10	10	9
ENSMUSG00000004677.17	Myo9b	-0.0748643	6.82469	0.494624	0.486765	1	2469	2846	2143	2681	2795	2707
ENSMUSG00000004698.10	Hdac9	-0.136476	3.44875	0.965212	0.332968	1	271	260	190	279	285	262
ENSMUSG00000004707.14	Ly9	-0.56166	4.21038	18.8196	0.000125976	0.0383611	242	332	223	385	458	379
ENSMUSG00000004709.14	Cd244a	-0.672785	3.32607	16.7947	0.0002516	0.0629653	173	210	169	323	314	281
ENSMUSG00000004730.15	Adgre1	-0.654802	5.26234	26.379	1.3926e-05	0.00821054	541	845	673	1111	1223	1042
ENSMUSG00000004748.5	Mtfp1	-0.0194233	2.05143	0.0113136	0.915931	1	88	89	90	94	86	104
ENSMUSG00000004768.14	Rab23	0.0490394	4.64003	0.381752	0.540874	1	636	635	534	631	569	624
ENSMUSG00000004771.12	Rab11a	0.0758447	6.76043	0.666942	0.41993	1	2478.71	2479.24	2476.02	2451	2288	2665.81
ENSMUSG00000004788.11	Eif2b2	0.0576038	5.01731	0.315425	0.578134	1	713	809	686	702	744	771
ENSMUSG00000004789.10	Dlst	0.00136727	6.91724	0.000552873	0.981381	1	2730	2955.04	2655	2876	2845	2999
ENSMUSG00000004791.7	Pgf	0.158013	2.58199	0.713141	0.404435	1	145	157	138	148	143	121
ENSMUSG00000004798.14	Ulk2	0.170409	6.30778	4.98373	0.0324318	0.866953	1828	2038	1807	1827	1591	1858
ENSMUSG00000004814.10	Ccl24	-2.09428	2.49536	2.52345	0.126313	1	30	57	59	13	546	89
ENSMUSG00000004815.12	Dgkq	-0.0661019	4.79136	0.107191	0.746162	1	602.1	721.43	585.42	681.26	755.73	647
ENSMUSG00000004821.1	Tmed11	0	-3.49827	0	1	1	0	0	0	0	0	0
ENSMUSG00000004837.2	Grap	0.185528	6.74774	4.37211	0.0442469	0.968562	2672	2921	2506	2652	2288	2506
ENSMUSG00000004842.18	Pou1f1	0.513924	-2.21328	0.482546	0.492095	1	2	9	3	5	2	3
ENSMUSG00000004843.7	Chmp2b	0.0117549	5.96262	0.0231915	0.87988	1	1305	1411	1305	1357	1361	1459
ENSMUSG00000004846.10	Plod3	-0.0527685	6.39349	0.657395	0.423244	1	1925.09	2113.97	1762.82	2086.23	2159.23	2038.13
ENSMUSG00000004849.14	Ap1s1	-0.0322066	5.53698	0.0638362	0.802211	1	993	1043	932	1044	1039	1093
ENSMUSG00000004864.13	Mapk13	-0.0670251	3.66499	0.213738	0.646863	1	288	341	281	318	349	328
ENSMUSG00000004865.16	Srpk1	-0.107051	6.14319	1.07715	0.30682	1	1504	1690	1350	1664	1737	1705
ENSMUSG00000004872.15	Pax3	-1.8124	-3.38969	1.31511	0.264209	1	0	0	0	0	1	0
ENSMUSG00000004880.11	Lbr	-0.142006	6.28769	3.32047	0.0774223	1	1696.13	1888.03	1573.53	1943.44	1970.04	2031.45
ENSMUSG00000004885.5	Crabp2	1.18948	-2.64086	1.48885	0.230975	1	4	1	2	2	1	0
ENSMUSG00000004891.16	Nes	0.0482901	7.54176	0.159711	0.692065	1	4466	4244	4150	4315	4596	4123
ENSMUSG00000004892.13	Bcan	-0.044979	2.74532	0.0354999	0.851836	1	128	163	157	218	128	138
ENSMUSG00000004894.10	Hapln2	0.974451	-2.65268	0.773015	0.385592	1	2	2	2	1	1	1
ENSMUSG00000004895.9	Prcc	0.00863092	5.14324	0.00994655	0.921155	1	761	875	758	842	829	816
ENSMUSG00000004896.16	Rrnad1	0.0286402	5.19498	0.0388331	0.845185	1	861.32	934.7	801.69	932.67	848.07	881.28
ENSMUSG00000004897.16	Hdgf	0.0267638	7.33133	0.0839814	0.773771	1	3711	3718	3402	3775	3607	3751
ENSMUSG00000004902.7	Slc25a18	0.138869	0.423129	0.284634	0.597227	1	37	36	26	29	21	44
ENSMUSG00000004929.12	Thop1	-0.057992	4.19523	0.339918	0.563808	1	448	401	351	435	401	472
ENSMUSG00000004931.11	Apba3	0.0910545	4.8263	1.05468	0.311842	1	646	738	596	656	643	641
ENSMUSG00000004933.17	Matk	-0.674473	3.10336	4.86108	0.037081	0.907162	85	153	96	139	260	153
ENSMUSG00000004934.14	Pias4	0.0568571	4.50989	0.456495	0.503937	1	568	593	485	574	520	559
ENSMUSG00000004936.8	Map2k1	-0.0291804	6.24158	0.213465	0.647073	1	1703	1836	1566	1759	1906	1777
ENSMUSG00000004937.6	Sgta	0.0166353	6.1147	0.0604564	0.807287	1	1649	1722	1476	1738	1608	1663
ENSMUSG00000004939.7	Nmrk2	0.0784669	-2.75752	0.00507316	0.943644	1	5	0	2	4	0	3
ENSMUSG00000004945.15	Tmem242	0.0621379	4.98612	0.117067	0.735074	1	705	761	673	708	709	726
ENSMUSG00000004947.15	Dtx2	-0.149429	4.40661	2.94206	0.0956023	1	482	488	421	541	571	500
ENSMUSG00000004948.12	Zp3	-1.06821	-2.82623	1.12558	0.296362	1	1	1	1	2	4	1
ENSMUSG00000004951.10	Hspb1	0.0771121	6.24072	0.250968	0.620561	1	1699.18	1999.16	1553.93	1914.5	1717.55	1555.73
ENSMUSG00000004952.13	Rasa4	-0.330577	4.71434	4.91172	0.034563	0.886114	492.99	592.98	467	599	723	715
ENSMUSG00000004961.7	Syt5	-0.0613144	3.22036	0.11328	0.738554	1	221	165	195	196	184	259
ENSMUSG00000004980.16	Hnrnpa2b1	-0.0804968	9.07585	0.565081	0.457506	1	11691	12162	10714	11873	13185	13173
ENSMUSG00000004988.9	Fxyd4	-1.24966	0.309508	3.36028	0.0793778	1	14	18	15	8	69	40
ENSMUSG00000004994.12	Ccdc130	0.0309235	3.47373	0.096061	0.758542	1	255	295	233	273	247	280
ENSMUSG00000004996.9	Mri1	0.0696034	4.00163	0.478211	0.494032	1	360	426	344	355	376	393
ENSMUSG00000005034.15	Prkacb	0.0593914	6.78301	0.654638	0.424208	1	2482	2817	2426	2478	2630	2640
ENSMUSG00000005043.13	Sgsh	0.167053	5.54933	3.6036	0.0663581	1	1178.66	1262.71	1045.21	1154.54	1015.58	1073.8
ENSMUSG00000005045.16	Chd5	0.32645	1.52591	2.23219	0.144587	1	62	63	73	58	49	59
ENSMUSG00000005054.7	Cstb	-0.235703	5.32676	1.42999	0.243466	1	765	814	702	847	1009	951
ENSMUSG00000005057.13	Sh2b2	-0.430892	2.8434	7.18049	0.0113716	0.534994	115	160	120	191	211	152
ENSMUSG00000005069.12	Pex5	0.107074	5.24776	1.62273	0.211539	1	975	1022	881	950	932	911
ENSMUSG00000005078.16	Jkamp	0.0893845	4.70488	0.728146	0.399587	1	642	610	576	624	552	625
ENSMUSG00000005087.17	Cd44	-0.290373	7.57738	9.76854	0.00367056	0.320356	3472	4206	3411	4367	5000	4780
ENSMUSG00000005089.15	Slc1a2	0.286411	2.15779	2.18225	0.149015	1	134	108	99	94	91	108
ENSMUSG00000005102.13	Eif2ak4	-0.113856	4.39451	0.960985	0.334014	1	451	525	402	545	557	451
ENSMUSG00000005103.12	Wdr1	-0.109977	7.66879	2.26914	0.141411	1	4524	4775	4268	4833	5451	5028
ENSMUSG00000005107.13	Slc2a9	0.0319374	3.14893	0.063743	0.802228	1	196	235	202	247	195	205
ENSMUSG00000005124.10	Ccn4	-0.43105	3.20078	3.36201	0.0775112	1	158	141	167	307	204	149
ENSMUSG00000005125.13	Ndrg1	0.0264896	5.48699	0.0753703	0.78537	1	922	1163.99	1083	992	989	1280
ENSMUSG00000005131.4	4930550C14Rik	0.159504	1.18056	0.549299	0.463804	1	40	61	57	55	43	50
ENSMUSG00000005142.10	Man2b1	-0.337293	7.34351	11.9968	0.00148629	0.195012	2833	3798	3066	4204	4662	3898
ENSMUSG00000005148.8	Klf5	0.0380133	5.27058	0.205078	0.653592	1	955	953	926	935	927	1033
ENSMUSG00000005150.16	Wdr83	0.0387181	4.2018	0.190965	0.664938	1	433.87	455.37	392.11	453.15	403.19	448.26
ENSMUSG00000005161.15	Prdx2	-0.0470213	6.79154	0.154949	0.696471	1	2435.93	2613.25	2257.94	2627.49	2604.17	2660.82
ENSMUSG00000005198.15	Polr2a	0.0375114	7.69205	0.0332026	0.856975	1	4800	6109	4416	5085	5257	5192
ENSMUSG00000005202.2	Shbg	0	-3.49827	0	1	1	0	0	0	0	0	0
ENSMUSG00000005204.12	Senp3	0.0488734	6.12093	0.577279	0.452731	1	1557.99	1783.94	1453.98	1578.94	1642.96	1616.86
ENSMUSG00000005220.10	Corin	-0.4493	1.94595	1.21257	0.281504	1	91	68	67	104	136	83
ENSMUSG00000005225.15	Plekha8	0.138163	4.25263	2.51183	0.122456	1	519.45	492.9	498.28	489.52	480.62	469.64
ENSMUSG00000005232.11	G6pc2	-0.730233	-3.25008	0.23594	0.630897	1	1	0	0	0	1	1
ENSMUSG00000005233.16	Spc25	-0.320962	2.67378	1.45695	0.237526	1	110	120	123	125	189	148
ENSMUSG00000005237.14	Dnah2	-0.0464931	3.78409	0.107367	0.745215	1	297	322.23	309.13	343	330.37	330.95
ENSMUSG00000005251.15	Ripk4	0.0497137	4.93144	0.251232	0.61951	1	704	792	627	686	660	796
ENSMUSG00000005262.13	Ufd1	0.0161461	5.51059	0.063462	0.802655	1	1085	1118	965	1172	1019	1085
ENSMUSG00000005267.13	Zfp287	0.146494	3.11283	1.05694	0.311332	1	213	231	150	186	187	185
ENSMUSG00000005268.20	Prlr	-0.586414	-0.492199	1.47553	0.233026	1	8	4	10	13	13	9
ENSMUSG00000005299.6	Letm1	0.0431437	5.7812	0.263749	0.61095	1	1287	1327	1156	1257	1318	1250
ENSMUSG00000005312.15	Ubqln1	0.00531934	6.98721	0.00686603	0.934458	1	2888	3028	2620	2986	2897	3010
ENSMUSG00000005320.9	Fgfr4	0.534187	5.26724	12.3505	0.0015577	0.198693	1211	1196	1034	824	751	912
ENSMUSG00000005338.13	Cadm3	-0.587397	1.77469	4.28635	0.0462587	0.983016	61	43	39.21	52.84	72	101.14
ENSMUSG00000005339.10	Fcer1a	-0.368087	-1.44741	0.291374	0.592991	1	7	5	7	0	6	20
ENSMUSG00000005354.16	Txn2	-0.0486391	6.19292	0.173013	0.680181	1	1631	1669	1578	1682	1817	1786
ENSMUSG00000005355.9	Casp14	-1.8124	-3.43222	1.29166	0.269679	1	0	0	0	0	1	0
ENSMUSG00000005357.9	Slc1a6	-0.0303385	-2.0477	0.00226609	0.962317	1	7	4	3	5	2	8
ENSMUSG00000005360.14	Slc1a3	-0.049732	5.4232	0.229375	0.63512	1	960	973	876	1078	995	969
ENSMUSG00000005362.14	Crbn	0.0844013	4.95827	1.27087	0.267669	1	697.81	787.54	697.62	666.72	715.4	771.93
ENSMUSG00000005364.11	Il5ra	-0.321289	0.872477	1.02676	0.318234	1	34	37	40	36	80	29
ENSMUSG00000005370.4	Msh6	-0.222036	4.89286	6.16075	0.0182799	0.672257	592	692	553	719	781	735
ENSMUSG00000005371.15	Fbxo11	0.0444041	6.48763	0.214739	0.646096	1	2195	2186	2049	2266	2098	2168
ENSMUSG00000005373.13	Mlxipl	0.313517	2.00319	1.06334	0.310949	1	103	100	90	95	68.8	83
ENSMUSG00000005374.13	Tbl2	-0.0433491	4.93369	0.267663	0.608327	1	664	732	579	710	724	689
ENSMUSG00000005378.17	Bud23	0.00276364	4.48306	0.000776742	0.977932	1	514.01	545.6	464.2	527.49	537.59	524.16
ENSMUSG00000005397.8	Nid1	0.0182915	7.55067	0.0167326	0.897994	1	4415.79	5074.78	4178.95	5257	4893.99	3921.96
ENSMUSG00000005410.6	Mcm5	-0.385867	4.5922	2.47957	0.128856	1	410	522	365	468	665	630
ENSMUSG00000005413.8	Hmox1	-0.278908	5.35891	4.18712	0.0497986	1	781	1075	768	1175	1269	861
ENSMUSG00000005417.17	Mprip	0.0997347	9.29786	2.08028	0.158562	1	15163.5	16563.7	13926	14968.2	14597.1	14945
ENSMUSG00000005442.13	Cic	0.0337877	7.3973	0.0407108	0.841708	1	4055	4746	3669	4086	4365	4245
ENSMUSG00000005447.12	Pafah1b3	-0.00257797	3.63374	0.000326561	0.98569	1	239	260	257	245	233	317
ENSMUSG00000005465.9	Il27ra	-0.222599	4.27291	2.77318	0.105247	1	348	405	293	389	419	464
ENSMUSG00000005469.10	Prkaca	0.088647	6.20988	1.65237	0.207513	1	1766	1881	1710	1733	1717	1824
ENSMUSG00000005470.8	Asf1b	-0.502296	3.02315	2.61805	0.118493	1	129	157	103	153	219	201
ENSMUSG00000005474.9	Myl10	0.056713	-3.15867	0.00190868	0.96546	1	2	0	0	0	1	1
ENSMUSG00000005481.18	Ddx39	0.183585	5.76875	5.65244	0.0233308	0.757524	1336.43	1547.64	1239.79	1336.45	1167.01	1286.7
ENSMUSG00000005483.10	Dnajb1	-0.414183	5.64063	10.8597	0.00246009	0.250626	958	971	877	1202	1431	1278
ENSMUSG00000005493.15	Msh4	0	-3.34831	0	1	1	0	0	0	0	0	0
ENSMUSG00000005501.14	Usp40	-0.0198834	5.01771	0.0343905	0.854005	1	750	821	668	836	793	740
ENSMUSG00000005503.8	Evx1	0	-3.49827	0	1	1	0	0	0	0	0	0
ENSMUSG00000005505.12	Kbtbd4	-0.0411112	4.36863	0.202498	0.655631	1	464.59	490.66	420.82	470.58	518.17	490.83
ENSMUSG00000005506.16	Celf1	-0.00805503	6.93554	0.00692126	0.934196	1	2696	2786	2423	2764	2714	2836
ENSMUSG00000005510.9	Ndufs3	-0.138946	5.31789	1.57145	0.218735	1	911.15	870.5	829.67	1006.21	989.94	1017.21
ENSMUSG00000005514.14	Por	0.214376	8.00578	4.18707	0.048703	0.999577	6507	7485	6311	5836	5566	6899
ENSMUSG00000005533.10	Igf1r	0.17097	6.54635	3.54172	0.0686158	1	2460	2385	2274	2283	2032	2316
ENSMUSG00000005534.10	Insr	0.0636594	6.27707	0.556197	0.461034	1	1762	1932	1741	1928	1714	1800
ENSMUSG00000005540.10	Fcer2a	-0.390661	4.71883	2.15517	0.155765	1	572	596	426	518	1004	650
ENSMUSG00000005547.14	Cyp2a5	0.342072	4.87905	0.447728	0.510317	1	1038.82	440.85	741.89	971	401.86	484.69
ENSMUSG00000005553.14	Atp4a	0.0394044	-3.08868	0.000678619	0.979378	1	0	1	0	0	0	1
ENSMUSG00000005566.14	Trim28	-0.001974	6.79236	0.000857677	0.976811	1	2605	2614	2344	2594	2640	2692
ENSMUSG00000005575.16	Ube2m	0.0143797	5.56846	0.0211842	0.885156	1	1087	1160	1016	1200	1089	1089
ENSMUSG00000005580.11	Adcy9	0.122563	4.46915	0.505259	0.483277	1	510	656	512	527	567	512
ENSMUSG00000005583.16	Mef2c	-0.180102	5.47076	4.85906	0.0345251	0.886114	834	914	787	909	1020	1074
ENSMUSG00000005609.16	Ctr9	-0.0699454	5.56763	0.778277	0.383999	1	1001	1163	975	1195	1158	1087
ENSMUSG00000005610.17	Eif4g2	0.00525983	9.5275	0.00583699	0.939558	1	16501.2	17342.3	15750	17338	16987.3	17398
ENSMUSG00000005611.15	Mrvi1	0.035163	3.79663	0.06106	0.806347	1	409	380	326	289	461	387
ENSMUSG00000005615.15	Pcyt1a	0.0774443	6.86109	1.21845	0.277586	1	2672.78	2704.39	2518.33	2728.09	2509.87	2599.89
ENSMUSG00000005621.11	Zfp592	0.0223664	6.3353	0.0803508	0.778579	1	1911	2140	1738	2048	1927	1975
ENSMUSG00000005625.15	Psmd4	-0.0200154	6.40343	0.0559267	0.814504	1	1881	2012	1754	1989	1901	2100
ENSMUSG00000005628.12	Tmod4	-0.222785	0.0701493	0.648706	0.426295	1	21	24	22	32	18	32
ENSMUSG00000005640.11	Insrr	-1.13787	-0.621821	5.22062	0.0288267	0.828831	5	9	5	7	19	18
ENSMUSG00000005649.17	Cabp5	-1.80838	-3.28862	1.20583	0.281762	1	0	0	0	0	0	1
ENSMUSG00000005656.9	Snx6	-0.04777	5.86563	0.266544	0.609074	1	1259	1328	1313	1356	1529	1339
ENSMUSG00000005667.8	Mthfd2	-0.791323	3.45311	11.2415	0.00242815	0.250626	141	201	156	232	361	305
ENSMUSG00000005672.12	Kit	-0.0329629	7.62403	0.0398571	0.843335	1	4432	5513	4083	5711	5030	4185
ENSMUSG00000005674.9	Tomm40l	-0.0925385	4.80142	0.771144	0.386162	1	558.74	625.57	560.75	731.09	579.9	635.95
ENSMUSG00000005677.14	Nr1i3	0.189633	1.45829	0.817689	0.372359	1	71.26	70.43	65.25	56.91	61.1	72.05
ENSMUSG00000005681.12	Apoa2	-1.1772	-2.16755	2.07943	0.158644	1	3	0	1	5	3	2
ENSMUSG00000005682.9	Pan2	0.064646	5.83111	0.161042	0.691502	1	1312	1557	1233	1465	1300	1326
ENSMUSG00000005683.8	Cs	-0.106071	7.35724	2.75861	0.10613	1	3579	3947	3394	3942	4081.99	4263
ENSMUSG00000005686.17	Ampd3	0.224537	5.37731	4.6143	0.0390802	0.929556	1237.57	1377.48	1066.4	1112.4	923.23	1255.03
ENSMUSG00000005687.14	Bcas2	0.0622941	5.39277	0.805227	0.375983	1	952	1070	891	1015	903	997
ENSMUSG00000005696.11	Sh2d1a	-0.305729	1.50968	1.59176	0.21585	1	34	53	35	49	50	58
ENSMUSG00000005698.15	Ctcf	-0.0182694	6.52628	0.0699007	0.793113	1	2031.24	2272	1887.21	2114	2187.56	2246.54
ENSMUSG00000005699.16	Pard6a	-0.000333539	2.4934	4.45173e-06	0.998329	1	133	115	127	130	135	129
ENSMUSG00000005705.10	Agrp	-0.220466	-0.45816	0.357286	0.554065	1	11	17	17	21	14	20
ENSMUSG00000005716.16	Pvalb	-2.52252	-1.68093	10.0713	0.00323509	0.298322	1	1	1	2	4	14
ENSMUSG00000005718.8	Tfap4	0.211249	2.60519	1.73776	0.196428	1	173	169	149	173	119	152
ENSMUSG00000005732.14	Ranbp1	-0.102455	5.05368	0.539292	0.468454	1	706	666	635	663	734	863
ENSMUSG00000005763.15	Cd247	-0.0678232	4.38059	0.243007	0.625281	1	393.1	451.3	379.58	420.49	480.09	438.98
ENSMUSG00000005774.12	Rfx5	-0.195871	5.18918	3.31583	0.0776203	1	722.31	826.38	611.51	815.39	899.59	862.4
ENSMUSG00000005779.12	Psmb4	-0.0382749	6.36466	0.0646653	0.801223	1	1852	1844	1671	1874	1939	1956
ENSMUSG00000005800.3	Mmp8	-0.182442	2.74796	0.299191	0.589389	1	178	150	127	194	103	245
ENSMUSG00000005802.12	Slc30a4	-0.180017	5.26911	3.29795	0.0783875	1	815	835	834	884	1081	985
ENSMUSG00000005803.14	Sqor	0.03311	5.62144	0.126471	0.724365	1	1196	1167	1074	1281	1049	1189
ENSMUSG00000005804.14	Bloc1s6	-0.00793808	4.88213	0.0112214	0.916273	1	709	696	652	740	690	737
ENSMUSG00000005813.12	Metap1	-0.124595	5.08063	3.24166	0.0808605	1	701	752	658	800	818	788
ENSMUSG00000005823.9	Gpr108	0.0423982	5.82348	0.339697	0.563934	1	1250	1394	1158	1295	1233	1329
ENSMUSG00000005824.7	Tnfsf14	-0.375036	2.09077	4.25941	0.0469044	0.990121	84	107	70	94	131	127
ENSMUSG00000005836.10	Gata6	0.200456	5.17554	6.69469	0.014224	0.591071	828	919	769	753	770	764
ENSMUSG00000005846.12	Rsl1d1	-0.0387876	5.66469	0.212728	0.647639	1	1071	1153	1024	1178	1150	1162
ENSMUSG00000005864.7	Cnga2	0.413389	0.908368	1.41803	0.242379	1	67	37	38	49	23	40
ENSMUSG00000005871.15	Apc	0.0525249	6.8614	0.554692	0.461636	1	2657	2940	2491	2722	2774	2650
ENSMUSG00000005873.6	Reep5	0.090976	7.31075	1.18755	0.283655	1	3715	3863	3490	3723	3474	3681
ENSMUSG00000005881.13	Ergic3	0.000401827	6.44219	1.76872e-05	0.99667	1	1912	2016	1861	1983	1951	2128
ENSMUSG00000005882.18	Uqcc1	0.0785348	4.87428	1.08956	0.304094	1	687	708	636	701	636	676
ENSMUSG00000005883.15	Spo11	-0.450242	-0.299421	1.21749	0.277771	1	12	22	7	24	17	17
ENSMUSG00000005886.14	Ncoa2	0.0399845	6.026	0.157475	0.694027	1	1296	1641	1291	1354	1488	1445
ENSMUSG00000005891.7	Prl4a1	0	-3.49827	0	1	1	0	0	0	0	0	0
ENSMUSG00000005892.4	Trh	0.0686904	-2.54392	0.00687841	0.934399	1	2	2	3	3	1	3
ENSMUSG00000005893.14	Nr2c2	0.0654068	5.36819	0.148616	0.703061	1	681.35	1049.83	719	748.06	958.72	722
ENSMUSG00000005897.14	Nr2c1	0.209173	4.26312	5.0323	0.0316542	0.859955	494	497	449	462	402	440
ENSMUSG00000005899.14	Smpd4	0.126587	5.37506	2.66829	0.111796	1	986	1083	918	956	943	960
ENSMUSG00000005907.14	Pex1	-0.00553208	3.60203	0.00265176	0.959239	1	280.41	300.77	254.25	316.51	279.84	279.9
ENSMUSG00000005917.15	Otx1	0.321262	0.798851	1.74847	0.195088	1	41	35	45	35	27	40
ENSMUSG00000005936.19	Kctd20	0.0161771	6.74786	0.0580661	0.811058	1	2412	2764	2443	2741	2561	2576
ENSMUSG00000005947.11	Itgae	-0.216782	3.98448	1.63656	0.210591	1	249	337	269	336	364	336
ENSMUSG00000005949.9	Ctns	-0.0831303	4.70701	0.912717	0.346285	1	566	677	583	727	650	644
ENSMUSG00000005950.14	P2rx5	0.129973	2.84845	0.748643	0.393103	1	142	195	145	166	171	121
ENSMUSG00000005951.13	Shpk	0.229588	2.81916	2.89482	0.0981945	1	167	205	149	141	151	171
ENSMUSG00000005952.15	Trpv1	-0.123173	-2.6039	0.0228266	0.880821	1	3	2	2	3	4	1
ENSMUSG00000005958.15	Ephb3	0.0326616	5.57331	0.0706616	0.792098	1	1214	1184	1025	1287	1077	1136
ENSMUSG00000005968.14	Tuft1	0.110218	4.72853	1.14131	0.293066	1	557	686	568	588	532	633
ENSMUSG00000005973.6	Rcn1	-0.0819329	6.25278	0.884223	0.353826	1	1652	1882	1622	1888	1919	1896
ENSMUSG00000005980.15	Dnase1	0.0687433	1.74517	0.0918563	0.763718	1	77.9	71.35	75.12	81.14	72.01	71.31
ENSMUSG00000005981.11	Trap1	-0.0154628	5.8982	0.0661441	0.79862	1	1401	1486	1215	1467	1376	1488
ENSMUSG00000005982.14	Naa60	-0.0153653	6.23107	0.0602143	0.807665	1	1684.22	1922.45	1614.6	1815.36	1825.16	1872.15
ENSMUSG00000005983.15	1700037C18Rik	-0.0113722	2.52419	0.00419265	0.94876	1	144.19	150.36	118.11	138.15	130.14	166.3
ENSMUSG00000005986.16	Ankrd13d	0.0973539	2.16312	0.32202	0.574206	1	111	98	93	77	101	118
ENSMUSG00000005994.14	Tyrp1	0	-3.43217	0	1	1	0	0	0	0	0	0
ENSMUSG00000006005.18	Tpr	-0.0764298	6.96649	0.962384	0.333668	1	2602.97	3074.16	2514.78	2921.19	3086.02	3006.8
ENSMUSG00000006007.14	Pdc	0	-3.49827	0	1	1	0	0	0	0	0	0
ENSMUSG00000006010.14	Odr4	0.0584017	5.62581	0.71468	0.403934	1	1104.78	1339.63	1114	1173.73	1143.77	1251.96
ENSMUSG00000006014.16	Prg4	-0.376692	1.61329	0.257076	0.617107	1	64.24	35.21	37.22	43.08	68.22	75.24
ENSMUSG00000006019.15	Dhx34	0.0452827	4.45042	0.243258	0.625103	1	503	559	452	508	496	528
ENSMUSG00000006021.5	Kptn	0.00410157	3.78862	0.00182983	0.966135	1	292	339	288	324	330	303
ENSMUSG00000006024.13	Napa	0.138574	6.45389	3.12661	0.0861937	1	2042	2302	1939	1999	1888	2078
ENSMUSG00000006050.12	Sra1	0.011459	5.16846	0.00760362	0.931077	1	801	849	793	773	916	848
ENSMUSG00000006056.13	Calcoco2	-0.164403	-0.209192	0.161826	0.690054	1	15	12	13	18	17	12
ENSMUSG00000006057.15	Atp5g1	-0.00799755	5.46628	0.00305509	0.956314	1	1020.57	995.38	887.15	962.2	975.69	1119
ENSMUSG00000006058.10	Snf8	0.0630348	5.06249	0.496856	0.485791	1	805	814	690	783	732	796
ENSMUSG00000006095.12	Tbcb	-0.0843122	5.16016	0.339934	0.564431	1	733.84	811.92	744.78	854.42	820.18	867.63
ENSMUSG00000006127.9	Inpp5k	0.280008	6.73211	8.94904	0.0051971	0.377579	2623	3035	2651	2761	2057	2339
ENSMUSG00000006134.4	Crkl	-0.079395	6.26042	1.46573	0.234552	1	1705	1859	1560	1892	1927	1835
ENSMUSG00000006143.12	Upk3bl	0.724601	-2.89846	0.384505	0.539557	1	2	2	1	0	1	2
ENSMUSG00000006154.13	Eps8l1	0.397857	5.56078	5.28454	0.0301425	0.847086	1258	1451	1195	950	1026	1119
ENSMUSG00000006169.20	Clint1	-0.161471	6.83579	5.54929	0.0245309	0.772481	2374	2671	2297	2871	2843	2868
ENSMUSG00000006179.9	Prss16	-0.587441	0.0349926	0.473088	0.498267	1	10	10	6	11	11	19
ENSMUSG00000006191.17	Cdkal1	-0.0116851	3.53614	0.0116591	0.914662	1	270	286	257	303	258	297
ENSMUSG00000006200.3	Rhox6	0	-3.49827	0	1	1	0	0	0	0	0	0
ENSMUSG00000006204.7	5430419D17Rik	-0.639223	-1.11542	1.7537	0.194439	1	13	8	3	11	22	6
ENSMUSG00000006205.13	Htra1	0.00595281	5.47084	0.0060344	0.938547	1	1007	1084	1015	1118	1028	1094
ENSMUSG00000006215.12	Zbtb17	0.0333842	4.41864	0.134146	0.71649	1	516	520	449	536	492	489
ENSMUSG00000006216.10	Clcnkb	-1.59647	-3.25061	1.32292	0.260838	1	0	0	1	1	1	2
ENSMUSG00000006218.4	Fam131c	-0.570694	-0.215159	2.80315	0.103457	1	13	18	25	29	17	42
ENSMUSG00000006219.12	Fblim1	0.188663	6.35046	3.28463	0.078965	1	2234	2500	2188	2044	2306	1995
ENSMUSG00000006221.7	Hspb7	0.034783	4.114	0.0310378	0.86152	1	466	382	456	466	338	539
ENSMUSG00000006235.6	Epor	0.00874144	2.05909	0.00199158	0.964671	1	97	116	98	135	88	100
ENSMUSG00000006241.16	Ccdc159	-0.0375729	1.89947	0.0344867	0.853803	1	81	101	81	111	72	99
ENSMUSG00000006262.15	Mob1b	0.0336643	5.9056	0.128518	0.722239	1	1297	1349	1223	1251	1316	1390
ENSMUSG00000006269.7	Atp6v1b1	0.0908867	2.98136	0.118054	0.7339	1	200	203	220	130	225	260
ENSMUSG00000006270.7	Vax1	0	-3.49827	0	1	1	0	0	0	0	0	0
ENSMUSG00000006273.14	Atp6v1b2	-0.122338	7.14993	3.31858	0.0775028	1	2941	3213	2832	3493	3536	3194
ENSMUSG00000006276.10	Eps15l1	-0.0158005	5.95371	0.0212032	0.885105	1	1416	1651	1275	1532	1563	1480
ENSMUSG00000006281.8	Tep1	-0.29992	5.62155	4.98973	0.0332606	0.875695	930	1149.23	838.91	1091.69	1493.32	1150.11
ENSMUSG00000006288.8	Ttc5	0.0311649	5.26208	0.199643	0.657904	1	881.96	996	829.94	938.87	911.89	916.88
ENSMUSG00000006289.14	Osgep	-0.0422279	4.94892	0.164028	0.688067	1	707.19	700	618.45	736.02	725.89	719.94
ENSMUSG00000006299.13	Aamp	0.0716716	6.90287	1.15501	0.290236	1	2821	3016	2711	2877	2699	2938
ENSMUSG00000006301.17	Tmbim1	0.216964	7.67263	5.97255	0.0199959	0.702721	5252.48	5441.33	4901.18	5082.05	4154.59	4813.95
ENSMUSG00000006304.14	Arpc2	-0.0428317	7.79378	0.137632	0.712998	1	4424	5210	4624	4807	5229	5325
ENSMUSG00000006307.16	Kmt2b	-0.00430028	6.68846	0.000648927	0.979879	1	2422	2825	2163	2646	2572	2527
ENSMUSG00000006310.10	Zbtb32	-0.057846	2.10894	0.0900243	0.766013	1	71	76	78	74	71	101
ENSMUSG00000006311.8	Etv2	1.8655	-3.45382	1.26688	0.277735	1	0	0	1	0	0	0
ENSMUSG00000006313.5	Upk1a	0.409271	0.0111796	1.0766	0.306943	1	26	29	19	27	11	20
ENSMUSG00000006315.9	Tmem147	0.0583553	4.86426	0.0948966	0.760599	1	651	676	610	677	616	654
ENSMUSG00000006333.14	Rps9	-0.0331894	8.91472	0.0330623	0.857179	1	9605.3	10746.6	9779.12	10801	10217.8	11263.4
ENSMUSG00000006335.16	Tfpt	-0.0868179	3.31312	0.484476	0.491236	1	229	235	190	252	246	227
ENSMUSG00000006342.15	Susd2	-0.0343727	4.04752	0.105489	0.747373	1	391	394	336	394	371	436
ENSMUSG00000006344.17	Ggt5	-0.306178	4.08193	4.68837	0.0376356	0.913988	324	425	318	395	538	440
ENSMUSG00000006345.10	Ggt1	-0.0605991	0.946337	0.0396857	0.843309	1	43	47	41	64	32	47
ENSMUSG00000006356.10	Crip2	0.302392	8.73547	8.74341	0.00567901	0.392583	11421	12063	10704	9870	8797	10358
ENSMUSG00000006360.11	Crip1	-0.196304	6.90038	1.27515	0.269619	1	2376	2448	2267	2586	2990	2931
ENSMUSG00000006362.16	Cbfa2t3	0.238074	6.93733	6.35988	0.0166368	0.64253	3339.92	3657.81	3185.97	3277.83	2814.71	2935.76
ENSMUSG00000006369.14	Fbln1	-0.139653	6.61344	1.17568	0.286962	1	2502	2495	2135	2869	2800	2540
ENSMUSG00000006373.10	Pgrmc1	0.125073	7.70592	0.926315	0.343433	1	4962	4838	4851	5192	3911	5009
ENSMUSG00000006378.15	Gcat	0.156687	2.79642	0.552866	0.462437	1	164.01	172.2	142.93	127	152.27	170
ENSMUSG00000006386.15	Tek	0.128085	8.34365	1.40623	0.244084	1	7919	8536	7566	8440	7157	7395
ENSMUSG00000006389.13	Mpl	0.160398	0.731747	0.183275	0.671584	1	43	43	52	34	41	55
ENSMUSG00000006390.15	Elovl1	0.178197	8.56476	1.53134	0.225912	1	8368	9514	8034	9370	6953	7610
ENSMUSG00000006392.16	Med8	0.0122498	5.34411	0.0211164	0.885339	1	923	1017	862	1020	933	950
ENSMUSG00000006395.16	Hyi	0.0905452	4.03623	0.765745	0.387811	1	431	431	318	376	366	414
ENSMUSG00000006398.15	Cdc20	-0.230411	3.73985	0.51727	0.479291	1	226	297	255.99	239	357	359
ENSMUSG00000006403.13	Adamts4	-0.873152	1.83197	6.0396	0.0207576	0.716319	75	58	50	108	159	83
ENSMUSG00000006411.12	Nectin4	0.0467989	4.23716	0.215211	0.645734	1	413	478	420	460	427	440
ENSMUSG00000006412.10	Pfdn2	0.0830391	4.99653	0.638346	0.429978	1	735.18	808.12	723.13	762.47	738.23	737.41
ENSMUSG00000006418.17	Rnf114	-0.325948	6.84896	16.7867	0.0002523	0.0629653	2356	2617	2231	3091	3290	3051
ENSMUSG00000006423.15	C330007P06Rik	0.101007	5.88877	1.66554	0.205754	1	1350.37	1543.43	1277.9	1301.3	1363.27	1397.42
ENSMUSG00000006435.16	Neurl1a	-0.172361	3.22182	1.52216	0.225938	1	227.8	214.93	177.98	262.47	199.85	269.62
ENSMUSG00000006442.10	Srm	-0.0713512	3.84714	0.188114	0.667434	1	301	333	253	290	336	346
ENSMUSG00000006445.3	Epha2	0.0703205	6.35541	0.611889	0.43961	1	2207	2283	1808	1908	2081	2274
ENSMUSG00000006456.10	Rbm14	-0.109439	5.35747	1.57189	0.218671	1	924.15	908.35	800.18	1013.47	968.83	988.97
ENSMUSG00000006457.4	Actn3	-2.23664	-0.286244	9.82084	0.00450008	0.356284	12	10	14	11	9	162
ENSMUSG00000006462.6	A530013C23Rik	0.563976	-0.868266	1.80187	0.188576	1	12	14	11	10	8	8
ENSMUSG00000006463.13	Zdhhc24	-0.0167236	3.99639	0.0354575	0.851784	1	386	399	359	417	394	400
ENSMUSG00000006464.9	Bbs1	-0.0445678	4.07142	0.141839	0.708851	1	416	399	368	436	404	438
ENSMUSG00000006469.13	Slc34a3	0	-3.38956	0	1	1	0	0	0	0	0	0
ENSMUSG00000006471.18	Ndor1	0.0678385	5.25705	0.352833	0.556532	1	914.32	1040.9	793.03	970.17	870.26	892.89
ENSMUSG00000006476.19	Nsmf	0.110767	5.85746	2.18489	0.148777	1	1386	1520	1320	1433	1364	1293
ENSMUSG00000006488.17	Prl7a1	0	-3.49827	0	1	1	0	0	0	0	0	0
ENSMUSG00000006490.3	Prl8a9	0	-3.49827	0	1	1	0	0	0	0	0	0
ENSMUSG00000006494.11	Pdk1	0.091786	5.24183	1.26136	0.269434	1	854	920	815	882	758	903
ENSMUSG00000006498.16	Ptbp1	-0.0139694	7.97744	0.0483659	0.827275	1	5845.05	6341.98	5335.69	6047.48	6073.93	6367.36
ENSMUSG00000006517.5	Mvd	-0.160855	4.04571	1.00466	0.323993	1	330	352	317	311	452	405
ENSMUSG00000006519.11	Cyba	-0.252262	6.32949	2.02918	0.166904	1	1396	1703	1398	1734	2074	1778
ENSMUSG00000006522.17	Itih3	0.0744748	1.42283	0.10252	0.750829	1	61	96	48	63	80	58
ENSMUSG00000006526.13	Stimate	0.0103649	5.46102	0.0139588	0.906661	1	950	1047	869	1056	976	939
ENSMUSG00000006527.16	Sfmbt1	-0.128034	4.42367	3.16568	0.0843393	1	454	502	412	530	516	515
ENSMUSG00000006529.16	Itih1	-0.419222	1.44538	2.91727	0.0969524	1	30	65	45	61	94	39
ENSMUSG00000006538.12	Ihh	0.766801	-1.1304	1.80027	0.188767	1	14	8	9	4	4	11
ENSMUSG00000006542.13	Prkag3	0.618231	2.66222	10.982	0.00222755	0.241119	190	177	181	126	103	146
ENSMUSG00000006546.3	Cryba2	0.922289	-2.95954	0.639341	0.429982	1	2	2	0	0	1	1
ENSMUSG00000006567.11	Atp7b	0.528594	5.73919	8.4695	0.00758224	0.448469	1421	1736	1429	1247	839	1238
ENSMUSG00000006570.3	Defb2	0	-3.49827	0	1	1	0	0	0	0	0	0
ENSMUSG00000006574.15	Slc4a1	0.0957498	2.37601	0.0173235	0.896471	1	207	211	84	269	100	116
ENSMUSG00000006575.14	Rundc3a	0.219594	1.45384	1.28056	0.265887	1	50	88	52	48	64	57
ENSMUSG00000006576.16	Slc4a3	0.0961864	4.51473	0.31821	0.577318	1	588	670	484	577	527	594
ENSMUSG00000006585.3	Cdt1	-0.205221	3.43383	1.86541	0.181165	1	200	264	191	242	280	264
ENSMUSG00000006586.15	Runx1t1	-0.0533892	2.81655	0.0996206	0.754257	1	159	144	130	166	163	141
ENSMUSG00000006587.6	Snai3	0.566948	0.0931927	2.98707	0.0932045	1	19	21	25	14	13	19
ENSMUSG00000006589.8	Aprt	-0.0486825	4.91975	0.17297	0.680157	1	596	669	572	684	633	669
ENSMUSG00000006599.13	Gtf2h1	0.0260106	5.023	0.102085	0.75134	1	733	750	721	790	774	703
ENSMUSG00000006611.15	Hfe	-0.147961	5.75492	1.9407	0.172832	1	1225	1482	1235	1437	1642	1479
ENSMUSG00000006638.15	Abhd1	0.191407	1.18909	0.831192	0.368487	1	49.18	76.33	53.08	63.68	55.13	43.64
ENSMUSG00000006641.12	Slc5a6	0.000992925	2.95252	6.28724e-05	0.993721	1	173.01	184.08	168	180.17	181.05	188
ENSMUSG00000006642.3	Tcf23	0.462113	2.13894	1.22635	0.279112	1	120	130	99	90	53	122
ENSMUSG00000006649.17	Nphs1	-0.0263672	4.98634	0.0127501	0.91107	1	637.88	662.15	616.34	661.74	627.57	756.24
ENSMUSG00000006651.8	Aplp1	-0.0669605	2.79822	0.179104	0.674868	1	139	169	134	186	148	149
ENSMUSG00000006673.14	Qrich1	-0.0129633	6.28385	0.0402073	0.842297	1	1682.99	1967	1630	1847.3	1801	1916
ENSMUSG00000006675.10	P4htm	0.212992	3.35353	3.41609	0.0734695	1	281	276	240	255	197	268
ENSMUSG00000006676.16	Usp19	0.031753	7.38348	0.0503737	0.824038	1	3933	4535	3723	4276	4007	4168
ENSMUSG00000006678.6	Pola1	-0.152812	3.41634	1.11548	0.298504	1	164	254	199	206	253	256
ENSMUSG00000006699.17	Cdc42	-0.0106113	8.79767	0.0118307	0.914039	1	9596	10164	9111	9612	10244	10581
ENSMUSG00000006705.13	Pknox1	0.0215585	5.12433	0.0843829	0.773247	1	800	859	752.98	856	835	793
ENSMUSG00000006711.15	D130043K22Rik	-0.534366	1.23121	4.59342	0.0394985	0.932699	48	37	29	63	43	67
ENSMUSG00000006715.11	Gmnn	-0.119776	2.99832	0.497341	0.485579	1	161	165	148	159	187	193
ENSMUSG00000006717.7	Acot13	0.0750211	4.26903	0.242502	0.62591	1	446	399	429	460	380	431
ENSMUSG00000006720.16	Zfp184	0.184611	1.14094	0.871634	0.35723	1	52	59	44	50	52	40
ENSMUSG00000006724.12	Cyp27b1	0.457125	-2.00682	0.31754	0.576869	1	5	5	2	2	2	5
ENSMUSG00000006728.12	Cdk4	-0.0411137	6.65892	0.140277	0.710382	1	2278.08	2252.81	2030.07	2385.97	2302.08	2378.25
ENSMUSG00000006731.10	B4galnt1	-0.192721	6.81879	4.40867	0.0434208	0.964606	2045.81	2575.88	2053.16	2519.2	2714.65	2722.32
ENSMUSG00000006732.14	Mettl1	-0.206412	3.30136	2.72073	0.108465	1	197	241	203	240	285	247
ENSMUSG00000006736.9	Tspan31	-0.0237872	5.95369	0.0836093	0.774259	1	1331.92	1534.19	1357.93	1483.03	1463.92	1544.75
ENSMUSG00000006740.14	Kif5b	0.077171	7.24139	0.760917	0.389294	1	3344.79	3737.73	3154.85	3086.64	3553.81	3496.77
ENSMUSG00000006763.14	Saal1	-0.0542033	3.43084	0.221876	0.640689	1	217	255	240	283	241	250
ENSMUSG00000006764.8	Tph2	2.63536	-3.26945	2.37738	0.135065	1	1	1	0	0	0	0
ENSMUSG00000006777.7	Krt23	-0.186982	3.91202	1.75884	0.193803	1	323	323	269	448	327	313
ENSMUSG00000006782.16	Cnp	-0.238656	6.17696	6.64736	0.0145407	0.597214	1384.22	1525.25	1395.49	1708.56	1777.44	1831.09
ENSMUSG00000006784.14	Ttc25	-0.173798	3.61268	1.93656	0.173278	1	285	309	255	306	324	371
ENSMUSG00000006800.14	Sulf2	-0.154424	5.89855	1.50354	0.229472	1	1233.2	1729.46	1259.28	1492.16	1839.38	1552.71
ENSMUSG00000006818.5	Sod2	-0.128945	6.60213	2.39681	0.131044	1	2100.26	2379.37	2053.88	2266.31	2741.45	2455.03
ENSMUSG00000006850.8	Tmco6	0.182733	3.88109	2.67061	0.111646	1	350	414	284	306	311	344
ENSMUSG00000006906.10	Stambp	-0.020443	4.62232	0.067331	0.796862	1	541	638	541	604	590	629
ENSMUSG00000006920.14	Ezh1	0.129939	6.47477	3.13664	0.0857135	1	2057	2414	2036	2187	1908	2119
ENSMUSG00000006930.15	Hap1	-0.544029	4.22409	7.30538	0.0120763	0.549445	361	426	321	479	639	565
ENSMUSG00000006931.15	P3h4	0.0922982	4.37345	0.814103	0.373396	1	558	508	435	519	419	536
ENSMUSG00000006932.17	Ctnnb1	0.0212214	9.85766	0.0950736	0.759746	1	21274	24199.3	20000.2	22456.4	22607.4	22290.3
ENSMUSG00000006941.5	Eif1b	-0.0874315	4.92336	0.630425	0.432827	1	684	673	637	756	711	753
ENSMUSG00000006948.7	Klk4	0	-3.49827	0	1	1	0	0	0	0	0	0
ENSMUSG00000006958.14	Chrd	-0.14934	1.68923	0.425228	0.51882	1	76	84.51	55	90	67	92
ENSMUSG00000006998.16	Psmd2	-0.0798743	7.26838	1.56825	0.219194	1	3328.55	3677.01	3188.01	3614.02	3911.39	3734.25
ENSMUSG00000007021.5	Syngr3	-0.283568	-0.770758	0.472814	0.496462	1	13	9	7	15	10	12
ENSMUSG00000007029.16	Vars	-0.12345	6.45647	1.88275	0.179203	1	1914	2253	1705	1918	2334	2415
ENSMUSG00000007030.8	Vwa7	-0.0536367	2.44695	0.0558414	0.814643	1	110.82	152.94	107.62	152.84	118.09	130.23
ENSMUSG00000007033.4	Hspa1l	-0.374651	1.42693	3.13961	0.0855718	1	56.71	51.07	41.27	73.61	58.96	69.58
ENSMUSG00000007034.15	Slc44a4	-0.0259577	4.00255	0.0477829	0.828303	1	382	426	391	381	404	494
ENSMUSG00000007035.15	Msh5	-0.0564054	1.60475	0.0712631	0.791154	1	74	75	61	79	78	71
ENSMUSG00000007036.15	Abhd16a	0.134445	5.97653	3.16049	0.0845831	1	1613	1655	1405	1565	1380	1506
ENSMUSG00000007038.5	Neu1	-0.0769783	5.59751	1.35545	0.252609	1	1008	1146	1030	1223	1179	1110
ENSMUSG00000007039.12	Ddah2	0.213727	5.72654	3.54464	0.0685075	1	1349	1264	1315	1269	1146	1141
ENSMUSG00000007041.9	Clic1	-0.109113	7.36338	0.898334	0.350063	1	3396	3818	3255	3810	3976	4013
ENSMUSG00000007050.17	Lsm2	-0.205197	3.27968	3.13094	0.0859862	1	219	218	169	229	255	245
ENSMUSG00000007080.14	Pole	-0.281216	2.78428	0.932317	0.343176	1	107	145	110	88	209	161
ENSMUSG00000007097.14	Atp1a2	0.220397	7.0514	2.11976	0.157073	1	3919.36	3513.51	3267.46	3483.76	3011.71	3127.61
ENSMUSG00000007107.6	Atp1a4	-0.584594	-2.92852	0.336084	0.566004	1	0	0	3.01	2	1	2
ENSMUSG00000007122.11	Casq1	-0.740452	0.596855	3.05494	0.0914741	1	40	36	33	21	47	124
ENSMUSG00000007207.10	Stx1a	0.027031	2.77484	0.0234192	0.879296	1	180	174	141	174	181	152
ENSMUSG00000007209.4	Ceacam9	0	-3.49827	0	1	1	0	0	0	0	0	0
ENSMUSG00000007216.6	Zfp775	0.0191691	2.97577	0.0217724	0.883585	1	158	192	170	180	163.87	193
ENSMUSG00000007279.14	Scube2	0.323158	5.50047	3.12353	0.0896523	1	1452	1454	1176	1291	1071	1044
ENSMUSG00000007338.10	Mrpl49	0.0138239	4.78902	0.016919	0.897292	1	629	639	612	658	645	648
ENSMUSG00000007379.15	Dennd2c	0.371057	3.30291	9.21752	0.00463293	0.361367	242	298	258	228	196	221
ENSMUSG00000007411.16	Mark3	0.143551	6.04666	4.68494	0.0377014	0.914383	1663	1640	1517	1612	1481	1476
ENSMUSG00000007415.15	Gatad1	0.0384347	5.7884	0.0915552	0.764258	1	1277.7	1177.79	1342.92	1283.68	1213.92	1396.51
ENSMUSG00000007440.10	Pcdha11	0.337242	-0.504293	0.411339	0.525961	1	20.53	13.77	10.98	10.82	7.68	18.99
ENSMUSG00000007457.3	2310003L06Rik	0	-3.49827	0	1	1	0	0	0	0	0	0
ENSMUSG00000007458.14	M6pr	-0.0343243	7.74922	0.135595	0.715032	1	4486.61	5145.36	4685.9	5071.77	5065.29	5208.4
ENSMUSG00000007476.18	Lrrc8a	0.0704915	6.13268	0.528529	0.472311	1	1915.58	1852.99	1720.49	1883.13	1775.55	1816.52
ENSMUSG00000007480.4	Mc5r	-0.489426	-0.84394	1.83433	0.184745	1	10	14	6	10	10	24
ENSMUSG00000007564.15	Ppp2r1a	0.0784767	7.53246	1.10699	0.300319	1	4379	4714	4167	4323	4263	4553
ENSMUSG00000007570.16	Fance	0.157412	3.97959	2.64057	0.113604	1	367	441	349	334	345	404
ENSMUSG00000007589.9	Tinf2	-0.107138	5.10194	2.16885	0.15023	1	782.07	792.33	653.8	807.13	834.09	866.33
ENSMUSG00000007591.15	Tssk4	-0.0109399	0.153388	0.0016722	0.967626	1	25	23	23	22	25	28
ENSMUSG00000007594.10	Hapln4	-0.512574	-2.33844	0.290861	0.593261	1	1	5	0	1	2	6
ENSMUSG00000007603.9	Dus3l	0.181385	5.38943	2.23147	0.144932	1	1043	1171	930	1081	884	928
ENSMUSG00000007610.15	Gtpbp3	-0.111468	4.47261	1.78759	0.190291	1	457	538	486	570	572	531
ENSMUSG00000007613.15	Tgfbr1	-0.133624	6.24556	2.27198	0.141169	1	1398	1646	1392	1624	1804	1653
ENSMUSG00000007617.18	Homer1	-0.0191701	3.12032	0.0220875	0.882752	1	203	193	184	192	205	219
ENSMUSG00000007646.13	Rad51c	-0.209239	1.0414	0.936423	0.340182	1	32	48	44	45	51	54
ENSMUSG00000007653.12	Gabrb2	-3.09616	-3.19441	3.07497	0.0911688	1	0	0	0	0	3	0
ENSMUSG00000007655.16	Cav1	0.196975	10.3186	4.34307	0.0449153	0.974181	31592	34142	30099	30252	25681	31595
ENSMUSG00000007656.13	Arpp19	0.142986	6.14684	2.90955	0.0973774	1	1584	1797	1586	1503	1533	1670
ENSMUSG00000007659.18	Bcl2l1	0.442921	6.88084	7.9076	0.00924234	0.490397	3823	3633	3519	2757	2510	3209
ENSMUSG00000007670.10	Khsrp	0.021868	6.69032	0.0285238	0.867031	1	2486	2789	2186	2544	2567	2553
ENSMUSG00000007682.6	Dio2	-0.564006	1.40529	5.8069	0.0216517	0.734035	52	55	47	69	91	78
ENSMUSG00000007721.6	Ccdc124	-0.00154205	4.89116	0.000177964	0.989436	1	630	668	637	724	654	651
ENSMUSG00000007739.10	Cct4	-0.078685	6.84493	0.722039	0.40155	1	2400	2614	2394	2701	2698	2791
ENSMUSG00000007777.9	0610009B22Rik	0.0840601	3.39502	0.313852	0.579079	1	228	252	209	234	217	228
ENSMUSG00000007783.10	Cpt1c	0.0120323	3.15635	0.00805543	0.929022	1	214.65	263.97	194	221	229.98	244
ENSMUSG00000007805.4	Twist2	0.296655	0.83463	1.20698	0.279819	1	51.31	39.99	37.17	38.24	34.54	36.72
ENSMUSG00000007812.16	Zfp655	-0.0962133	5.23057	1.69369	0.202056	1	803	860	791	874	903	970
ENSMUSG00000007815.13	Rhoa	0.0218698	8.97805	0.101661	0.751839	1	11709.4	12652.2	11311.9	11695.6	12137.4	12940.2
ENSMUSG00000007817.15	Zmiz1	0.0281536	7.68374	0.0601285	0.807799	1	4592.87	5750.96	4284.98	5344.99	4651.97	4943.93
ENSMUSG00000007827.10	Ankrd26	-0.172723	3.31169	1.61987	0.211933	1	224	217	191	261	249	235
ENSMUSG00000007833.15	Aldh16a1	-0.069496	5.07351	0.837557	0.366682	1	699.77	830.4	726.15	825.25	803.05	847.29
ENSMUSG00000007836.6	Hnrnpa0	0.0718651	6.70675	0.684567	0.413914	1	2404	2446	2094	2281	2223	2405
ENSMUSG00000007837.11	Prrg2	-0.0487293	4.1901	0.207945	0.651346	1	396	459	398	488	451	415
ENSMUSG00000007850.16	Hnrnph1	0.089065	8.37585	0.245083	0.624887	1	8104.8	8150.86	6977.92	7717.98	7278.81	7845.85
ENSMUSG00000007867.9	Ift43	0.13399	4.46177	1.13444	0.294499	1	583	549	477	495	473	567
ENSMUSG00000007872.3	Id3	0.393991	7.17599	11.9261	0.00152824	0.198466	4183	4540	3532	3417	3231	3075
ENSMUSG00000007877.2	Tcap	-0.232136	4.06033	0.516004	0.479929	1	431	306	375	410	213	761
ENSMUSG00000007880.16	Arid1a	-0.0702157	7.59691	0.23508	0.631578	1	4509	5021	3957	4979	5163	4618
ENSMUSG00000007888.15	Crlf1	0.0454317	4.03994	0.158247	0.693317	1	341	405	328	415	336	335
ENSMUSG00000007891.16	Ctsd	-0.118585	9.56511	1.43221	0.239863	1	12917	15526	13056	16878	15187	14977
ENSMUSG00000007892.8	Rplp1	0.126037	9.0216	0.306636	0.585037	1	11408.9	11667.4	10784.8	10316.9	10543.7	11649.9
ENSMUSG00000007907.4	Cabs1	0	-3.49827	0	1	1	0	0	0	0	0	0
ENSMUSG00000007908.14	Hmgcll1	0.0588698	3.80124	0.260545	0.613116	1	323.96	352	289.91	344	290.96	333.95
ENSMUSG00000007944.8	Ttc9b	-0.237305	-2.35872	0.0554272	0.815318	1	0	2.63	2.71	3.95	1.38	1.32
ENSMUSG00000007946.11	Phox2a	0.823686	-2.97502	0.220897	0.642094	1	1	1	0	0	1	0
ENSMUSG00000007950.9	Abhd8	-0.0787422	4.68261	0.392543	0.535241	1	559	564	475	572	586	606
ENSMUSG00000007987.12	Ift22	-0.0420903	4.224	0.134701	0.715931	1	489	452	371	484	444	484
ENSMUSG00000007989.7	Fzd3	0.0249995	3.71048	0.0540518	0.817581	1	285	314	269	276	294	322
ENSMUSG00000008028.15	1700008O03Rik	0.499378	-2.00423	0.641693	0.428783	1	5.47	6.7	7.63	3.73	7.77	3.04
ENSMUSG00000008035.12	Mid1ip1	0.0964323	7.63777	0.665934	0.420319	1	4438	4980	4198	4343	4295	4672
ENSMUSG00000008036.11	Ap2s1	0.0231233	5.69709	0.0256183	0.873993	1	1153	1199	1061	1104	1216	1193
ENSMUSG00000008090.14	Fgfrl1	0.142366	4.49831	1.94164	0.172731	1	544	579	559	552	479	567
ENSMUSG00000008129.14	4930432K21Rik	0.329811	-0.0110407	1.27237	0.267391	1	18	28	25	27	13	19
ENSMUSG00000008136.14	Fhl2	-0.311369	2.68829	3.27562	0.0793584	1	131	130	117	156	129	207
ENSMUSG00000008140.18	Emc10	0.093357	6.28988	1.27488	0.26693	1	1950	1904	1750	1839	1802	1860
ENSMUSG00000008153.12	Clstn3	0.203287	0.816397	0.589345	0.448087	1	37	32	34	30	23	41
ENSMUSG00000008167.14	Fbxw9	0.0788178	4.14955	0.721872	0.401603	1	439.79	487.64	353.45	456.88	366.95	440.43
ENSMUSG00000008193.13	Spib	-0.435103	5.33064	6.08686	0.0207402	0.716165	478	628	425	698	726	728
ENSMUSG00000008200.15	Fnbp4	-0.0683516	6.40007	0.163627	0.689283	1	1919	2196	1746	2096	2124	2192
ENSMUSG00000008206.16	Cers4	0.130398	6.22428	1.64192	0.208922	1	1957	1945.55	1725	1873.72	1676.2	1831.05
ENSMUSG00000008226.14	Scrn3	0.20309	4.74516	5.24527	0.0284775	0.824625	639	710	595	557	538	671
ENSMUSG00000008301.11	Phax	0.0185147	4.94884	0.0235412	0.878985	1	647.79	708.2	678.2	683.9	659.48	761.98
ENSMUSG00000008305.18	Tle1	0.122885	5.71843	1.38988	0.246788	1	1468	1538.31	1251.07	1402	1350.65	1329
ENSMUSG00000008307.11	1700109H08Rik	-0.0858452	0.410786	0.067037	0.797296	1	24	27	17	28	31	16
ENSMUSG00000008318.10	Relt	-0.485869	3.5613	11.7244	0.001655	0.204279	161	236	211	256	289	346
ENSMUSG00000008333.12	Snrpb2	-0.0419405	4.81925	0.123447	0.727541	1	561	603	624	637	633	662
ENSMUSG00000008348.9	Ubc	-0.0249543	7.74783	0.0880161	0.768559	1	4500.02	5766.48	4797.32	5447.12	4933.52	5628.15
ENSMUSG00000008373.16	Prpf31	-0.0309026	5.02213	0.117129	0.734322	1	685.34	811.78	660.26	769.47	743.94	787.62
ENSMUSG00000008384.8	Sertad1	0.0229448	4.95154	0.0222035	0.88262	1	753	761	790	713	780	889
ENSMUSG00000008393.9	Carhsp1	0.0704373	7.12102	0.527233	0.47285	1	3291.87	3399.82	3294.12	3445.62	2996.86	3534.29
ENSMUSG00000008398.15	Elk3	0.0619571	7.26001	0.650913	0.425517	1	3503.29	3735.87	3514.22	3914.96	3372.54	3503.41
ENSMUSG00000008429.8	Herpud2	0.0387236	5.7173	0.326502	0.571566	1	1142	1373	1103	1240	1141	1296
ENSMUSG00000008435.15	Rdh13	0.0376387	4.09735	0.181171	0.67311	1	427	425	385	423	394	445
ENSMUSG00000008438.3	Adam21	-0.2656	-2.00578	0.139484	0.711164	1	5	2	4	5	4	5
ENSMUSG00000008450.8	Nutf2	0.0329581	4.42262	0.0661285	0.798643	1	436.59	503.21	457.05	471.59	475.57	481.31
ENSMUSG00000008461.6	Fut1	-1.33614	-0.738818	5.86038	0.0221494	0.741268	1	4	2	5	9	5
ENSMUSG00000008475.13	Arpc5	-0.0677644	7.6335	0.493329	0.487332	1	4234	4515.99	4128	4515	4726.99	4889
ENSMUSG00000008482.9	Rnf151	-0.317527	-2.95924	0.0732081	0.788393	1	1	1	1	2	2	0
ENSMUSG00000008489.18	Elavl2	-0.0298905	-1.82517	0.0029437	0.957056	1	6	2	5	2	6	6
ENSMUSG00000008496.19	Pou2f2	-0.350578	4.57148	4.29916	0.0476775	0.993489	449	496	369	580	527	641
ENSMUSG00000008540.11	Mgst1	0.061505	7.71822	0.138919	0.712413	1	4732	4550	4597	5491	3802	4676
ENSMUSG00000008575.17	Nfib	0.178527	7.74376	4.72642	0.0369166	0.906559	5705	5428	5034	5125	4803	5038
ENSMUSG00000008590.4	Htr3b	-2.58476	-3.23149	2.22083	0.147234	1	0	0	0	0	0	2
ENSMUSG00000008601.12	Rab25	0.090012	4.56617	0.324842	0.573157	1	505	580	520	512	506	560
ENSMUSG00000008604.11	Ubqln4	0.0252413	6.05819	0.165669	0.686597	1	1575	1609	1421	1599	1545	1590
ENSMUSG00000008658.16	Rbfox1	-0.151484	-0.455607	0.107304	0.745287	1	7	15	19	20	6	22
ENSMUSG00000008668.15	Rps18	-0.0593697	8.46789	0.0749299	0.786692	1	6956.08	7692.49	6891.25	7632.17	7634.64	8223.28
ENSMUSG00000008682.13	Rpl10	-0.0345076	9.35455	0.0320858	0.859302	1	13379.7	15159.3	13621.6	15178.3	14256.2	15763
ENSMUSG00000008683.16	Rps15a	-0.0425631	7.76315	0.0365248	0.850106	1	4148.76	4451.31	4371.33	4581.5	4503.3	4929.53
ENSMUSG00000008690.15	Ncaph2	-0.0405643	6.56135	0.257776	0.615002	1	1991.45	2249.86	2072.49	2181.22	2185.74	2434.36
ENSMUSG00000008730.17	Hipk1	0.0676593	7.89511	0.97266	0.331136	1	5256	6111	5012	5440	5379	5496
ENSMUSG00000008734.9	Gprc5b	0.15961	5.39925	4.66268	0.0381299	0.920381	1050.3	1088.64	1015.06	1073.88	889	995.36
ENSMUSG00000008763.16	Man1a2	-0.0365942	6.03027	0.26382	0.610903	1	1378	1558	1358	1439	1626	1538
ENSMUSG00000008789.10	Ceacam5	0	-3.49827	0	1	1	0	0	0	0	0	0
ENSMUSG00000008813.13	Tppp2	0	-3.47591	0	1	1	0	0	0	0	0	0
ENSMUSG00000008822.15	Acyp1	0.108583	2.86882	0.488669	0.48938	1	170	188	155	169	159	169
ENSMUSG00000008843.4	Cldn13	-0.806646	-1.92209	0.98426	0.32844	1	3	7	2	10	7	5
ENSMUSG00000008845.9	Cd163	-0.42529	3.91576	2.44714	0.131229	1	321	544	408	393	867	514
ENSMUSG00000008855.17	Hdac5	0.292097	6.91039	10.2422	0.00301409	0.285545	3131	3447	2761	2897	2448	2616
ENSMUSG00000008859.8	Rala	0.0482512	6.15246	0.223904	0.639172	1	1526	1676	1485	1536	1502	1706
ENSMUSG00000008874.3	Clec3a	0	-3.41076	0	1	1	0	0	0	0	0	0
ENSMUSG00000008892.12	Vdac3	-0.0361373	6.28001	0.0878935	0.768834	1	1668.86	1731.78	1680.14	1755.87	1804.75	1901.57
ENSMUSG00000008932.10	Slc1a7	0.120299	-1.31381	0.0551333	0.815799	1	9	9	6	5	9	9
ENSMUSG00000008958.14	Vps72	0.0152732	5.40358	0.0399625	0.842771	1	960	1054	948	1042	983	1042
ENSMUSG00000008976.16	Gabpa	0.175626	5.67994	3.82906	0.0588067	1	1173.13	1307.07	1132.87	1128.12	1090.09	1126.11
ENSMUSG00000008999.7	Bmp7	0.30758	2.16252	1.80513	0.188186	1	125	114	128	102	90	120
ENSMUSG00000009013.5	Dynll1	-0.0437216	7.45377	0.103993	0.749396	1	3851	3935	3799.06	3991	4111.06	4420
ENSMUSG00000009030.14	Pdcl	0.0596589	5.3901	0.655507	0.423904	1	953	1055	836	945	921	982
ENSMUSG00000009035.15	Tmem184b	0.030467	7.42791	0.169292	0.68338	1	4102	4507	4166	4491	4279	4325
ENSMUSG00000009047.4	Gm5965	0	-3.49827	0	1	1	0	0	0	0	0	0
ENSMUSG00000009070.14	Rsph14	-0.140434	1.90194	0.588576	0.448381	1	83	91	92	107	79	122
ENSMUSG00000009073.16	Nf2	0.0778669	6.87998	1.74592	0.195407	1	2763	3113	2572	2780	2705	2875
ENSMUSG00000009075.2	Cabp7	0.374436	-0.440675	1.10588	0.300557	1	16.35	12.99	17.49	14.02	14.04	9.8
ENSMUSG00000009076.10	Zmat5	0.0310898	4.01074	0.0328136	0.857501	1	389.65	348.01	340.51	374.98	334.96	397.2
ENSMUSG00000009079.16	Ewsr1	0.0299827	7.80835	0.0857602	0.771457	1	5386.27	5899.73	4824.19	5522.88	5411.6	5540.11
ENSMUSG00000009090.17	Ap1b1	-0.025196	6.45908	0.154081	0.697169	1	1937	2298	1942	2126	2297	2140
ENSMUSG00000009092.5	Derl3	-0.0870774	2.51395	0.128349	0.722413	1	53	67	41	47	59	72
ENSMUSG00000009093.7	Gstt4	0.0598829	-2.9593	0.00191215	0.965382	1	2	0	0	0	0	2
ENSMUSG00000009097.10	Tbx1	0.0703974	3.44402	0.411586	0.525562	1	259	266	252	248	231	297
ENSMUSG00000009108.15	Gnat2	0.238229	-2.19427	0.0957759	0.758889	1	2	4	2	2	2	3
ENSMUSG00000009112.4	Bcl2l13	-0.0748756	5.52495	0.757231	0.390432	1	978.19	1036.79	930.53	1140.16	1079.61	1025.12
ENSMUSG00000009114.17	2610028H24Rik	0.198028	4.96419	2.54842	0.119861	1	769.96	802.78	748.11	735.44	594.41	791.49
ENSMUSG00000009115.5	Spatc1l	-0.482348	-2.29824	0.231724	0.633399	1	3	1	0	0	2	4
ENSMUSG00000009145.6	Dqx1	0.0105809	2.89916	0.00226128	0.962383	1	153	185	147	168	142	193
ENSMUSG00000009185.2	Ccl8	-1.22237	5.26263	5.00223	0.0356814	0.897938	389	1583	793	996	3979	1613
ENSMUSG00000009207.15	Lnpk	-0.0366	3.24696	0.083608	0.77426	1	178	183	196	203	190	207
ENSMUSG00000009210.10	Prr29	-0.360723	2.31311	5.19965	0.0291274	0.832527	114	123	95	162	135	148
ENSMUSG00000009214.9	Mymk	0.168822	-1.82728	0.070902	0.791671	1	3	6	4	3	5	4
ENSMUSG00000009216.7	Fam163b	-1.25682	-1.70541	3.40363	0.0739713	1	3	2	2	3	12	3
ENSMUSG00000009246.14	Trpm5	0.501737	-0.638737	1.83998	0.184087	1	22.72	18.51	8.05	14.26	13.26	8.49
ENSMUSG00000009248.6	Ascl2	-0.406273	-1.61527	0.560026	0.459508	1	4	5	6	7	5	9
ENSMUSG00000009281.6	Rarres2	0.123609	6.72643	1.47459	0.233172	1	2592.09	2646.45	2481.51	2452.96	2460.26	2509.82
ENSMUSG00000009291.13	Pttg1ip	0.118673	7.93686	2.37643	0.132638	1	6080	6451	5739	5797	5632	6183
ENSMUSG00000009292.18	Trpm2	-0.570224	3.11557	2.21823	0.15002	1	113	167	105	189	158	248
ENSMUSG00000009293.17	Ube2g2	0.0253869	5.88321	0.0876732	0.768997	1	1346	1440.88	1367	1392.97	1424	1459
ENSMUSG00000009350.13	Mpo	-0.357141	0.106349	0.155687	0.69689	1	38	38.67	16	48.95	41	33
ENSMUSG00000009356.12	Lpo	0.0693991	-2.99065	0.00347819	0.956631	1	2	0	1	1	0	2
ENSMUSG00000009376.15	Met	-0.0885081	6.00706	0.781524	0.38302	1	1257	1436	1292	1393	1632	1404
ENSMUSG00000009378.4	Slc16a12	-0.15833	3.37262	0.936454	0.340174	1	208	246	238	217	299	293
ENSMUSG00000009394.13	Syn2	-0.414841	3.57206	4.1607	0.0508539	1	283	227	212	421	307	280
ENSMUSG00000009406.13	Elk1	0.0282933	4.0396	0.0689357	0.794512	1	349	395	364	405	400	331
ENSMUSG00000009418.16	Nav1	-0.0247563	6.54443	0.0673951	0.796768	1	1930.98	2475.85	1942.97	2246	2295	2190.96
ENSMUSG00000009470.17	Tnpo1	0.0492104	6.60933	0.273095	0.604726	1	2010.68	2224.59	1952.48	1958.63	2159.71	2134.56
ENSMUSG00000009471.4	Myod1	-3.45987	-3.34873	4.40226	0.0480084	0.995521	0	0	0	0	1	3
ENSMUSG00000009487.10	Otog	-1.81073	-3.47595	1.18285	0.296138	1	0	0	0	1	0	0
ENSMUSG00000009535.13	Rnmt	-0.0491772	4.53304	0.407367	0.527678	1	529	566	470	544	588	559
ENSMUSG00000009545.14	Kcnq1	-0.15692	4.95487	2.27369	0.141025	1	621	803	664	871	735	825
ENSMUSG00000009549.14	Srp14	0.0297651	6.01178	0.0454052	0.832795	1	1478	1502	1398	1454	1494	1544
ENSMUSG00000009551.2	6330409D20Rik	0.521401	-0.518595	2.45218	0.126825	1	15	19	17	9	16	12
ENSMUSG00000009555.16	Cdk9	0.00292511	6.29287	0.00255572	0.959983	1	1817	1972	1698	1982	1851	1891
ENSMUSG00000009563.16	Tor2a	-0.0289584	4.95686	0.0784341	0.781165	1	691	727	626.93	753.91	719.94	706.96
ENSMUSG00000009566.12	Fpgs	0.180085	4.22049	4.20097	0.0483516	0.998768	524	463	418	409	420	470
ENSMUSG00000009569.14	Mrtfb	-0.070257	6.2062	0.419856	0.521456	1	1503	1833	1456	1859	1782	1603
ENSMUSG00000009575.14	Cbx5	0.017252	6.98109	0.0536473	0.818253	1	2825	3014	2544	2844	2958	2851
ENSMUSG00000009580.15	Odam	0	-3.49827	0	1	1	0	0	0	0	0	0
ENSMUSG00000009585.18	Apobec3	-0.325044	6.59596	5.96805	0.0208866	0.718624	1768.97	2297.53	1607.4	2046.22	2865.47	2472.98
ENSMUSG00000009588.9	St6galnac1	-3.03243	-1.98621	10.7523	0.00244515	0.250626	0	1	1	6	5	9
ENSMUSG00000009596.9	Taf7l	0	-3.49827	0	1	1	0	0	0	0	0	0
ENSMUSG00000009614.16	Sardh	0.0554868	4.06326	0.325134	0.57237	1	408.15	424.37	361	397.53	435.01	366.79
ENSMUSG00000009621.18	Vav2	-0.101699	5.99135	1.05483	0.311807	1	1391	1584	1207	1647	1579	1449
ENSMUSG00000009628.14	Tex15	-0.0342816	3.31674	0.0664076	0.798228	1	174	225	199	223	212	205
ENSMUSG00000009630.10	Ppp2cb	0.101396	6.21551	0.817006	0.372556	1	1728	1804	1689	1687	1607	1806
ENSMUSG00000009633.3	G0s2	0.467668	5.50126	3.93056	0.059567	1	945	1527	1319	904	823	1140
ENSMUSG00000009640.11	Dmap1	0.0191125	4.21977	0.0482556	0.827469	1	431	482	378	463	433	433
ENSMUSG00000009646.13	Pla2g12b	-0.560237	-1.72831	0.689536	0.412242	1	2	5	2	4	3	7
ENSMUSG00000009647.13	Mcu	0.110882	4.76463	1.60559	0.213912	1	646	722	591	578	627.99	689
ENSMUSG00000009654.4	Oit3	-0.2538	0.41329	1.31209	0.26019	1	28	29	21	32	36	29
ENSMUSG00000009670.11	Tex11	0.376195	1.07572	2.97656	0.0937583	1	36	55	47	32	37	42
ENSMUSG00000009681.10	Bcr	0.0610053	6.66285	0.647402	0.426756	1	2374	2697	2315	2406	2523	2469
ENSMUSG00000009687.14	Fxyd5	-0.150711	6.52518	1.71267	0.199701	1	1659	1953	1727	1929	1934	2341
ENSMUSG00000009731.4	Kcnd1	-0.466425	1.30182	4.25452	0.0470236	0.990399	47	47	29	73	51	53
ENSMUSG00000009733.9	Tfcp2	-0.120236	3.98202	0.938343	0.339694	1	363	394	322	414	392	419
ENSMUSG00000009734.18	Pou6f2	1.85821	-3.3484	0.988454	0.332442	1	1	0	0	0	0	0
ENSMUSG00000009739.17	Pou6f1	-0.00307462	5.63607	0.000762976	0.978129	1	1127	1292	1073	1292	1087	1278
ENSMUSG00000009741.15	Ubp1	-0.0401916	6.64182	0.138424	0.712212	1	2312.67	2562.01	2047.53	2460.5	2511.97	2453.51
ENSMUSG00000009772.15	Nuak2	-0.332969	4.61126	7.61861	0.00932472	0.491708	491	522	478	577	691	698
ENSMUSG00000009828.15	Ick	0.29412	5.9381	12.1367	0.00140689	0.190174	1532	1774	1500	1457	1258	1381
ENSMUSG00000009863.14	Sdhb	-0.0909432	6.00165	0.457572	0.504117	1	1368	1402	1299	1480	1464	1596
ENSMUSG00000009876.13	Cox4i2	0.151054	5.17156	1.13703	0.295066	1	807	894	823	850	732	798
ENSMUSG00000009894.15	Snap47	0.081719	5.11934	0.681059	0.415101	1	816	890	715	814	795	778.37
ENSMUSG00000009900.7	Wnt3a	0.279014	4.25354	4.55871	0.0402046	0.937787	487	514	425	361	419	448
ENSMUSG00000009905.5	Kdsr	0.132036	5.34284	2.29927	0.13888	1	989	1085	1007	1071	877	997
ENSMUSG00000009907.17	Vps4b	0.0111556	6.61058	0.0310853	0.861119	1	2164.84	2345.85	2183.56	2267.75	2292.71	2396.71
ENSMUSG00000009927.9	Rps25	0.0275228	8.18567	0.0135738	0.908266	1	5995.84	6506.6	6104.74	6191.47	6178.76	6759.04
ENSMUSG00000009941.10	Nxf2	-0.0499752	-1.66453	0.00482811	0.94502	1	1	3	7	2	7	3
ENSMUSG00000009995.17	Taz	0.070951	6.0309	0.8122	0.373949	1	1560	1774	1353	1578	1529	1544
ENSMUSG00000010021.13	Kif19a	-0.122076	3.75645	0.714256	0.404072	1	307	302	278	308	307	397
ENSMUSG00000010025.19	Aldh3a2	0.14923	7.00735	4.33844	0.0450231	0.974696	3113	3468	2913	2805	3033	3106
ENSMUSG00000010044.12	Zmynd10	-0.0858814	3.80266	0.436386	0.51342	1	343	301	303	326	347	381.93
ENSMUSG00000010045.2	Tmem115	0.0829714	5.48192	0.529694	0.471827	1	1026	1214	912	1103	1007	990
ENSMUSG00000010047.12	Hyal2	0.225257	6.55179	4.15158	0.049613	1	2441	2525	2549	2395	1968	2388
ENSMUSG00000010048.10	Ifrd2	0.2266	4.19325	6.10922	0.0187333	0.680188	435	506.04	416.89	386.22	392.54	433.51
ENSMUSG00000010051.15	Hyal1	0.233389	5.1827	4.34197	0.0449408	0.974181	1039.93	1098.55	987.5	957.8	888.49	936.47
ENSMUSG00000010054.4	Tusc2	0.0311182	4.85096	0.0946199	0.760302	1	676.57	677.75	638.36	726.54	659.42	656.53
ENSMUSG00000010057.8	Nprl2	0.0999985	3.83863	1.26839	0.268128	1	319	382	306	340	330	310
ENSMUSG00000010064.15	Slc38a3	-0.689477	-1.56875	1.27364	0.267158	1	5	4	5	10	2	12
ENSMUSG00000010066.15	Cacna2d2	0.611912	-0.961974	2.00144	0.166441	1	13	8	14	9	8	7
ENSMUSG00000010067.13	Rassf1	-0.046626	5.84362	0.422521	0.520145	1	1355.23	1356.54	1243.73	1509.69	1406.74	1359.71
ENSMUSG00000010080.15	Epn3	0.19773	6.03743	3.27055	0.0795807	1	1504	1794	1451	1436	1398	1488
ENSMUSG00000010086.17	Rnf112	-0.163111	-1.55023	0.102718	0.750597	1	5	9	4	3	7	11
ENSMUSG00000010095.13	Slc3a2	-0.00430551	7.57506	0.00236948	0.961468	1	4708	4718	4495	5137	4437	5067
ENSMUSG00000010097.15	Nxf1	-0.0185192	7.3205	0.00914794	0.924601	1	3870	4421	3296	4173	4068	3983
ENSMUSG00000010110.17	Stx5a	0.0246963	6.62462	0.155875	0.695503	1	2308	2505	2131	2488	2249	2398.06
ENSMUSG00000010122.14	Slc47a1	0.0881271	1.06479	0.10347	0.749717	1	60	39	51	51	33	65
ENSMUSG00000010136.14	Pifo	-0.117148	3.15168	0.260943	0.613458	1	187	180	193	171	193	275
ENSMUSG00000010142.12	Tnfrsf13b	-0.266545	4.1104	4.66604	0.038065	0.919616	313	347	251	387	368	387
ENSMUSG00000010154.7	Spire2	0.0513145	2.07646	0.0613996	0.80582	1	105	99	94	81	84	137
ENSMUSG00000010175.13	Prox1	-0.0890684	2.31154	0.238125	0.628764	1	85	109	105	120	107	106
ENSMUSG00000010205.11	Raver1	-0.00524469	6.44769	0.00582582	0.939616	1	2061.05	2272.68	1835.74	2186.45	2162.71	2112.47
ENSMUSG00000010277.7	2610507B11Rik	-0.103675	7.68929	1.82033	0.186386	1	4082	4527	4004	4668	4918	4582
ENSMUSG00000010290.7	AI597479	0.0625946	5.12188	0.640334	0.429267	1	795	895	779	826	770	877
ENSMUSG00000010307.7	Tmem86a	-0.0422749	4.32066	0.110405	0.741768	1	340	516	411	468	446	446
ENSMUSG00000010311.15	Optc	0.661869	-0.16642	4.35952	0.0445354	0.969441	26	23	35	15	14	27
ENSMUSG00000010342.16	Tex14	0.788311	-0.36741	5.50727	0.025039	0.779564	22	21	20	15	13	10
ENSMUSG00000010358.13	Ifi35	-0.512835	5.76952	30.6359	3.7069e-06	0.00289352	1080.21	1196.46	1008.53	1446.09	1826.04	1622.21
ENSMUSG00000010362.9	Rdm1	0.239992	4.18869	3.13723	0.0856851	1	476	431	419	414	344	420
ENSMUSG00000010376.15	Nedd8	-0.000314607	5.74888	3.31886e-06	0.998561	1	1140.97	1247.98	1093.95	1270.93	1139.97	1232.96
ENSMUSG00000010392.8	Gosr1	0.0962382	5.97654	2.29441	0.139285	1	1456	1718	1409	1508	1452	1516
ENSMUSG00000010406.12	Mrpl52	-0.0621531	4.64605	0.0844338	0.773865	1	530	566	481	577	557	587
ENSMUSG00000010435.7	Spaca7	0	-3.41089	0	1	1	0	0	0	0	0	0
ENSMUSG00000010453.12	Kansl3	-0.0301942	6.46198	0.17614	0.67741	1	2048	2287	1883	2281	2182	2166
ENSMUSG00000010461.15	Eya4	-1.19648	-0.342168	8.84468	0.00543594	0.385345	10	10	11	14	30	31
ENSMUSG00000010476.14	Ebf3	-0.0599115	-1.62231	0.00755291	0.931266	1	4	2	4	4	1	6
ENSMUSG00000010492.10	Uckl1os	0.0155974	3.19337	0.012035	0.913303	1	188.4	232.37	209.58	228.5	192.73	231.44
ENSMUSG00000010505.16	Myt1	-0.822703	-2.71746	0.419794	0.521623	1	0	1	1	1	2	1
ENSMUSG00000010517.7	Faf1	0.00598396	5.1446	0.00403069	0.949758	1	710	868	730	731	817	853
ENSMUSG00000010529.6	Gm266	-1.89633	-2.81181	2.19503	0.148792	1	0	0	1	2	2	1
ENSMUSG00000010538.14	Tsacc	0.254054	-0.179041	0.510554	0.479883	1	15	18	14	19	15	7
ENSMUSG00000010554.14	Mettl16	-0.0689909	4.69822	0.659935	0.422358	1	558	611	531	634	590	641
ENSMUSG00000010592.9	Dazl	-0.440436	-2.67787	0.148346	0.702573	1	1	0	1	2	0	1
ENSMUSG00000010601.14	Apol7a	-0.880164	-0.205829	2.869	0.101052	1	11.31	14.54	16.35	12.1	45.19	24.28
ENSMUSG00000010607.8	Pigyl	-0.00740823	4.00674	0.00174664	0.966954	1	369	364	318	403	343	359
ENSMUSG00000010608.15	Rbm25	-0.00719245	6.91687	0.00149058	0.969521	1	2966.94	2725.95	2591.96	2775.9	3033.92	2914.98
ENSMUSG00000010609.15	Psen2	-0.00768715	5.11773	0.00594099	0.939023	1	740	836	742	982	716	739
ENSMUSG00000010651.4	Acaa1b	0.73425	1.96584	3.45159	0.0749735	1	124.73	61.39	100.3	99.65	33.1	49.35
ENSMUSG00000010660.3	Plcd1	0.0502597	3.9471	0.246202	0.623025	1	355	372	337	372	359	344
ENSMUSG00000010663.5	Fads1	0.0205156	7.33542	0.0437427	0.835608	1	3861	4098	3578	3559	4053	4286
ENSMUSG00000010721.15	Lmbr1	0.065767	4.3059	0.570445	0.455396	1	479	499	433	479	414	518
ENSMUSG00000010751.15	Tnfrsf22	-0.0615503	3.43577	0.249547	0.620682	1	242.35	273.46	231.32	272.73	253.26	289.13
ENSMUSG00000010755.17	Cars	-0.0583364	4.63307	0.469405	0.498007	1	555	670	518	623	607	663
ENSMUSG00000010760.5	Phlda2	0.312731	-0.307984	0.852254	0.362563	1	17	15	20	9	15	20
ENSMUSG00000010796.11	Asz1	0.523546	-2.56735	0.390659	0.536217	1	2	2	3	3	0	2
ENSMUSG00000010797.6	Wnt2	0.158416	4.08548	0.777244	0.38552	1	405	435	405	429	327	413
ENSMUSG00000010803.13	Gabra1	0.829767	-2.97422	0.282098	0.598967	1	0	1	1	0	1	0
ENSMUSG00000010825.17	Grid2ip	2.92277	-3.22374	2.96514	0.0972983	1	0	1.52	1	0	0	0
ENSMUSG00000010830.8	Kdelr3	0.0434607	4.00336	0.0644635	0.801347	1	364	405	360	402	394	349
ENSMUSG00000010841.13	Cfap97d1	0	-3.47582	0	1	1	0	0	0	0	0	0
ENSMUSG00000010911.12	Apip	-0.0521348	3.65777	0.120938	0.73021	1	290	316	260	302	273	364
ENSMUSG00000010914.10	Pdhx	-0.0707774	4.11208	0.606275	0.441697	1	365	385	362	410	373	441
ENSMUSG00000010936.11	Vac14	-0.0745138	5.04163	0.745066	0.394223	1	718	832	609	737	847	783
ENSMUSG00000011008.13	Mcoln2	-0.495641	1.85255	4.99833	0.0321958	0.866135	51	76	59	72	122	79
ENSMUSG00000011034.6	Slc5a1	-1.15587	3.33626	6.29161	0.0198818	0.69979	129	265	156	189	686	390
ENSMUSG00000011096.17	Akt1s1	0.183572	5.19723	3.6558	0.0645181	1	890	942	781	855	742	807
ENSMUSG00000011114.18	Tbrg1	-0.0490162	6.33789	0.316007	0.577785	1	1808.97	2036.19	1697.73	1934.33	2012.41	2042.7
ENSMUSG00000011118.4	Panx3	1.85822	-3.3687	1.39356	0.248799	1	1	0	0	0	0	0
ENSMUSG00000011148.14	Adssl1	-0.159354	4.16794	1.2486	0.271825	1	367	335	382	453	339	483
ENSMUSG00000011154.17	Cfap161	-0.0853021	3.33784	0.193054	0.663449	1	223	217	196	225	212	270
ENSMUSG00000011158.8	Brf1	0.0323008	5.45775	0.0793122	0.779976	1	1065.96	1090.98	904.96	1158.99	967.96	1001
ENSMUSG00000011171.11	Vipr2	0.282101	4.74422	2.47038	0.128214	1	828	781	653	798	532	615
ENSMUSG00000011179.8	Odc1	-0.165597	6.54952	1.14158	0.295087	1	1761.29	2064.27	1919.03	1895.24	2134.95	2725.19
ENSMUSG00000011254.16	Thg1l	0.169076	2.78939	1.16242	0.28872	1	127	167	174	158	121	158
ENSMUSG00000011256.16	Adam19	0.00805238	6.73016	0.00329656	0.954622	1	2139.89	2877.48	2104.06	2576.22	2574.32	2211.9
ENSMUSG00000011257.19	Pabpc4	0.0903248	5.24053	1.13913	0.29352	1	842.87	990.87	767.71	870.31	811.56	866.61
ENSMUSG00000011263.16	Exoc3l2	0.352832	1.61839	1.99953	0.166639	1	116	80	73	69	61	91
ENSMUSG00000011267.8	Zfp296	-0.168281	1.67943	0.960992	0.334012	1	62	72.07	49	64.75	66.75	82.92
ENSMUSG00000011305.11	Plin5	0.0594499	1.824	0.0967956	0.757651	1	83	67	72	81	58	85
ENSMUSG00000011306.7	Sugp1	-0.0332869	5.04336	0.240729	0.626901	1	726	867	663	799	782	825.99
ENSMUSG00000011349.5	Dmrtc2	2.62549	-3.30849	2.55058	0.122685	1	0	2	0	0	0	0
ENSMUSG00000011350.15	Gm5893	0	-3.49827	0	1	1	0	0	0	0	0	0
ENSMUSG00000011382.8	Dhdh	0.0544126	4.58304	0.203885	0.654533	1	595.86	602	541.37	593	559.95	600.18
ENSMUSG00000011427.16	Zfp790	-0.115971	4.21209	1.45936	0.23555	1	464	436	380	483	482	486
ENSMUSG00000011463.5	Cpb1	0.056706	0.390788	0.0503151	0.823888	1	35	33	23	39	35	17
ENSMUSG00000011486.14	Slc25a41	3.15494	-3.03828	3.40448	0.0748241	1	0	1	2	0	0	0
ENSMUSG00000011589.9	Fsd1	0.314849	-2.72992	0.0959565	0.758669	1	3	1	2	0	2	3
ENSMUSG00000011632.7	Pinlyp	-0.697276	-2.92844	0.527167	0.472878	1	1	2	1	1	3	3
ENSMUSG00000011658.16	Fuz	0.0461706	4.9618	0.258443	0.614546	1	767.07	803.19	678.89	824.93	685.24	767.15
ENSMUSG00000011751.16	Sptbn4	-0.00191639	-0.802873	2.20871e-05	0.996278	1	10	13	13	14.71	13	10
ENSMUSG00000011752.7	Pgam1	0.007211	6.80067	0.00460432	0.946307	1	2553.07	2606.4	2296.84	2457.23	2640.06	2663.67
ENSMUSG00000011831.16	Evi5	0.0771589	5.85642	0.85659	0.36136	1	1333.65	1472.4	1270.42	1365.8	1330	1343.25
ENSMUSG00000011832.15	Evi5l	0.0532359	4.71677	0.298125	0.588703	1	636.48	715.67	559.85	665.87	639.27	616.52
ENSMUSG00000011837.4	Snapc2	0.108949	4.10489	0.826818	0.369735	1	403	425	374	425	353	388
ENSMUSG00000011877.13	Git1	0.170942	6.88658	4.63422	0.0386859	0.924157	3070	3341	2919	3035	2683	2951
ENSMUSG00000011884.13	Gltp	0.024904	6.94922	0.0982666	0.755877	1	2841	3237	2761	3122	2824	3136
ENSMUSG00000011958.17	Bnip2	0.0849087	7.07957	1.69232	0.202234	1	3211.96	3456.86	3016.84	3192.87	3139.74	3216.83
ENSMUSG00000011960.12	Ccnt1	-0.0614724	5.85883	0.461909	0.501435	1	1271.25	1400.74	1124.79	1355.51	1391.76	1387.59
ENSMUSG00000012017.4	Scarf2	0.21143	6.9372	5.35559	0.0269705	0.80248	3377	3273	2785	2681	2916	2922
ENSMUSG00000012042.9	4930579F01Rik	-1.24379	-3.23168	0.875068	0.357767	1	0	1	0	1	1	1
ENSMUSG00000012076.8	Brms1l	0.00540409	4.67498	0.00435071	0.947805	1	559	680	556	635	630	601
ENSMUSG00000012114.17	Med15	0.0789477	6.16416	0.892342	0.351654	1	1759.04	1964.74	1650.6	1633.79	1858.32	1822.55
ENSMUSG00000012117.13	Dhdds	0.0443942	5.62227	0.402413	0.530184	1	1141	1159	1023	1176	1047	1149
ENSMUSG00000012123.17	Crybg2	0.2144	3.19124	1.91897	0.175189	1	198	209	195	161	163	220
ENSMUSG00000012126.16	Ubxn11	-0.0879328	4.05918	0.522172	0.474966	1	363.36	395.3	346.54	401.13	396.26	431.4
ENSMUSG00000012187.13	Mogat1	-0.898567	-1.84704	1.74573	0.19543	1	5	1	2	10	3	3
ENSMUSG00000012211.13	Tex22	-3.09195	-3.1946	2.65763	0.114988	1	0	0	0	3	0	0
ENSMUSG00000012282.2	Wnt8a	0.0529282	-3.07204	0.00145087	0.969858	1	0	1	1	2	0	0
ENSMUSG00000012296.16	Tjap1	-0.00379105	4.94829	0.00179003	0.966505	1	744	818	661	852	780	693
ENSMUSG00000012350.15	Ehf	-0.317595	5.53737	9.70955	0.00376249	0.324294	789	1100	929	1108	1426	1128
ENSMUSG00000012396.12	Nanog	-0.223225	-1.23722	0.219514	0.642466	1	6	10	7	3	16	9
ENSMUSG00000012405.16	Rpl15	-0.0501166	8.02919	0.0661966	0.799147	1	5301.7	5735.02	5345.31	5847.52	5732.96	6188.08
ENSMUSG00000012422.14	Tmem167	-0.0682288	5.4653	0.399712	0.531559	1	964	939	926	961	1083	1066
ENSMUSG00000012428.9	Steap4	-0.8178	4.81286	8.67189	0.00735919	0.441878	490	702	467	736	1380	915
ENSMUSG00000012429.9	Mplkip	0.0332248	3.89814	0.0995133	0.754385	1	326.27	335.34	289.04	328.79	330.79	311.35
ENSMUSG00000012443.4	Kif11	-0.492456	4.00226	2.52636	0.125746	1	224	346	251	290	463	449
ENSMUSG00000012483.4	Rpa3	-0.144235	2.90016	0.696055	0.410063	1	128	151	157.88	161	156	190
ENSMUSG00000012519.14	Mlkl	-0.590347	3.13193	11.1163	0.00211007	0.232489	153	166	160	209	332	213
ENSMUSG00000012520.10	Phox2b	-1.81235	-3.21273	1.1033	0.303891	1	0	0	0	0	1	0
ENSMUSG00000012535.14	Tnpo3	-0.0477936	6.18788	0.624268	0.435062	1	1635.73	1799.24	1602.08	1802.31	1818.63	1825.23
ENSMUSG00000012609.19	Ttll5	-0.0640689	3.93668	0.417128	0.522804	1	306	403	299	372	344	382
ENSMUSG00000012640.16	Zfp715	0.098007	5.35572	1.05779	0.31114	1	981	1050	870	1008	871	953
ENSMUSG00000012705.16	Retn	-0.261223	1.5223	0.324232	0.574245	1	61	35	49	46	40	98
ENSMUSG00000012777.14	Acp4	0.0557123	-3.1744	0.00150461	0.969352	1	0	0	2	1.01	1.01	0
ENSMUSG00000012819.15	Cdh23	-0.452653	-0.185001	1.2116	0.278917	1	12	12	19	28	23	11
ENSMUSG00000012848.15	Rps5	0.0266508	8.55972	0.0138402	0.907363	1	7527	8351	7585	7913	7671	8534
ENSMUSG00000012889.8	Podnl1	-0.771643	2.91362	6.32395	0.0186746	0.679558	74	127	67	154	157	163
ENSMUSG00000013033.16	Adgrl1	0.230217	6.87642	2.05397	0.163863	1	3273.98	3282.06	2775.21	2909.15	2650.06	2755.81
ENSMUSG00000013076.17	Amotl1	0.106236	6.98427	1.10585	0.300564	1	3063	3100	2806	3118	2839	2762
ENSMUSG00000013083.8	2200002J24Rik	0	-3.28826	0	1	1	0	0	0	0	0	0
ENSMUSG00000013089.15	Etv5	0.0815007	7.51355	0.73855	0.396276	1	3830.48	4710.84	3771.43	4413.35	3975.82	3742.86
ENSMUSG00000013091.5	Tmem190	-0.156211	-2.04613	0.0482528	0.827474	1	5	4	3	8	4	2
ENSMUSG00000013150.15	Gfod2	0.0079432	4.34731	0.00849789	0.927105	1	481	492	490	493	537	495
ENSMUSG00000013155.10	Enkd1	-0.170962	2.73188	1.80085	0.188698	1	143.86	158.61	140	151	185	185
ENSMUSG00000013158.6	4933405L10Rik	3.69137	-2.90007	6.58775	0.0152723	0.612451	1.14	1.39	2	0	0	0
ENSMUSG00000013160.7	Atp6v0d1	0.0108161	6.59521	0.0096821	0.922207	1	2113	2400	2047	2207	2302	2294
ENSMUSG00000013236.17	Ptprs	0.11097	6.55476	0.676861	0.417468	1	2563	2456	2167	2348	2290	2324
ENSMUSG00000013275.9	Slc41a1	-0.112544	5.80025	2.07324	0.159247	1	1136	1369	1162	1429	1356	1356
ENSMUSG00000013338.16	Fer1l4	-0.235623	1.2375	0.435022	0.514773	1	56	53	71	41	73	110
ENSMUSG00000013353.10	4931406B18Rik	0.0505989	-3.30863	0.00148509	0.969521	1	1	1	0	0	0	2
ENSMUSG00000013367.5	Iglon5	0.237283	-0.309437	0.514722	0.47811	1	27	16	21	14	25	18
ENSMUSG00000013415.9	Igf2bp1	-0.104211	1.19822	0.209538	0.650105	1	49	47	52	70	50	47
ENSMUSG00000013418.8	B4galnt2	0.578621	-2.03977	0.713065	0.40446	1	8	2	3	2	5	2
ENSMUSG00000013419.7	Zfp651	0.127769	5.12392	1.85728	0.182093	1	896	897	770	898	750	805
ENSMUSG00000013465.19	Nelfb	0.0839105	6.35149	1.85459	0.182402	1	2014	2063	1837	1990	1908	1940
ENSMUSG00000013483.14	Card14	0.39325	-1.0275	0.760402	0.389453	1	9.34	21.29	7.79	6.46	13.42	10.2
ENSMUSG00000013495.15	Tmem175	0.220809	4.90996	8.26727	0.00698945	0.430881	779.9	816.57	658.58	651.74	654.27	715
ENSMUSG00000013523.13	Bcas1	-0.381349	2.72238	6.87997	0.0130538	0.566085	109	146.98	132	175.91	161	192
ENSMUSG00000013539.14	Tango2	0.0869385	4.16328	0.779706	0.383567	1	432	457	416	464	401	421
ENSMUSG00000013562.12	4833413E03Rik	-0.725369	-3.14048	0.23407	0.632122	1	0	0	1	1	1	0
ENSMUSG00000013584.5	Aldh1a2	-0.269942	4.17809	0.847682	0.366873	1	482	436	362	380	700	531
ENSMUSG00000013593.12	Ndufs2	-0.0309968	6.52192	0.131715	0.718956	1	2061	2133	1848	2188	2110	2157
ENSMUSG00000013611.14	Snx31	-0.0470252	-1.32337	0.00778008	0.930243	1	6	4	11	11	3	9
ENSMUSG00000013622.15	Atraid	0.0813305	5.75325	0.456483	0.504112	1	1269.95	1300.92	1241	1337.72	1188.95	1249
ENSMUSG00000013629.16	Cad	-0.137935	5.17589	1.24211	0.27322	1	758	928	716	867	949	939
ENSMUSG00000013643.13	Lypd8	-0.290935	-2.64093	0.109612	0.742726	1	2	3	2	2	5	2
ENSMUSG00000013646.17	Sh3bp5l	0.132452	5.46968	3.37152	0.0752829	1	1100	1105	988	1113	954	981
ENSMUSG00000013653.2	1810065E05Rik	-1.81073	-3.38979	1.30068	0.265693	1	0	0	0	1	0	0
ENSMUSG00000013662.6	Atad1	0.0836872	6.14573	1.44051	0.238533	1	1650	1695	1583	1635	1558	1679
ENSMUSG00000013663.7	Pten	0.0636143	7.34742	0.744409	0.394429	1	3776.59	3620.35	3629.15	3743.93	3553.6	3775.56
ENSMUSG00000013668.9	4933402N03Rik	0	-3.49827	0	1	1	0	0	0	0	0	0
ENSMUSG00000013698.12	Pea15a	0.0895933	7.90223	0.940666	0.339105	1	5729	5924	5515	5828	5479	5591
ENSMUSG00000013701.13	Timm23	-0.100829	5.40753	0.314391	0.580046	1	855.54	936.55	855.77	944.07	1014.57	1013.15
ENSMUSG00000013707.3	Tnfaip8l2	-0.315725	4.07017	3.75419	0.0620509	1	293	375	296	397	442	412
ENSMUSG00000013736.16	Trnt1	-0.0153741	4.77869	0.0363692	0.849914	1	588.92	655.73	517.19	606.19	645.41	605.65
ENSMUSG00000013766.11	Ly6g6e	-0.183815	0.680405	0.325193	0.572335	1	22.52	48.61	34	32.19	47.32	44.68
ENSMUSG00000013787.15	Ehmt2	-0.0135066	6.90777	0.0265154	0.871633	1	2723	3087	2494	3073	2804	2871
ENSMUSG00000013822.7	Elof1	-0.0326511	5.94178	0.0374878	0.848031	1	1359	1496	1364	1479	1405	1636
ENSMUSG00000013833.15	Med16	0.151711	5.34304	2.69533	0.110064	1	962	1126.86	951	1004	904	950.8
ENSMUSG00000013846.10	St3gal1	-0.0334767	7.7505	0.116055	0.735495	1	5005	5999	4712	5556	5753	5457
ENSMUSG00000013858.14	Tmem259	0.128988	6.70559	3.74801	0.061405	1	2562.81	2598.75	2222.91	2345.84	2331.96	2381.93
ENSMUSG00000013878.18	Rnf170	0.00207108	4.63388	0.000554986	0.981346	1	575.79	592.07	499.2	564.14	594.76	580.48
ENSMUSG00000013921.15	Clip3	0.0166343	3.02629	0.0159255	0.900336	1	195	224	186	227	217	180
ENSMUSG00000013928.13	Thap8	0.654116	-2.15028	0.552656	0.462453	1	2	3	3.18	1	4.28	0
ENSMUSG00000013936.12	Myl2	0.823791	-2.92821	0.314785	0.578519	1	1	1	0	0	1	0
ENSMUSG00000013973.12	Dedd	-0.011525	4.94181	0.0229664	0.88046	1	696.55	806.23	683.81	769.77	766.68	766.16
ENSMUSG00000013974.3	Mcemp1	-0.146767	3.97174	1.03368	0.316632	1	310	385	263	410	280	415
ENSMUSG00000013997.10	Nit1	0.182426	5.51996	5.96907	0.0200292	0.703001	1126.45	1136.77	1025.19	1097.23	933.32	1002.84
ENSMUSG00000014030.15	Pax5	-0.206526	4.59688	0.921662	0.346569	1	544.39	535	356	467	694	561
ENSMUSG00000014039.18	Prdm15	-0.125356	4.01061	1.44716	0.237476	1	357	392	322	402	441	376
ENSMUSG00000014074.17	Rnf168	0.0285639	4.99199	0.169741	0.682985	1	717	794	697	766	761	736
ENSMUSG00000014075.15	Tctex1d2	0.137648	2.78052	0.875189	0.356264	1	151	158	121	126	131	151
ENSMUSG00000014077.13	Chp1	0.0938487	7.42364	1.48162	0.232085	1	3889.71	4453.66	3983.88	4189.37	3807.01	4089.59
ENSMUSG00000014104.12	Sval2	0	-3.49827	0	1	1	0	0	0	0	0	0
ENSMUSG00000014158.12	Trpv4	-0.25932	3.40239	2.27808	0.140654	1	192	254	206	309	226	280
ENSMUSG00000014164.15	Klhl3	-0.221	2.79479	1.23692	0.274038	1	165	163	115	201	169	168
ENSMUSG00000014177.10	Tvp23b	0.0207	5.02443	0.0541275	0.817456	1	749	750	719	754	736	802
ENSMUSG00000014195.15	Dnajc7	-0.102114	6.84142	1.48657	0.231323	1	2548.58	2713.69	2276.32	2969.29	2663.28	2822.77
ENSMUSG00000014198.15	Zfp385c	-1.04939	-1.6475	3.28062	0.0791397	1	2	5	3	4	8	10
ENSMUSG00000014226.10	Cacybp	-0.195202	5.32194	1.78232	0.192594	1	705.8	713.16	778.01	797.72	946.44	898.12
ENSMUSG00000014232.14	Cluap1	-0.0113812	3.97048	0.0118159	0.914093	1	314.33	329.37	341.55	372.86	309.7	360.06
ENSMUSG00000014243.5	Zswim7	0.0644722	1.40275	0.0814625	0.777095	1	56	57	54	63	60	44
ENSMUSG00000014245.8	Pigl	0.0758372	3.03774	0.203397	0.654919	1	182	243	166	214	184	185
ENSMUSG00000014294.4	Ndufa2	0.106347	5.4062	0.293451	0.593026	1	930	947	909	885	845	984
ENSMUSG00000014301.13	Pam16	-0.0265557	3.25047	0.0381481	0.846334	1	207.47	197.05	187.78	187.36	213.27	231.73
ENSMUSG00000014303.13	Glis2	0.184251	6.17193	3.4646	0.071551	1	1695.87	1907.56	1743.96	1683.6	1587.26	1655.27
ENSMUSG00000014313.15	Cox6c	-0.00996398	6.75415	0.00282278	0.958068	1	2367.85	2350.87	2336.25	2436.14	2488.47	2527.15
ENSMUSG00000014329.14	Bicc1	0.00870611	5.90073	0.010343	0.919605	1	1344	1554.78	1226.83	1475	1530.88	1267
ENSMUSG00000014349.7	Ube2z	-0.0257094	6.85116	0.154011	0.697235	1	2573	2855	2533	2887	2783	2806
ENSMUSG00000014351.12	Gip	0	-3.45389	0	1	1	0	0	0	0	0	0
ENSMUSG00000014353.15	Tmem87b	0.0711852	5.89016	0.747084	0.39359	1	1344	1568	1295	1438	1327	1417
ENSMUSG00000014355.10	Anapc1	0.00135829	6.70484	0.000417814	0.983814	1	2427	2602	2222	2512	2522	2537
ENSMUSG00000014361.5	Mertk	0.472354	6.01131	10.1509	0.00362433	0.319339	1994	2230	1846	1583	1472	1514
ENSMUSG00000014402.15	Tsg101	0.0705285	5.7503	0.432644	0.51522	1	1243.15	1224.91	1216.4	1196.8	1189.59	1295.07
ENSMUSG00000014418.16	Hps5	-0.0129235	5.67124	0.0122922	0.912386	1	1128	1329	1058	1250	1277	1171
ENSMUSG00000014426.9	Map3k4	-0.0317615	5.26462	0.147938	0.702962	1	794	901.94	811	924	869	888
ENSMUSG00000014444.17	Piezo1	-0.041903	7.50903	0.140977	0.709695	1	4062.72	4711.58	3773.71	4815.3	4461.13	4194.88
ENSMUSG00000014453.4	Blk	-0.308027	3.89271	2.7982	0.105276	1	322	288	208	356	353	347
ENSMUSG00000014470.4	Rnf166	0.0533931	5.29422	0.433451	0.514831	1	889	970	772	919	883	843
ENSMUSG00000014496.8	Ankrd28	0.103846	4.8809	1.50449	0.228592	1	663	703	653	650	626	692
ENSMUSG00000014498.9	Ankrd52	-0.0234491	5.95671	0.010532	0.919154	1	1490.66	1514.07	1266.96	1540.87	1597.25	1394.95
ENSMUSG00000014503.15	Pkd2l2	-0.243375	1.84418	1.60006	0.214684	1	67.55	78.51	68.97	94.4	91.05	80.58
ENSMUSG00000014504.16	Srp19	0.0276831	4.88831	0.135546	0.715082	1	640	766	598	634	678	739
ENSMUSG00000014529.9	Tmbim7	0	-3.49827	0	1	1	0	0	0	0	0	0
ENSMUSG00000014542.3	Clec4f	1.8655	-3.41066	1.25642	0.276849	1	0	0	1	0	0	0
ENSMUSG00000014543.14	Klra17	-0.923712	-0.501861	5.04129	0.0315125	0.85863	10	8	8	20	16	16
ENSMUSG00000014547.10	Wdfy2	-0.221501	5.59863	6.76702	0.0137542	0.580475	973	1168	979.94	1162	1393	1243
ENSMUSG00000014550.14	Rbsn	0.039044	5.60198	0.350808	0.557661	1	1093	1199	1078	1170	1112	1150
ENSMUSG00000014551.8	Mrps25	0.0527874	5.89833	0.28432	0.597428	1	1509.65	1519.17	1363	1531.94	1306.28	1596.78
ENSMUSG00000014554.13	Dguok	0.119877	4.78505	1.72726	0.197751	1	646	730	592	647	600	644
ENSMUSG00000014592.20	Camta1	0.123202	3.84464	0.720141	0.402162	1	381	363	321	338	308	378
ENSMUSG00000014599.10	Csf1	-0.343285	6.05264	5.24152	0.0301565	0.847086	1385	1679	1192	1553	2206	1854
ENSMUSG00000014601.13	Strip1	-0.0059728	5.52968	0.00737953	0.932058	1	1094	1121	994	1125	1148	1097
ENSMUSG00000014602.15	Kif1a	-0.663009	3.29316	11.9979	0.00155553	0.198693	167	223	164	292	303	319
ENSMUSG00000014603.3	Alx3	1.85821	-3.32833	1.36341	0.253847	1	1	0	0	0	0	0
ENSMUSG00000014606.14	Slc25a11	0.0242453	6.13838	0.0452652	0.832815	1	1585	1699.4	1457.46	1646.15	1583.28	1645
ENSMUSG00000014609.16	Chrne	0.775089	-2.02233	1.92983	0.180405	1	6	5	4	4	2	3
ENSMUSG00000014633.15	Cmc2	-0.198133	2.95235	1.17624	0.28592	1	165	159	141	202	182	174
ENSMUSG00000014668.15	Chfr	-0.104823	5.29116	1.27414	0.267066	1	866.04	972.61	793.89	1017.9	1024.22	911.41
ENSMUSG00000014686.8	Ceacam16	-0.898328	-0.247839	4.42941	0.0429598	0.964606	7	7.95	6.45	7	16.76	18.28
ENSMUSG00000014704.10	Hoxa2	0.454721	2.5662	10.6825	0.00251565	0.254416	148.92	176.93	141	142.86	99	113.59
ENSMUSG00000014725.16	Adam28	-0.0530384	4.02003	0.155039	0.696278	1	383	409	372	401	389	475
ENSMUSG00000014747.6	Ankrd53	-3.75818	-2.84796	5.50974	0.0254157	0.78257	0	0	0	4	0	1
ENSMUSG00000014748.13	Tex261	0.0455096	6.75641	0.404302	0.529226	1	2579	2674	2411	2731	2448	2594
ENSMUSG00000014763.8	Fam120b	0.0669075	5.67052	0.914011	0.345948	1	1177.88	1208.88	1095.88	1131	1171	1177.82
ENSMUSG00000014767.17	Tbp	-0.108872	4.6556	1.79073	0.189912	1	515.73	567.98	508.48	599.45	613.6	582.54
ENSMUSG00000014769.10	Psmb1	-0.00257748	6.60412	0.000279685	0.986783	1	2016	2270	1981	2158	2154	2253
ENSMUSG00000014771.13	Pdcd2	-0.0663671	3.25406	0.203812	0.654591	1	199.27	202.02	179.52	238.55	224.4	172.46
ENSMUSG00000014773.13	Dll1	-0.353771	5.48195	7.18533	0.0118646	0.545684	1160	1138	1074	1642	1341	1534
ENSMUSG00000014776.7	Nol3	0.206128	4.14778	2.62536	0.11461	1	444.72	460.46	417.88	360.33	378.14	463.04
ENSMUSG00000014778.10	Fhod1	0.212294	7.15322	1.01891	0.323157	1	3983.63	4201.5	3313.49	3781.78	3286.75	3285.54
ENSMUSG00000014782.16	Plekhg4	0.118818	-0.622697	0.0672775	0.796941	1	6	11	11	6	7	14
ENSMUSG00000014786.8	Slc9a5	0.0754725	3.51303	0.1122	0.740279	1	288	272	216	258	254	257
ENSMUSG00000014791.10	Elmo3	0.145916	4.80993	3.48695	0.0706862	1	697	706	634	635	659	632
ENSMUSG00000014813.9	Stc1	0.501199	3.06955	9.45289	0.00419228	0.343574	237.97	305	255	194	180	215
ENSMUSG00000014837.15	4931428F04Rik	0.0303983	2.24752	0.0212671	0.884934	1	107.28	122.54	104.12	115.67	117.86	107.96
ENSMUSG00000014846.12	Tppp3	0.297896	8.4091	2.11083	0.159331	1	9089	7976	7963	7154	5732	8524
ENSMUSG00000014850.15	Msh3	0.00391678	3.69381	0.00132802	0.971148	1	279.62	336.43	256.63	303.82	302.14	301.24
ENSMUSG00000014852.16	Adamts13	0.185061	-0.837545	0.111609	0.740569	1	8	12	24	14	8	19
ENSMUSG00000014856.12	Tmem208	0.0210341	4.82724	0.0460992	0.831306	1	645.37	669.5	570.51	680.22	631.25	630.46
ENSMUSG00000014859.9	E2f4	0.125494	5.63303	3.455	0.0719263	1	1255	1257	1073	1142	1155	1138
ENSMUSG00000014867.9	Surf4	-0.128725	7.66872	2.00423	0.166155	1	4252	4731	4149	4733	5130	5150
ENSMUSG00000014873.15	Surf2	-0.0647185	4.49881	0.610118	0.440266	1	532.01	583.7	435	583.63	543.53	563.43
ENSMUSG00000014905.4	Dnajb9	0.0378039	5.74943	0.144614	0.706154	1	1081	1205.99	1224	1206	1119	1264.97
ENSMUSG00000014907.10	Naf1	0.0142943	3.88311	0.0216951	0.88379	1	373.78	373.81	314.66	349.81	336.61	413.91
ENSMUSG00000014932.15	Yes1	0.140475	5.35896	3.46346	0.0715956	1	906.48	1066.32	912.67	943.16	887.51	904.58
ENSMUSG00000014956.15	Ppp1cb	0.0824453	7.81177	1.18248	0.284668	1	4989.65	5150	4888	4695	4788	5398
ENSMUSG00000014959.12	Gorasp2	-0.00373376	6.75129	0.00146524	0.969694	1	2421.23	2552.08	2361.41	2577.6	2440.3	2685.51
ENSMUSG00000014980.14	Tsen15	-0.0560325	3.76822	0.331782	0.568488	1	297.35	335.23	302.65	354.29	339.2	323.37
ENSMUSG00000015001.17	Oc90	0	-3.47594	0	1	1	0	0	0	0	0	0
ENSMUSG00000015002.18	Efr3a	-0.037805	6.15421	0.342088	0.562572	1	1562	1774	1437	1647	1759	1707
ENSMUSG00000015013.9	Trappc2l	0.205828	4.0788	1.9732	0.169377	1	392	393	374	335	348	370
ENSMUSG00000015016.8	Acsf3	-0.0217924	3.87699	0.0502961	0.823921	1	337	389	279	380	355	327
ENSMUSG00000015023.7	Ddx19a	0.00548055	5.39418	0.00614725	0.937976	1	972.46	1036.5	952.06	1026.16	1008.95	1053.25
ENSMUSG00000015027.11	Galns	-0.149049	4.21837	2.39687	0.13104	1	372	417	357	391	472	465
ENSMUSG00000015053.14	Gata2	0.250791	7.34324	4.59682	0.0394918	0.932699	4934	4743	4312	4104	3723	4494
ENSMUSG00000015083.11	C8g	-0.058815	0.0757432	0.0451822	0.832966	1	25	21	20	25	24	23
ENSMUSG00000015085.8	Entpd2	-0.0882347	3.41886	0.324745	0.572598	1	259	296	235	346	271	259
ENSMUSG00000015087.14	Rabl6	0.0366154	6.15894	0.34671	0.559958	1	1632	1792	1559	1679	1664	1737
ENSMUSG00000015090.13	Ptgds	-1.1023	-1.61532	1.85746	0.182073	1	5	0	1	2	5	7
ENSMUSG00000015092.9	Edf1	0.00221328	6.20593	0.000210942	0.988521	1	1608	1761.48	1450.13	1707.23	1700.11	1616.03
ENSMUSG00000015093.15	Clic3	0.305453	6.66487	2.67997	0.114648	1	2614	2787	2349	2020	2006	2535
ENSMUSG00000015094.16	Npdc1	0.0170372	6.21173	0.0370388	0.848556	1	1707	1888	1692	1681	1743	2047
ENSMUSG00000015095.12	Fbxw5	0.10186	5.85118	2.14259	0.152645	1	1382	1545	1224	1380	1302	1354
ENSMUSG00000015112.15	Slc25a13	-0.1294	3.01565	0.902331	0.349008	1	132	187	182	221	170	183
ENSMUSG00000015120.15	Ube2i	0.058533	7.21131	0.844224	0.364805	1	3456.36	3702.84	2975.07	3390.65	3343.26	3423.64
ENSMUSG00000015126.9	Tsr3	0.0752573	3.62087	0.323364	0.573412	1	273.14	322.61	260.97	296.59	278.99	272.97
ENSMUSG00000015127.14	Unkl	0.160745	5.36933	2.13841	0.153033	1	1061.26	1206.97	883.44	1051.62	905.04	980.65
ENSMUSG00000015133.17	Lrrk1	-0.0513424	6.93505	0.392578	0.535223	1	2591	3030	2496	2970	2943	2866
ENSMUSG00000015134.15	Aldh1a3	-0.879125	2.11954	2.56375	0.123253	1	90	107	88	54	278	215
ENSMUSG00000015143.15	Actn1	0.0329785	7.44938	0.1888	0.666723	1	4199.83	4709.91	3987	3942.56	4526.42	4703.82
ENSMUSG00000015149.14	Sirt2	0.133546	6.332	2.41071	0.12997	1	1970	2086	1817	2005	1716	1879
ENSMUSG00000015165.16	Hnrnpl	0.0663658	7.66706	0.460031	0.5023	1	4962.01	5448.74	4368	4966	4942	4818
ENSMUSG00000015176.11	Nolc1	-0.0488704	5.54202	0.385561	0.538873	1	1022	1112	1036	1135	1131	1168
ENSMUSG00000015189.12	Casd1	0.087897	5.74829	1.36329	0.251268	1	1222	1326	1197	1337	1160	1190
ENSMUSG00000015202.13	Cnksr3	-0.110447	4.17411	0.954197	0.335703	1	427	398	380	490	471	401
ENSMUSG00000015214.14	Mtmr1	0.0581701	5.24039	0.60005	0.44403	1	854	902	802	830	872	868
ENSMUSG00000015217.11	Hmgb3	-0.108088	4.24769	0.725287	0.400504	1	395.28	445.1	394.82	397.74	538.93	454.49
ENSMUSG00000015222.17	Map2	-0.0969209	3.3172	0.699123	0.409044	1	220	225	186	220	244	241
ENSMUSG00000015224.10	Cyp2j9	0.0529559	2.94583	0.152155	0.698971	1	183	206	187	221	174	186
ENSMUSG00000015242.14	Nipsnap3a	0	-3.49827	0	1	1	0	0	0	0	0	0
ENSMUSG00000015243.4	Abca1	-0.0121992	6.3237	0.00644875	0.936598	1	1452	1766	1442	1794	1524	1587
ENSMUSG00000015247.10	Nipsnap3b	-0.0744961	4.30084	0.595847	0.445616	1	428	461	408	425	518	485
ENSMUSG00000015289.4	Lage3	0.0717762	3.9982	0.355625	0.554982	1	376	341	343	352	349	357
ENSMUSG00000015290.15	Ubl4a	0.0794104	5.53863	0.938989	0.33953	1	1112.25	1137.61	1068	1069	1116.21	1103.55
ENSMUSG00000015291.10	Gdi1	0.0555996	7.55473	0.251323	0.619446	1	4628	4824.99	4229	4524	4552.96	4692.99
ENSMUSG00000015305.6	Sash1	-0.00846037	7.26626	0.0060485	0.938475	1	3551.97	4196.99	3194.99	3925	3782.94	3761.98
ENSMUSG00000015312.9	Gadd45b	0.34699	6.06169	13.6014	0.000801361	0.133772	1694	2085	1765	1591	1419	1544
ENSMUSG00000015314.10	Slamf6	-0.265112	3.87856	2.61164	0.115953	1	213	276	241	265	323	329
ENSMUSG00000015316.11	Slamf1	-0.477456	1.95329	2.93137	0.0965267	1	61	73	54	76	99	98
ENSMUSG00000015335.16	Zdhhc12	0.0199892	3.68531	0.0305131	0.86239	1	309	312	252	320	290	289
ENSMUSG00000015337.5	Endog	0.13651	3.53359	1.14557	0.292183	1	292.88	244.04	257.54	219.53	253.98	285.87
ENSMUSG00000015340.10	Cybb	-0.669264	7.00308	26.4958	1.54186e-05	0.0088094	1568	2267	1843	2824	3361	3230
ENSMUSG00000015341.17	Golga7	0.0414925	6.51571	0.288326	0.594869	1	2076.84	2127.29	1957.07	2132.73	2016.13	2120.31
ENSMUSG00000015342.6	Xk	-0.305893	1.88763	2.35281	0.134514	1	77	82	68	74	120	99
ENSMUSG00000015354.8	Pcolce2	0.31176	7.93826	3.07883	0.0916121	1	6556	6830	6358	6597	4685	5385
ENSMUSG00000015355.13	Cd48	-0.48962	4.8842	9.752	0.00414104	0.342028	451	616	441	711	754	738
ENSMUSG00000015357.10	Clpx	0.0767275	5.18139	1.10837	0.300023	1	874	899	800	848	829	876
ENSMUSG00000015363.13	Trabd	-0.0170643	6.04874	0.0725449	0.78933	1	1485	1577	1408	1577	1511	1646
ENSMUSG00000015365.15	Mov10l1	-0.285906	-1.76991	0.177636	0.676124	1	4	5	5	7	2	9
ENSMUSG00000015377.10	Dennd6b	0.0759633	3.95156	0.174805	0.679027	1	380	406	298	382	332	358
ENSMUSG00000015396.4	Cd83	-0.880671	5.02438	13.8857	0.00110071	0.163945	368	670	493	743	1266	918
ENSMUSG00000015401.12	Cltrn	0.416812	-2.53332	0.137798	0.712833	1	0	3	1	1	2	0
ENSMUSG00000015405.15	Ace2	0.0844961	3.97766	0.267906	0.608448	1	360	379	372	356	344	399
ENSMUSG00000015437.5	Gzmb	-1.27675	3.11038	10.0637	0.00428055	0.346324	80	132	79	228	221	284
ENSMUSG00000015441.4	Gzmf	0	-3.45398	0	1	1	0	0	0	0	0	0
ENSMUSG00000015443.9	Gzmn	0	-3.49827	0	1	1	0	0	0	0	0	0
ENSMUSG00000015451.16	C4a	-0.368944	0.657662	1.62726	0.210918	1	30.05	30.28	35.47	39.17	45.88	45.02
ENSMUSG00000015452.14	Ager	0.230031	10.6045	3.79677	0.0598271	1	39952	40612	35780	30979	33686	39197
ENSMUSG00000015461.15	Atf6b	-0.0121594	5.83636	0.0290691	0.865652	1	1268	1420	1164	1270	1448	1336
ENSMUSG00000015467.14	Egfl8	-0.096018	1.31798	0.164657	0.687503	1	53.71	50.85	50.85	56.07	62	56
ENSMUSG00000015468.14	Notch4	0.230385	7.31426	3.67508	0.0641728	1	4406	5116	4037	3843	3864	4355
ENSMUSG00000015474.16	Ppt2	0.100591	4.97755	1.48518	0.231538	1	758.99	809.31	705.23	760.31	651	808
ENSMUSG00000015476.6	Prrt1	-0.0307677	2.03752	0.0186663	0.892151	1	77	95	79	103	72	93
ENSMUSG00000015478.13	Rnf5	0.00377762	4.67558	0.00180054	0.966407	1	558.72	633.03	541.75	607.89	576.79	622.7
ENSMUSG00000015484.3	Fam163a	-1.17837	-2.23144	1.43091	0.240072	1	1	1	2	8	1	1
ENSMUSG00000015488.14	Cacfd1	-0.0433867	5.39121	0.118869	0.732577	1	1066	1060	932	1125	1125	1045
ENSMUSG00000015501.10	Hivep2	0.0242653	5.80931	0.0869502	0.769923	1	1171.04	1342.05	1132.84	1234.17	1166.42	1347.25
ENSMUSG00000015519.12	2310057J18Rik	0	-3.49827	0	1	1	0	0	0	0	0	0
ENSMUSG00000015522.18	Arnt	0.0345162	6.35826	0.143873	0.706871	1	2117	2130	1840	2112	2076	2025
ENSMUSG00000015533.9	Itga2	-0.189456	4.95403	3.50433	0.0700219	1	563	704	587	752	706	750
ENSMUSG00000015536.14	Mocs2	0.0499833	5.13155	0.358549	0.553369	1	768	797	771	775	784	806
ENSMUSG00000015542.17	Nat9	-0.00497731	4.14742	0.00240377	0.96119	1	379	426	369	397	363	473
ENSMUSG00000015568.16	Lpl	-0.097222	7.70858	0.328901	0.571364	1	4873	4601	4817	5735	4931	5397
ENSMUSG00000015575.15	Atp6v0e	-0.0730169	6.15088	0.227057	0.637631	1	1462	1656	1425	1732	1571	1693
ENSMUSG00000015579.5	Nkx2-5	-0.1609	-1.77639	0.0562288	0.814013	1	5	2	4	4	3	6
ENSMUSG00000015597.17	Zfp318	-0.0135304	5.22323	0.0178319	0.894574	1	823	892	770	866	880	876
ENSMUSG00000015599.9	Ttbk1	-0.529549	-0.039591	1.74459	0.195573	1	20	7	11	22	12	24
ENSMUSG00000015605.6	Srf	-0.048339	5.62138	0.242736	0.625473	1	1084	1177	1020	1161	1187	1199
ENSMUSG00000015619.10	Gata3	-0.14571	3.72377	0.667191	0.420409	1	261	331	220	271	363	299
ENSMUSG00000015627.5	Gata5	0.248984	3.6604	2.46479	0.125887	1	287	343	330.96	270.94	290.94	285
ENSMUSG00000015647.9	Lama5	-0.0181861	7.6095	0.0115032	0.915436	1	5073	5332	4177	5474	5215	4706
ENSMUSG00000015652.9	Steap1	-0.1223	0.749356	0.19001	0.665724	1	33	46	38	36	48	49
ENSMUSG00000015653.13	Steap2	-0.0543154	4.42833	0.187437	0.667852	1	444	612	425	480	628	489
ENSMUSG00000015656.17	Hspa8	-0.430722	10.307	12.5352	0.00120455	0.173393	20572.7	24798	23524.8	29264	34329	33663.4
ENSMUSG00000015659.12	Serac1	0.0102786	2.60587	0.00345751	0.953463	1	134.89	156.46	119.66	163.97	140.24	121
ENSMUSG00000015665.8	Awat1	-3.42072	-2.41152	7.77338	0.0086998	0.475731	1	0	0	3	11	1
ENSMUSG00000015668.13	Pdzd11	0.043184	4.52462	0.115142	0.736497	1	536.56	570.49	499.2	535.86	543.96	550.33
ENSMUSG00000015671.11	Psma2	-0.0212886	6.19575	0.0284776	0.867109	1	1657	1640	1566.97	1659	1693	1823
ENSMUSG00000015672.4	Mrpl32	-0.0305978	4.34085	0.0677587	0.796233	1	430	459	399	482	427	467
ENSMUSG00000015697.14	Setdb1	-0.0609041	5.70354	0.323077	0.573581	1	1130.73	1305.33	1149.78	1342.93	1305.79	1261.32
ENSMUSG00000015702.13	Anxa9	0.146788	2.2715	0.779926	0.383501	1	127	122	103	121	116	95
ENSMUSG00000015709.9	Arnt2	-0.827722	1.33773	8.99698	0.00509119	0.373979	36	34	29.62	64	69	52
ENSMUSG00000015711.8	Prune1	0.0969349	4.84563	1.34145	0.255026	1	667	764	580	687	598	676
ENSMUSG00000015714.11	Cers2	0.105346	7.92407	1.71965	0.198717	1	5544	6499	5285	5646	5531	5634
ENSMUSG00000015721.18	Nlrp5	0	-3.43207	0	1	1	0	0	0	0	0	0
ENSMUSG00000015733.13	Capza2	-0.151773	7.33103	3.05235	0.0898472	1	3383	3634	3308	3647	4230	4127
ENSMUSG00000015745.9	Plekho1	-0.162853	5.88022	1.66937	0.205982	1	1260	1252	1220	1497	1558	1321
ENSMUSG00000015747.5	Vps45	-0.032635	3.60898	0.079744	0.779394	1	268	317	258	284	277	340
ENSMUSG00000015748.13	Prpf3	-0.0332444	4.61099	0.163656	0.688402	1	554	579	519	619	594	555
ENSMUSG00000015749.12	Anp32e	-0.0221702	6.73668	0.0861371	0.77097	1	2284	2537	2169	2422	2335	2666
ENSMUSG00000015750.15	Aph1a	0.0276033	7.10205	0.0767629	0.783447	1	3231.55	3423.93	3075.24	3333.03	3156.08	3504.92
ENSMUSG00000015755.16	Tab2	-0.0276495	7.04085	0.195418	0.661305	1	3000	3149	2739	3349	3075	3048
ENSMUSG00000015757.10	Ppil4	-0.0115701	5.50401	0.0260551	0.872742	1	1033	1127	934	1102	1054	1102
ENSMUSG00000015759.11	Cnih1	-0.00163115	5.80991	0.000273122	0.986913	1	1244.91	1229.94	1191.97	1269.98	1257.95	1320.98
ENSMUSG00000015766.14	Eps8	-0.258886	5.44188	9.02714	0.00502574	0.371871	841	1000	857	1050	1233	1088
ENSMUSG00000015776.12	Med22	0.0444366	5.92791	0.471421	0.497092	1	1418	1498	1409	1499	1456	1437
ENSMUSG00000015787.15	Abo	1.84736	-3.47598	1.26657	0.280357	1	0	1	0	0	0	0
ENSMUSG00000015790.16	Surf1	0.0919407	5.11635	0.746018	0.393925	1	795.99	881.3	773	816.37	739.47	849.57
ENSMUSG00000015804.14	Med28	0.0408187	5.87022	0.06683	0.798036	1	1360	1320	1200	1294	1308	1347
ENSMUSG00000015806.12	Qdpr	0.0739968	5.49154	0.287173	0.59614	1	1001.75	1052.21	996.73	968	998	1071
ENSMUSG00000015812.8	Gnrh1	-0.0944957	-0.834654	0.0725283	0.790661	1	13	15	8	12	14	14
ENSMUSG00000015829.13	Tnr	0.574749	-0.408606	1.13401	0.29525	1	23	12	12	6	11	16
ENSMUSG00000015837.15	Sqstm1	0.0348802	8.51893	0.140444	0.710219	1	8438.44	8760.36	8211.76	9440.89	7777.17	8776.18
ENSMUSG00000015839.6	Nfe2l2	-0.0614567	7.49571	0.958308	0.334679	1	3811	4454	3857	4394	4236	4596
ENSMUSG00000015843.10	Rxrg	-0.564702	0.0840107	3.97639	0.0543913	1	19	14	14	29	23	21
ENSMUSG00000015846.15	Rxra	0.0984207	6.84589	1.27909	0.266155	1	2621	3007	2718	2984	2467	2708
ENSMUSG00000015850.11	Adamtsl4	0.143693	6.43449	0.894395	0.352869	1	2208	2863	2038	2507	2155	2028
ENSMUSG00000015852.13	Fcrls	-0.566553	3.71627	5.08898	0.0333199	0.876219	247	323	331	352	709	333
ENSMUSG00000015854.7	Cd5l	-1.19365	-0.67465	1.52813	0.228024	1	7	5	0	7	14	8
ENSMUSG00000015869.16	Prpsap1	0.122426	5.44885	3.14666	0.0852367	1	1034	1126	962	1055	940	1003
ENSMUSG00000015879.8	Fam184b	1.02718	-2.29788	1.59619	0.215227	1	6	2	4	0	3	3
ENSMUSG00000015880.13	Ncapg	-0.425524	2.71668	1.87614	0.182763	1	84.14	126.12	102.63	114.1	165.67	158.73
ENSMUSG00000015882.18	Lcorl	0.119506	3.7732	0.95634	0.335169	1	263.86	331.88	296.37	266.9	300.33	291.27
ENSMUSG00000015889.8	Lta4h	-0.0533695	5.99977	0.492264	0.487799	1	1398	1453	1305	1558	1487	1467
ENSMUSG00000015890.2	Amdhd1	0.318897	-1.89065	0.259489	0.613834	1	8	2	2	5	3	2
ENSMUSG00000015932.8	Dstn	0.136592	8.85044	1.86041	0.181736	1	11077	10741	10643	9422	10087	11491
ENSMUSG00000015937.15	H2afy	-0.101103	6.5933	1.39886	0.245298	1	1939.49	2231.91	1937.84	2168.5	2289.04	2393.51
ENSMUSG00000015942.9	Gtf2ird2	0.00196946	3.72405	0.000307956	0.986104	1	302.12	300.16	291.75	306.28	316.23	313.12
ENSMUSG00000015943.11	Bola1	0.205864	3.23322	1.37177	0.249829	1	225	248	220	193	195	241
ENSMUSG00000015944.9	Castor2	0.0825944	5.47239	0.928676	0.34216	1	983	1257	930	1059	1056	1001
ENSMUSG00000015947.10	Fcgr1	-1.56409	2.87669	48.3567	8.03541e-08	0.000234384	56	111	75	231	302	210
ENSMUSG00000015950.13	Ncf1	-0.545753	5.89421	19.8465	9.80535e-05	0.0321552	905.88	1179.84	908.25	1447.72	1714.77	1386.88
ENSMUSG00000015957.12	Wnt11	-0.199661	3.30908	2.86508	0.0998676	1	219	208	184	258	208	269
ENSMUSG00000015961.8	Adss	-0.00770356	6.15383	0.0111834	0.916415	1	1558	1643	1553	1603	1719	1684
ENSMUSG00000015962.5	1700016C15Rik	1.40089	-1.88287	3.91358	0.0562269	1	4	5	14	3	3	3
ENSMUSG00000015966.17	Il17rb	-0.317951	1.02978	1.21647	0.277969	1	34	46.77	34	38	62	49
ENSMUSG00000015968.18	Cacna1d	0.302303	5.59878	8.3573	0.0067187	0.423133	1383.23	1359.37	1127.84	1069.75	1104.53	1105.03
ENSMUSG00000015970.19	Chdh	-0.195991	1.97627	1.19877	0.28143	1	84.77	82.6	74.16	102.22	90.44	96.97
ENSMUSG00000015971.5	Actr8	0.0391023	5.21774	0.288791	0.594573	1	896	912.23	765	843	852	923
ENSMUSG00000015980.14	Lrrc27	-0.183522	1.89112	1.23596	0.274221	1	77	81	78	83	95.93	101.96
ENSMUSG00000015981.12	Stk32c	-0.368974	1.44855	2.83106	0.101821	1	45	50	35	74	51	50
ENSMUSG00000015994.10	Fnta	0.0640046	5.93848	0.483387	0.49172	1	1377	1441	1408	1487	1298	1455
ENSMUSG00000016018.4	Mtrex	-0.000447933	5.8804	2.53148e-05	0.996016	1	1288.82	1485.88	1272.17	1345.71	1422.29	1462.65
ENSMUSG00000016024.9	Lbp	-0.259155	6.00717	5.98415	0.0198852	0.69979	1269	1614	1308	1908	1732	1590
ENSMUSG00000016028.10	Celsr1	-0.100277	5.71824	1.43001	0.240217	1	1015	1156	986	1092	1231	1213
ENSMUSG00000016087.13	Fli1	-0.428721	5.20812	25.047	1.78418e-05	0.00974263	804	722	743	1073	998	1137
ENSMUSG00000016128.14	Stard13	0.242659	7.19948	5.04192	0.0315026	0.85863	3829	4307	3672.71	3531	3362	3538
ENSMUSG00000016150.15	Tenm1	0.832812	-3.30855	0.302825	0.586439	1	2	0	0	0	1	0
ENSMUSG00000016179.11	Camk1g	-0.996959	-1.77975	1.86858	0.180804	1	3	2	2	4	7	4
ENSMUSG00000016181.9	Utp25	0.025421	3.91302	0.0739876	0.787298	1	347	412	342	404	379	346
ENSMUSG00000016194.14	Hsd11b1	0.310354	7.65459	6.86007	0.013217	0.567765	5488	5363	5281	4943	4044	4666
ENSMUSG00000016200.14	Syt14	0.0338478	0.420737	0.0162276	0.8994	1	31	31	27	28	27	36
ENSMUSG00000016206.6	H2-M3	-0.573979	4.59257	24.5941	2.04068e-05	0.0107711	394	462	357	622	569	694
ENSMUSG00000016239.11	Lonrf3	-0.21959	1.71046	0.975956	0.33033	1	43	62	59	57	68	75
ENSMUSG00000016252.7	Atp5e	-0.0306478	6.22804	0.024119	0.877902	1	1718	1678	1584	1676	1786	1869
ENSMUSG00000016253.12	Nelfcd	0.10267	5.07277	2.04623	0.16191	1	784	876	785	798	754	831
ENSMUSG00000016255.5	Tubb1	-0.262432	2.96191	0.34685	0.561766	1	149	160	163	106	209	280
ENSMUSG00000016256.10	Ctsz	-0.444184	7.4831	7.1985	0.0126131	0.558411	2884	3658	2916	3920	5294	4188
ENSMUSG00000016257.15	Prelid3b	-0.209955	4.85025	2.92007	0.0967989	1	606	624	508	689	683	728
ENSMUSG00000016262.14	Sertad4	0.110378	2.28656	0.480384	0.493059	1	111	109	97	96	113	98
ENSMUSG00000016283.13	H2-M2	-1.47423	3.31089	13.2721	0.00137147	0.188606	31	104	52	105	248	184
ENSMUSG00000016308.12	Ube2a	0.0204095	4.93652	0.044484	0.834242	1	704	661	629	667	698	695
ENSMUSG00000016319.3	Slc25a5	-0.0917148	7.87607	0.466689	0.499811	1	4936.55	5517.09	4956.48	5231.43	5943.43	6006.93
ENSMUSG00000016327.9	Atp1b4	0	-3.45384	0	1	1	0	0	0	0	0	0
ENSMUSG00000016344.14	Ppdpf	0.196892	5.28149	1.57734	0.22002	1	964.1	1053.19	938.87	948.56	854.9	894.63
ENSMUSG00000016346.17	Kcnq2	-1.06743	-2.84028	0.786795	0.381439	1	2	1	0	1	2	4
ENSMUSG00000016349.10	Eef1a2	-0.656275	2.61443	2.86878	0.103557	1	131	92	114	213	81	268
ENSMUSG00000016356.18	Col20a1	0.149768	2.31525	0.380235	0.541787	1	128	147	117	101	160	107
ENSMUSG00000016382.15	Pls3	0.252834	8.01093	9.1142	0.00484184	0.364656	6921	6889	6153	5340	5810	6392
ENSMUSG00000016386.15	Mpped2	0.136978	1.8025	0.494228	0.486938	1	81	70	92	81	70	82
ENSMUSG00000016409.4	Nkap	-0.0344067	4.45571	0.130821	0.71987	1	483	522	447	532	516	506
ENSMUSG00000016427.7	Ndufa1	-0.0804696	4.62919	0.145337	0.706357	1	517	526	549	573	625	568
ENSMUSG00000016458.14	Wt1	-0.449548	0.803267	0.837003	0.36863	1	28	27	22	25	44	41
ENSMUSG00000016477.18	E2f3	-0.210661	3.80334	3.10499	0.0872399	1	277	343	260	330	346	386
ENSMUSG00000016481.15	Cr1l	0.0138844	6.47732	0.0411412	0.840501	1	2003.62	2210.26	1915.28	2119.59	2084.35	2142.54
ENSMUSG00000016487.15	Ppfibp1	0.10338	6.94315	1.61082	0.213184	1	2826	3273.99	2811.99	2997	2720	2954.99
ENSMUSG00000016493.13	Cd46	0.349649	2.95566	3.2649	0.0798292	1	222.4	201.4	191.32	162.03	142.99	201.5
ENSMUSG00000016494.9	Cd34	0.104042	7.93304	0.767579	0.387258	1	6001.85	6167.85	5511.89	5465.89	6022.87	5719.91
ENSMUSG00000016495.12	Plgrkt	-0.135235	5.36362	1.34152	0.255013	1	890	1069	747	1092	955	1046
ENSMUSG00000016496.7	Cd274	-0.897944	5.32921	5.76834	0.0251093	0.779564	521.31	848.49	519.14	986.27	1327.77	1334.14
ENSMUSG00000016498.10	Pdcd1lg2	-1.82041	1.50436	7.69996	0.0108712	0.523906	22	39	27	35	202	86
ENSMUSG00000016503.17	Gtf3a	0.0119958	4.51101	0.0114619	0.915384	1	496.55	525.38	507.75	592.67	484.59	512.53
ENSMUSG00000016510.11	Mtif3	0.215325	4.10329	5.54806	0.0245455	0.772481	410.45	447.62	373.25	381.33	348.41	378.47
ENSMUSG00000016520.7	Lnx2	0.0261405	5.70368	0.0559336	0.814493	1	1347	1445	1127	1357	1372	1284
ENSMUSG00000016524.12	Il19	0	-3.26949	0	1	1	0	0	0	0	0	0
ENSMUSG00000016526.8	Dyrk3	-0.0434943	2.43819	0.0792477	0.780063	1	118	117	111	118	110	146
ENSMUSG00000016528.10	Mapkapk2	0.0267255	7.31607	0.0773562	0.782634	1	3577	3720	3346	3601	3442	3897
ENSMUSG00000016529.5	Il10	-1.17429	-0.996808	5.05384	0.0313159	0.85863	6	14	3	6	27	21
ENSMUSG00000016534.15	Lamp2	-0.0588577	8.29352	0.615669	0.438213	1	6736	7586	6519	7111	7991	7579
ENSMUSG00000016541.10	Atxn10	0.110922	6.96777	1.59194	0.215824	1	2935	3137	2808	2937	2696	2974
ENSMUSG00000016552.13	Foxred2	-0.047053	2.47977	0.0803625	0.778563	1	120	144	96	130	123	134
ENSMUSG00000016554.9	Eif3d	-0.100071	6.23004	1.29553	0.263162	1	1598.96	1784.47	1590.99	1836.08	1789.48	1953.83
ENSMUSG00000016559.14	H3f3b	0.0376962	8.98586	0.102392	0.750979	1	10785.6	11717.8	10917.3	10712	11159.3	12242.1
ENSMUSG00000016619.10	Nup50	-0.182098	5.74049	5.35607	0.0269642	0.80248	1135	1190	1005	1265	1401	1280
ENSMUSG00000016624.15	Phf21b	0.0561473	1.4328	0.0464993	0.830587	1	47	71	60	69	43	67
ENSMUSG00000016626.10	Nlrp14	0	-3.49827	0	1	1	0	0	0	0	0	0
ENSMUSG00000016637.7	Ift27	0.152449	3.78579	1.48413	0.231699	1	339	329	303	296	297	322
ENSMUSG00000016664.16	Pacsin2	0.0686119	7.19128	0.808288	0.375088	1	3635	3798	3363	3442	3473	3860
ENSMUSG00000016756.17	Cmah	0.0490647	4.88453	0.0403885	0.842486	1	587	645	451	572	571	550
ENSMUSG00000016757.11	Ttll12	-0.0686437	4.59153	0.532372	0.470718	1	548	514	505	573	575	575
ENSMUSG00000016758.4	Bik	0.140354	3.11326	0.789355	0.380674	1	196	218	197	223	173	184
ENSMUSG00000016763.15	Scube1	0.319328	4.63242	5.56827	0.024525	0.772481	733	705	640	652	547	544
ENSMUSG00000016831.12	Tox4	-0.0559148	6.41943	0.834716	0.367486	1	1816.87	2171.93	1757.38	2056.84	2077.13	2099.07
ENSMUSG00000016833.14	Mrps18c	-0.0294792	3.83448	0.0207716	0.886482	1	294.98	325.97	295.94	307.87	315.94	355.95
ENSMUSG00000016918.15	Sulf1	-0.305936	5.59215	3.72708	0.0644274	1	947	1237	929	1398	1391	1216
ENSMUSG00000016921.14	Srsf6	0.0674674	7.83896	0.241116	0.627083	1	5521	5735	4932	5387	5202	5566
ENSMUSG00000016933.17	Plcg1	0.118983	7.4668	1.01225	0.321727	1	4320.95	4791.95	3879.93	4675.98	3775.95	4037.99
ENSMUSG00000016940.18	Kctd2	0.0332239	5.68421	0.119405	0.731856	1	1165	1257	1086	1333	1036	1217
ENSMUSG00000016942.6	Tmprss6	0.361998	-1.37357	0.665265	0.420509	1	5	12	9	6	7	8
ENSMUSG00000016946.6	Kctd5	-0.0331836	4.99549	0.183992	0.67073	1	724	791	739	799	806	810
ENSMUSG00000016982.6	Pom121l2	0	-3.34875	0	1	1	0	0	0	0	0	0
ENSMUSG00000016984.7	Etaa1	0.0355738	3.81596	0.135281	0.715347	1	299	353	297	327	322	318
ENSMUSG00000016995.17	Matn4	0.131312	6.18836	1.83011	0.185238	1	1762.75	1954.14	1526.2	1548.44	1793.24	1648.75
ENSMUSG00000016998.2	Svs4	0	-3.49827	0	1	1	0	0	0	0	0	0
ENSMUSG00000017000.2	Svs6	0	-3.49827	0	1	1	0	0	0	0	0	0
ENSMUSG00000017002.14	Slpi	-0.373234	6.2186	6.10011	0.0200089	0.702733	499	514	450	614	713	654
ENSMUSG00000017003.7	Svs3a	0	-3.49827	0	1	1	0	0	0	0	0	0
ENSMUSG00000017004.7	Svs5	0	-3.49827	0	1	1	0	0	0	0	0	0
ENSMUSG00000017007.9	Rbpjl	0.178319	6.15895	1.7918	0.191068	1	1548.25	2035.86	1371.8	1545.56	1565.76	1436.25
ENSMUSG00000017009.3	Sdc4	-0.0438275	7.50109	0.319057	0.575964	1	4230	4615	3979	4079	5018	4717
ENSMUSG00000017049.4	Ccdc70	0	-3.49827	0	1	1	0	0	0	0	0	0
ENSMUSG00000017057.9	Il13ra1	-0.18661	6.0994	3.30444	0.0781082	1	1346	1439	1477	1645	1669	1778
ENSMUSG00000017064.4	Prl5a1	0	-3.49827	0	1	1	0	0	0	0	0	0
ENSMUSG00000017119.19	Nbr1	0.0709118	7.29074	0.795466	0.378858	1	3532	4196	3445	3826	3522	3758
ENSMUSG00000017132.17	Cyth1	-0.0596042	5.98503	0.955503	0.335377	1	1432	1561	1381	1550	1595	1623
ENSMUSG00000017144.8	Rnd3	-0.157836	4.57992	2.36104	0.133857	1	486	624	469	670	613	551
ENSMUSG00000017146.12	Brca1	-0.574711	2.35623	3.76684	0.0624085	1	69	86	76	86	134	140
ENSMUSG00000017165.1	Gast	-1.80834	-3.45393	1.1943	0.291407	1	0	0	0	0	0	1
ENSMUSG00000017167.6	Cntnap1	-0.156397	2.45338	0.499618	0.48459	1	119	121	109.23	139.19	117.12	151.46
ENSMUSG00000017176.17	Nt5c3b	0.109042	4.4526	1.34563	0.2543	1	492.79	572.18	478.05	571.42	472.62	449.59
ENSMUSG00000017188.3	Coa3	0.0750657	5.32808	0.283847	0.598293	1	879	969	886	951	851	915
ENSMUSG00000017195.15	Zpbp2	-0.390752	-1.30962	0.509174	0.480473	1	6	3	4	3	8	7
ENSMUSG00000017204.4	Gsdma	0.0547143	-3.34877	0.00116284	0.973065	1	0	0	1	1	0	0
ENSMUSG00000017210.14	Med24	0.0478959	5.44586	0.425515	0.51868	1	975	1183	919	1009	1019	1076
ENSMUSG00000017211.14	Gsdma2	0	-3.47593	0	1	1	0	0	0	0	0	0
ENSMUSG00000017221.14	Psmd3	0.0439107	6.53001	0.456396	0.503982	1	2211	2308	2013	2289	2085	2254
ENSMUSG00000017264.16	Exosc10	0.0202612	5.61493	0.0924867	0.762933	1	1077	1241	1058	1129	1147	1203
ENSMUSG00000017286.15	Glod4	0.0905055	5.31861	0.405823	0.529175	1	1014.14	928.48	827.22	889	813.26	1023.48
ENSMUSG00000017288.15	Vps53	0.00356041	5.06981	0.0017754	0.966643	1	714	811	739	800	784	779
ENSMUSG00000017291.13	Taok1	0.0905752	6.73743	1.34192	0.254944	1	2463	2747	2388	2416	2505	2539
ENSMUSG00000017299.13	Dnttip1	0.141205	4.0399	2.04608	0.161924	1	399	416	396	398	348	404.99
ENSMUSG00000017300.9	Tnnc2	-5.64733	-0.416187	11.0477	0.0030531	0.287276	1.4	2.9	1.97	0	1	352.19
ENSMUSG00000017307.16	Acot8	0.0659432	3.56294	0.428242	0.517351	1	260.33	310.26	237.42	241.15	284.21	279.34
ENSMUSG00000017309.11	Cd300lg	0.30513	4.22569	2.18597	0.151749	1	511	597	507	572	336	459
ENSMUSG00000017310.7	Spint4	0	-3.45378	0	1	1	0	0	0	0	0	0
ENSMUSG00000017311.15	Pyy	0	-3.47589	0	1	1	0	0	0	0	0	0
ENSMUSG00000017314.12	Mpp2	0.127123	4.33842	1.53381	0.22421	1	494	536	515	508	487	487
ENSMUSG00000017316.13	Ppy	0.595486	-1.71571	0.785141	0.381934	1	6	7	6	6	4	3
ENSMUSG00000017344.4	Vtn	0.130478	4.4274	1.14938	0.291395	1	551	591	540	593	472	544
ENSMUSG00000017376.15	Nlk	0.190191	5.34074	6.01872	0.0195593	0.695316	1007	1074	962	926	909	956
ENSMUSG00000017386.10	Traf4	0.0391036	4.3144	0.153825	0.697408	1	440	454	404	452	451	418
ENSMUSG00000017390.15	Aldoc	-0.117109	3.08021	0.622907	0.435558	1	161	194	169	209	192	193
ENSMUSG00000017400.10	Stac2	-0.550007	2.31017	5.8258	0.0214555	0.731293	57	90	73	87	169	79
ENSMUSG00000017404.12	Rpl19	-0.0125985	8.7768	0.00382668	0.951187	1	8943.49	9649.07	8627.8	9647.39	9072.4	10022.2
ENSMUSG00000017405.14	Nek8	0.00602174	3.73222	0.00263803	0.959344	1	293	358	269	302	316	337
ENSMUSG00000017412.15	Cacnb4	0.328232	0.727772	1.33236	0.256611	1	35.26	37.08	34.48	23.02	32.1	33.88
ENSMUSG00000017417.14	Plxdc1	-0.0284433	4.46053	0.0795111	0.779708	1	522	527	489	628	482	533
ENSMUSG00000017418.14	Arl5b	-0.059165	5.35152	0.382342	0.540563	1	912	900	841	980	985	929
ENSMUSG00000017421.18	Zfp207	-0.0358787	7.09663	0.190736	0.665127	1	3049	3149	2822	3018	3333	3325
ENSMUSG00000017428.16	Psmd11	-0.0794756	5.99002	1.33371	0.256374	1	1491.38	1500.06	1261.45	1552.71	1579.82	1563.13
ENSMUSG00000017446.14	C1qtnf1	0.074866	5.20391	0.593537	0.446491	1	919.18	1171.52	872	943.69	1085.17	897.49
ENSMUSG00000017453.4	Pipox	-0.0567725	0.199282	0.0416528	0.839526	1	25	21	21	32	22	19
ENSMUSG00000017466.9	Timp2	0.075872	9.37967	0.982153	0.328821	1	17279	18319	16304	17868	16888	16753
ENSMUSG00000017478.15	Zc3h18	0.035663	6.01419	0.191576	0.664437	1	1508.92	1605.93	1383.95	1526.78	1564.03	1495.96
ENSMUSG00000017485.11	Top2b	-0.0211557	6.93972	0.0897539	0.766354	1	2718.61	2849.73	2552.68	2864.22	2875.3	2882.94
ENSMUSG00000017491.9	Rarb	-0.0726164	1.88382	0.136708	0.713919	1	70.39	96.27	86.32	96.78	75.7	106.06
ENSMUSG00000017493.12	Igfbp4	-0.0127935	8.06067	0.0135486	0.908037	1	6856	7193	6636	7199	7422	7226
ENSMUSG00000017499.15	Cdc6	-0.575054	2.26296	3.97129	0.055805	1	73	81	87	83	149	144.99
ENSMUSG00000017548.15	Suz12	-0.0634587	5.90352	0.879417	0.35512	1	1210	1339	1225	1316	1390	1422
ENSMUSG00000017550.14	Atad5	-0.244818	2.64375	1.32031	0.25873	1	98	128	110	102	160	154
ENSMUSG00000017561.16	Crlf3	0.00334817	5.88648	0.00256187	0.959935	1	1422	1466	1194	1406	1377	1471
ENSMUSG00000017588.2	Krt27	0	-3.45381	0	1	1	0	0	0	0	0	0
ENSMUSG00000017607.9	Tns4	-0.482193	1.53147	5.90949	0.0206094	0.713651	56	57	44	71	81	77
ENSMUSG00000017615.12	Tnfaip1	0.135703	7.53815	2.78213	0.104708	1	4542	4810	4457	4654	4287	4218
ENSMUSG00000017631.19	Abr	-0.0469551	6.77251	0.375575	0.544148	1	2360	2755	2151	2579	2555	2695
ENSMUSG00000017639.13	Rab11fip4	-0.381781	4.53004	11.4306	0.00186009	0.217945	428	471	373	524	559	648
ENSMUSG00000017652.16	Cd40	-0.28878	4.25238	5.47987	0.0253763	0.78257	385	389	353	385	566	489
ENSMUSG00000017664.16	Slc35c2	-0.142918	5.23657	2.1214	0.154628	1	737	902	651	868	853	912
ENSMUSG00000017667.9	Zfp334	0.0955152	4.0707	1.1263	0.29621	1	378	448	390	424	364	402
ENSMUSG00000017670.16	Elmo2	0.00260995	6.54532	0.00118973	0.972691	1	2154	2481	1964	2462	2180	2229
ENSMUSG00000017677.11	Wsb1	0.066721	6.70849	0.218736	0.643677	1	2689	3002	2181	2679	2543	2605
ENSMUSG00000017679.16	Ttpal	0.0938792	5.68904	1.201	0.280992	1	1366	1402	1127	1222	1326	1261
ENSMUSG00000017686.17	Rhot1	0.0890942	5.75023	1.63344	0.210073	1	1315	1406	1223	1295	1276	1306
ENSMUSG00000017688.14	Hnf4g	1.73548	-2.89791	1.62971	0.210583	1	0	0	4	0	1	0
ENSMUSG00000017692.8	Rhbdl3	-0.10129	2.60086	0.38374	0.539828	1	141	135	117	150	142	149
ENSMUSG00000017697.3	Ada	-0.642087	1.98149	9.05779	0.00496016	0.367739	53	72	56	117	79	99
ENSMUSG00000017707.9	Serinc3	0.179807	10.004	2.5445	0.120136	1	24400	28115	24980	24626	22559	24390
ENSMUSG00000017713.9	Tha1	0.13242	3.18549	0.78455	0.382111	1	208.99	278.97	194.97	195	229.99	223
ENSMUSG00000017715.11	Pgs1	-0.0197647	6.49524	0.0681297	0.795689	1	2058.99	2263	1872	2167	2207	2183
ENSMUSG00000017716.15	Birc5	-0.515632	3.52984	2.45626	0.130685	1	159	216	182	203	307	322
ENSMUSG00000017718.15	Afmid	0.180616	2.63967	1.0179	0.320301	1	123.97	162.77	138.27	126.05	124.63	141.15
ENSMUSG00000017720.2	Trp53tg5	0.0367542	-3.30879	0.000587168	0.980866	1	0	1	0	1	0	0
ENSMUSG00000017721.15	Pigt	-0.0256371	6.18279	0.113086	0.738769	1	1678.18	1760.45	1580.35	1829.28	1815.81	1698.44
ENSMUSG00000017723.11	Wfdc2	0.0926026	9.06943	0.496779	0.486074	1	12779	13361	12373	13887	10804	13165
ENSMUSG00000017724.14	Etv4	-0.296657	-0.498258	0.582649	0.450655	1	10	13	12	13	19	13
ENSMUSG00000017733.4	Eppin	0.646088	-1.77658	0.938431	0.339672	1	10	4	7	3	5	6
ENSMUSG00000017734.15	Dbndd2	-0.00379193	5.28396	0.00157239	0.968606	1	893	942	870	947	891	1003
ENSMUSG00000017737.2	Mmp9	-0.504604	4.28393	1.71667	0.203486	1	391	432	420	477	563	812
ENSMUSG00000017740.17	Slc12a5	-0.0420959	2.55333	0.0479279	0.828046	1	155	180	132	212	139	150
ENSMUSG00000017747.13	Ghdc	-0.117445	4.19758	1.57396	0.218376	1	414	407	410	457	460	484
ENSMUSG00000017754.13	Pltp	0.156573	8.80313	2.36179	0.133797	1	11414.9	12639.1	10980.8	11086.5	9724.63	12085.2
ENSMUSG00000017756.9	Slc12a7	-0.218604	6.59871	3.69514	0.0631748	1	2097	2377	1982	2944	2371	2532
ENSMUSG00000017760.16	Ctsa	-0.068676	7.51326	1.02437	0.31879	1	3774.65	4393.67	3904.05	4350.65	4496.92	4390.99
ENSMUSG00000017764.2	Zswim1	-0.0137542	3.62693	0.013277	0.908959	1	317	289	256	300	308	302.55
ENSMUSG00000017765.17	Slc12a4	-0.0172414	6.39178	0.0427792	0.837402	1	2075.94	2172.2	1802.42	2174.24	2137.22	2083.47
ENSMUSG00000017767.3	Spata25	-0.222075	-1.62021	0.143926	0.70682	1	3	9	4	3	6	10.45
ENSMUSG00000017774.19	Myo1c	0.14588	8.716	4.7394	0.0366746	0.905767	10532	11215	9569	9620	9703	10267
ENSMUSG00000017776.15	Crk	0.0191522	7.51034	0.0839883	0.773762	1	4222	4549	4198	4486	4405	4509
ENSMUSG00000017778.14	Cox7c	-0.0468611	5.71649	0.0843619	0.773783	1	1155.53	1037.77	1046.95	1150.96	1123.06	1240.1
ENSMUSG00000017781.17	Pitpna	0.000706275	7.37145	6.98909e-05	0.99338	1	3641	3999	3604	3918	3937	3903
ENSMUSG00000017801.15	Mlx	-0.0617024	5.08558	0.413793	0.52446	1	707.28	825.21	696.14	819.6	805.46	804.53
ENSMUSG00000017802.14	Retreg3	0.0220305	6.67254	0.098581	0.7555	1	2326	2655	2115	2600	2318	2373
ENSMUSG00000017817.11	Jph2	0.0435549	4.90706	0.150352	0.700669	1	865	656	679	732	741	769
ENSMUSG00000017830.15	Dhx58	-1.98888	3.82386	46.598	5.29934e-07	0.000757496	136	189	104	383.97	861.91	516
ENSMUSG00000017831.8	Rab5a	0.0199841	6.25821	0.079133	0.780218	1	1755	1763.95	1593.89	1708.98	1710	1860.98
ENSMUSG00000017832.2	Hspb9	-0.00517909	-1.6784	9.52012e-05	0.992273	1	6	7	7	12	5	4
ENSMUSG00000017837.12	Nkiras2	0.0498634	5.24235	0.236682	0.629803	1	864.2	973.06	815.19	956.15	848.28	872.13
ENSMUSG00000017843.14	Ppp2r5c	-0.0331959	7.02295	0.290254	0.593645	1	2872	3072	2725	3117	3098	3063
ENSMUSG00000017858.12	Ift52	-0.0722026	5.09497	0.828077	0.369375	1	767	819	726	820	841	882
ENSMUSG00000017861.11	Mybl2	-0.275209	2.56712	1.55838	0.220617	1	108.6	133.73	89.5	132.71	144.06	140.98
ENSMUSG00000017868.16	Sgk2	-0.121744	-2.31817	0.0285831	0.866769	1	1	3	3	2	3	3
ENSMUSG00000017897.18	Eya2	-0.0503823	5.41363	0.222569	0.640169	1	880	1093	900	927	1075	1104
ENSMUSG00000017922.14	Prl3c1	0	-3.49827	0	1	1	0	0	0	0	0	0
ENSMUSG00000017929.13	B4galt5	-0.421159	5.67722	13.3414	0.000884166	0.14395	972	1185	1003	1377	1542	1500
ENSMUSG00000017943.15	Gdap1l1	0.0653823	-2.42178	0.00422725	0.948549	1	3	1	1	0	1	4
ENSMUSG00000017950.16	Hnf4a	-0.600691	-2.65221	0.227208	0.636718	1	2	0	1	3	0	2
ENSMUSG00000017969.13	Ptgis	0.284527	6.19954	4.87734	0.0350392	0.891335	1879	1984	1880	1794	1491.47	1656
ENSMUSG00000017978.18	Cadps2	0.0245514	5.07876	0.0738298	0.787519	1	783	881	777	824	823	863
ENSMUSG00000017999.16	Ddx27	-0.0444278	4.91643	0.27929	0.600675	1	661	779	640	711	776	752
ENSMUSG00000018001.18	Cyth3	0.295593	8.12024	9.61546	0.0039143	0.331198	7477	8237	7023	7080	5879	6405
ENSMUSG00000018008.8	Cyth4	-0.571139	6.34997	12.6987	0.0014591	0.193136	1086	1793	1273	1947	2320	2140
ENSMUSG00000018012.11	Rac3	0.273407	3.71309	2.80393	0.103528	1	359	300	315	292	244	311
ENSMUSG00000018040.9	Rrp7a	-0.0179321	5.74686	0.0513195	0.822169	1	1183.08	1277.27	1159.48	1315.54	1224.83	1296.01
ENSMUSG00000018042.18	Cyb5r3	0.131047	8.17554	3.3392	0.0766296	1	7591.88	7776.89	6899.92	7018.9	6640	7630.97
ENSMUSG00000018068.13	Ints2	-0.190609	3.88405	2.3418	0.135398	1	295.65	357.18	287.54	333.71	416.14	369.49
ENSMUSG00000018076.12	Med13l	0.198784	6.06276	4.13326	0.0500904	1	1527	1810	1422	1416	1482	1425
ENSMUSG00000018102.5	Hist1h2bc	0.0403052	5.79392	0.0907224	0.765389	1	1297.07	1270.12	1171.56	1228.05	1188.29	1394
ENSMUSG00000018126.15	Baiap2l2	-0.150277	-0.901887	0.155614	0.695745	1	6	8	10	10	8	10
ENSMUSG00000018143.10	Mafk	0.0734299	6.44127	0.879835	0.355007	1	2002.83	2385.8	2078.73	2099.56	2057.65	2270.47
ENSMUSG00000018160.15	Med1	-0.0936478	5.76852	1.22512	0.276298	1	1132	1213	1059	1210	1358	1228
ENSMUSG00000018166.8	Erbb3	0.113548	6.08324	1.7945	0.189458	1	1452	1794	1553	1604	1572	1457
ENSMUSG00000018167.10	Stard3	-0.0301153	5.8294	0.131629	0.719044	1	1286	1507	1191	1420	1410	1413
ENSMUSG00000018168.8	Ikzf3	-0.443513	4.76377	4.74212	0.0392705	0.931732	340	506	348	471	678	537
ENSMUSG00000018169.12	Mfng	0.129519	5.56186	1.85217	0.18268	1	1196	1183	1040	1064	1016	1192
ENSMUSG00000018171.9	Vmp1	-0.314931	6.7645	7.85579	0.00838562	0.468487	2025	2336	2063	2212	3111	3033
ENSMUSG00000018189.12	Uchl5	-0.0142149	3.90184	0.010348	0.919586	1	297	314	308	293	331	349
ENSMUSG00000018196.18	Glrx2	-0.0143914	4.76661	0.0432104	0.836597	1	614	659	599	655	649	675
ENSMUSG00000018199.9	Ro60	0.223668	5.73151	6.04578	0.0193082	0.69082	1202	1194	1071	971	975	1164
ENSMUSG00000018209.15	Stk4	-0.143666	7.25887	3.26507	0.0798216	1	2798	3534	2723	3371	3511	3542
ENSMUSG00000018211.13	Wfdc15b	0	-3.49827	0	1	1	0	0	0	0	0	0
ENSMUSG00000018217.12	Pmp22	0.197754	8.86628	4.10041	0.0509589	1	12008	12854	11058	10764	9905	12104
ENSMUSG00000018238.6	Gdf9	-0.191313	-0.0641351	0.276576	0.602443	1	20	24	6	20	21	18
ENSMUSG00000018239.9	Zcchc10	0.142686	2.86798	1.13866	0.293618	1	162	179	148	161	135	167
ENSMUSG00000018259.13	Prl8a2	0	-3.49827	0	1	1	0	0	0	0	0	0
ENSMUSG00000018263.11	Tbx5	0.357605	5.594	10.8833	0.00231838	0.245204	1316	1555	1436	1142	1128	1250
ENSMUSG00000018286.6	Psmb6	-0.020947	6.28867	0.0257004	0.873729	1	1748	1809	1623	1836	1840	1823
ENSMUSG00000018287.12	Spag7	-0.0405905	5.13212	0.228567	0.635715	1	832	789	812	827	853	948
ENSMUSG00000018293.4	Pfn1	-0.168884	8.17424	2.2941	0.139311	1	5903	6410	5679	6376	7234	7552
ENSMUSG00000018322.10	Tomm34	0.104502	5.37636	2.1594	0.151094	1	1003	1081	969	998	977	996
ENSMUSG00000018326.9	Ywhab	0.0299516	8.32541	0.208108	0.651219	1	7427	7993	7240	7433	7739	8060
ENSMUSG00000018334.18	Ksr1	0.239722	5.13745	4.38789	0.0438883	0.967046	1041	1061	981.98	986.98	827	921.98
ENSMUSG00000018339.11	Gpx3	0.202639	9.74409	2.0724	0.160139	1	23195	24264	21504	21215	20483	20995
ENSMUSG00000018340.13	Anxa6	-0.0275825	8.02309	0.147279	0.703591	1	5727	6338	5471	5948	6498	6233
ENSMUSG00000018341.12	Il12rb2	-0.331504	1.01032	1.45066	0.236921	1	35.43	50.94	33.36	48.07	65.1	43.32
ENSMUSG00000018347.16	Zkscan6	-0.0734898	3.84069	0.659375	0.422553	1	291	342	310	353	343	342
ENSMUSG00000018362.14	Kpna2	-0.283922	5.58473	3.43622	0.0748225	1	936.8	1008.36	929.58	1060.31	1365.06	1236.87
ENSMUSG00000018363.16	Smurf2	0.127123	7.1874	2.65669	0.112548	1	3327	3659	3406	3348	3131	3490
ENSMUSG00000018372.13	Cep95	0.066819	3.78212	0.194213	0.662284	1	298	387	282	317	294	351
ENSMUSG00000018377.10	Vezf1	0.121533	6.78007	2.30624	0.138302	1	2639	2836	2570	2648	2559	2531
ENSMUSG00000018378.13	Cuedc1	0.141913	5.50663	1.60437	0.214081	1	1269	1273	1047	1273	973	1154
ENSMUSG00000018379.17	Srsf1	-0.0181279	7.80813	0.0207522	0.88638	1	4986	5170	4439	4755	5271	5427
ENSMUSG00000018381.15	Abi3	0.217992	6.0233	5.7113	0.0226748	0.744984	1683.84	1762.57	1454.7	1394.53	1357.47	1653.72
ENSMUSG00000018387.12	Shroom1	-0.0304918	2.13643	0.0288269	0.866208	1	101	124	79	106	96	121
ENSMUSG00000018395.19	Kif3a	0.0525667	4.33066	0.466669	0.499254	1	440	487	438	480	441	456
ENSMUSG00000018398.18	2008-09-01	-0.0144123	6.8719	0.0214822	0.884358	1	2779	2903	2582	3011	2910	2809
ENSMUSG00000018401.17	Mtmr4	-0.158265	6.12666	3.07925	0.088504	1	1384	1695	1367	1600	1898	1675
ENSMUSG00000018405.7	Mrm1	0.0991146	3.33398	0.581858	0.45096	1	264	240	265	244	236	275
ENSMUSG00000018411.17	Mapt	0.300504	7.42621	4.11922	0.0522584	1	4628	4899	4262	4125	3390	4204
ENSMUSG00000018412.16	Kansl1	0.0120719	6.37714	0.0192649	0.890447	1	1902	2238	1696	2121.79	1961	1947
ENSMUSG00000018415.14	Gid4	0.193652	6.10156	3.97461	0.0544422	1	1672	1903	1664	1821	1403	1567
ENSMUSG00000018417.14	Myo1b	0.232767	8.03241	5.78935	0.0218357	0.735907	6547	7497	6523	6224	5850	6227
ENSMUSG00000018425.18	Dhx40	0.0566708	5.65908	0.48343	0.491701	1	1142	1339	1106	1260	1216	1123
ENSMUSG00000018427.8	Ypel2	0.231719	4.80291	2.94925	0.0956939	1	674	766	615	695	567	564
ENSMUSG00000018428.15	Akap1	0.0885689	5.08295	0.847248	0.363959	1	864	918	700	848	787	799
ENSMUSG00000018433.14	Nol11	-0.0264165	4.62697	0.133842	0.716797	1	551	579.11	557	594	614	592
ENSMUSG00000018442.13	Derl2	-0.0637761	5.87933	0.893533	0.351337	1	1320.91	1275.1	1165.73	1348.33	1356.14	1412.88
ENSMUSG00000018446.8	C1qbp	-0.09439	4.73033	0.636792	0.430534	1	616	595	517	649	620	661
ENSMUSG00000018449.12	Rpain	0.128015	3.73557	1.41864	0.242057	1	307	332	343	298	350	294
ENSMUSG00000018451.7	6330403K07Rik	-0.0928178	1.74616	0.206463	0.652504	1	74	63	64	87	62	76
ENSMUSG00000018459.15	Slc13a3	-0.55466	1.85895	6.98186	0.0124551	0.556225	59	109	53	82	143	110
ENSMUSG00000018470.8	Kcnab3	0.0207978	0.00344899	0.00461512	0.946244	1	25	18	19	23	25	16
ENSMUSG00000018474.18	Chd3	0.0517832	7.63833	0.241281	0.626508	1	4576	5112	3985	4975	4543	4231
ENSMUSG00000018476.7	Kdm6b	0.0355415	6.27294	0.0285848	0.867206	1	1871.77	2281.55	1818.41	2082.42	1930.78	2065.67
ENSMUSG00000018479.12	1700125H20Rik	0.573658	-3.12331	0.207774	0.652411	1	1	0	2	1	1	0
ENSMUSG00000018481.9	Appbp2	-0.028204	5.91584	0.155148	0.696177	1	1337	1493	1234	1431	1462	1434
ENSMUSG00000018486.2	Wnt9b	1.11004	-1.38465	8.06933	0.00762697	0.449082	20	16	12	10	7	6
ENSMUSG00000018500.2	Adora2b	-0.26521	3.96757	2.65495	0.113375	1	273	386	286	323	488	370
ENSMUSG00000018501.17	Ncor1	0.0205234	7.2311	0.0781316	0.781576	1	3084	3591	2988.99	3328	3346	3273
ENSMUSG00000018507.16	Trpv2	-0.249218	4.89812	7.03945	0.0121299	0.550445	533	657	508	700	669	736
ENSMUSG00000018509.8	Cenpv	-0.185617	2.72616	1.37176	0.24983	1	141	120	132	153	144	173
ENSMUSG00000018537.16	Pcgf2	0.230345	4.611	3.11367	0.0868183	1	592	678	502	600	436	539
ENSMUSG00000018541.10	Cwc25	0.00760944	4.65279	0.00902374	0.92489	1	561	673	537	588	655	594
ENSMUSG00000018543.8	1700001P01Rik	0.0458587	-2.86885	0.000995828	0.975014	1	1	0	0	0	1	0
ENSMUSG00000018547.8	Pip4k2b	-0.0983141	5.89281	1.84642	0.183342	1	1300	1426	1231	1555	1454	1418
ENSMUSG00000018548.15	Trim37	-0.0933251	4.809	1.09627	0.302634	1	611	675	523	686	623	705
ENSMUSG00000018554.13	Ybx2	-0.583304	1.08986	5.54982	0.0245246	0.772481	63	45	37	62	99	66
ENSMUSG00000018559.16	Ctdnep1	-0.0715263	6.16391	0.849091	0.363444	1	1681	1787	1532	1884	1789	1819
ENSMUSG00000018565.17	Elp5	0.012052	4.72048	0.0097525	0.921926	1	557	662	568	619	637	595
ENSMUSG00000018566.14	Slc2a4	-0.091946	2.96681	0.167166	0.685616	1	212	185	196	188	194	283
ENSMUSG00000018567.14	Gabarap	0.0234698	7.7525	0.0192616	0.890714	1	4600	5048	4603	4906	4792	4979
ENSMUSG00000018569.12	Cldn7	-0.00244298	5.21406	0.00038288	0.98451	1	883	828	848	882	814	997
ENSMUSG00000018570.17	2810408A11Rik	0.0720646	0.737452	0.0761133	0.784342	1	32	48	34	34	34	45
ENSMUSG00000018572.10	Phf23	-0.0612771	5.70524	0.661859	0.421689	1	1227	1229	1028	1318	1247	1233
ENSMUSG00000018574.14	Acadvl	0.0208887	6.06352	0.0671682	0.797102	1	1635.55	1591.82	1464.08	1774.6	1494.44	1573.53
ENSMUSG00000018581.15	Dnah11	0.116307	3.85671	0.455473	0.50487	1	320.46	295.04	344.31	345.72	248.88	338.06
ENSMUSG00000018583.5	G3bp1	-0.0740097	6.92944	1.20226	0.280744	1	2653.82	2826.41	2459.95	2885.3	2877.9	2977.3
ENSMUSG00000018585.9	Atox1	-0.145316	5.53459	0.708028	0.408048	1	890	1051	893	1110	1122	1041
ENSMUSG00000018589.8	Glra2	1.84736	-3.47598	1.26657	0.280357	1	0	1	0	0	0	0
ENSMUSG00000018593.13	Sparc	0.20167	10.6117	4.51045	0.0412093	0.947661	40373	43156	36436	39280	38013	31580
ENSMUSG00000018595.6	Glra4	1.86544	-3.34847	1.20638	0.284328	1	0	0	1	0	0	0
ENSMUSG00000018599.5	Mief2	0.0176412	4.15576	0.0418608	0.839132	1	414	449	349	415	415	419
ENSMUSG00000018604.18	Tbx3	0.318061	7.07459	9.93432	0.00342483	0.309637	3757.86	3915.71	3418.6	3334.87	2796.86	3177.92
ENSMUSG00000018620.3	Mmp20	-1.8124	-3.36879	1.27317	0.270673	1	0	0	0	0	1	0
ENSMUSG00000018623.9	Mmp7	-0.438574	-2.92866	0.119614	0.731698	1	1	0	1	0	1	2
ENSMUSG00000018634.10	Crhr1	0.0569818	-3.28877	0.000948358	0.975707	1	0	0	1	0	0	1
ENSMUSG00000018648.15	Dusp14	0.0943522	5.10941	0.406784	0.528735	1	739	830	785	728	700	884
ENSMUSG00000018651.14	Tada2a	-0.0650786	3.67781	0.297826	0.588889	1	299	285	269	312	303	320
ENSMUSG00000018654.17	Ikzf1	-0.268119	5.95792	5.74512	0.0223069	0.742059	1032	1331	1055	1227	1547	1518
ENSMUSG00000018656.5	Tcaf3	-0.443146	-3.02226	0.108652	0.743751	1	2	0	0	1	0	2
ENSMUSG00000018659.12	Pnpo	-0.119326	4.68175	1.45225	0.23667	1	535	572.48	548.59	659.47	611.17	613.85
ENSMUSG00000018661.17	Cog1	0.048953	5.56997	0.49429	0.486911	1	1117.24	1193.17	1064.5	1142.1	1113.7	1157.52
ENSMUSG00000018666.13	Cbx1	0.0331582	5.90247	0.235506	0.630651	1	1355	1384	1296	1380	1405	1344
ENSMUSG00000018669.14	Cdk5rap3	-0.0610075	5.15311	0.627092	0.434034	1	770	849	713	780.96	866.99	893.96
ENSMUSG00000018672.15	Copz2	0.0675874	4.15461	0.422149	0.520328	1	405	409	410	414	398	413
ENSMUSG00000018677.9	Slc25a39	0.0394737	6.32027	0.108497	0.74403	1	1872	1876	1721	1987	1788	1796
ENSMUSG00000018678.13	Sp2	0.171801	5.03957	2.98531	0.093297	1	860	961	755	809	767	810
ENSMUSG00000018697.14	Aatf	-0.033491	3.63961	0.112662	0.739242	1	287	316	223	299	301	280
ENSMUSG00000018698.15	Lhx1	0.0554686	-2.55522	0.0019353	0.965182	1	2	1	0	1	0	2
ENSMUSG00000018707.13	Dync1h1	-0.0770568	8.38145	0.91928	0.344581	1	7125.79	8001.91	6534.92	7925.72	8299.73	7615.93
ENSMUSG00000018727.19	Cpsf4l	-0.204923	-1.01087	0.212432	0.647867	1	13	6	9	14	10	10
ENSMUSG00000018733.10	Pex12	0.103052	3.51141	0.963827	0.333311	1	256	273	236	241	237	267
ENSMUSG00000018736.14	Ndel1	0.044595	6.13401	0.294966	0.590676	1	1663	1717	1633	1681	1682	1730
ENSMUSG00000018740.14	Slc25a35	-0.215718	4.86781	4.0626	0.051979	1	652.79	733.68	577.65	729.49	839.59	810.11
ENSMUSG00000018750.14	Zbtb4	0.0784033	8.01197	0.771886	0.385936	1	6347	6892	5963	6542	5736	6749
ENSMUSG00000018752.19	Tnfsfm13	0.0809378	4.51569	0.223996	0.639799	1	516.29	611.42	534.34	637.82	550.14	452.89
ENSMUSG00000018761.14	Mpdu1	0.0380672	5.09483	0.226332	0.637366	1	689	887	750	755	765	847
ENSMUSG00000018765.5	Fxr2	0.0592236	6.28331	0.634829	0.431239	1	1918	2051	1794	2005	1842	1938
ENSMUSG00000018770.9	Atp5g3	-0.00751244	6.74689	0.00530911	0.942351	1	2463	2461	2362	2496	2559	2622
ENSMUSG00000018774.13	Cd68	-0.44861	5.95286	6.33712	0.0187197	0.680188	862	1320	1037	1404	1691	1479
ENSMUSG00000018776.10	Slc35g3	0.177891	0.387297	0.263752	0.610948	1	38	28	35	29	27	38
ENSMUSG00000018796.13	Acsl1	0.0392346	6.11437	0.151096	0.699967	1	1622	1708.83	1598	1526	1580	1923
ENSMUSG00000018800.14	Abca5	0.253108	5.41692	6.97078	0.0125188	0.556522	1078	1167	990	895	888	1056
ENSMUSG00000018809.2	Smyd4	-0.0301246	3.11587	0.0632917	0.802914	1	211	205	164	212	183	224
ENSMUSG00000018819.10	Lsp1	-0.244338	7.3441	4.82045	0.0352032	0.892905	2931	3568	2842	4094	3554	3897
[truncated: 53,422 more rows]

## Sheet: C) DEGs n=192
Ensembl	GeneID	logFC	logCPM	F	PValue	FDR	IFNAR-/- mouse 1	IFNAR-/- mouse 2	IFNAR-/- mouse 3	WT mouse 1	WT mouse 2	WT mouse 3
ENSMUSG00000117782.1	Gm18999	5.45592	-1.43847	33.4581	3.60819e-06	0.00289352	20	17	21	1	0	0
ENSMUSG00000070605.4	Zfp992	0.979249	2.45843	21.4137	5.41853e-05	0.021	114.04	196.52	120.71	59.13	87.45	79.91
ENSMUSG00000020889.11	Nr1d1	0.914722	7.2519	25.4219	3.53538e-05	0.0157826	4859.88	6337.45	6041.97	3113.84	2531.45	3954.31
ENSMUSG00000042807.15	Hecw2	0.662637	5.5945	23.7743	3.55971e-05	0.0157826	1633	1750	1541	987	979	1292
ENSMUSG00000026640.12	Plxna2	0.652675	5.88118	32.0759	2.53175e-06	0.00237817	1633	1992	1582	1194	1069	1193
ENSMUSG00000036158.12	Prickle1	0.651863	6.86307	21.6284	7.15795e-05	0.0259281	3227	3805	3339	2603	2009	2292
ENSMUSG00000095463.8	Entpd4	0.599985	5.75556	36.9467	7.42117e-07	0.000960266	1614.49	1895.67	1772.06	1212.28	1141.98	1296.61
ENSMUSG00000042821.7	Snai1	0.586913	4.39416	21.8104	4.78127e-05	0.0193418	725	778	636	457	512	518
ENSMUSG00000022066.16	Entpd4b	0.525347	5.41105	21.6042	5.10193e-05	0.020342	1232.02	1306.75	1339.09	981.46	864.43	982.99
ENSMUSG00000022528.8	Hes1	0.518721	5.72429	19.3053	0.000110234	0.0353055	1778	1747	1472	1320	1125	1201
ENSMUSG00000039081.10	Zfp503	0.45705	5.9563	28.1167	7.38605e-06	0.0048927	1603	1882	1475	1299	1158	1313
ENSMUSG00000097099.2	Gm9917	0.447061	6.08302	19.8462	8.97283e-05	0.0305082	1986.2	2082.7	1844.9	1405.77	1514.84	1618.75
ENSMUSG00000050064.14	Zfp697	0.434561	5.05536	19.0852	0.000115306	0.0359677	1004.8	997.39	903.35	718.46	733.66	799
ENSMUSG00000039646.5	Vasn	0.398751	5.82932	19.046	0.000116822	0.0361697	1734	1589	1554	1319	1282	1278
ENSMUSG00000064289.15	Tank	-0.389295	4.88749	22.2909	4.11418e-05	0.0171509	510	624	507	693	815	734
ENSMUSG00000064215.13	Ifi27	-0.406715	6.28742	30.7161	3.62815e-06	0.00289352	1633	1843	1576	2251	2328	2421
ENSMUSG00000016087.13	Fli1	-0.428721	5.20812	25.047	1.78418e-05	0.00974263	804	722	743	1073	998	1137
ENSMUSG00000021665.9	Hexb	-0.430593	5.94352	19.2061	0.000110774	0.0353055	1038.02	1338.83	1131.9	1509.88	1826.75	1598.36
ENSMUSG00000002307.16	Daxx	-0.446383	5.18531	22.2631	4.14993e-05	0.0171509	774	805	665	982	1237	971
ENSMUSG00000036908.17	Unc93b1	-0.452011	6.87958	24.903	1.86182e-05	0.0100179	1848	2605	1953	3084	3095	2940
ENSMUSG00000020573.17	Pik3cg	-0.458673	4.60963	18.477	0.000141316	0.0416589	365	456	335	486	615	553
ENSMUSG00000034330.10	Plcg2	-0.468536	5.32426	21.5462	5.19622e-05	0.0204241	633	825	624	960	1032	1009
ENSMUSG00000058099.16	Nfam1	-0.478094	5.77051	22.4055	3.97023e-05	0.0170569	1026	1244	1009	1567	1603	1596
ENSMUSG00000024300.17	Myo1f	-0.482658	5.95954	19.9442	8.69023e-05	0.029781	980	1316	933	1486	1628	1578
ENSMUSG00000049401.10	Ogfr	-0.497446	5.77958	31.2422	3.15373e-06	0.0028895	1066	1160	966	1419	1742	1543
ENSMUSG00000039616.10	Mocos	-0.505893	3.85955	24.1688	2.31745e-05	0.0115519	236	312	234	382	354	422
ENSMUSG00000042726.14	Trafd1	-0.506362	6.72891	21.8462	4.72783e-05	0.0192662	2048	2352.87	1864.98	2860	3446	2971
ENSMUSG00000010358.13	Ifi35	-0.512835	5.76952	30.6359	3.7069e-06	0.00289352	1080.21	1196.46	1008.53	1446.09	1826.04	1622.21
ENSMUSG00000026088.15	Mitd1	-0.513294	3.82324	22.2817	4.12598e-05	0.0171509	261.94	292.25	247.69	344.47	449.38	401.59
ENSMUSG00000022488.9	Nckap1l	-0.514584	6.33372	22.4429	3.92443e-05	0.0169919	1248	1715	1186	1864	2315	1976
ENSMUSG00000066677.12	Ifi208	-0.516071	5.06573	18.5783	0.000136586	0.0411397	759.29	785.25	588.28	1064.78	1151.14	961.01
ENSMUSG00000031264.13	Btk	-0.52143	4.10083	18.69	0.000131559	0.0398422	277	335	302	408	529	434
ENSMUSG00000038866.15	Zcchc2	-0.530901	5.35349	25.0302	1.79309e-05	0.00974263	784	800	688	1018	1341	1069
ENSMUSG00000066258.13	Trim12a	-0.543386	5.0293	27.9794	7.6755e-06	0.00499687	600.2	664.03	502.01	811.19	999.31	871.31
ENSMUSG00000015950.13	Ncf1	-0.545753	5.89421	19.8465	9.80535e-05	0.0321552	905.88	1179.84	908.25	1447.72	1714.77	1386.88
ENSMUSG00000048534.7	Jaml	-0.547819	3.87807	21.0524	6.07798e-05	0.02276	236	286	256.69	382.37	389.29	419.44
ENSMUSG00000049625.6	Tifab	-0.556191	4.52874	18.8298	0.000125549	0.0383611	370	529	386	601	706	659
ENSMUSG00000078945.10	Naip2	-0.556321	4.23582	18.2483	0.000152655	0.0442947	269.89	387.94	280.97	468.44	475.28	493.49
ENSMUSG00000039899.5	Fgl2	-0.557566	6.12629	20.5617	7.98834e-05	0.0281989	1084	1391	1114	1661	1825	2027
ENSMUSG00000021624.9	Cd180	-0.561597	4.11858	27.9431	7.75394e-06	0.00499687	269	357	236	499	415	408.17
ENSMUSG00000004707.14	Ly9	-0.56166	4.21038	18.8196	0.000125976	0.0383611	242	332	223	385	458	379
ENSMUSG00000039501.14	Znfx1	-0.563469	6.90766	24.3002	2.22791e-05	0.0115385	2293	2662	2115	3274	4280	3330
ENSMUSG00000037997.12	Parp11	-0.573484	4.51013	19.7902	9.13866e-05	0.0308826	444	465	380	593	755	654
ENSMUSG00000016206.6	H2-M3	-0.573979	4.59257	24.5941	2.04068e-05	0.0107711	394	462	357	622	569	694
ENSMUSG00000038147.13	Cd84	-0.575587	5.31531	19.5986	0.000110845	0.0353055	544	784	583	852	1158	952
ENSMUSG00000036986.16	Pml	-0.590732	5.99823	23.6879	2.98456e-05	0.014072	1155	1314	1035	1758	2049	1692
ENSMUSG00000056124.5	B4galt6	-0.590796	3.01902	19.9389	8.70521e-05	0.029781	122	155	157	225	241	219
ENSMUSG00000028599.10	Tnfrsf1b	-0.592525	6.51872	32.1918	2.45618e-06	0.00234697	1366	1838	1389	2314	2376	2525
ENSMUSG00000026177.11	Slc11a1	-0.599202	4.06411	23.5692	2.77737e-05	0.0132694	235	321	245	409	383	474
ENSMUSG00000078349.3	AW011738	-0.606497	3.63804	18.4853	0.00014092	0.0416589	241	260	223	338	489	323
ENSMUSG00000033192.5	Lpcat2	-0.608955	3.77759	24.1601	2.3235e-05	0.0115519	184.63	251.85	212.81	333.97	344.13	356.32
ENSMUSG00000021451.16	Sema4d	-0.620711	5.82135	21.1916	7.47521e-05	0.0269015	763	1107	780	1375	1442	1419
ENSMUSG00000056413.16	Adap1	-0.623928	3.7206	21.5025	5.26848e-05	0.0205623	185	248	178	293	360	327
ENSMUSG00000052336.7	Cx3cr1	-0.623959	4.72912	18.9061	0.000140801	0.0416589	399	466	386	724	586	705
ENSMUSG00000052384.14	Nrros	-0.624788	6.04612	21.4777	7.01633e-05	0.0255824	1133	1457	1109	1773	2354	1807
ENSMUSG00000022876.18	Samsn1	-0.625286	3.94966	22.5006	3.85484e-05	0.0169555	243	304	250	372	511	399
ENSMUSG00000058818.13	Pirb	-0.628826	5.73339	21.5671	6.74111e-05	0.0247416	784.03	1242.05	855.16	1369.82	1607.12	1651.74
ENSMUSG00000000275.16	Trim25	-0.629809	6.96074	20.0788	0.000113822	0.0358417	2385	2608	2267	3865	4372	3493
ENSMUSG00000032265.14	Tent5a	-0.631374	4.85501	18.8938	0.000149677	0.0436592	504	568	489	680	1044	800
ENSMUSG00000070031.11	Sp140	-0.633114	4.96073	29.0065	5.77029e-06	0.00415319	454.07	563.09	424.9	697.17	800.83	833.37
ENSMUSG00000038507.6	Parp12	-0.641312	6.1005	27.5478	1.01637e-05	0.0061899	1278	1534	1102	1752	2544	2051
ENSMUSG00000004730.15	Adgre1	-0.654802	5.26234	26.379	1.3926e-05	0.00821054	541	845	673	1111	1223	1042
ENSMUSG00000025888.6	Casp1	-0.655201	4.02587	21.2678	5.67517e-05	0.0216913	220	296	243	404	411	433
ENSMUSG00000045763.8	Basp1	-0.660847	4.26041	20.9092	6.67507e-05	0.0246626	315	342	292	419	624	524
ENSMUSG00000022967.13	Ifnar1	-0.667892	6.3529	71.9562	7.87223e-10	1.45429e-05	1311	1646	1264	2435	2369	2181
ENSMUSG00000031662.8	Snx20	-0.668835	4.11077	19.7157	9.71989e-05	0.0321552	241	278	258	420	438	435
ENSMUSG00000015340.10	Cybb	-0.669264	7.00308	26.4958	1.54186e-05	0.0088094	1568	2267	1843	2824	3361	3230
ENSMUSG00000052160.7	Pld4	-0.67486	6.07108	31.5778	3.25065e-06	0.0028895	916	1410	890	1812	1781	1729
ENSMUSG00000035004.3	Igsf6	-0.682223	3.98185	25.1934	1.70879e-05	0.00956594	253	285	259	430	396	514
ENSMUSG00000024677.13	Ms4a6b	-0.684099	5.43729	27.9349	9.56193e-06	0.00595429	569	662.51	549.56	866.53	1033	1090.05
ENSMUSG00000033777.4	Tlr13	-0.69111	4.23248	29.4534	5.10459e-06	0.00382299	275	387	309	477	521	639
ENSMUSG00000040907.15	Atp1a3	-0.695287	4.00453	22.9654	3.33972e-05	0.0152967	223	270	206	341	398	442
ENSMUSG00000030223.14	Ptpro	-0.706108	3.41462	23.2518	3.05928e-05	0.0142477	158	218	177	287	312	343
ENSMUSG00000073411.12	H2-D1	-0.71554	10.764	29.228	5.42951e-06	0.00395933	25638.2	36543.4	23599	46136.3	49065.8	50912.6
ENSMUSG00000049734.9	Trex1	-0.740967	4.05426	23.149	3.45873e-05	0.015712	282.58	332.49	274.48	420.68	640.16	489.71
ENSMUSG00000001123.15	Lgals9	-0.749969	6.69114	48.0419	6.13447e-08	0.000212487	1841	2183	1710	2968	4002	3071
ENSMUSG00000032089.16	Il10ra	-0.756408	5.52987	42.3649	2.09497e-07	0.000387019	590	904	720	1233	1352	1313
ENSMUSG00000049988.5	Lrrc25	-0.76088	3.23303	24.153	2.32846e-05	0.0115519	137	215	135	265	285	307
ENSMUSG00000049037.8	Clec4a1	-0.761834	3.55397	29.5688	4.94631e-06	0.0037552	178	232	196	333	384	356
ENSMUSG00000035299.16	Mid1	-0.764298	4.09776	28.1024	7.41573e-06	0.0048927	430	371.13	284.48	561.55	625.33	740.23
ENSMUSG00000056144.14	Trim34a	-0.764513	5.51185	34.2443	2.04194e-06	0.00203064	809.92	922.57	733.44	1276.27	1720.4	1369.09
ENSMUSG00000027611.12	Procr	-0.769916	2.90697	20.0188	8.48135e-05	0.0293778	90	137	106	199	198	195
ENSMUSG00000040296.15	Ddx58	-0.773463	6.34226	24.4024	3.91117e-05	0.0169919	1385	1745	1276	2158	3358	2308
ENSMUSG00000047735.14	Samd9l	-0.774277	6.80917	40.3856	4.17269e-07	0.000680161	1824	2113	1756	2854	4037	3265
ENSMUSG00000038179.13	Slamf7	-0.78518	4.56457	19.2136	0.000164019	0.0473443	260	479.42	261.71	548.83	722.48	509.57
ENSMUSG00000025492.6	Ifitm3	-0.788559	8.21726	21.3684	9.40079e-05	0.0315284	5359	6064	4811	8114	11597	9509.86
ENSMUSG00000029366.10	Dck	-0.79261	4.30206	25.7281	1.89121e-05	0.0100782	306	350	311	446	694	611
ENSMUSG00000034652.12	Cd300a	-0.797639	4.19241	28.9408	6.45737e-06	0.00453005	267.56	347.33	260.17	534	545.27	505.13
ENSMUSG00000090272.9	Mndal	-0.80125	6.09961	32.8166	3.68268e-06	0.00289352	1010.27	1259.19	932.26	1766.77	2174.83	1864.03
ENSMUSG00000021886.7	Gpr65	-0.820734	3.31539	20.0288	8.45384e-05	0.0293778	99	189	132	205	298	267.99
ENSMUSG00000091549.1	Gm6548	-0.821271	4.23858	46.8654	7.85403e-08	0.000234384	325.69	371.28	291.54	495.17	733.59	591.85
ENSMUSG00000056130.10	Ticam2	-0.829595	3.04439	23.3201	2.99615e-05	0.014072	107	175.37	113.37	201.64	298	230
ENSMUSG00000049502.17	Dtx3l	-0.839995	5.87468	21.1206	0.000111897	0.0354368	919.75	1245.77	844.64	1562.64	2310.76	1716.67
ENSMUSG00000056116.18	H2-T22	-0.846208	6.99411	24.5991	4.10461e-05	0.0171509	1774.17	2380.3	1633.43	3416.37	3773.14	3620.69
ENSMUSG00000061232.16	H2-K1	-0.866346	10.7595	23.9418	4.17779e-05	0.0171509	22467.2	33982.6	20141.2	43016.9	49622.4	51880.7
ENSMUSG00000034641.2	Cd300ld	-0.883464	3.88747	42.9342	1.8444e-07	0.000365065	219.33	285.5	253.64	473.65	463.62	526.72
ENSMUSG00000067212.8	H2-T23	-0.895611	8.14377	27.9185	1.64986e-05	0.00933032	4052.15	5694.07	3682.33	7773.12	9097.56	9044.67
ENSMUSG00000027951.16	Adar	-0.904152	6.3994	38.0438	1.32846e-06	0.00156648	1333.96	1707.2	1251.1	2512.33	3294.33	2543.38
ENSMUSG00000026896.14	Ifih1	-0.907916	5.54216	55.5983	1.65217e-08	0.000113864	725	940	704	1343	1933	1345
ENSMUSG00000044583.13	Tlr7	-0.940419	4.01556	37.8766	6.2147e-07	0.000840061	214	287	213	495	485	447
ENSMUSG00000022906.15	Parp9	-0.950175	5.84046	39.89	9.17889e-07	0.00115614	862.25	1081.23	855.36	1606.36	2271.24	1754.33
ENSMUSG00000039997.16	Ifi203	-0.9777	6.47341	27.2652	2.35537e-05	0.0115519	1272.53	1535.27	1062.59	2221.47	3174.56	2521.38
ENSMUSG00000079419.4	Ms4a6c	-0.98467	4.63204	23.0296	6.53136e-05	0.0242936	300.85	470.19	341.62	593.87	895.04	801.19
ENSMUSG00000022014.15	Epsti1	-0.997658	4.33903	35.4376	1.86904e-06	0.00195441	199	319	213	410	556	551
ENSMUSG00000026271.15	Gpr35	-1.00274	3.75977	21.6181	8.23978e-05	0.0289023	179	300	186	399	572	409
ENSMUSG00000026222.16	Sp100	-1.0182	6.61394	53.312	5.69155e-08	0.000210288	1437.21	1746.83	1297.22	2735.64	3635.14	3073.73
ENSMUSG00000056529.7	Ptafr	-1.05325	3.98909	36.7953	1.24244e-06	0.00153016	166	319	217	435	585	492
ENSMUSG00000079339.7	Ifit1bl1	-1.05339	3.14601	38.6473	4.93685e-07	0.000749472	106.78	113.7	132	209	325	234
ENSMUSG00000024079.4	Eif2ak2	-1.0679	5.00424	34.3566	3.95034e-06	0.00304072	466	641	467	890	1599	936
ENSMUSG00000022534.14	Mefv	-1.07883	2.22304	21.1321	5.92549e-05	0.0223399	63	75	56	111	184	132
ENSMUSG00000072620.3	Slfn2	-1.09059	5.9788	52.4728	8.5154e-08	0.000235966	784.96	953	823	1559.89	2176	1960.85
ENSMUSG00000043263.13	Ifi209	-1.0991	5.19207	36.8092	2.41447e-06	0.00234697	519.94	579.26	483.86	1014.61	1405.34	1118.62
ENSMUSG00000073491.11	Ifi213	-1.10469	4.67444	20.7074	0.000139651	0.0416589	403.75	460.53	311.19	796.17	982.81	849.39
ENSMUSG00000002325.15	Irf9	-1.13721	6.19126	50.5335	1.5301e-07	0.000326153	1101	1390.19	952	2355	3058	2451.16
ENSMUSG00000062007.13	Hsh2d	-1.13749	1.86293	30.7416	3.6035e-06	0.00289352	59	46	44	94	124	126
ENSMUSG00000040552.8	C3ar1	-1.14918	3.9435	35.6263	2.05186e-06	0.00203064	156	259	182	385	612	377
ENSMUSG00000026981.15	Il1rn	-1.16832	3.55536	21.2783	0.000101291	0.0328285	135	183	173	262	600	289
ENSMUSG00000034422.14	Parp14	-1.20526	6.90032	40.0578	1.51762e-06	0.0017317	1598	2193	1492	3584	5380	3664
ENSMUSG00000024672.11	Ms4a7	-1.25099	3.3372	35.0789	1.75865e-06	0.00187435	70	155	84	254	302	204
ENSMUSG00000046718.8	Bst2	-1.29123	6.07264	36.6178	3.42109e-06	0.00289352	931	1076	803	1992	3064	2095
ENSMUSG00000053835.17	H2-T24	-1.33643	4.74362	38.5116	2.03499e-06	0.00203064	295	441	302	846	1013	864
ENSMUSG00000057596.13	Trim30d	-1.38151	4.60885	36.3387	3.34119e-06	0.00289331	334.22	384.17	309.28	645.97	1243.87	900.7
ENSMUSG00000068245.14	Phf11d	-1.42074	4.9817	47.8568	3.59721e-07	0.0006431	363.16	514.17	389.42	889.56	1616.29	1018.69
ENSMUSG00000052477.15	C130026I21Rik	-1.45169	2.04673	19.5101	0.000122471	0.0377083	30.4	36.15	15.7	72.26	78.86	83.01
ENSMUSG00000073490.11	Ifi207	-1.4525	4.08952	50.0946	1.65871e-07	0.000340471	204	306	218.46	493	882.27	697.3
ENSMUSG00000030921.17	Trim30a	-1.47714	5.80405	60.4428	4.88666e-08	0.000193446	640.78	774.83	659.72	1539.03	2583.13	1904.3
ENSMUSG00000035352.3	Ccl12	-1.4801	0.7904	18.3383	0.00014808	0.0434218	14	31	23	43	89	66
ENSMUSG00000078763.2	Slfn1	-1.48382	3.83477	29.3824	1.48838e-05	0.00859247	151	163	173	325	523	583
ENSMUSG00000070327.14	Rnf213	-1.50683	7.18272	47.2512	5.0036e-07	0.000749472	1723.95	2266.51	1537.26	4224.86	7502.42	4548.32
ENSMUSG00000094796.2	BC147527	-1.54632	1.87142	53.5771	2.0111e-08	0.000113864	44	47	35	112	160	112
ENSMUSG00000033880.11	Lgals3bp	-1.55496	7.75603	56.0737	1.09432e-07	0.000263689	2508	3223	2433	6329	10897	7709
ENSMUSG00000040483.15	Xaf1	-1.55793	4.89581	47.22	4.63389e-07	0.000733756	325	418	362	883	1501	1009
ENSMUSG00000018930.3	Ccl4	-1.55822	0.626403	19.5821	9.78446e-05	0.0321552	13	20	10	32	63	37
ENSMUSG00000015947.10	Fcgr1	-1.56409	2.87669	48.3567	8.03541e-08	0.000234384	56	111	75	231	302	210
ENSMUSG00000022584.14	Ly6c2	-1.58531	4.94371	60.5671	4.2771e-08	0.000182339	260.18	250.16	193.12	671.19	736.37	797.6
ENSMUSG00000020638.8	Cmpk2	-1.64434	4.8052	66.4526	1.85466e-08	0.000113864	307	414	298	883	1440	987
ENSMUSG00000024675.19	Ms4a4c	-1.65149	3.3928	50.3326	1.22627e-07	0.000271844	131.73	130.41	114.32	309.13	528.29	398.59
ENSMUSG00000037921.15	Ddx60	-1.65569	3.1598	35.2037	3.23295e-06	0.0028895	89	147	79	246	484	296
ENSMUSG00000022548.14	Apod	-1.682	3.68454	46.0786	4.10648e-07	0.000680161	172	158	153	293	775	554
ENSMUSG00000043939.15	A530064D06Rik	-1.69221	0.985586	28.2032	7.20974e-06	0.00487281	22	20	29	65.38	93.58	83.42
ENSMUSG00000095609.2	Gm21188	-1.72707	2.9786	51.1182	7.01692e-08	0.000228756	75.21	78.5	66.6	182.29	306.13	274.46
ENSMUSG00000054672.13	5830411N06Rik	-1.79547	1.69442	26.7088	1.75626e-05	0.00973337	54	44	35	187	160	136
ENSMUSG00000091649.3	Phf11b	-1.80349	3.07066	44.8689	3.71448e-07	0.000643313	54.84	98.58	75.59	206.88	339.24	287.15
ENSMUSG00000070501.14	Ifi214	-1.80594	1.11817	22.2205	5.17021e-05	0.0204241	25.06	21.74	12.14	49.39	91.66	74.38
ENSMUSG00000030107.10	Usp18	-1.8185	4.4365	45.1476	7.4505e-07	0.000960266	219	308	230	626.93	1331	816.98
ENSMUSG00000025461.11	Cd163l1	-1.86817	2.26385	26.9026	2.24854e-05	0.0115385	69	57	71	291	189	279
ENSMUSG00000045868.12	Gvin1	-1.88829	6.61965	21.7911	0.00011552	0.0359677	933.81	1282.49	618.24	2811.23	3734.69	4296.55
ENSMUSG00000027737.10	Slc7a11	-1.90379	2.23635	26.1939	2.50936e-05	0.0120932	30.02	45.03	27.01	167.97	146.08	83.04
ENSMUSG00000029322.12	Plac8	-1.93769	5.44912	47.348	5.8389e-07	0.000808994	399	493	406	1650	1805	1736
ENSMUSG00000114608.1	Gm36161	-1.93876	2.94031	48.3036	1.93616e-07	0.000370014	62	77.96	59.75	195.4	305.06	299.32
ENSMUSG00000030117.5	Gdf3	-1.95844	0.402129	26.2805	1.24451e-05	0.00741635	2	9	6	16	27	27
ENSMUSG00000058163.14	Gm5431	-1.97083	2.75391	26.2127	3.26812e-05	0.0150935	50.05	100.61	69.22	189.78	461.84	242.4
ENSMUSG00000062488.9	Ifit3b	-1.9883	4.27156	37.5371	3.28465e-06	0.0028895	223.47	207.79	200.16	531.42	1362.01	723.39
ENSMUSG00000017830.15	Dhx58	-1.98888	3.82386	46.598	5.29934e-07	0.000757496	136	189	104	383.97	861.91	516
ENSMUSG00000044703.5	Phf11a	-1.99753	1.20786	45.4558	1.06126e-07	0.000263689	14.54	21.53	21.74	76.4	97.96	68.09
ENSMUSG00000084866.2	A930006K02Rik	-2.00152	0.781991	52.9803	2.25998e-08	0.000113864	13	8	11	41	37	58
ENSMUSG00000074896.3	Ifit3	-2.23986	6.27465	31.9878	1.05767e-05	0.00637142	620.53	1030.21	701.84	2229.58	6379.99	2876.61
ENSMUSG00000079457.10	Gm7609	-2.25515	0.00250932	22.3514	4.03754e-05	0.0171509	3.79	6.87	2.04	10.88	23.76	29.96
ENSMUSG00000062783.2	Csprs	-2.28373	1.1767	34.3582	1.67161e-06	0.00181651	10	9.22	14.45	47.85	53.27	73.02
ENSMUSG00000026536.9	Ifi211	-2.42402	3.56396	32.3387	9.48172e-06	0.00595429	55.8	108.87	92.59	285.71	690.8	463.14
ENSMUSG00000037849.8	Ifi206	-2.43404	3.58602	85.7003	1.37358e-09	1.90313e-05	67.64	99.74	87.89	384.53	641.63	413.77
ENSMUSG00000000386.16	Mx1	-2.48503	3.57323	24.4333	5.8694e-05	0.02228	72	157.85	75	291	966.1	501
ENSMUSG00000111118.1	Gm6545	-2.53298	0.165557	23.5574	3.49055e-05	0.0157276	11	6	1	26	60	24
ENSMUSG00000033355.6	Rtp4	-2.6003	4.79087	58.1262	1.17055e-07	0.000270304	184	245	174	918.85	1766	1115
ENSMUSG00000073489.6	Ifi204	-2.6315	3.51039	58.025	9.47131e-08	0.000249957	62.9	105.6	79.61	357.12	742.39	501.18
ENSMUSG00000034459.8	Ifit1	-2.71926	4.95615	30.6056	1.42228e-05	0.00829727	182.01	370.5	201.81	915.54	2825.19	1377.41
ENSMUSG00000096802.1	Gm15433	-2.73269	-0.303726	20.5222	7.70472e-05	0.027372	0.92	4.04	4.02	17.98	24.45	22.2
ENSMUSG00000027514.14	Zbp1	-2.73832	4.26935	24.6439	5.60673e-05	0.0215785	77	196	92	492	1171	850
ENSMUSG00000035208.16	Slfn8	-2.76253	3.80648	110.151	1.35504e-10	3.7549e-06	82.51	95	72	443.75	804.9	515.95
ENSMUSG00000029561.17	Oasl2	-2.77586	6.21331	32.8714	8.8129e-06	0.00561402	453	790	381	2413	5850	3169
ENSMUSG00000116656.1	Gm49708	-2.96003	1.73306	118.229	1.72398e-12	9.55449e-08	9.05	16.79	15.99	129.88	102.69	110.53
ENSMUSG00000025498.15	Irf7	-2.96796	5.56843	34.7725	5.98816e-06	0.00425474	270	394	247	1302	3986	2087
ENSMUSG00000023341.15	Mx2	-3.0076	1.96004	39.888	1.56212e-06	0.0017317	28	24.15	20	115	334.9	157
ENSMUSG00000068246.6	Apol9b	-3.06847	2.57682	33.6768	6.8878e-06	0.0047127	18.48	46.43	27.26	207.44	341.79	255.34
ENSMUSG00000057346.12	Apol9a	-3.10829	1.63355	24.7089	5.03706e-05	0.0202289	15.52	27.57	6.74	95.56	193.21	157.66
ENSMUSG00000035692.7	Isg15	-3.17652	3.94134	28.2108	2.4168e-05	0.0117492	67	127	81	466	1482	626
ENSMUSG00000000204.16	Slfn4	-3.2268	3.53963	32.2358	1.00108e-05	0.00616452	82.04	55.77	57.33	467.8	617	837.87
ENSMUSG00000085731.1	Gm16229	-3.29562	-0.721128	20.7797	7.52671e-05	0.0269121	2.86	2.55	0	18.4	17.23	23.27
ENSMUSG00000020641.16	Rsad2	-3.44389	3.68152	35.3558	5.31345e-06	0.00392636	58	98	43	537	1198	500
ENSMUSG00000003228.9	Grk5	-3.53137	6.21541	28.3323	2.35435e-05	0.0115519	207	248	203	2743.48	2441.98	2767.06
ENSMUSG00000096768.8	Gm47283	-3.55178	6.02185	22.3418	0.000100223	0.0326734	473.75	521.51	7.93	2582.7	3712.95	5724.26
ENSMUSG00000041827.15	Oasl1	-3.71959	2.20588	46.9461	5.33053e-07	0.000757496	7	35	13	137	420	193
ENSMUSG00000052776.10	Oas1a	-3.77652	3.98761	67.4402	3.44399e-08	0.000159058	38.28	76.17	51.77	442.34	1164.19	764.3
ENSMUSG00000078616.2	Trim30c	-3.96868	-1.58031	34.6759	1.30004e-06	0.00156629	0	1	2	14	24	17
ENSMUSG00000066861.14	Oas1g	-3.97697	2.00836	36.7894	3.68919e-06	0.00289352	17.72	18.83	7.23	122.66	411.81	184.7
ENSMUSG00000079017.3	Ifi27l2a	-4.21023	5.56372	81.2842	7.08089e-09	7.8486e-05	129	121	116	1519	3506	2054
ENSMUSG00000032661.9	Oas3	-4.2894	3.05129	34.2265	6.65434e-06	0.00460988	14	37	16	228	687	448
ENSMUSG00000028037.13	Ifi44	-4.46953	3.67857	41.9193	1.56232e-06	0.0017317	21	51	21	481	1180	473
ENSMUSG00000094993.2	Igkv4-51	-5.03876	-1.85751	25.1398	2.06441e-05	0.0107936	0	1	1	3	57	21
ENSMUSG00000032690.16	Oas2	-5.47992	4.25055	71.4308	2.18005e-08	0.000113864	16	35	14	725	1318	986
ENSMUSG00000095366.2	Gm21860	-6.01628	0.645453	68.0536	1.20287e-08	0.000111107	0	3.3	2.01	42.29	211.33	129.33
ENSMUSG00000074733.14	Zfp950	-10.2914	4.82146	23.5354	9.44356e-05	0.0315284	1	1	0	999	1004	1117

## Sheet: D) Interferome
DOWN DEGs (n=178) entered into Interferome	Ensembl Id	Gene Symbol	Description	Entrez	GenBank	UniGene
160/178 were identified as DEGs (lsited here)	ENSMUSG00000043939	A530064D06Rik	RIKEN cDNA A530064D06 gene [Source:MGI Symbol;Acc:MGI:2443476]	328830	BAE42450	Mm.470939
	ENSMUSG00000027951	Adar	adenosine deaminase, RNA-specific [Source:MGI Symbol;Acc:MGI:1889575]	56417	AAS82589	Mm.316628
	ENSMUSG00000022548	Apod	apolipoprotein D [Source:MGI Symbol;Acc:MGI:88056]	11815	AAI45910	Mm.474879
	ENSMUSG00000057346	Apol9a	apolipoprotein L 9a [Source:MGI Symbol;Acc:MGI:3606001]	223672	AAH20489
	ENSMUSG00000068246	Apol9b	apolipoprotein L 9b [Source:MGI Symbol;Acc:MGI:1919148]	71898	BAC34105	Mm.422856
	ENSMUSG00000040907	Atp1a3	ATPase, Na+/K+ transporting, alpha 3 polypeptide [Source:MGI Symbol;Acc:MGI:88107]	232975	AAH42894	Mm.486733
	ENSG00000164053	ATRIP	ATR interacting protein [Source:HGNC Symbol;Acc:33499]	84126	AAL38042	Hs.694840
	ENSMUSG00000045763	Basp1	brain abundant, membrane attached signal protein 1 [Source:MGI Symbol;Acc:MGI:1917600]	70350	BAB62404	Mm.418350
	ENSMUSG00000046718	Bst2	bone marrow stromal cell antigen 2 [Source:MGI Symbol;Acc:MGI:1916800]	69550	AAH87949
	ENSMUSG00000052477	C130026I21Rik	RIKEN cDNA C130026I21 gene [Source:MGI Symbol;Acc:MGI:3612702]	620078	AAI07248	Mm.461248
	ENSG00000171860	C3AR1	complement component 3a receptor 1 [Source:HGNC Symbol;Acc:1319]	719		Hs.591148
	ENSMUSG00000040552	C3ar1	complement component 3a receptor 1 [Source:MGI Symbol;Acc:MGI:1097680]	12267	AAH03728	Mm.2408
	ENSG00000204397	CARD16	caspase recruitment domain family, member 16 [Source:HGNC Symbol;Acc:33701]	114769		Hs.348365
	ENSG00000137752	CASP1	caspase 1, apoptosis-related cysteine peptidase [Source:HGNC Symbol;Acc:1499]	834	BAG62650	Hs.2490
	ENSMUSG00000025888	Casp1	caspase 1 [Source:MGI Symbol;Acc:MGI:96544]	12362	AAH08152
	ENSMUSG00000035352	Ccl12	chemokine (C-C motif) ligand 12 [Source:MGI Symbol;Acc:MGI:108224]	100862578	AAH27520	Mm.867
	ENSMUSG00000018930	Ccl4	chemokine (C-C motif) ligand 4 [Source:MGI Symbol;Acc:MGI:98261]	20303	AAF22560
	ENSMUSG00000025461	Cd163l1	CD163 molecule-like 1 [Source:MGI Symbol;Acc:MGI:2443796]	244233	EDL17926
	ENSMUSG00000021624	Cd180	CD180 antigen [Source:MGI Symbol;Acc:MGI:1194924]	17079		Mm.373974
	ENSG00000134326	CMPK2	cytidine monophosphate (UMP-CMP) kinase 2, mitochondrial [Source:HGNC Symbol;Acc:27015]	129607	AFJ19138	Hs.7155
	ENSMUSG00000020638	Cmpk2	cytidine monophosphate (UMP-CMP) kinase 2, mitochondrial [Source:MGI Symbol;Acc:MGI:99830]	22169	AAA58770	Mm.416053
	ENSMUSG00000062783	Csprs	component of Sp100-rs [Source:MGI Symbol;Acc:MGI:1891441]	100503923	BAC29690	Mm.362644
	ENSMUSG00000052336	Cx3cr1	chemokine (C-X3-C) receptor 1 [Source:MGI Symbol;Acc:MGI:1333815]	13051	AAH12653	Mm.491591
	ENSG00000165168	CYBB	cytochrome b-245, beta polypeptide [Source:HGNC Symbol;Acc:2578]	1536		Hs.292356
	ENSMUSG00000002307	Daxx	Fas death domain-associated protein [Source:MGI Symbol;Acc:MGI:1197015]	13163	AAU50680	Mm.487279
	ENSMUSG00000029366	Dck	deoxycytidine kinase [Source:MGI Symbol;Acc:MGI:102726]	13178	AAH60062	Mm.470506
	ENSG00000107201	DDX58	DEAD (Asp-Glu-Ala-Asp) box polypeptide 58 [Source:HGNC Symbol;Acc:19102]	23586	BAG54273	Hs.609798
	ENSMUSG00000040296	Ddx58	DEAD (Asp-Glu-Ala-Asp) box polypeptide 58 [Source:MGI Symbol;Acc:MGI:2442858]	230073		Mm.86382
	ENSG00000137628	DDX60	DEAD (Asp-Glu-Ala-Asp) box polypeptide 60 [Source:HGNC Symbol;Acc:25942]	55601		Hs.481141
	ENSMUSG00000037921	Ddx60	DEAD (Asp-Glu-Ala-Asp) box polypeptide 60 [Source:MGI Symbol;Acc:MGI:2384570]	234311	BAC29452	Mm.275233
	ENSG00000108771	DHX58	DEXH (Asp-Glu-X-His) box polypeptide 58 [Source:HGNC Symbol;Acc:29517]	79132	BAB13818	Hs.55918
	ENSMUSG00000017830	Dhx58	DEXH (Asp-Glu-X-His) box polypeptide 58 [Source:MGI Symbol;Acc:MGI:1931560]	80861	AAH29209	Mm.271830
	ENSG00000055332	EIF2AK2	eukaryotic translation initiation factor 2-alpha kinase 2 [Source:HGNC Symbol;Acc:9437]	5610		Hs.738069
	ENSMUSG00000024079	Eif2ak2	eukaryotic translation initiation factor 2-alpha kinase 2 [Source:MGI Symbol;Acc:MGI:1353449]	19106	BAC26027	Mm.402205
	ENSG00000133106	EPSTI1	epithelial stromal interaction 1 (breast) [Source:HGNC Symbol;Acc:16465]	94240		Hs.613034
	ENSMUSG00000022014	Epsti1	epithelial stromal interaction 1 (breast) [Source:MGI Symbol;Acc:MGI:1915168]	108670	AAH21821	Mm.407307
	ENSMUSG00000015947	Fcgr1	Fc receptor, IgG, high affinity I [Source:MGI Symbol;Acc:MGI:95498]	14129	AAA40056	Mm.150
	ENSMUSG00000039899	Fgl2	fibrinogen-like protein 2 [Source:MGI Symbol;Acc:MGI:103266]	14190	AAH28893	Mm.466072
	ENSMUSG00000016087	Fli1	Friend leukemia integration 1 [Source:MGI Symbol;Acc:MGI:95554]	14247		Mm.416380
	ENSMUSG00000090222	Gm16340	predicted gene 16340 [Source:MGI Symbol;Acc:MGI:3840117]			Mm.442916
	ENSMUSG00000089716	Gm6264	predicted gene 6264 [Source:MGI Symbol;Acc:MGI:3779580]			Mm.482656
	ENSMUSG00000021886	Gpr65	G-protein coupled receptor 65 [Source:MGI Symbol;Acc:MGI:108031]	14744	AAH11332	Mm.378924
	ENSMUSG00000045868	Gvin1	GTPase, very large interferon inducible 1 [Source:MGI Symbol;Acc:MGI:1921808]	74558		Mm.458429
	ENSMUSG00000073411	H2-D1	histocompatibility 2, D region locus 1 [Source:MGI Symbol;Acc:MGI:95896]	14980	AAA39580
	ENSMUSG00000061232	H2-K1	histocompatibility 2, K1, K region [Source:MGI Symbol;Acc:MGI:95904]	14972		Mm.422886
	ENSMUSG00000016206	H2-M3	histocompatibility 2, M region locus 3 [Source:MGI Symbol;Acc:MGI:95915]	14991	AAP58754	Mm.14437
	ENSMUSG00000035929	H2-Q4	histocompatibility 2, Q region locus 4 [Source:MGI Symbol;Acc:MGI:95933]	15015	BAC29831	Mm.464284
	ENSMUSG00000079491	H2-T10	histocompatibility 2, T region locus 10 [Source:MGI Symbol;Acc:MGI:95942]	15024		Mm.426031
	ENSMUSG00000056116	H2-T22	histocompatibility 2, T region locus 22 [Source:MGI Symbol;Acc:MGI:95956]	15051	BAE21968	Mm.397112
	ENSMUSG00000067212	H2-T23	histocompatibility 2, T region locus 23 [Source:MGI Symbol;Acc:MGI:95957]	667803	CAA68665	Mm.439648
	ENSMUSG00000053835	H2-T24	histocompatibility 2, T region locus 24 [Source:MGI Symbol;Acc:MGI:95958]	15042
	ENSG00000250011	HMGB1P3	high mobility group box 1 pseudogene 3 [Source:HGNC Symbol;Acc:4995]
	ENSMUSG00000062007	Hsh2d	hematopoietic SH2 domain containing [Source:MGI Symbol;Acc:MGI:2676364]	209488	AAH94291	Mm.157431
	ENSMUSG00000039997	Ifi203	interferon activated gene 203 [Source:MGI Symbol;Acc:MGI:96428]	100862473	AAH08167	Mm.483146
	ENSMUSG00000073489	Ifi204	interferon activated gene 204 [Source:MGI Symbol;Acc:MGI:96429]	15951		Mm.261270
	ENSMUSG00000054203	Ifi205	interferon activated gene 205 [Source:MGI Symbol;Acc:MGI:101847]	226695	AAH40425
	ENSG00000165949	IFI27	interferon, alpha-inducible protein 27 [Source:HGNC Symbol;Acc:5397]	3429	CAA47739	Hs.670794
	ENSMUSG00000079017	Ifi27l2a	interferon, alpha-inducible protein 27 like 2A [Source:MGI Symbol;Acc:MGI:1924183]	76933	CAE00398
	ENSG00000068079	IFI35	interferon-induced protein 35 [Source:HGNC Symbol;Acc:5399]	3430	AAB61703	Hs.604861
	ENSMUSG00000010358	Ifi35	interferon-induced protein 35 [Source:MGI Symbol;Acc:MGI:1917360]	70110	EDL34048	Mm.45558
	ENSG00000137965	IFI44	interferon-induced protein 44 [Source:HGNC Symbol;Acc:16938]	10561	BAH14649	Hs.605995
	ENSMUSG00000028037	Ifi44	interferon-induced protein 44 [Source:MGI Symbol;Acc:MGI:2443016]	99899	AAI11883	Mm.400622
	ENSG00000115267	IFIH1	interferon induced with helicase C domain 1 [Source:HGNC Symbol;Acc:18873]	64135	AAX93137	Hs.163173
	ENSMUSG00000026896	Ifih1	interferon induced with helicase C domain 1 [Source:MGI Symbol;Acc:MGI:1918836]	71586	AAH80200	Mm.136224
	ENSG00000185745	IFIT1	interferon-induced protein with tetratricopeptide repeats 1 [Source:HGNC Symbol;Acc:5407]	3434	EAW50137	Hs.20315
	ENSMUSG00000034459	Ifit1	interferon-induced protein with tetratricopeptide repeats 1 [Source:MGI Symbol;Acc:MGI:99450]	15957	AAH03768	Mm.473606
	ENSG00000119917	IFIT3	interferon-induced protein with tetratricopeptide repeats 3 [Source:HGNC Symbol;Acc:5411]	3437	BAG59639	Hs.744072
	ENSMUSG00000074896	Ifit3	interferon-induced protein with tetratricopeptide repeats 3 [Source:MGI Symbol;Acc:MGI:1101055]	15959	AAH03804
	ENSMUSG00000025492	Ifitm3	interferon induced transmembrane protein 3 [Source:MGI Symbol;Acc:MGI:1913391]	66141	AAH10291
	ENSMUSG00000035004	Igsf6	immunoglobulin superfamily, member 6 [Source:MGI Symbol;Acc:MGI:1891393]	80719	CAC20697	Mm.452396
	ENSMUSG00000032089	Il10ra	interleukin 10 receptor, alpha [Source:MGI Symbol;Acc:MGI:96538]	16154		Mm.379327
	ENSG00000136689	IL1RN	interleukin 1 receptor antagonist [Source:HGNC Symbol;Acc:6000]	3557	AAC13499	Hs.734203
	ENSMUSG00000026981	Il1rn	interleukin 1 receptor antagonist [Source:MGI Symbol;Acc:MGI:96547]	16181	BAE42426	Mm.448151
	ENSG00000185507	IRF7	interferon regulatory factor 7 [Source:HGNC Symbol;Acc:6122]	3665		Hs.166120
	ENSMUSG00000025498	Irf7	interferon regulatory factor 7 [Source:MGI Symbol;Acc:MGI:1859212]	54123
	ENSMUSG00000002325	Irf9	interferon regulatory factor 9 [Source:MGI Symbol;Acc:MGI:107587]	16391	AAH12968	Mm.2032
	ENSG00000187608	ISG15	ISG15 ubiquitin-like modifier [Source:HGNC Symbol;Acc:4053]	9636	AAA36038
	ENSMUSG00000035692	Isg15	ISG15 ubiquitin-like modifier [Source:MGI Symbol;Acc:MGI:1855694]	100038882	AAH83156	Mm.481754
	ENSG00000108679	LGALS3BP	lectin, galactoside-binding, soluble, 3 binding protein [Source:HGNC Symbol;Acc:6564]	3959	BAG62653	Hs.514535
	ENSMUSG00000033880	Lgals3bp	lectin, galactoside-binding, soluble, 3 binding protein [Source:MGI Symbol;Acc:MGI:99554]	19039	AAH90658	Mm.3152
	ENSG00000168961	LGALS9	lectin, galactoside-binding, soluble, 9 [Source:HGNC Symbol;Acc:6570]	3965	BAG63109	Hs.81337
	ENSMUSG00000001123	Lgals9	lectin, galactose binding, soluble 9 [Source:MGI Symbol;Acc:MGI:109496]	16859	EDL15599	Mm.341434
	ENSMUSG00000022584	Ly6c2	lymphocyte antigen 6 complex, locus C2 [Source:MGI Symbol;Acc:MGI:3712069]	100041546	AAH92082	Mm.482110
	ENSMUSG00000022534	Mefv	Mediterranean fever [Source:MGI Symbol;Acc:MGI:1859396]	54483	AAI08995	Mm.143718
	ENSMUSG00000026088	Mitd1	MIT, microtubule interacting and transport, domain containing 1 [Source:MGI Symbol;Acc:MGI:1916278]	69028	AAH20137	Mm.63984
	ENSMUSG00000090272	Mndal	myeloid nuclear differentiation antigen like [Source:MGI Symbol;Acc:MGI:3780953]	100040462	ACT83573
	ENSMUSG00000039616	Mocos	molybdenum cofactor sulfurase [Source:MGI Symbol;Acc:MGI:1915841]	68591	AAI13787	Mm.28252
	ENSMUSG00000024675	Ms4a4c	membrane-spanning 4-domains, subfamily A, member 4C [Source:MGI Symbol;Acc:MGI:1927656]	64380
	ENSMUSG00000024677	Ms4a6b	membrane-spanning 4-domains, subfamily A, member 6B [Source:MGI Symbol;Acc:MGI:1917024]	69774		Mm.436639
	ENSMUSG00000079419	Ms4a6c	membrane-spanning 4-domains, subfamily A, member 6C [Source:MGI Symbol;Acc:MGI:2385644]	73656	BAE31077
	ENSMUSG00000024672	Ms4a7	membrane-spanning 4-domains, subfamily A, member 7 [Source:MGI Symbol;Acc:MGI:1918846]	109225	BAE29148	Mm.491251
	ENSG00000157601	MX1	myxovirus (influenza virus) resistance 1, interferon-inducible protein p78 (mouse) [Source:HGNC Symbol;Acc:7532]	4599		Hs.679475
	ENSMUSG00000000386	Mx1	myxovirus (influenza virus) resistance 1 [Source:MGI Symbol;Acc:MGI:97243]		AFM45032	Mm.486498
	ENSG00000183486	MX2	myxovirus (influenza virus) resistance 2 (mouse) [Source:HGNC Symbol;Acc:7533]	4600	BAH12869	Hs.737342
	ENSMUSG00000023341	Mx2	myxovirus (influenza virus) resistance 2 [Source:MGI Symbol;Acc:MGI:97244]	17858	AAH07127
	ENSG00000158517	NCF1	neutrophil cytosolic factor 1 [Source:HGNC Symbol;Acc:7660]	653361		Hs.647047
	ENSG00000182487	NCF1B	neutrophil cytosolic factor 1B pseudogene [Source:HGNC Symbol;Acc:32522]	654816		Hs.733135
	ENSMUSG00000052776	Oas1a	2'-5' oligoadenylate synthetase 1A [Source:MGI Symbol;Acc:MGI:2180860]	246730	CAA41105	Mm.416051
	ENSG00000111335	OAS2	2'-5'-oligoadenylate synthetase 2, 69/71kDa [Source:HGNC Symbol;Acc:8087]	4939		Hs.620043
	ENSMUSG00000032690	Oas2	2'-5' oligoadenylate synthetase 2 [Source:MGI Symbol;Acc:MGI:2180852]	246728	AAH43667	Mm.260926
	ENSG00000111331	OAS3	2'-5'-oligoadenylate synthetase 3, 100kDa [Source:HGNC Symbol;Acc:8088]	4940		Hs.744211
	ENSMUSG00000032661	Oas3	2'-5' oligoadenylate synthetase 3 [Source:MGI Symbol;Acc:MGI:2180850]	246727		Mm.204887
	ENSMUSG00000041827	Oasl1	2'-5' oligoadenylate synthetase-like 1 [Source:MGI Symbol;Acc:MGI:2180849]	231655	AAH32152
	ENSMUSG00000029561	Oasl2	2'-5' oligoadenylate synthetase-like 2 [Source:MGI Symbol;Acc:MGI:1344390]	23962		Mm.228363
	ENSMUSG00000049401	Ogfr	opioid growth factor receptor [Source:MGI Symbol;Acc:MGI:1919325]	72075	AAH03875	Mm.250418
	ENSMUSG00000037997	Parp11	poly (ADP-ribose) polymerase family, member 11 [Source:MGI Symbol;Acc:MGI:2141505]	101187	AAH40269	Mm.110818
	ENSG00000059378	PARP12	poly (ADP-ribose) polymerase family, member 12 [Source:HGNC Symbol;Acc:21919]	64761		Hs.12646
	ENSMUSG00000038507	Parp12	poly (ADP-ribose) polymerase family, member 12 [Source:MGI Symbol;Acc:MGI:2143990]	243771	AAH48927	Mm.268462
	ENSMUSG00000034422	Parp14	poly (ADP-ribose) polymerase family, member 14 [Source:MGI Symbol;Acc:MGI:1919489]	547253	AAH21340	Mm.416099
	ENSG00000138496	PARP9	poly (ADP-ribose) polymerase family, member 9 [Source:HGNC Symbol;Acc:24118]	83666		Hs.634988
	ENSMUSG00000022906	Parp9	poly (ADP-ribose) polymerase family, member 9 [Source:MGI Symbol;Acc:MGI:1933117]	80285		Mm.490056
	ENSMUSG00000044703	Phf11a	PHD finger protein 11A [Source:MGI Symbol;Acc:MGI:1918441]	219131	AAI16761	Mm.254918
	ENSMUSG00000020573	Pik3cg	phosphoinositide-3-kinase, catalytic, gamma polypeptide [Source:MGI Symbol;Acc:MGI:1353576]	30955	AAH51246	Mm.487562
	ENSMUSG00000058818	Pirb	paired Ig-like receptor B [Source:MGI Symbol;Acc:MGI:894311]	18733	AAB40934	Mm.440814
	ENSG00000145287	PLAC8	placenta-specific 8 [Source:HGNC Symbol;Acc:19254]	51316	EAX05924	Hs.653720
	ENSMUSG00000029322	Plac8	placenta-specific 8 [Source:MGI Symbol;Acc:MGI:2445289]	231507	AAH10789	Mm.34609
	ENSMUSG00000034330	Plcg2	phospholipase C, gamma 2 [Source:MGI Symbol;Acc:MGI:97616]	234779	AAH23877	Mm.192699
	ENSG00000140464	PML	promyelocytic leukemia [Source:HGNC Symbol;Acc:9113]	5371		Hs.526464
	ENSMUSG00000036986	Pml	promyelocytic leukemia [Source:MGI Symbol;Acc:MGI:104662]	18854		Mm.483889
	ENSG00000101000	PROCR	protein C receptor, endothelial [Source:HGNC Symbol;Acc:9452]	10544	AAA63647
	ENSG00000151490	PTPRO	protein tyrosine phosphatase, receptor type, O [Source:HGNC Symbol;Acc:9678]	5800		Hs.160871
	ENSMUSG00000030223	Ptpro	protein tyrosine phosphatase, receptor type, O [Source:MGI Symbol;Acc:MGI:1097152]	19277	AAH52743	Mm.410129
	ENSG00000173821	RNF213	ring finger protein 213 [Source:HGNC Symbol;Acc:14539]	57674		Hs.745415
	ENSMUSG00000070327	Rnf213	ring finger protein 213 [Source:MGI Symbol;Acc:MGI:1289196]	672511	BAC37048	Mm.491596
	ENSG00000134321	RSAD2	radical S-adenosyl methionine domain containing 2 [Source:HGNC Symbol;Acc:30908]	91543	AAY14802	Hs.17518
	ENSMUSG00000020641	Rsad2	radical S-adenosyl methionine domain containing 2 [Source:MGI Symbol;Acc:MGI:1929628]	58185	AAL50054	Mm.473306
	ENSG00000136514	RTP4	receptor (chemosensory) transporter protein 4 [Source:HGNC Symbol;Acc:23992]	64108	AAT70683	Hs.734988
	ENSMUSG00000033355	Rtp4	receptor transporter protein 4 [Source:MGI Symbol;Acc:MGI:1915025]	67775	BAB31041	Mm.475107
	ENSG00000177409	SAMD9L	sterile alpha motif domain containing 9-like [Source:HGNC Symbol;Acc:1349]	219285	BAG65533	Hs.489118
	ENSMUSG00000047735	Samd9l	sterile alpha motif domain containing 9-like [Source:MGI Symbol;Acc:MGI:1343184]	209086		Mm.196013
	ENSMUSG00000038179	Slamf7	SLAM family member 7 [Source:MGI Symbol;Acc:MGI:1922595]	75345	AAH11154	Mm.164642
	ENSMUSG00000078763	Slfn1	schlafen 1 [Source:MGI Symbol;Acc:MGI:1313259]	20555	EDL15691	Mm.10948
	ENSMUSG00000072620	Slfn2	schlafen 2 [Source:MGI Symbol;Acc:MGI:1313258]	20556	EDL15690	Mm.278689
	ENSMUSG00000000204	Slfn4	schlafen 4 [Source:MGI Symbol;Acc:MGI:1329010]	20558	AAC83832	Mm.38192
	ENSMUSG00000035208	Slfn8	schlafen 8 [Source:MGI Symbol;Acc:MGI:2672859]	276950		Mm.491599
	ENSMUSG00000031662	Snx20	sorting nexin 20 [Source:MGI Symbol;Acc:MGI:1918857]	71607	AAH39809
	ENSG00000067066	SP100	SP100 nuclear antigen [Source:HGNC Symbol;Acc:11206]	6672		Hs.369056
	ENSMUSG00000026222	Sp100	nuclear antigen Sp100 [Source:MGI Symbol;Acc:MGI:109561]	20684	BAC38855	Mm.489415
	ENSMUSG00000064289	Tank	TRAF family member-associated Nf-kappa B activator [Source:MGI Symbol;Acc:MGI:107676]	21353	AAB02204	Mm.465720
	ENSG00000196664	TLR7	toll-like receptor 7 [Source:HGNC Symbol;Acc:15631]	51284	AAZ99021	Hs.659215
	ENSMUSG00000044583	Tlr7	toll-like receptor 7 [Source:MGI Symbol;Acc:MGI:2176882]	170743		Mm.489377
	ENSMUSG00000028599	Tnfrsf1b	tumor necrosis factor receptor superfamily, member 1b [Source:MGI Symbol;Acc:MGI:1314883]	21938		Mm.466144
	ENSG00000135148	TRAFD1	TRAF-type zinc finger domain containing 1 [Source:HGNC Symbol;Acc:24808]	10906	BAG58401	Hs.618023
	ENSMUSG00000042726	Trafd1	TRAF type zinc finger domain containing 1 [Source:MGI Symbol;Acc:MGI:1923551]	231712		Mm.482853
	ENSG00000213689	TREX1	three prime repair exonuclease 1 [Source:HGNC Symbol;Acc:12269]	11277		Hs.744646
	ENSMUSG00000066258	Trim12a	tripartite motif-containing 12A [Source:MGI Symbol;Acc:MGI:1923931]	76681		Mm.458309
	ENSMUSG00000000275	Trim25	tripartite motif-containing 25 [Source:MGI Symbol;Acc:MGI:102749]	217069	CAI24266	Mm.248445
	ENSMUSG00000030921	Trim30a	tripartite motif-containing 30A [Source:MGI Symbol;Acc:MGI:98178]	20128	AAH05447	Mm.413306
	ENSMUSG00000057596	Trim30d	tripartite motif-containing 30D [Source:MGI Symbol;Acc:MGI:3035181]	209387	BAE37974	Mm.277377
	ENSG00000110057	UNC93B1	unc-93 homolog B1 (C. elegans) [Source:HGNC Symbol;Acc:13481]	81622	CAC19791	Hs.502989
	ENSG00000184979	USP18	ubiquitin specific peptidase 18 [Source:HGNC Symbol;Acc:12616]	11274	AAP35481	Hs.736485
	ENSMUSG00000030107	Usp18	ubiquitin specific peptidase 18 [Source:MGI Symbol;Acc:MGI:1344364]	24110	BAE31893	Mm.326911
	ENSG00000132530	XAF1	XIAP associated factor 1 [Source:HGNC Symbol;Acc:30932]	54739	CAA68030
	ENSMUSG00000040483	Xaf1	XIAP associated factor 1 [Source:MGI Symbol;Acc:MGI:3772572]	327959	BAE24328	Mm.291131
	ENSG00000124256	ZBP1	Z-DNA binding protein 1 [Source:HGNC Symbol;Acc:16176]	81030		Hs.302123
	ENSMUSG00000027514	Zbp1	Z-DNA binding protein 1 [Source:MGI Symbol;Acc:MGI:1927449]	58203	AAH20033	Mm.116687
	ENSG00000141664	ZCCHC2	zinc finger, CCHC domain containing 2 [Source:HGNC Symbol;Acc:22916]	54877		Hs.734465
	ENSMUSG00000038866	Zcchc2	zinc finger, CCHC domain containing 2 [Source:MGI Symbol;Acc:MGI:2444114]	227449	AAH55760	Mm.471073
	ENSG00000124201	ZNFX1	zinc finger, NFX1-type containing 1 [Source:HGNC Symbol;Acc:29271]	57169	BAA92642	Hs.735918
	ENSMUSG00000039501	Znfx1	zinc finger, NFX1-type containing 1 [Source:MGI Symbol;Acc:MGI:2138982]	98999		Mm.297074

## Sheet: E) USRs
All DEGs (n=192)	Upstream Regulator	Expr Log Ratio	Molecule Type	Predicted Activation State	Activation z-score	Flags	p-value of overlap	Target Molecules in Dataset	Mechanistic Network
Analysed by IPA upstream regulators	lipopolysaccharide		chemical drug	Inhibited	-6.891	bias	4.31e-39	ADAR,ADGRE1,BTK,C3AR1,CASP1,CCL2,CCL4,CD300LD,CMPK2,CX3CR1,CYBB,DAXX,DDX58,DDX60,DHX58,EIF2AK2,FGL2,FLI1,GPR35,H2-T24,HES1,HLA-A,HSH2D,IFI16,IFI35,IFI44,IFIH1,IFIT1,IFIT1B,IFIT3,IGSF6,IL10RA,IL1RN,IRF7,IRF9,ISG15,LGALS3BP,Ly6a (includes others),MEFV,Mx1,Mx2,NCF1,OAS1,OAS2,OAS3,OASL,PARP11,PARP12,PARP14,PARP9,PIK3CG,PLD4,PML,PROCR,PTAFR,PTPRO,RSAD2,SAMSN1,SLAMF7,SLC11A1,SLC7A11,Slfn1,SLFN12L,SLFN1…	110 (17)
	IFNG		cytokine	Inhibited	-6.823	bias	1.94e-31	Bst2,CASP1,CCL2,CCL4,CMPK2,CX3CR1,CYBB,DAXX,DDX58,DDX60,DTX3L,EIF2AK2,FCGR1A,FGL2,Gvin1 (includes others),HLA-A,HLA-E,HLA-G,IFI16,IFI35,IFI44,IFIH1,IFIT1,IFIT1B,IFIT3,IFITM3,IL10RA,IL1RN,IRF7,IRF9,ISG15,LGALS3BP,LGALS9B,Ly6a (includes others),MEFV,Ms4a4c (includes others),Mx1,Mx2,NR1D1,OAS1,OAS2,OAS3,OASL,OGFR,PARP14,PARP9,PML,PTAFR,RSAD2,RTP4,SLC11A1,SLC7A11,Slfn1,SLFN12L,Slfn2,SNAI1,TLR7,TNFRSF…	103 (18)
	poly rI:rC-RNA		biologic drug	Inhibited	-6.428	bias	4.22e-45	ADAR,Apol9a/Apol9b,Bst2,CCL2,CCL4,CMPK2,DAXX,DDX58,DDX60,DHX58,EIF2AK2,FCGR1A,FLI1,H2-T24,HLA-A,HLA-E,HLA-G,IFI16,IFI44,IFIH1,IFIT1,IFIT1B,IFIT3,IFITM3,IL10RA,IRF7,IRF9,ISG15,LGALS9B,Ly6a (includes others),Mx1,Mx2,OAS1,OAS2,OAS3,OASL,Oasl2,PARP11,PARP14,PHF11,RSAD2,RTP4,Slfn1,SLFN12L,SLFN13,Slfn2,Sp100,TANK,TRAFD1,Trim12a,TRIM25,Trim30a/Trim30d,TRIM6-TRIM34,USP18,XAF1,ZBP1,ZNF616	96 (14)
	Interferon alpha		group	Inhibited	-6.389	bias	4.29e-48	ADAR,Bst2,C3AR1,CASP1,CCL2,DAXX,DDX58,DHX58,EIF2AK2,EPSTI1,FCGR1A,HLA-A,HLA-G,IFI16,Ifi27,IFI35,IFI44,IFIH1,IFIT1,IFIT1B,IFIT3,IFITM3,IFNAR1,IL10RA,IL1RN,IRF7,IRF9,ISG15,MEFV,Mx1,OAS1,OAS2,OAS3,Oasl2,PARP12,PARP14,PARP9,PHF11,PML,RNF213,RSAD2,RTP4,SAMD9L,SLAMF7,Slfn1,SLFN12L,SLFN13,Slfn2,TLR7,UNC93B1,USP18,ZBP1	87 (12)
	IRF7	-2.968	transcription regulator	Inhibited	-6.18	bias	7.2e-50	ADAR,BC147527,CMPK2,DAXX,DDX58,DHX58,FCGR1A,IFI16,IFI35,IFI44,IFIH1,IFIT1,IFIT1B,IFIT3,IFITM3,IRF7,IRF9,ISG15,Ly6a (includes others),Ms4a4c (includes others),Mx1,Mx2,OAS1,OAS2,OAS3,OASL,Oasl2,PARP12,PARP14,PHF11,PLAC8,RSAD2,RTP4,SAMD9L,Slfn1,TREX1,Trim30a/Trim30d,USP18,XAF1,ZBP1	89 (12)
	IRF3		transcription regulator	Inhibited	-6.139	bias	1.83e-51	ADAR,BC147527,Bst2,CCL2,CCL4,CMPK2,DAXX,DDX58,DDX60,DHX58,EIF2AK2,FCGR1A,IFI16,Ifi27l2a/Ifi27l2b,IFI44,IFIH1,IFIT1,IFIT1B,IFIT3,IFITM3,IRF7,ISG15,Ms4a4c (includes others),Mx1,Mx2,OAS1,OAS2,OAS3,OASL,Oasl2,PARP12,PARP14,PHF11,PLAC8,PLCG2,PML,RSAD2,SAMD9L,Slfn1,TREX1,Trim30a/Trim30d,USP18,ZBP1	89 (13)
	IFNA2		cytokine	Inhibited	-5.634	bias	1.3e-38	ADGRE1,CCL2,CMPK2,DDX58,DDX60,EIF2AK2,HLA-A,HLA-E,HSH2D,IFI16,IFI35,IFI44,IFIH1,IFIT1,IFIT3,IFITM3,IRF7,IRF9,ISG15,LGALS3BP,Mx2,OAS1,OAS2,OAS3,OASL,OGFR,PARP12,PARP9,PHF11,PML,PTAFR,RSAD2,SAMSN1,TREX1,USP18,XAF1,ZBP1	99 (17)
	Ifnar		group	Inhibited	-5.373	bias	9.87e-42	Bst2,CASP1,CCL2,DDX58,EIF2AK2,HLA-A,HLA-E,HLA-G,IFI16,IFI35,IFIH1,IFIT1B,IFIT3,IFITM3,IRF7,IRF9,ISG15,Mx1,Mx2,OAS1,OAS2,OASL,RNF213,RSAD2,Sp100,TLR7,UNC93B1,USP18,XAF1,ZBP1	101 (18)
	IFNB1		cytokine	Inhibited	-5.306	bias	6.03e-37	Bst2,CASP1,CCL2,CCL4,CMPK2,DAXX,DDX58,DHX58,EIF2AK2,GDF3,Gvin1 (includes others),HLA-A,IFI16,Ifi27l2a/Ifi27l2b,IFIH1,IFIT1,IFIT1B,IFIT3,IFNAR1,IRF7,IRF9,ISG15,Mx1,OAS1,OAS2,Oasl2,PARP12,PARP14,PML,RSAD2,SLFN13,Tlr13,TLR7,Trim30a/Trim30d,TRIM6-TRIM34,USP18,XAF1,ZBP1	98 (15)
	STAT1		transcription regulator	Inhibited	-5.281	bias	1.64e-41	CASP1,CCL2,CCL4,CMPK2,CX3CR1,DDX60,EIF2AK2,EPSTI1,FCGR1A,FGL2,HES1,HLA-E,IFI16,IFI35,IFI44,IFIH1,IFIT1,IFIT1B,IFIT3,IFITM3,IRF7,IRF9,ISG15,Ly6a (includes others),Mx1,Mx2,OAS1,OAS2,OAS3,OASL,Oasl2,PARP9,RNF213,RSAD2,RTP4,SAMD9L,Slfn1,SLFN12L,SLFN13,Slfn2,TRAFD1,USP18,XAF1,ZBP1	90 (14)
	PRL		cytokine	Inhibited	-5.196	bias	1.14e-22	ADAR,CCL2,CMPK2,DDX58,DHX58,DTX3L,EIF2AK2,EPSTI1,IFI35,IFI44,IFIH1,IFIT1,IFIT3,IRF7,IRF9,ISG15,OAS1,OAS2,OAS3,PARP12,PARP14,RSAD2,SAMD9L,TRIM25,USP18,XAF1,ZCCHC2	94 (16)
	E. coli B4 lipopolysaccharide		chemical toxicant	Inhibited	-4.769	bias	6.33e-24	CCL2,CCL4,Csprs (includes others),DDX58,FCGR1A,FGL2,HLA-A,IFI16,IFI35,IFIT1B,IFIT3,IFITM3,IL1RN,LILRB3,Ly6a (includes others),Mx1,NCF1,Oasl2,PARP9,RSAD2,RTP4,SAMSN1,Slfn2,TNFRSF1B,Trim30a/Trim30d,USP18,ZBP1,ZNF616	93 (19)
	tretinoin		chemical - endogenous mammalian	Inhibited	-4.75	bias	8.76e-18	ADAR,ADGRE1,APOD,C3AR1,CASP1,CCL2,CCL4,CX3CR1,CYBB,DDX58,DDX60,DHX58,EIF2AK2,GDF3,HES1,HLA-A,IFI16,IFI35,IFI44,IFIH1,IFIT1,IFIT3,IL10RA,IRF9,ISG15,JAML,LGALS3BP,LRRC25,Ly6a (includes others),MID1,NCF1,OAS1,OAS2,OAS3,OASL,PARP14,PARP9,PIK3CG,PML,PTAFR,RNF213,RTP4,SAMD9L,SLAMF7,SLC7A11,TNFRSF1B,USP18,XAF1	101 (18)
	IFNL1		cytokine	Inhibited	-4.713	bias	2.53e-30	CMPK2,DDX58,DDX60,EIF2AK2,IFI35,IFI44,IFIH1,IFIT1,IFIT3,IFITM3,IRF9,ISG15,LGALS3BP,OAS1,OAS2,OAS3,OASL,PHF11,PML,RSAD2,RTP4,USP18,XAF1	94 (15)
	SPI1		transcription regulator	Inhibited	-4.646	bias	1.25e-21	ADGRE1,BTK,C3AR1,CCL4,CD180,CMPK2,CYBB,FLI1,HES1,IFI44,IFIT1,IFIT1B,IFIT3,IFITM3,IL1RN,IRF7,IRF9,ISG15,LILRB3,NCF1,OASL,PARP12,PIK3CG,PML,RSAD2,USP18	88 (16)
	TGM2		enzyme	Inhibited	-4.432	bias	2.59e-16	CCL2,CX3CR1,DDX60,IFI35,IFIT1,IFIT3,IL10RA,IRF9,JAML,LRRC25,OAS1,OAS2,OAS3,OASL,PARP14,PARP9,RNF213,SAMD9L,SLAMF7,XAF1	75 (7)
	APP		other	Inhibited	-4.292	bias	1.16e-12	ADAP1,ATP1A3,BASP1,CCL2,CCL4,CMPK2,CYBB,DAXX,DDX58,FCGR1A,HES1,HLA-E,IFI16,IFI35,IFIH1,IFIT1B,IRF7,Ly6a (includes others),Mx1,Mx2,NCF1,NR1D1,PARP14,RNF213,RSAD2,RTP4,SLC7A11,SLFN13,TLR7,USP18,XAF1	98 (18)
	IRF1		transcription regulator	Inhibited	-4.288	bias	2.4e-23	CASP1,CCL2,CMPK2,CYBB,DDX58,EIF2AK2,FGL2,HLA-G,IFI35,IFI44,IFIH1,IFIT1,IFIT3,IFITM3,IRF7,IRF9,ISG15,OAS1,OAS2,OAS3,OASL,PML,RSAD2,XAF1	98 (16)
	TLR9		transmembrane receptor	Inhibited	-4.247	bias	5.97e-17	9830107B12Rik/A530064D06Rik,CCL4,CD300A,IFI16,IFI35,IFIT1,IFIT1B,IFIT3,IL10RA,IRF7,IRF9,ISG15,Mx1,OAS2,OAS3,Oasl2,PROCR,RSAD2,TLR7,TNFRSF1B,USP18	105 (18)
	Ifn		group	Inhibited	-4.241	bias	6.59e-25	DDX58,DHX58,EIF2AK2,HLA-A,IFI16,IFIH1,IFIT1,IFITM3,IFNAR1,IL10RA,IRF7,ISG15,Mx1,Mx2,OAS2,OAS3,OASL,PML,PTAFR,RSAD2,TLR7,ZBP1	98 (16)
	tetradecanoylphorbol acetate		chemical drug	Inhibited	-4.099	bias	2.69e-08	ATP1A3,BTK,C3AR1,CASP1,CCL2,CCL4,CYBB,EIF2AK2,FCGR1A,GPR35,GRK5,HES1,HSH2D,IFI16,IFI35,IL1RN,IRF7,ISG15,MEFV,NCF1,OAS1,PTAFR,PTPRO,SLC11A1,SLC7A11,SNAI1,TLR7,TNFRSF1B	79 (15)
	IFN Beta		group	Inhibited	-4.095	bias	3.36e-33	Bst2,C3AR1,CMPK2,DDX58,DHX58,EIF2AK2,HLA-A,HLA-G,IFI16,IFI35,IFI44,IFIH1,IFIT1,IFIT1B,IFIT3,IL1RN,IRF7,IRF9,ISG15,Mx1,Mx2,OAS1,OAS2,OAS3,OASL,RSAD2,TLR7,USP18,XAF1,ZBP1	99 (16)
	TNF		cytokine	Inhibited	-4.059	bias	1.94e-11	C3AR1,CASP1,CCL2,CCL4,CX3CR1,CYBB,DAXX,DDX58,EIF2AK2,HES1,HEXB,HLA-A,HLA-E,HSH2D,IFI16,IFIH1,IFIT1,IFIT1B,IFIT3,IL10RA,IL1RN,IRF7,ISG15,LGALS9B,MEFV,Mx1,NAIP,NCF1,NRROS,OAS1,OAS2,OAS3,OASL,PARP14,PIK3CG,PML,SLC11A1,Slfn2,SNAI1,TLR7,TNFRSF1B,TRAFD1	100 (20)
	IRF5		transcription regulator	Inhibited	-4.041	bias	5.18e-20	CCL4,CMPK2,DDX58,DHX58,IFI44,IFIH1,IFIT1,IFIT3,IFITM3,IRF7,ISG15,OAS1,OAS2,OASL,Oasl2,PARP12,RSAD2	104 (20)
	TLR3		transmembrane receptor	Inhibited	-4.038	bias	4.49e-21	CCL2,CCL4,CMPK2,DDX58,DHX58,EIF2AK2,IFI16,IFI44,IFIH1,IFIT1,IFIT3,IFNAR1,IL1RN,IRF7,ISG15,Mx1,OAS1,OASL,Oasl2,PROCR,RSAD2,TLR7,TNFRSF1B,USP18,ZNFX1	87 (14)
	ELAVL1		other	Inhibited	-3.988	bias	2.94e-17	APOD,Bst2,Csprs (includes others),Gvin1 (includes others),HLA-A,IFI16,Ifi27,IFI44,IFIH1,IFITM3,IRF9,LGALS3BP,LGALS9B,Ms4a4c (includes others),OAS1,OAS2,PLCG2,SLC7A11,Slfn2,USP18	81 (7)
	MAVS		other	Inhibited	-3.956	bias	1.86e-23	ADAR,CMPK2,DDX58,DHX58,IFIT1,IFIT1B,IFIT3,IFITM3,IRF7,ISG15,OAS1,OAS2,OASL,Oasl2,PARP12,RSAD2,TLR7,USP18	84 (13)
	IFNAR1	-0.668	transmembrane receptor	Inhibited	-3.935	bias	1.5e-34	Apol9a/Apol9b,CCL4,CMPK2,EIF2AK2,HLA-A,HSH2D,IFI16,IFI44,IFIH1,IFIT1B,IFIT3,IFNAR1,IRF7,ISG15,Ly6a (includes others),Ms4a4c (includes others),Mx1,OAS1,OAS2,OAS3,OASL,Oasl2,PARP12,RSAD2,RTP4,SLFN12L,Sp100,TLR7,USP18,XAF1	103 (17)
	TICAM1		other	Inhibited	-3.906	bias	7.99e-15	CCL2,CCL4,CMPK2,DDX58,IFI16,IFIT1,IFIT1B,IFIT3,IRF7,ISG15,MEFV,Ms4a4c (includes others),Mx1,Mx2,OASL,RSAD2	86 (18)
	TLR7	-0.94	transmembrane receptor	Inhibited	-3.813	bias	9.02e-17	Apol9a/Apol9b,CCL2,CCL4,CD300A,IFI35,IFI44,IFIT1,IFIT1B,IFIT3,IL10RA,IRF7,IRF9,ISG15,Ms4a6c,Mx1,OAS2,OAS3,PHF11,RSAD2,TLR7	107 (19)
	IFNA4		cytokine	Inhibited	-3.773	bias	8.03e-21	Bst2,H2-T22,H2-T24,HLA-E,IFIH1,IFIT1,ISG15,JAML,Ly6a (includes others),MITD1,Mx2,OASL,RSAD2,USP18,ZBP1	66 (7)
	RNY3		other	Inhibited	-3.742	bias	8.93e-24	DDX60,EPSTI1,IFI44,IFIT1,IFIT3,IFITM3,ISG15,OAS1,OAS2,OAS3,OASL,RSAD2,RTP4,XAF1
	SASH1		other	Inhibited	-3.742	bias	8.2e-17	CCL4,CMPK2,DAXX,FGL2,IFIT1B,IFIT3,IRF7,ISG15,Mx2,OASL,PML,RSAD2,SLFN12L,Trim12a
	SAMSN1	-0.625	other	Inhibited	-3.742	bias	3.22e-15	CCL4,CMPK2,DAXX,FGL2,IFIT1B,IFIT3,IRF7,ISG15,Mx2,OASL,PML,RSAD2,SLFN12L,Trim12a
	PML	-0.591	transcription regulator	Inhibited	-3.719		9.14e-13	DDX60,EPSTI1,IFI35,IFI44,IFIH1,IFIT1,IFIT3,IRF7,ISG15,Mx1,OAS1,OAS2,OAS3,PML,SNAI1	87 (17)
	IFN alpha/beta		group	Inhibited	-3.688	bias	7e-16	CCL2,DAXX,FGL2,HLA-A,IFI16,Ifi27l2a/Ifi27l2b,IFIT3,IRF7,Ly6a (includes others),Mx1,Mx2,RSAD2,Sp100,TLR7	101 (16)
	IL1B		cytokine	Inhibited	-3.671	bias	3.03e-10	CCL2,CCL4,CMPK2,CX3CR1,CYBB,HES1,HEXB,HLA-A,HLA-E,IFI16,IFIT1,IFIT1B,IFIT3,IL10RA,IL1RN,IRF7,ISG15,LGALS9B,MEFV,NR1D1,OAS2,RSAD2,SLC7A11,Slfn2,TLR7,TNFRSF1B,TRAFD1,USP18	99 (17)
	salmonella minnesota R595 lipopolysaccharides		chemical - endogenous non-mammalian	Inhibited	-3.576	bias	3.74e-12	CCL2,CCL4,CMPK2,IFIT1B,ISG15,MEFV,Ms4a4c (includes others),OASL,RSAD2,Slfn1,SLFN12L,SLFN13,Slfn2	87 (12)
	IL21		cytokine	Inhibited	-3.533	bias	5.88e-16	CASP1,CCL4,CMPK2,EIF2AK2,FGL2,HSH2D,IFI16,IFIT1,IFIT1B,IFIT3,IRF7,ISG15,Mx2,OAS2,OASL,RSAD2,SLFN13,USP18	100 (20)
	IFIH1	-0.908	enzyme	Inhibited	-3.503	bias	2.63e-19	Bst2,CCL2,CCL4,IFIT1,IFIT1B,IRF7,ISG15,Ly6a (includes others),Mx1,OAS1,OAS2,RSAD2,TANK,USP18	95 (17)
	EIF2AK2	-1.068	kinase	Inhibited	-3.426	bias	6.07e-12	DDX58,EIF2AK2,IFI35,IFIT1,ISG15,LGALS3BP,OAS1,OAS3,PARP12,PARP9,SP140,USP18	95 (15)
	STING1		other	Inhibited	-3.394	bias	1.34e-17	IFI16,Ifi27l2a/Ifi27l2b,IFI44,IFIT1,IFIT1B,IFIT3,IFITM3,IRF7,ISG15,Mx1,OAS1,OASL,RSAD2,USP18	95 (18)
	IFN type 1		group	Inhibited	-3.39	bias	1.4e-15	Bst2,DDX58,DHX58,EIF2AK2,IFI16,IFIH1,IFIT1,IFIT1B,ISG15,Mx1,OASL,PML	92 (15)
	oblimersen		biologic drug	Inhibited	-3.317	bias	1.54e-13	IFI16,IFI35,IFI44,IFIT1,IFIT3,IRF7,ISG15,OAS1,OAS2,OASL,RSAD2
	DOCK8		other	Inhibited	-3.317	bias	2.16e-12	CCL4,CMPK2,DAXX,FGL2,IFIT1B,IFIT3,IRF7,ISG15,Mx2,RSAD2,SLFN12L
	MYD88		other	Inhibited	-3.299	bias	1.14e-08	CCL2,CCL4,CMPK2,DAXX,HLA-A,IFIT1B,IL1RN,IRF7,ISG15,MEFV,Ms4a4c (includes others),OASL,RSAD2,USP18	100 (19)
	FADD		other	Inhibited	-3.273	bias	3.37e-11	DDX58,DHX58,EIF2AK2,IFIH1,IFIT1B,IRF7,Mx1,Mx2,PARP11,Sp100,TRAFD1	62 (4)
	IKBKB		kinase	Inhibited	-3.259	bias	7.51e-06	CCL2,CCL4,GRK5,HLA-A,IFI16,IFIT1B,IL1RN,ISG15,Slfn2,SNAI1,TNFRSF1B	61 (11)
	PAF1		other	Inhibited	-3.162	bias	1.64e-12	DDX58,IFI44,IFIT3,IFITM3,ISG15,OAS2,OAS3,OASL,TENT5A,ZNFX1
	DDX58	-0.773	enzyme	Inhibited	-3.128	bias	2.04e-18	CCL2,CCL4,DDX58,EIF2AK2,IFI35,IFI44,IFIH1,IFIT1,IFIT1B,IFIT3,IRF7,ISG15,Mx1,OAS1,RSAD2	93 (18)
	CGAS		enzyme	Inhibited	-3.102	bias	1.22e-15	IFI44,IFIT1,IFIT1B,IFIT3,IRF7,ISG15,Mx1,OAS1,RSAD2,USP18	83 (12)
	decitabine		chemical drug	Inhibited	-3.081	bias	0.0308	CX3CR1,EIF2AK2,HLA-E,IFI16,IFI35,IRF7,ISG15,OAS1,PTPRO,RTP4,SNAI1
	JAK		group	Inhibited	-3	bias	1.72e-11	CCL2,DDX58,EIF2AK2,IFIH1,IFIT1,IFIT3,IFITM3,ISG15,RSAD2	85 (13)
	mir-183		microRNA	Inhibited	-3		1.06e-10	CMPK2,DDX58,DDX60,IFIT1,ISG15,OAS2,RSAD2,RTP4,XAF1	74 (9)
	mir-96		microRNA	Inhibited	-2.975		1.37e-11	CMPK2,DDX58,DDX60,IFIT1,ISG15,OAS2,RSAD2,RTP4,XAF1
	stallimycin		biologic drug	Inhibited	-2.967	bias	3.3e-11	IFI16,IFI44,IFIH1,IFIT1,IFIT3,IRF7,ISG15,OAS1,PML	81 (14)
	bromodeoxyuridine		chemical drug	Inhibited	-2.967	bias	1.27e-10	IFI16,IFI44,IFIH1,IFIT1,IFIT3,IRF7,ISG15,OAS1,PML	81 (14)
	CHUK		kinase	Inhibited	-2.957	bias	3.14e-06	CCL2,CCL4,HLA-A,IFI16,IFI35,IFIT1B,IL1RN,ISG15,Slfn2,TNFRSF1B	75 (12)
	IFNA1/IFNA13		cytokine	Inhibited	-2.936	bias	7.53e-15	DHX58,EIF2AK2,IFIH1,IFIT1,IFNAR1,IRF7,ISG15,Mx1,OAS1,OAS2,RSAD2,ZBP1	99 (17)
	E. coli B5 lipopolysaccharide		chemical - endogenous non-mammalian	Inhibited	-2.933	bias	0.00011	CCL2,CCL4,CX3CR1,CYBB,HLA-A,IFIT1,NCF1,OASL,TLR7	94 (18)
	EIF4E		translation regulator	Inhibited	-2.885	bias	3.55e-09	Bst2,C3AR1,CX3CR1,CYBB,DAXX,GPR65,HLA-A,HLA-G,IFI16,Ifi27l2a/Ifi27l2b,LGALS3BP,SLC11A1,SNAI1
	mir-223		microRNA	Inhibited	-2.828		8.75e-06	CD180,FGL2,GPR65,IFI16,IL1RN,Ly6a (includes others),Tlr13,TLR7
	SNCA		enzyme	Inhibited	-2.828		0.00012	Bst2,CCL2,CYBB,HES1,IRF7,ISG15,Mx2,NCF1,PLAC8,RSAD2	88 (13)
	imiquimod		chemical drug	Inhibited	-2.818	bias	1.39e-10	CCL4,FLI1,IFI35,IL1RN,IRF7,ISG15,OAS1,OASL,RNF213,RSAD2,TLR7	87 (19)
	ribavirin		chemical drug	Inhibited	-2.813	bias	5.33e-10	DDX58,EIF2AK2,IFIT3,IRF7,ISG15,OASL,RSAD2,USP18	103 (18)
	JAK1/2		group	Inhibited	-2.813	bias	4.04e-08	Bst2,CCL2,EIF2AK2,IRF7,ISG15,Mx2,PLAC8,RSAD2	81 (11)
	IL33		cytokine	Inhibited	-2.813	bias	4.56e-05	CASP1,CCL2,CCL4,Gvin1 (includes others),IL10RA,IL1RN,SLC11A1,SLC7A11,TIFAB,TNFRSF1B	88 (15)
	IFNL4		cytokine	Inhibited	-2.807	bias	2.68e-15	DDX58,DHX58,IFIH1,IFIT1,ISG15,OAS1,OAS2,OASL	67 (8)
	Ifn gamma		complex	Inhibited	-2.791	bias	4.69e-07	ADAR,CASP1,CCL2,CYBB,EIF2AK2,Ly6a (includes others),PML,XAF1	91 (14)
	IFI16	-2.632	transcription regulator	Inhibited	-2.789	bias	9.43e-08	CCL2,CCL4,DDX58,IFI16,IL1RN,ISG15,Mx1,OAS1	97 (17)
	IKBKG		kinase	Inhibited	-2.788	bias	7.1e-06	HLA-A,IFI16,IFIT1B,IL1RN,IRF7,ISG15,Slfn2,TNFRSF1B	76 (14)
	STAT2		transcription regulator	Inhibited	-2.772	bias	1.27e-19	IFI35,IFIT1,IFIT1B,IFIT3,IRF7,IRF9,ISG15,Mx1,OAS1,OAS2,Oasl2,RSAD2,RTP4,USP18,ZBP1	99 (15)
	AGT		growth factor	Inhibited	-2.772	bias	0.000181	ADGRE1,BTK,CCL2,CCL4,CX3CR1,CYBB,FCGR1A,GRK5,HES1,IFI16,NCF1,PLAC8,TNFRSF1B	70 (15)
	CpG ODN 2006		chemical reagent	Inhibited	-2.72	bias	6.07e-12	CCL2,IFI35,IFI44,IFIH1,IFIT1,IFIT3,IRF7,IRF9,OAS1,OASL,RSAD2,TLR7	93 (18)
	emactuzumab		biologic drug	Inhibited	-2.646	bias	2.62e-13	DHX58,IFIT1,IFIT3,IFITM3,IRF9,ISG15,XAF1
	TNFSF10		cytokine	Inhibited	-2.646		8.54e-06	EIF2AK2,HLA-A,IFI16,IFIT1,IL1RN,IRF9,ISG15	89 (16)
	NOS2		enzyme	Inhibited	-2.646		9.2e-06	CCL2,CCL4,IFIT1B,IFIT3,IL1RN,ISG15,LGALS3BP,SLFN12L,Slfn2	93 (18)
	cardiotoxin		chemical - other	Inhibited	-2.646	bias	0.000256	CASP1,CCL2,CCL4,CD180,IL10RA,IL1RN,TNFRSF1B
	PARP9	-0.95	enzyme	Inhibited	-2.63	bias	2.43e-11	HLA-E,IFI44,IFIT1,IFIT3,IRF7,ISG15,OAS2	63 (7)
	IL6		cytokine	Inhibited	-2.626	bias	1.46e-05	ADGRE1,CASP1,CCL2,CCL4,CX3CR1,CYBB,FCGR1A,FLI1,HLA-A,IFI16,IFIT1,IFIT1B,IFITM3,IL1RN,IRF9,SNAI1,TLR7,TNFRSF1B	91 (18)
	FZD9		G-protein coupled receptor	Inhibited	-2.619	bias	1.49e-11	IFI16,Ifi27l2a/Ifi27l2b,IFI44,IFIT1B,IRF7,ISG15,Oasl2
	CREB1		transcription regulator	Inhibited	-2.611	bias	0.0218	CCL4,FGL2,H2-T22,HLA-A,HLA-G,IRF7,PLXNA2,TENT5A,TRAFD1
	CD40LG		cytokine	Inhibited	-2.6	bias	6.14e-06	CASP1,CCL2,CCL4,EIF2AK2,IFI44,IFIT1,IFIT3,IL10RA,ISG15,PML,SAMSN1,SEMA4D,TANK	105 (17)
	IL27		cytokine	Inhibited	-2.599	bias	1.02e-05	ADGRE1,CCL2,CCL4,EIF2AK2,HLA-A,HLA-E,IL1RN,OAS1	88 (16)
	TLR4		transmembrane receptor	Inhibited	-2.576	bias	4.8e-11	CCL2,CCL4,CMPK2,DAXX,FGL2,IFI16,IFIT1B,IFIT3,IFITM3,IRF7,ISG15,Mx1,Mx2,OASL,PML,RSAD2,SLC7A11,SLFN12L,Trim12a	94 (16)
	STAT4		transcription regulator	Inhibited	-2.575	bias	7.94e-08	CCL2,DDX58,ENTPD4,HEXB,IFIH1,IFIT1B,IL10RA,ISG15,Ms4a4c (includes others),Mx1,PLAC8,Trim30a/Trim30d	105 (19)
	PRKCA		kinase	Inhibited	-2.562	bias	3.04e-06	CCL2,CYBB,HES1,IFIT1,IFIT3,OASL,PML,RSAD2	93 (19)
	NFKBIA		transcription regulator	Inhibited	-2.561		0.0013	CCL2,GRK5,HES1,HLA-A,IFI16,IFIT1B,IL1RN,ISG15,Slfn2,TNFRSF1B	79 (12)
	IFNE		cytokine	Inhibited	-2.449	bias	5.82e-07	HEXB,IFIH1,IFITM3,ISG15,USP18,ZBP1	67 (9)
	ITK		kinase	Inhibited	-2.449	bias	3.27e-05	CX3CR1,HLA-A,IL10RA,Ly6a (includes others),MYO1F,SLAMF7
	deferoxamine		chemical drug	Inhibited	-2.449	bias	0.00364	CCL4,CD300A,IFI16,LRRC25,PLD4,RSAD2
	cholesterol		chemical - endogenous mammalian	Inhibited	-2.433	bias	0.00155	ADGRE1,CASP1,CCL2,CCL4,CYBB,IL10RA,IL1RN	64 (15)
	NFkB (complex)		complex	Inhibited	-2.429	bias	9.52e-07	ADGRE1,CASP1,CCL2,CCL4,CYBB,DAXX,FCGR1A,GRK5,HLA-A,IL10RA,IL1RN,IRF7,ISG15,NR1D1,PTAFR,RSAD2,SNAI1,TENT5A	67 (12)
	cigarette smoke		chemical toxicant	Inhibited	-2.425	bias	0.00245	CCL2,CCL4,OAS1,OAS2,OAS3,OASL,Oasl2	93 (15)
	IFNL3		cytokine	Inhibited	-2.417	bias	4.93e-08	DDX58,IFIH1,Mx1,Mx2,RSAD2,USP18	84 (12)
	TNFSF11		cytokine	Inhibited	-2.415	bias	0.000727	ADGRE1,C3AR1,CCL2,CCL4,IL1RN,Slfn2,TNFRSF1B,USP18	75 (14)
	IL1		group	Inhibited	-2.38	bias	0.0411	CASP1,CCL2,CCL4,IL1RN,TLR7,TNFRSF1B
	F2		peptidase	Inhibited	-2.369	bias	0.0128	CASP1,CCL2,CYBB,NCF1,PROCR,TENT5A
	MSC		transcription regulator	Inhibited	-2.335	bias	8.18e-12	CCL2,CCL4,DDX60,EPSTI1,FLI1,IFI44,IFIT1,IRF7,TLR7,XAF1
	PF4		cytokine	Inhibited	-2.299	bias	6.49e-12	CCL2,CCL4,CMPK2,DDX58,DDX60,EPSTI1,FLI1,Ifi27,ISG15,RSAD2,USP18
	NFATC2		transcription regulator	Inhibited	-2.29	bias	3.07e-10	CMPK2,CX3CR1,DAXX,FGL2,IFIT1B,IFIT3,IRF7,ISG15,Mx2,OASL,PML,RSAD2,SLFN12L,SNAI1	86 (10)
	ETV6-NTRK3		fusion gene/product	Inhibited	-2.236	bias	9.47e-10	IFIT1B,IFIT3,IRF7,IRF9,Oasl2	63 (7)
	TNK1		kinase	Inhibited	-2.236	bias	9.94e-08	IFI16,IFIH1,IFIT1B,IRF7,OAS2	74 (9)
	PTPRJ		phosphatase	Inhibited	-2.236	bias	4.9e-05	CCL4,FGL2,Mx2,OASL,SLFN12L	71 (7)
	SMARCB1		transcription regulator	Inhibited	-2.236	bias	0.00153	EIF2AK2,FCGR1A,HES1,IFI16,OAS1,OAS3
	S100A8		other	Inhibited	-2.236		0.00967	CASP1,CCL2,ISG15,PTPRO,USP18
	CD44		other	Inhibited	-2.236	bias	0.0174	ADGRE1,CCL4,CX3CR1,IL1RN,Ly6a (includes others)
	mir-15		microRNA	Inhibited	-2.224	bias	0.000134	CCL2,DDX58,IFIT1,ISG15,OAS1
	Duxbl1 (includes others)		other	Inhibited	-2.219	bias	9.47e-10	OAS1,OAS2,OAS3,OASL,Oasl2
	lenalidomide		chemical drug	Inhibited	-2.219		0.0317	CASP1,IFIH1,IFIT3,RNF213,RTP4
	ETS1		transcription regulator	Inhibited	-2.215	bias	0.00112	CASP1,CCL2,FLI1,NCF1,PML,SLC7A11,SNAI1	57 (8)
	CLEC12A		other	Inhibited	-2.213	bias	1.03e-10	IFIT3,IRF7,ISG15,RSAD2,USP18	80 (10)
	CpG ODN 1826		chemical reagent	Inhibited	-2.213	bias	2.85e-05	CCL2,CCL4,CYBB,IRF7,NCF1,PARP14	76 (12)
	Pam3-Cys-Ser-Lys4		chemical reagent	Inhibited	-2.213	bias	0.000927	CCL2,CCL4,CD180,HLA-A,IRF7,PARP14	79 (15)
	lipoteichoic acid		chemical - endogenous non-mammalian	Inhibited	-2.2	bias	0.000153	CCL2,CYBB,IL1RN,PTAFR,TLR7	66 (12)
	RELA		transcription regulator	Inhibited	-2.159	bias	3.43e-05	CCL2,CYBB,GRK5,HES1,IFIT1B,IL1RN,IRF7,ISG15,Mx1,OAS2,SNAI1,TANK,Tlr13	75 (13)
	CEBPB		transcription regulator	Inhibited	-2.151	bias	0.00432	CCL2,CCL4,HLA-A,IFIT3,IFITM3,IL1RN,IRF7,IRF9,Mx1	69 (15)
	TP73		transcription regulator	Inhibited	-2.053	bias	0.00929	CASP1,CCL2,GRK5,HES1,PML,PROCR,SNAI1,TNFRSF1B	73 (10)
	IKBKE		kinase	Inhibited	-2.043	bias	2.2e-07	ADAR,HLA-A,IFI16,IFIH1,IFIT1,IFIT3,IRF7,RSAD2	82 (11)
	CSF2		cytokine	Inhibited	-2.019	bias	6.65e-06	CASP1,CCL2,CCL4,CD180,CX3CR1,CYBB,FCGR1A,IFITM3,IL1RN,LY9,PIK3CG,SLAMF7,SLC7A11,Slfn2,TNFRSF1B	70 (15)
	IFNAR2		transmembrane receptor	Inhibited	-2	bias	8.26e-13	DDX58,HSH2D,IFI44,IFIH1,ISG15,Mx1,OAS1,OAS2,USP18,XAF1	94 (16)
	IFNK		cytokine	Inhibited	-2	bias	1.97e-05	EIF2AK2,IFIH1,OAS1,ZBP1	63 (7)
	ARHGAP21		other	Inhibited	-2	bias	0.000246	FGL2,IFIT3,Mx2,SLFN12L
	BTNL2		transmembrane receptor	Inhibited	-2	bias	0.00203	Apol9a/Apol9b,FGL2,IFITM3,TNFRSF1B
	PDLIM2		other	Inhibited	-2		0.0046	IFI44,IFIT3,LGALS3BP,OAS3
	Tlr		group	Inhibited	-2	bias	0.00986	CCL2,CCL4,HLA-A,IRF7	92 (16)
	S100A9		other	Inhibited	-2	bias	0.0336	CASP1,ISG15,PTPRO,USP18
	MAPK14		kinase	Inhibited	-2	bias	0.0487	CCL2,Slfn1,SLFN12L,Slfn2
	SMARCA4		transcription regulator		-1.992	bias	0.04	CASP1,CCL2,HEXB,HLA-E,IFI16,IFIT1,IFITM3,SLC11A1,ZNF503
	BAK1		other		-1.982	bias	5.88e-05	HLA-A,IRF7,Mx1,TRIM6-TRIM34	75 (7)
	USP22		peptidase		-1.982	bias	0.000185	ADAR,CYBB,IFIT1,NCF1
	BAX		transporter		-1.982	bias	0.000553	HLA-A,IRF7,Mx1,TRIM6-TRIM34	75 (7)
	SGPL1		enzyme		-1.972		1.97e-05	DDX58,IFIT1,ISG15,OAS1	81 (9)
	ISGF3		complex		-1.969	bias	7.68e-09	EIF2AK2,IFIH1,IRF7,ISG15,RSAD2
	pristane		chemical toxicant		-1.969	bias	8.15e-06	IFI16,IRF7,ISG15,Ly6a (includes others),Mx1
	cytokine		group		-1.969	bias	0.0245	CCL2,Ly6a (includes others),Mx1,TNFRSF1B
	KITLG		growth factor		-1.964	bias	0.0104	CASP1,CCL2,CCL4,Ifi27l2a/Ifi27l2b,IL1RN,SAMSN1
	IFNA10		cytokine		-1.961	bias	2.35e-06	IFIH1,IFIT1,ISG15,ZBP1	63 (7)
	IFNA21		cytokine		-1.961	bias	2.35e-06	IFIH1,IFIT1,ISG15,ZBP1	63 (7)
	IFNA5		cytokine		-1.961	bias	2.35e-06	IFIH1,IFIT1,ISG15,ZBP1	63 (7)
	IFNA7		cytokine		-1.961	bias	2.35e-06	IFIH1,IFIT1,ISG15,ZBP1	63 (7)
	IFNA14		cytokine		-1.961	bias	2.35e-06	IFIH1,IFIT1,ISG15,ZBP1	63 (7)
	IFNA6		cytokine		-1.961	bias	2.35e-06	IFIH1,IFIT1,ISG15,ZBP1	63 (7)
	IFNA8		cytokine		-1.961	bias	3.18e-06	IFIH1,IFIT1,ISG15,ZBP1	63 (7)
	IFNA16		cytokine		-1.961	bias	3.18e-06	IFIH1,IFIT1,ISG15,ZBP1	63 (7)
	HMGB1		transcription regulator		-1.954	bias	0.00321	CCL2,CCL4,HLA-G,IFIT1	58 (11)
	1-methyl-4-phenyl-1,2,3,6-tetrahydropyridine		chemical toxicant		-1.953	bias	0.00235	ADGRE1,CASP1,CYBB,TNFRSF1B	54 (9)
	TAC1		other		-1.951	bias	0.00363	CASP1,CCL2,CCL4,IL1RN	66 (12)
	NLRC5		transcription regulator		-1.948	bias	1.35e-05	DDX58,HLA-A,HLA-E,HLA-G
	E. coli serotype 0127B8 lipopolysaccharide		chemical - endogenous non-mammalian		-1.948	bias	0.0428	CCL2,MEFV,RSAD2,SLC7A11
	PI3K (complex)		complex		-1.947	bias	0.000303	CCL2,CCL4,CYBB,FLI1,IFIT1,IL1RN,PIK3CG,SNAI1,TRIM25	66 (14)
	uric acid		chemical - endogenous mammalian		-1.945		8.06e-08	CASP1,CCL2,CCL4,EIF2AK2,IFIT3,IRF7,ISG15,RSAD2,USP18	95 (18)
	IRF9	-1.137	transcription regulator		-1.941	bias	6.05e-11	IFIT1,IFIT3,IFITM3,IRF7,ISG15,OAS2,Oasl2,RTP4,ZBP1	101 (15)
	C3		peptidase		-1.94	bias	0.00282	C3AR1,CCL2,CCL4,ZBP1	21 (3)
	IL17A		cytokine		-1.935	bias	0.00322	CCL2,CCL4,HEXB,IFIT1B,IL1RN,ISG15,TNFRSF1B	82 (12)
	MAPKAP1		other		-1.912	bias	8.83e-12	DAXX,IFI16,Mx1,OAS2,PHF11,Slfn2,SNAI1
	PLAU		peptidase		-1.912	bias	6.07e-07	CCL2,FCGR1A,OAS1,OAS3,PIK3CG,SLFN13,SNAI1	75 (14)
	IL2		cytokine		-1.906	bias	0.0162	CASP1,CCL2,CCL4,CX3CR1,FGL2,IL10RA,JAML,Ly6a (includes others),PLAC8,TNFRSF1B
	CEBPA		transcription regulator		-1.795	bias	0.00551	C3AR1,CCL4,FCGR1A,IL1RN,ISG15,Ly6a (includes others),OAS2,PTAFR,TANK	72 (7)
	NCOA2		transcription regulator		-1.781	bias	9.42e-07	CCL4,HLA-A,IFIT1B,IRF7,ISG15,Mx1,NR1D1,OAS3,OASL	88 (14)
	Map3k7		kinase		-1.746	bias	5.49e-07	CCL4,CMPK2,FGL2,ISG15,Mx2,RSAD2,SNAI1	55 (9)
	RICTOR		other		-1.744	bias	0.000898	DAXX,IFI16,ISG15,Mx1,OAS2,PHF11,Slfn2,SNAI1
	NFKB1		transcription regulator		-1.732	bias	8.28e-06	CCL2,CCL4,CYBB,GRK5,IFI16,IFIT1B,IL1RN,ISG15,Mx1,PTAFR,TANK	63 (11)
	palmitic acid		chemical - endogenous mammalian		-1.709	bias	0.00686	CCL2,CCL4,CYBB,IL1RN,NCF1,PROCR	50 (14)
	IgG		complex		-1.693	bias	6.59e-09	CCL2,CCL4,DDX58,FCGR1A,HLA-E,IFIH1,IFITM3,IL1RN,ISG15,Ly6a (includes others),LY9,SLAMF7,TLR7	94 (17)
	SYK		kinase		-1.67		1.58e-05	CCL2,CCL4,FGL2,LY9,OAS1,OAS2,PLCG2
	JAK1		kinase		-1.664	bias	3.6e-08	CCL2,EIF2AK2,HLA-A,IRF7,IRF9,Oasl2,SNAI1,USP18	82 (16)
	cisplatin		chemical drug		-1.64	bias	0.012	ADGRE1,CASP1,CCL2,CYBB,DDX58,IFIH1,IL10RA,Ms4a6b,NCF1,PROCR,PTPRO,TNFRSF1B
	Creb		group		-1.633	bias	0.00268	C3AR1,CASP1,HES1,HLA-G,IFI16,SLC7A11,TRIM6-TRIM34,ZBP1
	aldosterone		chemical - endogenous mammalian		-1.579	bias	0.0063	CCL2,CYBB,DAXX,NCF1,PROCR	48 (10)
	TLR2		transmembrane receptor		-1.498	bias	0.0128	CCL2,CCL4,CYBB,IL1RN,SLC7A11
	Jnk		group		-1.46	bias	0.0194	CCL2,CCL4,FLI1,HES1,NCF1
	IL12 (complex)		complex		-1.458	bias	3.53e-08	ADGRE1,CASP1,CCL2,CCL4,IFIH1,IFIT1B,ISG15,Ly6a (includes others),Ms4a4c (includes others),Mx1,PLAC8,Trim30a/Trim30d	92 (14)
	ERK1/2		group		-1.45	bias	0.00168	ATP1A3,CCL2,CCL4,CYBB,GRK5,HLA-A,IFIT1,SNAI1	64 (11)
	5-O-mycolyl-beta-araf-(1->2)-5-O-mycolyl-alpha-araf-(1->1')-glycerol		chemical - endogenous non-mammalian		-1.414	bias	1.68e-07	CCL2,CCL4,CX3CR1,IFIT1,IFIT3,NAIP,SLAMF7,SLC7A11	87 (11)
	OGA		enzyme		-1.414		0.0108	ADAP1,C3AR1,CASP1,CCL2,CX3CR1,IFIT3,PLD4,SLFN12L
	VCAN		other		-1.342		2.74e-07	CASP1,CCL2,IFI44,IFIT1,IL1RN,LGALS9B,OAS2,OAS3,PARP14,XAF1
	TCF3		transcription regulator		-1.342		1.56e-05	DCK,DDX58,IFI16,Ifi27,IFNAR1,Ly6a (includes others),PLAC8,PLCG2,PML,SAMD9L,SLAMF7,ZBP1
	CX3CL1		cytokine		-1.342	bias	0.000471	APOD,CCL2,IFI16,IFIT3,IRF7,LGALS3BP	71 (7)
	RARB		ligand-dependent nuclear receptor		-1.342	bias	0.00824	DDX58,Gm5431,IFIT1,IFIT1B,USP18
	doxorubicin		chemical drug		-1.309	bias	0.0401	BTK,CASP1,CYBB,IRF7,LGALS3BP,Ms4a6b,SNAI1
	peptidoglycan		chemical - endogenous non-mammalian		-1.26	bias	0.0012	CCL2,CCL4,IL1RN,Tlr13,TLR7	82 (17)
	CSF3		cytokine		-1.254		5.43e-06	ADGRE1,C3AR1,CD300LD,CX3CR1,CYBB,FCGR1A,IL1RN,Ly6a (includes others),TNFRSF1B	54 (9)
	cycloheximide		chemical reagent		-1.238		0.0194	BTK,CCL2,CCL4,IFIT1,IL1RN,IRF7,RSAD2
	ethanol		chemical - endogenous mammalian		-1.18	bias	0.000157	C3AR1,CCL2,HLA-A,IFIT3,IL1RN,IRF7,NCF1,SLC7A11,SNAI1,TENT5A,TLR7	77 (15)
	THPO		cytokine		-1.153	bias	5.33e-08	CMPK2,DDX58,DDX60,EPSTI1,FLI1,Ifi27,ISG15,RSAD2,USP18	69 (7)
	Salmonella enterica serotype abortus equi lipopolysaccharide		chemical toxicant		-1.134	bias	0.000214	CCL4,HECW2,HES1,ISG15,OASL,PLAC8,SLAMF7
	LDL		complex		-1.116	bias	5.66e-07	CASP1,CCL2,CCL4,CX3CR1,CYBB,FCGR1A,IL10RA,IL1RN,IRF7,NCF1,PTAFR,TANK	69 (11)
	KLF4		transcription regulator		-1.076	bias	0.00635	ADGRE1,CCL2,GDF3,HES1,IFITM3,Oasl2,USP18	47 (8)
	CpG ODN 1668		chemical reagent		-1.067	bias	5.82e-05	CCL4,CD300LD,IRF7,ISG15,TLR7	71 (9)
	MAP3K8		kinase		-1.067		0.0245	C130026I21Rik (includes others),CCL4,NFAM1,SLFN12L
	POU5F1		transcription regulator		-1.056	bias	0.0352	CASP1,GDF3,NAIP,Oasl2,SNAI1,USP18
	SMAD3		transcription regulator		-1.037	bias	0.0479	CCL2,CCL4,LGALS9B,Ly6a (includes others),SNAI1
	TCF4		transcription regulator		-1	bias	2.08e-07	CASP1,DCK,DDX58,HES1,IFI16,Ifi27,Ly6a (includes others),PIK3CG,PLAC8,PML,SAMD9L,SLAMF7,TENT5A,TREX1,ZBP1
	camptothecin		chemical drug		-1	bias	0.000124	BTK,CASP1,CCL2,FGL2,GRK5,HLA-A,HLA-E,HLA-G,IFI16,IL10RA,PIK3CG,PLAC8,RSAD2,TNFRSF1B	62 (10)
	N-acetylmuramyl-L-alanyl-D-isoglutamine		chemical - endogenous non-mammalian		-1	bias	0.000943	CASP1,CCL2,CCL4,SNAI1	77 (14)
	ATP		chemical - endogenous mammalian		-1	bias	0.00141	CASP1,CCL4,EIF2AK2,IL1RN,TNFRSF1B	86 (15)
	CDKN2A		transcription regulator		-1		0.0199	CCL2,CCL4,DCK,IFI35,PML,TNFRSF1B
	MAP3K7		kinase		-0.928	bias	5.05e-09	DDX58,IFI44,IFIH1,IFIT1,IFIT3,IRF7,OAS2,OASL,XAF1	97 (16)
	IL13		cytokine		-0.913	bias	0.00121	C3AR1,CASP1,CCL2,CCL4,CYBB,FCGR1A,IL1RN,LILRB3,SAMSN1,TNFRSF1B	71 (14)
	MUC1		other		-0.896	bias	0.000101	IFIT1B,IFIT3,Mx2,OASL,SNAI1
	MAP2K6		kinase		-0.887	bias	0.00224	CCL2,IRF9,ISG15,SNAI1	78 (14)
	PTGS2		enzyme		-0.849	bias	0.045	CCL2,CCL4,PIK3CG,SNAI1
	resiquimod		chemical drug		-0.842	bias	5.93e-19	ADAR,C3AR1,CCL2,CCL4,DDX60,DHX58,EIF2AK2,FCGR1A,HES1,IFI16,IFIT1,IFIT3,IFITM3,IRF7,IRF9,ISG15,OAS1,OAS2,OAS3,OASL,PIK3CG,PML,TICAM2,TLR7	98 (17)
	BRCA1		transcription regulator		-0.832	bias	0.000314	DDX58,IFIT1,IFIT3,IFNAR1,IRF7,Ly6a (includes others),SNAI1	58 (4)
	C5		cytokine		-0.817	bias	0.0021	CCL2,CCL4,CYBB,EIF2AK2,FCGR1A	61 (12)
	TMPRSS2-ERG		fusion gene/product		-0.816		0.000329	IFI44,OASL,PLXNA2,SAMD9L,SLC7A11,ZNF503
	NLRP12		other		-0.796	bias	5.43e-06	CASP1,HLA-A,HLA-E,HLA-G,IL1RN	53 (4)
	TP53		transcription regulator		-0.773		0.000558	BTK,CASP1,CCL2,CCL4,DCK,HES1,IFI16,IFI35,IL10RA,IL1RN,IRF7,IRF9,ISG15,Ly6a (includes others),MOCOS,Mx1,NCF1,NFAM1,OAS1,PIK3CG,PML,PTPRO,SNAI1,TANK,TNFRSF1B,VASN,XAF1	92 (16)
	THRB		ligand-dependent nuclear receptor		-0.686		0.00378	ATP1A3,CASP1,CCL2,IFIT1B,Oasl2,PTAFR,SLC7A11
	CAMP		other		-0.658	bias	0.00593	CCL2,CCL4,IL1RN,SNAI1	62 (11)
	Ige		complex		-0.617	bias	0.00278	CCL2,CCL4,CMPK2,FCGR1A,RSAD2,SLC11A1,TLR7,TNFRSF1B	60 (11)
	CSF1		cytokine		-0.563	bias	0.000104	CCL2,CX3CR1,CYBB,HLA-A,IL10RA,IRF7,SLFN12L,TNFRSF1B,ZNF705A	94 (18)
	MAPK9		kinase		-0.522	bias	0.000178	CCL2,FGL2,IFI16,IRF9,LGALS3BP,PARP14,SLFN12L	71 (7)
	IL10		cytokine		-0.507		5.12e-06	CCL2,CCL4,CX3CR1,FCGR1A,HEXB,HLA-G,IL10RA,IL1RN,MEFV,PIK3CG,PTAFR,SLC11A1,TLR7,TNFRSF1B	97 (16)
	alitretinoin		chemical drug		-0.447	bias	0.00539	APOD,ATP1A3,CASP1,ISG15,SNAI1
	calcitriol		chemical drug		-0.392		0.0117	CYBB,GRK5,HES1,IL10RA,IL1RN,IRF7,ISG15,Ly6a (includes others),RSAD2,TLR7
	FCER1G		transmembrane receptor		-0.391	bias	9.26e-06	CCL4,CD300LD,IL1RN,Mx1,RSAD2	58 (6)
	CD40		transmembrane receptor		-0.285	bias	0.000198	CCL2,CCL4,HSH2D,IL10RA,IL1RN,Ly6a (includes others),SAMSN1,SLAMF7	94 (15)
	NR1H3		ligand-dependent nuclear receptor		-0.277		1.38e-08	ADGRE1,APOD,Bst2,CCL2,CCL4,CX3CR1,DDX60,FCGR1A,FGL2,IL1RN,IRF7,SNAI1,ZBP1	24 (3)
	ciprofloxacin		chemical drug		-0.218		0.00823	ADGRE1,HLA-A,SEMA4D,TLR7
	rosiglitazone		chemical drug		-0.203	bias	0.000162	ADGRE1,CCL2,GPR65,IFIT3,IL1RN,IRF7,NR1D1,OAS1,OAS2,OAS3,PTPRO,SNAI1	81 (14)
	cyclosporin A		biologic drug		-0.192	bias	0.0157	APOD,CASP1,CCL2,CCL4,CX3CR1,Ms4a6b,TANK,XAF1
	genistein		chemical drug		-0.174		0.00879	CCL2,CX3CR1,HEXB,HLA-A,IRF7,PTAFR,SLC11A1,TICAM2	76 (14)
	DUSP1		phosphatase		-0.128		1.84e-06	CCL2,CCL4,CMPK2,CYBB,IFIT1,IFIT3,IL1RN,MEFV	94 (18)
	CD28		transmembrane receptor		-0.092	bias	0.0425	CCL4,DDX58,IL10RA,Mx1,NAIP,TNFRSF1B
	Immunoglobulin		complex		-0.081		7.81e-13	BTK,C3AR1,CASP1,CCL2,CCL4,EIF2AK2,FCGR1A,HLA-A,HLA-G,IFIT1B,IFIT3,IL10RA,IL1RN,IRF7,LGALS3BP,LILRB3,Ly6a (includes others),Mx1,NAIP,OAS1,OAS2,OAS3,RSAD2,SLC11A1,TANK,TLR7,TNFRSF1B	90 (14)
	3M-002		chemical reagent		0		8.98e-11	Apol9a/Apol9b,CCL4,CD300A,FCGR1A,IFI44,IFIT1B,IRF7,Ms4a6c,PHF11,SLFN12L,Tlr13,ZNF616	69 (7)
	erlotinib		chemical drug		0	bias	0.00477	CCL2,CYBB,PML,TNFRSF1B	75 (11)
	SPARC		other		0		0.00823	HES1,SLC7A11,SNAI1,TRIM25
	HMOX1		enzyme		0		0.0134	CCL2,IL1RN,NCF1,PROCR
	KLF3		transcription regulator		0	bias	0.0323	CMPK2,HEXB,Ifi27,LILRB3,SP140,TREX1
	ionomycin		chemical reagent		0.106	bias	0.048	BTK,EIF2AK2,FCGR1A,PTAFR
	STAT3		transcription regulator		0.126	bias	1.14e-25	CASP1,CCL2,CCL4,CMPK2,EIF2AK2,FCGR1A,FGL2,GPR65,HLA-A,IFI16,IFI35,IFI44,IFIH1,IFIT1,IFIT1B,IFIT3,IFITM3,IL1RN,IRF7,IRF9,ISG15,Mx1,Mx2,OAS1,OAS2,OAS3,OASL,PML,PROCR,PTAFR,RSAD2,Slfn1,SLFN12L,SLFN13,Slfn2,SNAI1,TNFRSF1B,USP18,XAF1	104 (20)
	BCR (complex)		complex		0.272	bias	0.000419	BTK,CCL4,CD300A,HSH2D,PTAFR,SLAMF7	60 (6)
	GAPDH		enzyme		0.277	bias	5.43e-06	CCL2,CCL4,OAS1,OAS2,OAS3
	KDM1A		enzyme		0.277		0.0168	Bst2,EIF2AK2,ENTPD4,PRICKLE1,SNAI1
	IRF8		transcription regulator		0.295	bias	7.89e-06	ADGRE1,CYBB,DDX58,IFIT1B,IFIT3,ISG15,OAS1,PML	103 (16)
	AR		ligand-dependent nuclear receptor		0.309	bias	0.0184	ATP1A3,BASP1,DDX58,IFIH1,Ly6a (includes others),SLC7A11,SNAI1,TRIM25,ZBP1
	IL15		cytokine		0.373	bias	0.0414	CCL2,CCL4,CD84,CX3CR1,IFI35,IFIT1,PLCG2
	N-acetyl-L-cysteine		chemical drug		0.388	bias	0.0017	ADGRE1,ATP1A3,CASP1,CCL2,CYBB,SNAI1,XAF1	65 (15)
	IDR-1002		chemical reagent		0.456	bias	7.55e-08	C3AR1,CCL2,CCL4,NCF1,PTAFR,SLC11A1
	dextran sulfate		chemical drug		0.594	bias	0.000159	CCL4,IFIT1B,IFITM3,IRF7,ISG15,PTAFR,Slfn2,TANK,TNFRSF1B	86 (15)
	Tgf beta		group		0.617	bias	0.000318	BASP1,CASP1,CCL2,CCL4,CX3CR1,IL1RN,Ly6a (includes others),SLFN12L,SNAI1	70 (16)
	TBK1		kinase		0.632	bias	7.06e-21	CCL4,CMPK2,FGL2,IFI44,IFIT1,IFIT1B,IFIT3,IRF7,ISG15,Mx1,Mx2,OAS1,OAS2,OAS3,OASL,Oasl2,RSAD2,SLFN13	77 (13)
	KRAS		enzyme		0.673		1.87e-07	ADAR,CASP1,CCL2,CYBB,EIF2AK2,HES1,IFIT1,IFIT1B,IFITM3,IRF9,ISG15,LGALS9B,Ly6a (includes others),NCF1,OAS1,Oasl2,SEMA4D,SLC7A11,Slfn2,SNAI1,Trim30a/Trim30d	78 (13)
	beta-estradiol		chemical - endogenous mammalian		0.674	bias	0.041	APOD,CCL2,CCL4,CYBB,HES1,HLA-A,HLA-E,IFI35,IFIT1B,IFITM3,IGSF6,IRF7,ISG15,LGALS3BP,LPCAT2,Mx2,OAS1,Oasl2,PRICKLE1,RTP4,SNAI1,TANK,TENT5A,TNFRSF1B,TRIM25
	CCL2	-1.48	cytokine		0.832	bias	0.00426	CCL2,IFNAR1,NCF1,SLC11A1
	PRKAA2		kinase		0.919	bias	0.00823	CYBB,Ly6a (includes others),NCF1,SNAI1	43 (8)
	RPTOR		other		0.943	bias	0.00593	ADGRE1,CASP1,FCGR1A,SNAI1
	TET2		enzyme		1	bias	8.37e-07	ATP1A3,CMPK2,FGL2,GRK5,IFI16,IFIT3,IFITM3,JAML,RSAD2
	RARA		ligand-dependent nuclear receptor		1		6.27e-05	CD84,HLA-G,IFI44,IFIT1B,LGALS3BP,OAS1,PIK3CG,PLXNA2,RSAD2,RTP4,SLC7A11	20 (3)
	PSEN1		peptidase		1		0.00762	ATP1A3,BASP1,C3AR1,CCL4,HES1,HLA-E,IRF7,Sp100	69 (6)
	sulforafan		chemical drug		1		0.0197	CCL2,OAS1,PML,USP18
	docosahexaenoic acid		chemical drug		1	bias	0.0361	CCL2,CCL4,PTAFR,TNFRSF1B
	TGFB1		growth factor		1.005	bias	0.000686	C3AR1,CASP1,CCL2,CCL4,CD300A,CX3CR1,CYBB,DAXX,FCGR1A,FLI1,HES1,HEXB,IFI16,IFIH1,IFIT3,IL10RA,IL1RN,Ly6a (includes others),MEFV,MID1,Mx1,NCF1,PML,PTAFR,RSAD2,SNAI1	79 (15)
	HGF		growth factor		1.034	bias	0.00318	CASP1,CCL2,CCL4,GRK5,HES1,ISG15,MID1,PLXNA2,PTAFR,SNAI1	62 (11)
	TAP1		transporter		1.039	bias	3.18e-06	EIF2AK2,HLA-A,IFIT1,OAS1
	PIK3CG	-0.459	kinase		1.069		0.000978	HLA-A,OAS2,PIK3CG,Trim30a/Trim30d,ZBP1
	TREM1		transmembrane receptor		1.134	bias	0.000557	HECW2,HES1,ISG15,LY9,OASL,PLAC8,SLAMF7
	IKZF1		transcription regulator		1.138	bias	1.38e-05	CCL4,DTX3L,EPSTI1,FLI1,HES1,IFI16,IFIT3,LILRB3,RNF213,RTP4	12 (2)
	epigallocatechin-gallate		chemical drug		1.148	bias	0.0247	CASP1,CCL2,ISG15,SEMA4D,SNAI1
	GW3965		chemical reagent		1.195		0.00176	APOD,CCL4,CX3CR1,IL1RN,NR1D1	14 (2)
	mir-155		microRNA		1.253	bias	0.0021	CCL2,IFIT3,IRF7,IRF9,Mx1	102 (19)
	methylprednisolone		chemical drug		1.363		0.000203	B4GALT6,BTK,CCL4,CD180,CYBB,FGL2,IGSF6,IL1RN,IRF7,LGALS9B,Ly6a (includes others),Mx2,PLCG2,TLR7
	RNF31		enzyme		1.387	bias	0.00194	CCL2,CCL4,IL10RA,IL1RN	75 (13)
	PRDM1		transcription regulator		1.4		0.0382	BTK,IRF7,PLAC8,RSAD2,SNAI1
	NOTCH1		transcription regulator		1.402		0.0128	CD84,HES1,IFI16,Ly6a (includes others),NCF1,SNAI1
	SATB1		transcription regulator		1.446		0.00127	CYBB,EPSTI1,FCGR1A,IL10RA,IRF7,XAF1
	IRF4		transcription regulator		1.51		6.26e-05	CX3CR1,IL1RN,IRF7,IRF9,ISG15,OAS1,PHF11,PROCR
	IRF2		transcription regulator		1.597	bias	3.74e-05	CASP1,EIF2AK2,IFI35,IRF7,ISG15,OAS1,USP18	85 (15)
	SOCS3		phosphatase		1.664	bias	4.62e-06	FCGR1A,IFIT1,IL1RN,Mx2,OAS1,OAS2,TNFRSF1B	89 (15)
	Nr1h		group		1.724	bias	0.000136	APOD,CCL2,IFIH1,Mx2,PML,Slfn1,SLFN12L
	NFAT5		transcription regulator		1.796	bias	4.19e-13	CCL2,CYBB,DAXX,HECW2,IFI16,IFIT1B,IFIT3,IL1RN,Ly6a (includes others),Mx1,Mx2,RSAD2,Slfn1,SLFN13	75 (9)
	Bay 11-7082		chemical - kinase inhibitor		1.953	bias	0.00235	CCL2,CCL4,HSH2D,SAMSN1	73 (9)
	CLUH		translation regulator		1.96		0.00073	CMPK2,HLA-A,Ifi27l2a/Ifi27l2b,ISG15
	minocycline		chemical drug		1.963	bias	0.00214	ADGRE1,CASP1,CYBB,TNFRSF1B	51 (7)
	APOE		transporter		1.969	bias	0.000136	ADGRE1,APOD,C3AR1,CASP1,CCL4,CYBB,FCGR1A,IL10RA,IL1RN,NCF1	89 (17)
	TAB1		enzyme		1.982	bias	8.63e-05	IFIH1,IFIT1,IRF7,XAF1	58 (5)
	NCSTN		peptidase		1.982	bias	0.000122	CD84,HES1,Ly6a (includes others),NCF1	8 (2)
	SUMO3		other		1.982		0.000151	Bst2,HLA-G,ISG15,PML
	2-aminopurine		chemical reagent		1.99	bias	2.36e-05	DDX58,IFIT1,ISG15,OAS1	64 (5)
	UBA7		enzyme		1.992		3.04e-07	DDX58,DHX58,ISG15,OAS1	71 (7)
	IKZF2		transcription regulator	Activated	2	bias	0.000136	HLA-E,IL10RA,IRF7,Ly6a (includes others)
	estriol		chemical - endogenous mammalian	Activated	2	bias	0.000294	CCL2,CCL4,IL1RN,TLR7
	AIRE		transcription regulator	Activated	2	bias	0.00269	DDX60,EIF2AK2,IFI44,PARP14
	fluticasone propionate		chemical drug	Activated	2		0.00805	CCL2,IFIT1,IL1RN,OAS2,PLAC8
	PSMB11		peptidase	Activated	2	bias	0.0117	Gm5431,NCF1,PIK3CG,TNFRSF1B
	miR-34a-5p (and other miRNAs w/seed GGCAGUG)		mature microRNA	Activated	2	bias	0.0152	IFNAR1,LGALS3BP,LGALS9B,SAMD9L
	mibolerone		chemical drug	Activated	2	bias	0.0176	HEXB,HLA-E,IRF7,USP18
	ADRB		group	Activated	2	bias	0.0189	IFIT3,OASL,RSAD2,SLC7A11
	GFI1		transcription regulator	Activated	2	bias	0.0225	CASP1,EIF2AK2,Ly6a (includes others),SLFN13
	MYC		transcription regulator	Activated	2.004	bias	1.98e-05	CASP1,GDF3,HES1,HLA-A,HLA-E,IFI16,IFI35,IFI44,IFIH1,IFIT1,IFIT3,IRF7,IRF9,Ly6a (includes others),OAS1,OASL,Oasl2,PML,RSAD2,SLC11A1,SNAI1,TLR7,USP18	76 (13)
	ZBED2		other	Activated	2.177	bias	2.12e-09	ADAR,CMPK2,HLA-A,IRF7,OAS3
	resveratrol		chemical drug	Activated	2.177		0.0668	CCL2,CX3CR1,CYBB,IFIT1,ISG15
	BCL6		transcription regulator	Activated	2.19		0.00742	CCL2,CCL4,IRF9,Ly6a (includes others),PIK3CG,PTPRO	82 (12)
	Insulin		group	Activated	2.213	bias	0.00943	CCL2,CCL4,CYBB,HES1,IFIT3,IRF7,LGALS3BP,NCF1,SNAI1	81 (17)
	TRIM21		enzyme	Activated	2.214	bias	3.19e-07	IRF7,Trim12a,TRIM25,Trim30a/Trim30d,TRIM6-TRIM34
	IKZF3		transcription regulator	Activated	2.219	bias	0.000153	DDX58,IFIT3,IRF7,RNF213,RTP4
	6-aminopyrazolopyrimidine derivative compound II		chemical - kinase inhibitor	Activated	2.236	bias	2.12e-08	IFIT1B,IFITM3,IRF7,ISG15,Oasl2	66 (7)
	miR-199a-5p (and other miRNAs w/seed CCAGUGU)		mature microRNA	Activated	2.236	bias	0.000199	CMPK2,ISG15,RSAD2,SAMD9L,ZBP1	16 (2)
	levodopa		chemical - endogenous mammalian	Activated	2.333		0.0528	ADAR,HEXB,HLA-A,Oasl2,PIK3CG,PLCG2,PLD4,PRICKLE1,TRIM25
	BTK	-0.521	kinase	Activated	2.335		1.08e-08	BTK,CCL4,IFI35,IFIT1,IFIT3,IL10RA,IRF9,ISG15,OAS2,OAS3	86 (14)
	mir-21		microRNA	Activated	2.355	bias	6.16e-06	CCL2,CD180,DHX58,FCGR1A,FGL2,Gvin1 (includes others),IFI16,OAS2,OAS3,Slfn2,Sp100
	ESR1		ligand-dependent nuclear receptor	Activated	2.359		0.0789	9830107B12Rik/A530064D06Rik,CCL2,CCL4,HES1,HLA-E,HLA-G,IFI44,IFITM3,LGALS3BP,NR1D1,PLXNA2,RSAD2,RTP4,SLC7A11,SNAI1
	Notch		group	Activated	2.383		0.000681	ADAP1,ADGRE1,HES1,NCF1,NFAM1,PLD4
	JQ1		chemical reagent	Activated	2.402	bias	0.000233	BTK,IFIT1,IFIT1B,ISG15,Oasl2,SLC7A11
	NR3C1		ligand-dependent nuclear receptor	Activated	2.414		0.00178	BTK,CCL2,CCL4,DAXX,GPR65,IFIH1,IFIT1B,ISG15,Mx1,NAIP,OASL,TNFRSF1B,Trim30a/Trim30d	89 (14)
	PRDM16		transcription regulator	Activated	2.418		1.94e-07	IFI44,IFIT1B,IRF7,Mx2,OAS2,OAS3	83 (11)
	USP18	-1.819	peptidase	Activated	2.425	bias	7.55e-08	IFIH1,IFITM3,IRF7,IRF9,ISG15,OAS1	94 (16)
	UCP1		transporter	Activated	2.449		0.00116	ADGRE1,DDX58,IFIT1B,IFIT3,OAS3,TLR7
	dexamethasone		chemical drug	Activated	2.488		2.77e-09	APOD,ATP1A3,C3AR1,CCL2,CCL4,CMPK2,CX3CR1,CYBB,DDX58,EPSTI1,FGL2,GPR65,GRK5,HES1,HLA-A,Ifi27l2a/Ifi27l2b,IFI35,IFI44,IFIT1,IFIT1B,IFIT3,IFITM3,IL10RA,IL1RN,IRF7,IRF9,ISG15,LGALS3BP,Ly6a (includes others),NAIP,OAS3,OASL,PARP14,PLD4,PTAFR,RSAD2,SAMSN1,SNAI1,TREX1,Trim30a/Trim30d,USP18,XAF1	105 (18)
	LDB1		transcription regulator	Activated	2.53		4.3e-05	BTK,CASP1,DHX58,IFIH1,Oasl2,PLCG2,SAMSN1,TNFRSF1B,TRIM25,UNC93B1
	LMO2		transcription regulator	Activated	2.53		4.43e-05	BTK,CASP1,DHX58,IFIH1,Oasl2,PLCG2,SAMSN1,TNFRSF1B,TRIM25,UNC93B1
	IL4		cytokine	Activated	2.618	bias	1.51e-17	ADAP1,ADGRE1,ATP1A3,Bst2,CCL2,CCL4,CD300A,CMPK2,CYBB,DHX58,EIF2AK2,HSH2D,IFI16,IFI44,IFIH1,IFIT1B,IFIT3,IFITM3,IFNAR1,IL10RA,IL1RN,IRF7,IRF9,ISG15,LGALS3BP,Ly6a (includes others),MEFV,Ms4a4c (includes others),Mx1,OAS3,OASL,RNF213,SAMSN1,SEMA4D,SLAMF7,SNX20,Trim30a/Trim30d,ZBP1	100 (15)
	filgrastim		biologic drug	Activated	2.693		4.17e-10	ATP1A3,CCL4,CYBB,DDX58,EPSTI1,FGL2,IFI44,IFIT1,IFIT3,ISG15,NAIP,OAS3,OASL,PARP14,PLD4,RSAD2,SAMSN1,TREX1,XAF1
	DNASE2		enzyme	Activated	2.784	bias	2.73e-28	Apol9a/Apol9b,DHX58,IFIT1B,IFIT3,IRF7,ISG15,Ly6a (includes others),Ms4a4c (includes others),Mx1,OAS1,OAS3,Oasl2,RSAD2,RTP4,Sp100,USP18,ZBP1
	ziritaxestat		chemical drug	Activated	2.828		2.73e-09	C3AR1,IFIT1,IFIT3,OAS1,OAS2,OAS3,OASL,USP18
	NGLY1		enzyme	Activated	2.921		2.26e-12	Ifi27l2a/Ifi27l2b,IFI44,IFIT1,IFIT1B,IFIT3,OAS1,OAS3,RSAD2,USP18
	SB203580		chemical - kinase inhibitor	Activated	2.963	bias	0.000175	C3AR1,CCL2,CCL4,CX3CR1,EIF2AK2,IFI35,IFIT1,IFIT3,IL1RN,IRF7,ISG15,SNAI1	89 (15)
	NRAS		enzyme	Activated	2.975	bias	1.96e-09	CCL4,CX3CR1,CYBB,HLA-A,IFI16,Ifi27,IFI35,IFIH1,IFIT1,IFIT1B,IL1RN,ISG15,USP18	92 (20)
	miR-182-5p (and other miRNAs w/seed UUGGCAA)		mature microRNA	Activated	2.985	bias	5.52e-10	CMPK2,DDX58,DDX60,IFIT1,ISG15,OAS2,RSAD2,RTP4,XAF1
	Irgm1		other	Activated	3	bias	2.67e-11	IFI16,Ifi27l2a/Ifi27l2b,IFIT1B,IFIT3,IRF7,OAS2,OASL,RSAD2,USP18	84 (11)
	SP110		transcription regulator	Activated	3		7.89e-07	IFIH1,IFIT1,IFIT3,IFITM3,IFNAR1,IRF9,OAS1,OAS3,PTAFR
	SMARCA5		transcription regulator	Activated	3.048	bias	9.44e-12	5830411N06Rik,CASP1,Gvin1 (includes others),H2-T22,HES1,HLA-A,IRF7,Ly6a (includes others),PLAC8,PLCG2,RTP4,UNC93B1,ZNF616
	TREX1	-0.741	enzyme	Activated	3.074	bias	8.32e-17	IFI16,Ifi27l2a/Ifi27l2b,IFI44,IFIT1,IFIT1B,ISG15,Ly6a (includes others),OAS1,OASL,USP18
	IL1RN	-1.168	cytokine	Activated	3.189	bias	2.95e-14	CCL2,DDX58,IFI44,IFIH1,IFIT3,IRF7,IRF9,OAS1,OAS2,OAS3,OASL,PML,RSAD2,RTP4,USP18	87 (12)
	IL10RA	-0.756	transmembrane receptor	Activated	3.44		2.57e-06	H2-T22,HLA-A,IFI16,IL1RN,IRF7,Ly6a (includes others),PROCR,RNF213,RSAD2,SLC7A11,Slfn1,ZBP1
	ESR2		ligand-dependent nuclear receptor	Activated	3.592	bias	0.00134	ADAR,Bst2,CCL2,IFI35,IFI44,IFIH1,IFIT3,IRF7,LGALS3BP,PARP12,PARP14,RSAD2,TRIM25	93 (17)
	PGR		ligand-dependent nuclear receptor	Activated	3.843	bias	4.86e-09	DDX60,HES1,IFI16,IFI35,IFI44,IFIT1,IFIT3,IRF7,ISG15,OAS1,OAS2,OAS3,OASL,RSAD2,XAF1	92 (15)
	RC3H1		enzyme	Activated	3.873	bias	1.26e-21	CCL2,CCL4,DDX58,IFI16,IFI44,IFIT1,IFIT3,IFITM3,IRF9,ISG15,OAS1,OAS2,OAS3,PARP9,RSAD2,TNFRSF1B,TRIM25	83 (12)
	STAT6		transcription regulator	Activated	4.16		2.08e-22	ADAP1,Bst2,CCL2,CMPK2,CYBB,DHX58,EIF2AK2,FCGR1A,H2-T22,IFI16,IFI44,IFIH1,IFIT1B,IFIT3,IFITM3,IL10RA,IL1RN,IRF7,IRF9,ISG15,LGALS3BP,Ly6a (includes others),Ms4a4c (includes others),Mx1,OAS3,OASL,RNF213,SAMSN1,SNX20,Trim30a/Trim30d,ZBP1	103 (16)
	NKX2-3		transcription regulator	Activated	4.238		2.95e-14	ADAP1,CASP1,CMPK2,DDX58,DDX60,DHX58,EIF2AK2,PARP12,PARP14,PARP9,RNF213,RTP4,SAMD9L,TENT5A,UNC93B1,USP18,XAF1,ZNFX1
	ETV6-RUNX1		fusion gene/product	Activated	4.319	bias	1.37e-12	Bst2,CYBB,IFI16,IFI35,IFIH1,IFIT1,IFIT3,IFNAR1,IRF7,IRF9,ISG15,Mx1,Mx2,OAS1,OAS2,PML,RSAD2,TREX1,TRIM6-TRIM34	63 (4)
	ACKR2		G-protein coupled receptor	Activated	4.359	bias	3.62e-30	ADAR,DDX58,DDX60,DHX58,EIF2AK2,IFI16,Ifi27l2a/Ifi27l2b,IFI44,IFIT1B,IFIT3,IRF7,ISG15,OAS1,OAS2,OAS3,OASL,Oasl2,RSAD2,USP18	80 (7)
	SOCS1		other	Activated	4.395	bias	5.56e-22	CCL2,DDX58,Gvin1 (includes others),H2-T24,IFI16,IFI44,IFIH1,IFIT1,IFIT1B,IFIT3,IFNAR1,IRF7,ISG15,Mx1,Mx2,OAS1,OAS2,Oasl2,RSAD2,SNAI1,USP18	96 (16)
	SIRT1		transcription regulator	Activated	4.52	bias	3.13e-21	ADAR,CMPK2,Csprs (includes others),DDX58,DDX60,DHX58,HLA-A,IFI44,IFIT1B,IFIT3,IFITM3,IRF7,LGALS3BP,Ms4a6b,NAIP,NCF1,NR1D1,OAS1,OAS2,Oasl2,PARP12,PARP14,PML,RNF213,RSAD2,RTP4,SLC7A11,Slfn2,Trim30a/Trim30d,USP18	98 (15)
	PTGER4		G-protein coupled receptor	Activated	4.538		3.77e-21	CCL2,CCL4,CMPK2,CYBB,DAXX,DDX58,IFI16,IFI35,IFIH1,IFIT1B,IRF7,Mx1,Mx2,NCF1,PARP14,RNF213,RSAD2,RTP4,SLFN13,USP18,XAF1	88 (12)
	MAPK1		kinase	Activated	4.803		9.56e-24	ADAR,CCL2,CCL4,CD84,DDX58,EIF2AK2,HLA-E,IFI16,IFI35,IFI44,IFIH1,IFIT1,IFIT3,IFITM3,IL1RN,IRF7,IRF9,ISG15,LGALS3BP,OAS1,OAS2,OAS3,OASL,OGFR,PARP12,PHF11,PML,SNAI1,TNFRSF1B,TRIM25,USP18	91 (15)
	PNPT1		enzyme	Activated	4.977	bias	3.13e-41	Apol9a/Apol9b,Bst2,CMPK2,DDX58,EIF2AK2,IFI16,IFI44,IFIH1,IFIT1B,IFIT3,IRF7,ISG15,LGALS3BP,OAS1,Oasl2,PARP12,PARP14,PARP9,RNF213,RTP4,SAMD9L,Sp100,Trim30a/Trim30d,USP18,XAF1	66 (5)
	TRIM24		transcription regulator	Activated	5.1	bias	2.78e-39	Apol9a/Apol9b,Bst2,CCL4,CMPK2,DDX58,DDX60,DHX58,EPSTI1,Ifi27l2a/Ifi27l2b,IFI35,IFI44,IFIH1,IFIT1B,IFIT3,IRF7,IRF9,ISG15,LGALS3BP,Ly6a (includes others),Ms4a4c (includes others),OAS1,OASL,PARP12,PHF11,PLAC8,RTP4,SAMD9L,TRAFD1,TRIM6-TRIM34,USP18	82 (10)

## Sheet: F) Dis and funct
All DEGs (n=192)	Categories	Diseases or Functions Annotation	p-value	Predicted Activation State	Activation z-score	Molecules	# Molecules
Analysed by IPA diseases and functions	Inflammatory Response	Immune response of cells	2.04e-12	Decreased	-3.467	BTK,C3AR1,CASP1,CCL2,CD180,DDX58,DHX58,EIF2AK2,FCGR1A,HSH2D,IFIH1,IFNAR1,IL10RA,IRF7,ISG15,LILRB3,MID1,NCF1,NCKAP1L,PIK3CG,PLD4,PML,SLAMF7,SLC11A1,TICAM2,TLR7,TNFRSF1B,TREX1,TRIM25	29
Yellow = annotations related to	Cellular Function and Maintenance,Inflammatory Response	Phagocytosis	1.78e-07	Decreased	-3.206	BTK,C3AR1,CASP1,CYBB,EIF2AK2,FCGR1A,HSH2D,IFNAR1,IRF7,ISG15,NCF1,NCKAP1L,PLD4,SLAMF7,SLC11A1,TICAM2,TREX1	17
cell movement/infiltration	Cellular Movement	Cell movement	8.87e-08	Decreased	-3.154	APOD,B4GALT6,BTK,C3AR1,CASP1,CCL2,CCL4,CD300A,CD84,CX3CR1,CYBB,DAXX,DCK,DDX58,EIF2AK2,FGL2,HES1,HLA-A,HLA-G,IFI16,IFITM3,IFNAR1,IL10RA,IL1RN,IRF7,JAML,LGALS3BP,LGALS9B,LILRB3,Ly6a (includes others),MYO1F,NCF1,NCKAP1L,NR1D1,PARP9,PIK3CG,PLCG2,PLXNA2,PML,PROCR,PTAFR,PTPRO,SAMSN1,SEMA4D,SLC11A1,SLC7A11,SLFN12L,SNAI1,TLR7,TNFRSF1B,USP18,ZBP1	52
	Cell Death and Survival,Organismal Injury and Abnormalities	Cell death of epithelial cells	6.89e-07	Decreased	-3.109	ADAR,CASP1,CCL4,DAXX,EIF2AK2,FGL2,IFIH1,IL1RN,MEFV,NCF1,OAS1,OAS2,OAS3,PIK3CG,PTAFR,TICAM2,TNFRSF1B,VASN,ZBP1	19
	Antimicrobial Response,Inflammatory Response	Antimicrobial response	3.47e-35	Decreased	-3.103	ADAR,Bst2,CCL4,DDX58,DDX60,DHX58,DTX3L,EIF2AK2,FCGR1A,HLA-A,HLA-E,HLA-G,IFI16,Ifi27l2a/Ifi27l2b,IFI44,IFIH1,IFIT1,IFIT1B,IFIT3,IFITM3,IFNAR1,IRF7,ISG15,Mx2,MYO1F,NAIP,NCF1,OAS1,OAS2,OAS3,OASL,Oasl2,PARP9,PLAC8,RSAD2,RTP4,SLC11A1,TICAM2,Tlr13,TLR7,TREX1	41
	Antimicrobial Response,Inflammatory Response	Antiviral response	1.71e-34	Decreased	-3.092	ADAR,Bst2,CCL4,DDX58,DDX60,DHX58,DTX3L,EIF2AK2,FCGR1A,HLA-A,IFI16,Ifi27l2a/Ifi27l2b,IFI44,IFIH1,IFIT1,IFIT1B,IFIT3,IFITM3,IFNAR1,IRF7,ISG15,Mx2,OAS1,OAS2,OAS3,OASL,Oasl2,PARP9,RSAD2,RTP4,TICAM2,Tlr13,TLR7,TREX1	34
	Cellular Development,Cellular Growth and Proliferation,Hematological System Development and Function,Hematopoiesis,Lymphoid Tissue Structure and Development,Tissue Development	Hematopoiesis of mononuclear leukocytes	2.36e-08	Decreased	-3.044	BTK,C3AR1,CASP1,CCL2,DCK,DDX58,FLI1,HLA-A,HLA-G,IFI16,IFNAR1,IL10RA,IL1RN,IRF7,LGALS9B,LY9,NCKAP1L,NFAM1,PIK3CG,PLCG2,RSAD2,SNAI1,TLR7,TNFRSF1B,USP18	25
	Cell Death and Survival,Cellular Compromise	Cytotoxicity of cells	2.78e-06	Decreased	-2.961	CASP1,CCL2,CD300A,CYBB,FCGR1A,HLA-A,HLA-E,HLA-G,IFNAR1,PLCG2,SLAMF7	11
	Cell-To-Cell Signaling and Interaction	Response of antigen presenting cells	4.14e-07	Decreased	-2.915	BTK,C3AR1,DDX58,FCGR1A,HSH2D,IFNAR1,IL10RA,ISG15,NCKAP1L,PIK3CG,SLAMF7,TLR7	12
	Cell-To-Cell Signaling and Interaction,Hematological System Development and Function,Immune Cell Trafficking,Inflammatory Response	Activation of T lymphocytes	4.05e-06	Decreased	-2.848	C3AR1,CCL2,CCL4,DDX58,HLA-A,HSH2D,IFNAR1,NCF1,PIK3CG,SEMA4D,SLC11A1,TLR7,TNFRSF1B,TREX1	14
	Cell Death and Survival,Cellular Compromise	Cytotoxicity of leukocytes	1.37e-06	Decreased	-2.825	CASP1,CCL2,CD300A,CYBB,FCGR1A,HLA-A,HLA-E,HLA-G,IFNAR1,PLCG2	10
	Cellular Development,Cellular Growth and Proliferation,Hematological System Development and Function,Hematopoiesis,Lymphoid Tissue Structure and Development,Tissue Development	Leukopoiesis	7.87e-09	Decreased	-2.815	BTK,C3AR1,CASP1,CCL2,CYBB,DCK,DDX58,FCGR1A,FLI1,HLA-A,HLA-G,IFI16,IFNAR1,IL10RA,IL1RN,IRF7,LGALS9B,LILRB3,LY9,NCKAP1L,NFAM1,PIK3CG,PLCG2,RSAD2,SNAI1,TLR7,TNFRSF1B,USP18	28
	Cell-To-Cell Signaling and Interaction,Inflammatory Response	Immune response of antigen presenting cells	1.31e-06	Decreased	-2.739	BTK,C3AR1,DDX58,FCGR1A,HSH2D,IFNAR1,IL10RA,ISG15,NCKAP1L,SLAMF7,TLR7	11
	Cell Death and Survival,Organismal Injury and Abnormalities	Necrosis of epithelial tissue	2.44e-06	Decreased	-2.724	ADAR,CASP1,CCL4,DAXX,EIF2AK2,FGL2,IFIH1,IL1RN,MEFV,NCF1,OAS1,OAS2,OAS3,PIK3CG,PROCR,PTAFR,TICAM2,TNFRSF1B,VASN,ZBP1	20
	Cellular Movement,Hematological System Development and Function,Immune Cell Trafficking,Inflammatory Response	Cellular infiltration by macrophages	5.33e-05	Decreased	-2.723	CASP1,CCL2,CCL4,CX3CR1,CYBB,IL1RN,PIK3CG,PROCR,TLR7	9
	Cellular Development,Cellular Growth and Proliferation,Embryonic Development,Hematological System Development and Function,Hematopoiesis,Lymphoid Tissue Structure and Development,Organ Development,Organismal Development,Tissue Development	Lymphopoiesis	5.3e-07	Decreased	-2.704	BTK,C3AR1,CASP1,DCK,DDX58,FLI1,HLA-A,HLA-G,IFNAR1,IL10RA,IL1RN,LGALS9B,LY9,NCKAP1L,NFAM1,PIK3CG,PLCG2,RSAD2,SNAI1,TLR7,TNFRSF1B,USP18	22
	Cellular Movement	Migration of cells	5.39e-08	Decreased	-2.702	APOD,B4GALT6,BTK,C3AR1,CASP1,CCL2,CCL4,CD300A,CD84,CX3CR1,CYBB,DCK,DDX58,EIF2AK2,FGL2,HES1,HLA-A,HLA-G,IFI16,IFITM3,IFNAR1,IL10RA,IL1RN,IRF7,JAML,LGALS3BP,LGALS9B,LILRB3,Ly6a (includes others),MYO1F,NCF1,NCKAP1L,NR1D1,PARP9,PIK3CG,PLCG2,PLXNA2,PML,PROCR,PTAFR,PTPRO,SAMSN1,SEMA4D,SLC7A11,SLFN12L,SNAI1,TLR7,TNFRSF1B,USP18	49
	Cellular Movement	Cell movement of blood cells	1.25e-13	Decreased	-2.646	APOD,B4GALT6,BTK,C3AR1,CASP1,CCL2,CCL4,CD300A,CD84,CX3CR1,CYBB,DDX58,FGL2,HLA-A,HLA-G,IFNAR1,IL10RA,IL1RN,IRF7,JAML,LGALS9B,LILRB3,Ly6a (includes others),MYO1F,NCF1,NCKAP1L,PIK3CG,PLCG2,PROCR,PTAFR,PTPRO,SAMSN1,SEMA4D,SLC7A11,SLFN12L,SNAI1,TLR7,TNFRSF1B,ZBP1	39
	Cell Death and Survival,Cellular Compromise	Toxicity of cells	4.98e-07	Decreased	-2.632	CASP1,CCL2,CD300A,CYBB,FCGR1A,HLA-A,HLA-E,HLA-G,IFNAR1,IL1RN,PLCG2,SLAMF7	12
	Inflammatory Disease,Neurological Disease,Skeletal and Muscular Disorders	Relapsed multiple sclerosis	9.87e-10	Decreased	-2.63	DCK,EPSTI1,FCGR1A,HLA-G,IFIT1,IFNAR1,IRF7,ISG15,OAS1,OAS3,RSAD2	11
	Inflammatory Disease,Neurological Disease,Skeletal and Muscular Disorders	Relapsing-remitting multiple sclerosis	4.48e-09	Decreased	-2.63	DCK,EPSTI1,HLA-G,IFIT1,IFNAR1,IRF7,ISG15,OAS1,OAS3,RSAD2	10
	Inflammatory Disease,Neurological Disease,Skeletal and Muscular Disorders	Multiple Sclerosis	4.22e-08	Decreased	-2.63	B4GALT6,CASP1,CCL2,DCK,EPSTI1,FCGR1A,HLA-G,IFIT1,IFNAR1,IRF7,ISG15,OAS1,OAS3,RSAD2	14
	Neurological Disease,Skeletal and Muscular Disorders	Progressive neuromuscular disease	1.14e-05	Decreased	-2.63	APOD,B4GALT6,CASP1,CCL2,DCK,EPSTI1,FCGR1A,HLA-G,IFIT1,IFNAR1,IRF7,ISG15,OAS1,OAS3,RSAD2	15
	Cell-To-Cell Signaling and Interaction,Cellular Function and Maintenance,Hematological System Development and Function,Inflammatory Response	Phagocytosis by macrophages	0.000159	Decreased	-2.619	BTK,C3AR1,FCGR1A,HSH2D,ISG15,NCKAP1L,SLAMF7	7
	Cell-mediated Immune Response,Cellular Development,Cellular Function and Maintenance,Cellular Growth and Proliferation,Embryonic Development,Hematological System Development and Function,Hematopoiesis,Lymphoid Tissue Structure and Development,Organ Development,Organismal Development,Tissue Development	T cell development	4.09e-06	Decreased	-2.605	BTK,C3AR1,CASP1,DCK,DDX58,FLI1,HLA-A,HLA-G,IFNAR1,IL10RA,LGALS9B,LY9,NCKAP1L,PIK3CG,RSAD2,TLR7,TNFRSF1B,USP18	18
	Hematological System Development and Function,Tissue Morphology	Quantity of antigen presenting cells	0.00053	Decreased	-2.594	C3AR1,CASP1,CCL2,CX3CR1,CYBB,IFNAR1,IL1RN,PIK3CG,SLFN12L,TLR7	10
	Cell-To-Cell Signaling and Interaction,Cellular Function and Maintenance,Inflammatory Response	Phagocytosis of cells	0.000122	Decreased	-2.588	BTK,C3AR1,FCGR1A,HSH2D,IFNAR1,IRF7,ISG15,NCKAP1L,PLD4,SLAMF7,SLC11A1,TICAM2	12
	Hematological System Development and Function,Inflammatory Response,Tissue Morphology	Quantity of macrophages	0.000194	Decreased	-2.582	C3AR1,CASP1,CCL2,CX3CR1,CYBB,IFNAR1,PIK3CG,SLFN12L,TLR7	9
	Cell Death and Survival,Organismal Injury and Abnormalities	Cell death of epithelial cell lines	8.96e-05	Decreased	-2.577	CASP1,DAXX,EIF2AK2,IFIH1,MEFV,OAS1,OAS2,OAS3,TICAM2,TNFRSF1B,ZBP1	11
	Cellular Movement,Hematological System Development and Function,Immune Cell Trafficking	Migration of granulocytes	0.000455	Decreased	-2.576	BTK,CCL2,CCL4,CYBB,MYO1F,PIK3CG,TLR7	7
	Cell-To-Cell Signaling and Interaction,Cellular Movement	Recruitment of cells	2.58e-07	Decreased	-2.568	B4GALT6,C3AR1,CASP1,CCL2,CCL4,CX3CR1,DDX58,IFNAR1,IL1RN,IRF7,PIK3CG,SLC11A1,SLFN12L,SNAI1,TLR7,TNFRSF1B	16
	Cell-To-Cell Signaling and Interaction,Cellular Movement,Hematological System Development and Function,Immune Cell Trafficking	Recruitment of mononuclear leukocytes	1.71e-06	Decreased	-2.563	B4GALT6,CASP1,CCL2,CCL4,CX3CR1,DDX58,IFNAR1,PIK3CG,TNFRSF1B	9
	Cellular Movement,Immune Cell Trafficking	Leukocyte migration	4.6e-13	Decreased	-2.536	APOD,B4GALT6,BTK,C3AR1,CASP1,CCL2,CCL4,CD300A,CD84,CX3CR1,CYBB,DDX58,FGL2,HLA-A,HLA-G,IFNAR1,IL10RA,IL1RN,IRF7,JAML,LGALS9B,LILRB3,Ly6a (includes others),MYO1F,NCF1,NCKAP1L,PIK3CG,PLCG2,PROCR,PTAFR,PTPRO,SAMSN1,SEMA4D,SLC7A11,SLFN12L,SNAI1,TLR7,TNFRSF1B	38
	Cell-To-Cell Signaling and Interaction,Inflammatory Response	Response of phagocytes	8.01e-09	Decreased	-2.48	BTK,C3AR1,CCL2,DDX58,FCGR1A,HSH2D,IFNAR1,IL10RA,ISG15,LILRB3,NCKAP1L,PIK3CG,PTAFR,SLAMF7,TLR7	15
	Cell-mediated Immune Response,Cellular Development,Cellular Function and Maintenance,Cellular Growth and Proliferation,Embryonic Development,Hematological System Development and Function,Hematopoiesis,Lymphoid Tissue Structure and Development,Organ Development,Organismal Development,Tissue Development	Differentiation of T lymphocytes	6.69e-05	Decreased	-2.461	BTK,C3AR1,DCK,DDX58,HLA-G,IFNAR1,IL10RA,LGALS9B,NCKAP1L,PIK3CG,RSAD2,TLR7,USP18	13
	Cell Death and Survival,Cellular Compromise	Cytotoxicity of lymphocytes	5.39e-05	Decreased	-2.458	CCL2,CD300A,FCGR1A,HLA-A,HLA-E,HLA-G,IFNAR1,PLCG2	8
	Cell Death and Survival	Cell death of macrophages	1.01e-08	Decreased	-2.452	C3AR1,CASP1,CYBB,DAXX,EIF2AK2,IFNAR1,ISG15,MEFV,SLC7A11,TICAM2,TNFRSF1B	11
	Cellular Function and Maintenance	Cellular homeostasis	5.93e-08	Decreased	-2.44	ATP1A3,BTK,C3AR1,CASP1,CCL2,CCL4,CD300A,CD84,CYBB,DCK,DDX58,EIF2AK2,FCGR1A,FLI1,GDF3,GPR35,HEXB,HLA-A,HLA-G,IFNAR1,IL10RA,IL1RN,LGALS9B,LILRB3,LY9,MEFV,NCF1,NCKAP1L,NR1D1,OAS1,PIK3CG,PLCG2,PML,PROCR,RSAD2,SLC11A1,SNAI1,TICAM2,TLR7,TNFRSF1B,USP18	41
	Behavior,Nervous System Development and Function	Memory	0.000318	Decreased	-2.433	APOD,ATP1A3,CASP1,CX3CR1,CYBB,EIF2AK2,IL1RN,NCF1,SLC7A11,TNFRSF1B	10
	Cellular Movement	Cell movement of myeloid cells	7.21e-08	Decreased	-2.415	BTK,C3AR1,CASP1,CCL2,CCL4,CD300A,CX3CR1,CYBB,IL1RN,JAML,LILRB3,MYO1F,NCF1,NCKAP1L,PIK3CG,PLCG2,PROCR,PTPRO,SEMA4D,TLR7,TNFRSF1B,ZBP1	22
	Antimicrobial Response,Inflammatory Response	Antiviral response of cells	7.95e-07	Decreased	-2.415	DDX58,DHX58,EIF2AK2,IFIH1,IFNAR1,TLR7	6
	Cellular Movement	Extravasation	3.58e-05	Decreased	-2.407	BTK,CCL2,CCL4,JAML,MYO1F,PIK3CG,PTAFR	7
	Cellular Growth and Proliferation	Inhibition of cells	0.000319	Decreased	-2.401	CCL4,HLA-A,HLA-E,HLA-G,IL1RN,LGALS9B,TNFRSF1B	7
	Cellular Movement,Hematological System Development and Function,Immune Cell Trafficking,Inflammatory Response	Cell movement of neutrophils	1.02e-08	Decreased	-2.387	BTK,C3AR1,CASP1,CCL2,CCL4,CYBB,IL1RN,JAML,LILRB3,MYO1F,NCF1,NCKAP1L,PIK3CG,PLCG2,PROCR,TLR7,TNFRSF1B	17
	Cell-To-Cell Signaling and Interaction,Cellular Movement,Hematological System Development and Function,Immune Cell Trafficking	Recruitment of leukocytes	3.34e-07	Decreased	-2.382	B4GALT6,C3AR1,CASP1,CCL2,CCL4,CX3CR1,DDX58,IFNAR1,IL1RN,IRF7,PIK3CG,SLFN12L,SNAI1,TLR7,TNFRSF1B	15
	Cell Death and Survival,Gastrointestinal Disease,Hepatic System Disease,Organismal Injury and Abnormalities	Cell death of liver cells	1.31e-06	Decreased	-2.37	ADAR,CCL4,DAXX,FGL2,IL1RN,NCF1,PIK3CG,TLR7,TNFRSF1B,USP18,VASN	11
	Cell-To-Cell Signaling and Interaction,Inflammatory Response	Immune response of leukocytes	1.29e-09	Decreased	-2.358	BTK,C3AR1,CASP1,CCL2,CD180,DDX58,FCGR1A,HSH2D,IFNAR1,IL10RA,ISG15,LILRB3,NCKAP1L,PIK3CG,SLAMF7,TLR7,TNFRSF1B,TREX1	18
	Cell-To-Cell Signaling and Interaction,Nervous System Development and Function	Activation of neuroglia	0.000165	Decreased	-2.305	CASP1,CCL2,CX3CR1,CYBB,IL1RN,NR1D1,TLR7	7
	Cellular Movement	Cellular infiltration by blood cells	2.49e-07	Decreased	-2.301	APOD,C3AR1,CASP1,CCL2,CCL4,CX3CR1,CYBB,FGL2,HLA-A,IL1RN,LILRB3,Ly6a (includes others),NCF1,PIK3CG,PROCR,TLR7,TNFRSF1B,ZBP1	18
	Cellular Function and Maintenance	Lymphocyte homeostasis	6.59e-07	Decreased	-2.274	BTK,C3AR1,CASP1,DCK,DDX58,FLI1,HLA-A,HLA-G,IFNAR1,IL10RA,IL1RN,LGALS9B,LILRB3,LY9,NCKAP1L,PIK3CG,RSAD2,TLR7,TNFRSF1B,USP18	20
	Cell Death and Survival	Cell viability of lymphatic system cells	7.35e-05	Decreased	-2.274	ADAR,BTK,HSH2D,LY9,PARP14,PIK3CG,PLCG2,SEMA4D,TNFRSF1B	9
	Cellular Movement,Hematological System Development and Function,Immune Cell Trafficking,Inflammatory Response	Cell movement of phagocytes	9.86e-08	Decreased	-2.268	BTK,C3AR1,CASP1,CCL2,CCL4,CD300A,CX3CR1,CYBB,IL10RA,IL1RN,JAML,LILRB3,MYO1F,NCF1,NCKAP1L,PIK3CG,PLCG2,PROCR,PTPRO,SEMA4D,TLR7,TNFRSF1B	22
	Cellular Movement,Hematological System Development and Function,Immune Cell Trafficking	Cell movement of leukocytes	1.82e-10	Decreased	-2.248	APOD,BTK,C3AR1,CASP1,CCL2,CCL4,CD300A,CX3CR1,CYBB,DDX58,FGL2,HLA-A,HLA-G,IFNAR1,IL10RA,IL1RN,JAML,LGALS9B,LILRB3,Ly6a (includes others),MYO1F,NCF1,NCKAP1L,PIK3CG,PLCG2,PROCR,PTPRO,SAMSN1,SEMA4D,TLR7,TNFRSF1B	31
	Cellular Movement,Hematological System Development and Function,Immune Cell Trafficking,Inflammatory Response	Cellular infiltration by phagocytes	2.36e-05	Decreased	-2.245	C3AR1,CASP1,CCL2,CCL4,CX3CR1,CYBB,IL1RN,NCF1,PIK3CG,PROCR,TLR7,TNFRSF1B	12
	Connective Tissue Development and Function,Skeletal and Muscular System Development and Function,Tissue Morphology	Quantity of osteoclasts	0.000507	Decreased	-2.236	C3AR1,CCL2,IL1RN,Ly6a (includes others),PIK3CG,PLCG2	6
	Cell-To-Cell Signaling and Interaction,Inflammatory Response	Immune response of phagocytes	2.02e-08	Decreased	-2.235	BTK,C3AR1,CCL2,DDX58,FCGR1A,HSH2D,IFNAR1,IL10RA,ISG15,LILRB3,NCKAP1L,PIK3CG,SLAMF7,TLR7	14
	Cell-To-Cell Signaling and Interaction,Hematological System Development and Function,Immune Cell Trafficking,Inflammatory Response	Activation of lymphocytes	3.07e-10	Decreased	-2.225	BTK,C3AR1,CCL2,CCL4,CD180,DDX58,HLA-A,HLA-E,HLA-G,HSH2D,IFNAR1,IL1RN,LILRB3,NCF1,PIK3CG,PLCG2,SAMSN1,SEMA4D,SLC11A1,TLR7,TNFRSF1B,TREX1	22
	Cellular Movement,Hematological System Development and Function,Immune Cell Trafficking	Cell movement of antigen presenting cells	7.33e-05	Decreased	-2.225	C3AR1,CASP1,CCL2,CCL4,CX3CR1,CYBB,IL10RA,IL1RN,PIK3CG,PLCG2,PROCR,SEMA4D,TLR7	13
	Cell Death and Survival	Cell viability of leukocytes	4.59e-07	Decreased	-2.222	BTK,CCL4,CD300A,CX3CR1,FCGR1A,GPR65,HSH2D,LY9,PARP14,PIK3CG,PLCG2,SEMA4D,TNFRSF1B	13
	Inflammatory Response	Antibody response	5.03e-05	Decreased	-2.219	BTK,CASP1,CCL2,CD180,FLI1,IFIH1,TICAM2,TLR7	8
	Cell-To-Cell Signaling and Interaction,Hematological System Development and Function,Immune Cell Trafficking,Inflammatory Response	Activation of leukocytes	2.35e-14	Decreased	-2.218	BTK,C3AR1,CASP1,CCL2,CCL4,CD180,CD300A,CD300LD,CD84,CX3CR1,CYBB,DDX58,FCGR1A,HLA-A,HLA-E,HLA-G,HSH2D,IFNAR1,IL1RN,LGALS3BP,LGALS9B,LILRB3,NCF1,PIK3CG,PLCG2,SAMSN1,SEMA4D,SLC11A1,TLR7,TNFRSF1B,TREX1,UNC93B1,USP18	33
	Cellular Movement,Hematological System Development and Function,Immune Cell Trafficking,Inflammatory Response	Cell movement of macrophages	0.000102	Decreased	-2.21	C3AR1,CASP1,CCL2,CCL4,CX3CR1,CYBB,IL1RN,PIK3CG,PROCR,SEMA4D,TLR7	11
	Cell-To-Cell Signaling and Interaction,Hematological System Development and Function,Immune Cell Trafficking,Inflammatory Response	Activation of macrophages	1.4e-06	Decreased	-2.205	CASP1,CCL2,CCL4,CD84,CX3CR1,CYBB,HLA-A,IL1RN,LGALS9B,SLC11A1,TREX1,USP18	12
	Cell Death and Survival	Cytotoxicity	1.35e-07	Decreased	-2.2	ADAR,CASP1,CCL2,CD300A,CYBB,FCGR1A,HLA-A,HLA-E,HLA-G,IFNAR1,IL1RN,PLCG2,SLAMF7	13
	Cell-To-Cell Signaling and Interaction,Embryonic Development	Response of embryonic cell lines	5.15e-05	Decreased	-2.2	DDX58,IFIH1,IFNAR1,IRF7,MID1,TRIM25	6
	Cellular Growth and Proliferation,Hematological System Development and Function	Inhibition of blood cells	8.34e-05	Decreased	-2.19	CCL4,HLA-A,HLA-E,HLA-G,LGALS9B,TNFRSF1B	6
	Immunological Disease	Anaphylaxis	0.000119	Decreased	-2.19	BTK,FCGR1A,Ly6a (includes others),PIK3CG,PTAFR	5
	Cell-To-Cell Signaling and Interaction,Inflammatory Response	Immune response of macrophages	1.37e-05	Decreased	-2.178	BTK,C3AR1,DDX58,FCGR1A,HSH2D,IL10RA,ISG15,NCKAP1L,SLAMF7	9
	Cell-To-Cell Signaling and Interaction,Cellular Function and Maintenance,Hematological System Development and Function	Phagocytosis of myeloid cells	8.12e-05	Decreased	-2.178	BTK,C3AR1,FCGR1A,HSH2D,IFNAR1,ISG15,NCKAP1L,SLAMF7	8
	Cell-To-Cell Signaling and Interaction,Cellular Function and Maintenance,Inflammatory Response	Phagocytosis of phagocytes	8.39e-05	Decreased	-2.178	BTK,C3AR1,FCGR1A,HSH2D,IFNAR1,ISG15,NCKAP1L,SLAMF7	8
	Cell-To-Cell Signaling and Interaction,Cellular Movement,Hematological System Development and Function,Immune Cell Trafficking	Recruitment of lymphocytes	0.000162	Decreased	-2.156	CCL2,CCL4,CX3CR1,DDX58,IFNAR1,PIK3CG	6
	Cellular Movement,Hematological System Development and Function,Immune Cell Trafficking	Cellular infiltration by leukocytes	1.06e-06	Decreased	-2.138	APOD,C3AR1,CASP1,CCL2,CCL4,CX3CR1,CYBB,FGL2,HLA-A,IL1RN,LILRB3,Ly6a (includes others),NCF1,PIK3CG,PROCR,TLR7,TNFRSF1B	17
	Cellular Movement	Cellular infiltration by myeloid cells	1.25e-05	Decreased	-2.136	C3AR1,CASP1,CCL2,CCL4,CX3CR1,CYBB,IL1RN,NCF1,PIK3CG,PROCR,TLR7,TNFRSF1B,ZBP1	13
	Cell-To-Cell Signaling and Interaction,Hematological System Development and Function,Immune Cell Trafficking,Inflammatory Response	Activation of antigen presenting cells	7.09e-10	Decreased	-2.124	BTK,CASP1,CCL2,CCL4,CD84,CX3CR1,CYBB,FCGR1A,HLA-A,IFNAR1,IL1RN,LGALS9B,SLC11A1,TLR7,TNFRSF1B,TREX1,UNC93B1,USP18	18
	Cellular Compromise,Inflammatory Response	Degranulation of phagocytes	3.77e-11	Decreased	-2.089	BTK,C3AR1,CCL2,CCL4,CD300A,CD300LD,CD84,CYBB,FCGR1A,FGL2,GRK5,HEXB,LILRB3,MYO1F,NCKAP1L,NFAM1,PIK3CG,PLAC8,PLCG2,PTAFR,SLC11A1,TICAM2,TNFRSF1B	23
	Cell Death and Survival,Hematological System Development and Function	Cell viability of lymphocytes	0.000213	Decreased	-2.059	BTK,HSH2D,LY9,PARP14,PIK3CG,PLCG2,SEMA4D,TNFRSF1B	8
	Cellular Compromise,Inflammatory Response	Degranulation of cells	1.67e-10	Decreased	-2.042	BTK,C3AR1,CCL2,CCL4,CD300A,CD300LD,CD84,CX3CR1,CYBB,FCGR1A,FGL2,GRK5,HEXB,LGALS3BP,LILRB3,MYO1F,NCKAP1L,NFAM1,PIK3CG,PLAC8,PLCG2,PTAFR,SLC11A1,TICAM2,TNFRSF1B	25
	Cell-To-Cell Signaling and Interaction	Response of myeloid cells	2.32e-09	Decreased	-2.034	BTK,C3AR1,CCL2,DDX58,FCGR1A,HSH2D,IFNAR1,IL10RA,ISG15,LILRB3,NCKAP1L,PIK3CG,PTAFR,SLAMF7,TLR7	15
	Cell-To-Cell Signaling and Interaction,Cellular Movement	Recruitment of myeloid cells	1.21e-06		-1.996	B4GALT6,C3AR1,CASP1,CCL2,CCL4,CX3CR1,IFNAR1,IL1RN,IRF7,PIK3CG,SLFN12L,SNAI1,TNFRSF1B	13
	Cell-To-Cell Signaling and Interaction,Inflammatory Response	Response of dendritic cells	6.81e-05		-1.982	DDX58,FCGR1A,IFNAR1,PIK3CG,TLR7	5
	Cell Death and Survival	Cell death of bone marrow-derived macrophages	0.000376		-1.972	CASP1,EIF2AK2,IFNAR1,TICAM2	4
	Protein Synthesis	Production of cytokine	7.93e-05		-1.963	DDX58,TICAM2,TLR7,UNC93B1	4
	Cellular Growth and Proliferation,Hematological System Development and Function	Inhibition of lymphocytes	0.000183		-1.96	HLA-A,HLA-E,HLA-G,LGALS9B,TNFRSF1B	5
	Cellular Movement,Hematological System Development and Function,Immune Cell Trafficking,Inflammatory Response	Chemotaxis of antigen presenting cells	0.00036		-1.953	C3AR1,CCL2,CCL4,CX3CR1,CYBB,PIK3CG,PLCG2	7
	Cellular Movement,Hematological System Development and Function	Extravasation of phagocytes	0.000214		-1.951	CCL2,CCL4,MYO1F,PIK3CG	4
	Cellular Movement	Extravasation of myeloid cells	0.000254		-1.951	CCL2,CCL4,MYO1F,PIK3CG	4
	Cellular Development,Hematological System Development and Function,Lymphoid Tissue Structure and Development	Maturation of dendritic cells	4.29e-05		-1.947	BTK,CCL2,DDX58,IFIH1,IFNAR1,TLR7,TNFRSF1B	7
	Cell Death and Survival,Gastrointestinal Disease,Hepatic System Disease,Organismal Injury and Abnormalities	Cell death of hepatocytes	7.73e-06		-1.941	ADAR,CCL4,DAXX,FGL2,IL1RN,NCF1,PIK3CG,TNFRSF1B,VASN	9
	Cell Death and Survival,Hematological System Development and Function	Cell viability of B lymphocytes	2.69e-05		-1.937	BTK,HSH2D,LY9,PARP14,PIK3CG,PLCG2,SEMA4D	7
	Cellular Movement	Migration of myeloid cells	6.18e-05		-1.928	BTK,CCL2,CCL4,CD300A,CYBB,MYO1F,PIK3CG,SEMA4D,TLR7	9
	Cell-mediated Immune Response,Cell-To-Cell Signaling and Interaction,Cellular Movement,Hematological System Development and Function,Immune Cell Trafficking	Recruitment of T lymphocytes	0.000335		-1.925	CCL2,CCL4,DDX58,IFNAR1,PIK3CG	5
	Cellular Movement,Hematological System Development and Function,Immune Cell Trafficking,Inflammatory Response	Chemotaxis of macrophages	0.00021		-1.921	C3AR1,CCL2,CCL4,CX3CR1,CYBB,PIK3CG	6
	Cancer,Organismal Injury and Abnormalities	Growth of tumor	5.64e-05		-1.882	BTK,C3AR1,CASP1,CCL2,CX3CR1,CYBB,EPSTI1,HES1,HLA-G,IFITM3,IFNAR1,IL1RN,Ly6a (includes others),PIK3CG,PML,PROCR,PTAFR,PTPRO,SEMA4D,SLC7A11,SNAI1,TNFRSF1B,TRIM25,ZNF503	24
	Cellular Compromise,Hypersensitivity Response,Inflammatory Response	Degranulation of mast cells	1.68e-07		-1.877	BTK,C3AR1,CCL2,CD300A,CD300LD,CD84,FCGR1A,GRK5,PIK3CG,PLCG2	10
	Cell Death and Survival	Cytolysis	1.74e-09		-1.876	C3AR1,CASP1,CX3CR1,EIF2AK2,FCGR1A,HLA-A,HLA-G,IFITM3,IFNAR1,ISG15,LY9,PIK3CG,PLCG2,SLAMF7,SNAI1,TNFRSF1B	16
	Cellular Development,Cellular Growth and Proliferation,Hematological System Development and Function,Hematopoiesis,Lymphoid Tissue Structure and Development,Tissue Development	Differentiation of phagocytes	3.95e-05		-1.86	BTK,CCL2,CYBB,FCGR1A,IFI16,IFNAR1,IL1RN,IRF7,LILRB3,TLR7,USP18	11
	Cell-To-Cell Signaling and Interaction,Cellular Movement,Hematological System Development and Function,Immune Cell Trafficking,Inflammatory Response	Recruitment of phagocytes	2.96e-06		-1.825	B4GALT6,C3AR1,CASP1,CCL2,CCL4,CX3CR1,IFNAR1,IL1RN,PIK3CG,SLFN12L,SNAI1,TNFRSF1B	12
	Cell-To-Cell Signaling and Interaction	Activation of cells	1.06e-15		-1.82	BTK,C3AR1,CASP1,CCL2,CCL4,CD180,CD300A,CD300LD,CD84,CX3CR1,CYBB,DDX58,EIF2AK2,FCGR1A,HLA-A,HLA-E,HLA-G,HSH2D,IFI16,IFNAR1,IL10RA,IL1RN,IRF7,LGALS3BP,LGALS9B,LILRB3,NCF1,NR1D1,PIK3CG,PLCG2,PROCR,SAMSN1,SEMA4D,SLC11A1,SNAI1,TANK,TLR7,TNFRSF1B,TREX1,UNC93B1,USP18,ZBP1	42
	Cellular Movement,Hematological System Development and Function,Immune Cell Trafficking,Inflammatory Response	Migration of phagocytes	1.7e-05		-1.812	BTK,CCL2,CCL4,CD300A,CX3CR1,CYBB,IL10RA,IL1RN,MYO1F,PIK3CG,SEMA4D,TLR7	12
	Cell Death and Survival,Gastrointestinal Disease,Hepatic System Disease,Organismal Injury and Abnormalities	Necrosis of liver	1.45e-06		-1.801	ADAR,CCL4,DAXX,FGL2,IL1RN,NCF1,PIK3CG,TLR7,TNFRSF1B,TREX1,USP18,VASN	12
	Cell Death and Survival	Apoptosis of macrophages	1.36e-06		-1.761	C3AR1,CASP1,CYBB,EIF2AK2,ISG15,MEFV,TICAM2,TNFRSF1B	8
	Inflammatory Response	Innate immune response	5.56e-23		-1.744	ADAR,Bst2,BTK,CASP1,CYBB,DDX58,DHX58,EIF2AK2,HLA-E,HLA-G,IFI16,IFIH1,IRF7,ISG15,LGALS9B,MID1,Mx1,MYO1F,NCF1,PIK3CG,PML,Tlr13,TLR7,TRAFD1,TREX1,TRIM25,ZBP1	27
	Cellular Development,Cellular Growth and Proliferation,Hematological System Development and Function,Hematopoiesis,Lymphoid Tissue Structure and Development,Tissue Development	Hematopoiesis of phagocytes	1.34e-05		-1.741	BTK,CCL2,FCGR1A,IFI16,IFNAR1,IL1RN,IRF7,LILRB3,TLR7,USP18	10
	Cellular Function and Maintenance	Ion homeostasis of cells	6.38e-05		-1.73	ATP1A3,BTK,C3AR1,CASP1,CCL2,CCL4,CD300A,CD84,CYBB,FCGR1A,GPR35,HEXB,LILRB3,PIK3CG,PLCG2,PML,SLC11A1	17
	Cellular Development,Hematological System Development and Function,Lymphoid Tissue Structure and Development	Maturation of leukocytes	3.18e-06		-1.725	BTK,CCL2,DDX58,IFIH1,IFNAR1,PARP14,PLCG2,Slfn1,Slfn2,TLR7,TNFRSF1B	11
	Cellular Development	Maturation of cells	9.79e-05		-1.725	B4GALT6,BTK,CCL2,CX3CR1,DDX58,HES1,IFIH1,IFNAR1,PARP14,PLCG2,Slfn1,Slfn2,TLR7,TNFRSF1B	14
	Cell Morphology	Shape change of blood cells	2.32e-05		-1.715	BTK,CCL2,LILRB3,PIK3CG,PLCG2,SAMSN1,SEMA4D	7
	Cell Death and Survival,Embryonic Development	Cell death of embryonic cell lines	0.000172		-1.694	CASP1,DAXX,EIF2AK2,IFI16,IFIH1,IFNAR1,MEFV,PML,TANK,TICAM2,TNFRSF1B,ZBP1	12
	Hematological System Development and Function,Inflammatory Response,Tissue Morphology	Quantity of phagocytes	7.43e-06		-1.677	C3AR1,CASP1,CCL2,CD300A,CX3CR1,CYBB,FLI1,IFNAR1,IL1RN,LGALS9B,Ly6a (includes others),PIK3CG,PLAC8,PML,SLFN12L,TLR7	16
	Cellular Movement,Immune Cell Trafficking	Migration of lymphatic system cells	6.23e-07		-1.676	APOD,BTK,CCL2,CCL4,CX3CR1,DDX58,HLA-A,HLA-G,IFNAR1,LGALS9B,Ly6a (includes others),PIK3CG,PLCG2,PROCR,SEMA4D,TNFRSF1B	16
	Cell Signaling,Molecular Transport,Vitamin and Mineral Metabolism	Mobilization of Ca2+	2.95e-08		-1.666	BTK,C3AR1,CCL2,CCL4,CD180,CD300A,CD84,CX3CR1,FCGR1A,GPR35,HLA-G,LILRB3,Ly6a (includes others),PIK3CG,PLCG2,PTAFR	16
	Cellular Movement,Hematological System Development and Function,Immune Cell Trafficking,Inflammatory Response	Influx of neutrophils	8.01e-08		-1.664	CASP1,CCL2,CCL4,CX3CR1,CYBB,IFNAR1,IRF7	7
	Cell Signaling	Protein kinase cascade	0.000255		-1.664	BTK,CASP1,CCL2,CD84,EIF2AK2,HES1,IFNAR1,NCF1,NR1D1,SLC11A1,TANK,TICAM2,Tlr13,TRIM25	14
	Cell-To-Cell Signaling and Interaction,Cellular Movement,Hematological System Development and Function,Immune Cell Trafficking	Recruitment of antigen presenting cells	6.64e-07		-1.648	C3AR1,CCL2,CCL4,CX3CR1,IL1RN,IRF7,PIK3CG,SLFN12L,SNAI1	9
	Cardiovascular System Development and Function,Organismal Development	Vasculogenesis	0.000293		-1.64	C3AR1,CASP1,CCL2,CX3CR1,CYBB,FLI1,HES1,IFI16,IFNAR1,IL1RN,NCF1,PIK3CG,PML,PRICKLE1,PROCR,PTAFR,SEMA4D,TNFRSF1B,USP18,Zfp950	20
	Post-Translational Modification	Phosphorylation of protein	0.000284		-1.633	BTK,CCL2,CCL4,DAXX,EIF2AK2,FCGR1A,GRK5,LILRB3,NCKAP1L,NFAM1,PIK3CG,PML,PTPRO,SAMSN1,SEMA4D,Slfn1,TLR7	17
	Cellular Movement	Chemotaxis	0.00031		-1.631	C3AR1,CCL2,CCL4,CX3CR1,CYBB,HLA-G,JAML,LILRB3,MYO1F,NCKAP1L,PIK3CG,PLCG2,PTAFR,PTPRO,SEMA4D	15
	Cell Death and Survival	Cell viability	5.12e-07		-1.622	ADAR,APOD,BTK,CASP1,CCL2,CCL4,CD300A,CX3CR1,CYBB,DAXX,DCK,FCGR1A,FLI1,GPR65,HES1,HLA-A,HLA-G,HSH2D,IFIH1,IL1RN,LGALS3BP,LY9,NR1D1,PARP14,PIK3CG,PLAC8,PLCG2,PML,PTAFR,PTPRO,SEMA4D,SNAI1,TANK,TNFRSF1B,USP18,XAF1	36
	Cellular Movement,Hematological System Development and Function,Immune Cell Trafficking,Inflammatory Response	Chemotaxis of phagocytes	3.5e-06		-1.612	C3AR1,CCL2,CCL4,CX3CR1,CYBB,JAML,LILRB3,MYO1F,NCKAP1L,PIK3CG,PLCG2,PTPRO,SEMA4D	13
	Cellular Movement	Chemotaxis of myeloid cells	1.33e-05		-1.61	C3AR1,CCL2,CCL4,CX3CR1,CYBB,JAML,LILRB3,MYO1F,NCKAP1L,PIK3CG,PTPRO,SEMA4D	12
	Organismal Injury and Abnormalities,Respiratory Disease	Lung injury	0.000159		-1.597	CASP1,CCL2,CD180,FCGR1A,HSH2D,IFNAR1,NCF1,PTAFR,TLR7	9
	Cellular Development,Cellular Growth and Proliferation,Hematological System Development and Function,Hematopoiesis,Lymphoid Tissue Structure and Development,Tissue Development	Development of phagocytes	1.41e-05		-1.572	BTK,CCL2,FCGR1A,IFI16,IFNAR1,IL1RN,IRF7,LILRB3,PLCG2,TLR7,USP18	11
	Cell Death and Survival	Necrosis	2.58e-11		-1.56	ADAR,BTK,C3AR1,CASP1,CCL2,CCL4,CD300A,CD300LD,CX3CR1,CYBB,DAXX,DCK,DDX58,DHX58,EIF2AK2,FCGR1A,FGL2,FLI1,GPR65,GRK5,HES1,HLA-A,HLA-G,HSH2D,IFI16,IFIH1,IFNAR1,IL1RN,IRF7,IRF9,ISG15,LGALS3BP,LILRB3,Ly6a (includes others),LY9,MEFV,Ms4a4c (includes others),NAIP,NCF1,NR1D1,OAS1,OAS2,OAS3,PARP14,PIK3CG,PLAC8,PLCG2,PML,PROCR,PTAFR,PTPRO,SEMA4D,SLC7A11,SNAI1,TANK,TICAM2,TLR7,TNFRSF1B,TREX1,TRIM25,USP18,VA…	64
	Cellular Movement,Immune Cell Trafficking	Cell movement of lymphatic system cells	9.32e-07		-1.556	APOD,BTK,CCL2,CCL4,CX3CR1,DDX58,HLA-A,HLA-G,IFNAR1,LGALS9B,Ly6a (includes others),PIK3CG,PLCG2,PROCR,SAMSN1,SEMA4D,TNFRSF1B	17
	Cell Death and Survival	Cell survival	2.27e-07		-1.541	ADAR,APOD,BTK,CASP1,CCL2,CCL4,CD300A,CX3CR1,CYBB,DAXX,DCK,FCGR1A,FLI1,GPR65,HES1,HLA-A,HLA-G,HSH2D,IFIH1,IL1RN,LGALS3BP,LY9,MEFV,NR1D1,PARP14,PIK3CG,PLAC8,PLCG2,PML,PTAFR,PTPRO,SEMA4D,SLC11A1,SNAI1,TANK,TNFRSF1B,USP18,XAF1	38
	Cellular Movement,Hematological System Development and Function,Immune Cell Trafficking,Inflammatory Response	Chemotaxis of neutrophils	5.99e-05		-1.536	C3AR1,CCL2,CCL4,JAML,LILRB3,MYO1F,NCKAP1L,PIK3CG	8
	Protein Synthesis	Production of protein	1.24e-13		-1.534	ADAR,BTK,C3AR1,CD180,CD84,DDX58,FCGR1A,FLI1,HEXB,HLA-G,IFNAR1,IRF7,Ly6a (includes others),RSAD2,SAMSN1,SEMA4D,TANK,TICAM2,TLR7,TNFRSF1B,TREX1,UNC93B1	22
	Cellular Movement,Hematological System Development and Function,Immune Cell Trafficking	Lymphocyte migration	2.4e-06		-1.508	APOD,BTK,CCL2,CCL4,CX3CR1,DDX58,HLA-A,HLA-G,IFNAR1,LGALS9B,Ly6a (includes others),PIK3CG,PROCR,SEMA4D,TNFRSF1B	15
	Cell-To-Cell Signaling and Interaction,Cellular Movement,Hematological System Development and Function,Immune Cell Trafficking,Inflammatory Response	Recruitment of monocytes	5.62e-06		-1.506	B4GALT6,CASP1,CCL2,CCL4,CX3CR1,TNFRSF1B	6
	Cell-To-Cell Signaling and Interaction,Cellular Movement,Hematological System Development and Function,Immune Cell Trafficking,Inflammatory Response	Recruitment of macrophages	2.34e-06		-1.43	C3AR1,CCL2,CCL4,CX3CR1,IL1RN,PIK3CG,SLFN12L,SNAI1	8
	Cell-To-Cell Signaling and Interaction,Hematological System Development and Function,Immune Cell Trafficking,Inflammatory Response	Activation of phagocytes	2.52e-10		-1.41	BTK,CASP1,CCL2,CCL4,CD300A,CD300LD,CD84,CX3CR1,CYBB,HLA-A,IFNAR1,IL1RN,LGALS3BP,LGALS9B,LILRB3,SLC11A1,TLR7,TNFRSF1B,TREX1,USP18	20
	Cell Death and Survival,Gastrointestinal Disease,Hepatic System Disease,Organismal Injury and Abnormalities	Apoptosis of hepatocytes	0.000115		-1.408	ADAR,CCL4,DAXX,NCF1,PIK3CG,TNFRSF1B,VASN	7
	Cell Morphology	Shape change of leukocytes	0.000408		-1.4	BTK,CCL2,PLCG2,SAMSN1,SEMA4D	5
	Cell-To-Cell Signaling and Interaction,Hematological System Development and Function	Activation of myeloid cells	1.74e-08		-1.394	CASP1,CCL2,CCL4,CD300A,CD300LD,CD84,CX3CR1,CYBB,HLA-A,IL1RN,LGALS3BP,LGALS9B,LILRB3,SLC11A1,TLR7,TREX1,USP18	17
	Cell-mediated Immune Response,Cellular Development,Cellular Function and Maintenance,Cellular Growth and Proliferation,Embryonic Development,Hematological System Development and Function,Hematopoiesis,Lymphoid Tissue Structure and Development,Organ Development,Organismal Development,Tissue Development	Differentiation of helper T lymphocytes	7.14e-05		-1.394	BTK,C3AR1,DDX58,IFNAR1,IL10RA,PIK3CG,RSAD2,TLR7,USP18	9
	Gene Expression	Transcription of RNA	0.00021		-1.382	BASP1,BTK,CASP1,CCL2,DAXX,DDX58,DTX3L,EIF2AK2,FCGR1A,FLI1,HECW2,HES1,HEXB,IFI16,IFNAR1,IRF7,IRF9,LY9,Mx1,Mx2,NCF1,NR1D1,PARP9,PLAC8,PML,PRICKLE1,PTAFR,SEMA4D,SLC11A1,Slfn1,SNAI1,TANK,TNFRSF1B,ZBP1	34
	Cell Death and Survival	Cell death of phagocytes	8.42e-09		-1.366	BTK,C3AR1,CASP1,CCL2,CYBB,DAXX,EIF2AK2,IFNAR1,IL1RN,ISG15,MEFV,SLC7A11,TICAM2,TNFRSF1B	14
	Cellular Movement,Hematological System Development and Function,Immune Cell Trafficking	Cell movement of lymphocytes	2.99e-06		-1.357	APOD,BTK,CCL2,CCL4,CX3CR1,DDX58,HLA-A,HLA-G,IFNAR1,LGALS9B,Ly6a (includes others),PIK3CG,PROCR,SAMSN1,SEMA4D,TNFRSF1B	16
	Cellular Growth and Proliferation,Organismal Development	Growth of bacteria	0.000449		-1.342	IFNAR1,IL1RN,PTAFR,SLC11A1,USP18	5
	Cell-To-Cell Signaling and Interaction	Response of mononuclear leukocytes	8.17e-06		-1.334	C3AR1,CASP1,CCL2,CD180,IFNAR1,IL10RA,LILRB3,OASL,PTAFR,TLR7,TNFRSF1B	11
	Gastrointestinal Disease,Hepatic System Disease,Organismal Injury and Abnormalities	Liver Damage	9.05e-06		-1.294	C3AR1,CASP1,CCL4,HLA-A,IFIH1,IFNAR1,IL1RN,NCF1,SLC7A11,TNFRSF1B	10
	Cellular Development,Cellular Growth and Proliferation,Hematological System Development and Function,Hematopoiesis,Lymphoid Tissue Structure and Development,Tissue Development	Differentiation of antigen presenting cells	0.000127		-1.279	BTK,CCL2,CYBB,FCGR1A,IFNAR1,IL1RN,IRF7,LILRB3,USP18	9
	Cellular Movement,Hematological System Development and Function,Immune Cell Trafficking	Migration of mononuclear leukocytes	2.4e-07		-1.259	APOD,BTK,CCL2,CCL4,CD300A,CX3CR1,DDX58,HLA-A,HLA-G,IFNAR1,LGALS9B,Ly6a (includes others),PIK3CG,PROCR,SEMA4D,TLR7,TNFRSF1B	17
	Hematological System Development and Function,Tissue Morphology	Quantity of myeloid cells	6.71e-07		-1.239	C3AR1,CASP1,CCL2,CD300A,CX3CR1,CYBB,DCK,DDX58,EIF2AK2,FLI1,IFNAR1,LGALS9B,LILRB3,Ly6a (includes others),PIK3CG,PLAC8,PML,SLFN12L,TLR7,TNFRSF1B	20
	Organismal Survival	Survival of organism	2.42e-10		-1.209	APOD,C3AR1,CASP1,CCL2,CYBB,DDX58,DHX58,FGL2,FLI1,GDF3,HLA-A,IFI16,IFIH1,IFNAR1,IL1RN,IRF7,Mx1,NCF1,PIK3CG,PML,PTAFR,RSAD2,SLC11A1,SNAI1,TANK,TLR7,TNFRSF1B,TREX1,UNC93B1,USP18	30
	Cell Death and Survival	Cell death of myeloid cells	3.71e-09		-1.203	BTK,C3AR1,CASP1,CCL2,CYBB,DAXX,EIF2AK2,FLI1,IFNAR1,IL1RN,ISG15,MEFV,SLC7A11,TICAM2,TNFRSF1B	15
	Digestive System Development and Function,Gastrointestinal Disease,Hepatic System Development and Function,Hepatic System Disease,Inflammatory Disease,Inflammatory Response,Organ Development,Organismal Injury and Abnormalities	Inflammation of liver	1.55e-07		-1.193	CASP1,CCL2,CCL4,DDX58,FCGR1A,HLA-A,IFIT3,IFNAR1,IL1RN,IRF7,ISG15,PLCG2,SLC7A11,TANK,TLR7,TNFRSF1B	16
	Cellular Movement,Hematological System Development and Function,Immune Cell Trafficking,Inflammatory Response	Chemotaxis of leukocytes	7.33e-06		-1.192	C3AR1,CCL2,CCL4,CX3CR1,CYBB,HLA-G,JAML,LILRB3,MYO1F,NCKAP1L,PIK3CG,PLCG2,PTPRO,SEMA4D	14
	Cell-mediated Immune Response,Cellular Movement,Hematological System Development and Function,Immune Cell Trafficking	NK cell migration	0.000435		-1.192	CCL2,CX3CR1,HLA-G,PIK3CG	4
	Cell-To-Cell Signaling and Interaction,Hematological System Development and Function,Humoral Immune Response,Immune Cell Trafficking,Inflammatory Response	Activation of B lymphocytes	1.62e-05		-1.188	BTK,CD180,DDX58,LILRB3,PLCG2,SAMSN1,SEMA4D,TLR7	8
	Cell-To-Cell Signaling and Interaction,Hematological System Development and Function,Immune Cell Trafficking,Inflammatory Response	Activation of dendritic cells	0.000248		-1.185	BTK,CCL2,CCL4,IFNAR1,TLR7,TNFRSF1B	6
	Cell-To-Cell Signaling and Interaction	Binding of blood cells	4.47e-05		-1.176	BTK,CCL2,CCL4,CD300LD,CD84,CX3CR1,CYBB,FCGR1A,LILRB3,Ly6a (includes others),PIK3CG,PLCG2,PROCR,TLR7	14
	Gene Expression	Expression of RNA	0.000276		-1.175	BASP1,BTK,CASP1,CCL2,DAXX,DDX58,DHX58,DTX3L,EIF2AK2,FCGR1A,FLI1,HECW2,HES1,HEXB,IFI16,IFNAR1,IRF7,IRF9,LGALS9B,LY9,Mx1,Mx2,NCF1,NR1D1,PARP14,PARP9,PLAC8,PLCG2,PML,PRICKLE1,PTAFR,SEMA4D,SLC11A1,Slfn1,SNAI1,TANK,TNFRSF1B,TREX1,ZBP1,ZNF503	40
	Gene Expression	Transcription	6.75e-05		-1.174	BASP1,BTK,CASP1,CCL2,DAXX,DDX58,DTX3L,EIF2AK2,FCGR1A,FLI1,HECW2,HES1,HEXB,IFI16,IFNAR1,IL1RN,IRF7,IRF9,LGALS9B,LY9,Mx1,Mx2,NCF1,NR1D1,PARP14,PARP9,PLAC8,PLCG2,PML,PRICKLE1,PTAFR,SEMA4D,SLC11A1,Slfn1,SNAI1,TANK,TNFRSF1B,TREX1,ZBP1,ZNF503	40
	Cardiovascular System Development and Function,Organismal Development	Angiogenesis	0.000106		-1.167	C3AR1,CASP1,CCL2,CX3CR1,CYBB,FLI1,HES1,HLA-G,IFI16,IFNAR1,IL1RN,NCF1,PIK3CG,PML,PRICKLE1,PROCR,PTAFR,RNF213,SEMA4D,SNAI1,TNFRSF1B,TREX1,USP18,Zfp950	24
	Cardiovascular System Development and Function	Development of vasculature	0.00023		-1.167	C3AR1,CASP1,CCL2,CX3CR1,CYBB,FLI1,HES1,HLA-G,IFI16,IFNAR1,IL1RN,NCF1,PIK3CG,PLXNA2,PML,PRICKLE1,PROCR,PTAFR,RNF213,SEMA4D,SNAI1,TNFRSF1B,TREX1,USP18,Zfp950	25
	Carbohydrate Metabolism,Lipid Metabolism,Small Molecule Biochemistry	Hydrolysis of phosphatidylinositol	0.000318		-1.165	BTK,CCL4,GRK5,PLCG2,PTAFR	5
	Cell-To-Cell Signaling and Interaction	Adhesion of blood cells	4.58e-05		-1.162	BTK,CCL2,CCL4,CD300LD,CX3CR1,CYBB,FCGR1A,LILRB3,Ly6a (includes others),PIK3CG,PLCG2,PROCR,TLR7	13
	Inflammatory Response	Interferon response	6.61e-09		-1.154	DDX58,EIF2AK2,IFIH1,IRF7,TLR7,TREX1	6
	Inflammatory Response	Type I interferon response	1.4e-08		-1.154	DDX58,IFIH1,IRF7,TLR7,TREX1	5
	Hematological System Development and Function,Tissue Morphology	Quantity of blood cells	2.95e-13		-1.147	Bst2,BTK,C3AR1,CASP1,CCL2,CCL4,CD180,CD300A,CD84,CX3CR1,CYBB,DCK,DDX58,EIF2AK2,FCGR1A,FLI1,HEXB,HLA-A,HLA-G,IFNAR1,IL10RA,IL1RN,ISG15,LGALS9B,LILRB3,Ly6a (includes others),LY9,PIK3CG,PLAC8,PLCG2,PML,PTAFR,SAMSN1,SEMA4D,Slfn1,SLFN12L,TANK,TLR7,TNFRSF1B,Trim30a/Trim30d	40
	Cell Death and Survival	Cell death of immune cells	4.09e-16		-1.128	BTK,C3AR1,CASP1,CCL2,CCL4,CD300A,CX3CR1,CYBB,DAXX,DCK,DHX58,EIF2AK2,FCGR1A,FGL2,GPR65,GRK5,HES1,HLA-G,HSH2D,IFIH1,IFNAR1,IL1RN,ISG15,LY9,MEFV,Ms4a4c (includes others),PARP14,PIK3CG,PLCG2,SEMA4D,SLC7A11,TICAM2,TLR7,TNFRSF1B	34
	Cellular Movement,Hematological System Development and Function,Immune Cell Trafficking	Cell movement of mononuclear leukocytes	3.63e-07		-1.124	APOD,BTK,CCL2,CCL4,CD300A,CX3CR1,DDX58,HLA-A,HLA-G,IFNAR1,LGALS9B,Ly6a (includes others),PIK3CG,PROCR,PTPRO,SAMSN1,SEMA4D,TLR7,TNFRSF1B	19
	Cell Death and Survival	Apoptosis of phagocytes	7.09e-07		-1.108	BTK,C3AR1,CASP1,CCL2,CYBB,EIF2AK2,IL1RN,ISG15,MEFV,TICAM2,TNFRSF1B	11
	Cell Death and Survival,Cellular Compromise	Cytotoxicity of natural killer cells	0.000229		-1.103	CCL2,CD300A,FCGR1A,HLA-G,IFNAR1,PLCG2	6
	Cell-To-Cell Signaling and Interaction,Cellular Movement,Hematological System Development and Function,Immune Cell Trafficking,Inflammatory Response	Recruitment of neutrophils	0.000196		-1.088	C3AR1,CASP1,CCL2,CCL4,CX3CR1,IFNAR1,IL1RN,PIK3CG	8
	Cell Morphology,Cellular Movement	Cell spreading of blood cells	0.000389		-1.067	BTK,LILRB3,PIK3CG,PLCG2,SAMSN1	5
	Immunological Disease	Hypersensitive reaction	4.04e-05		-1.052	BTK,C3AR1,CCL2,CCL4,CX3CR1,EIF2AK2,ENTPD4,FCGR1A,HLA-A,IL1RN,LGALS3BP,Ly6a (includes others),NCF1,PIK3CG,PTAFR	15
	Immunological Disease	Allergy	0.000269		-1.028	BTK,C3AR1,CASP1,CCL2,CCL4,CX3CR1,ENTPD4,FCGR1A,HLA-E,IL1RN,Ly6a (includes others),PIK3CG,PTAFR	13
	Humoral Immune Response,Protein Synthesis	Quantity of IgG	2.59e-06		-1.025	BTK,C3AR1,CD180,CD84,FCGR1A,FLI1,RSAD2,SAMSN1,TANK,TNFRSF1B,TREX1	11
	Hematological System Development and Function,Tissue Morphology	Quantity of leukocytes	3.23e-14		-1.018	Bst2,BTK,C3AR1,CASP1,CCL2,CCL4,CD180,CD300A,CD84,CX3CR1,CYBB,DCK,DDX58,FCGR1A,FLI1,HEXB,HLA-A,HLA-G,IFNAR1,IL10RA,IL1RN,ISG15,LGALS9B,LILRB3,Ly6a (includes others),LY9,PIK3CG,PLAC8,PLCG2,PML,PTAFR,SAMSN1,SEMA4D,Slfn1,SLFN12L,TANK,TLR7,TNFRSF1B,Trim30a/Trim30d	39
	Cell Cycle,Gene Expression	Binding of DNA	6.19e-06		-1.014	BTK,DDX58,FLI1,IFI16,IFNAR1,IL1RN,IRF7,IRF9,OAS1,PIK3CG,PML,PTAFR,SLC11A1,SNAI1,SP140,TNFRSF1B,ZBP1	17
	Hematological Disease,Infectious Diseases	Infection of myeloid cells	7.06e-05		-1	CASP1,EIF2AK2,IFNAR1,PTAFR	4
	Cell Morphology	Shape change of lymphatic system cells	0.000122		-1	BTK,PLCG2,SAMSN1,SEMA4D	4
	Cellular Development,Cellular Growth and Proliferation,Hematological System Development and Function,Hematopoiesis,Tissue Development	Development of hematopoietic cells	0.000147		-0.998	ADAR,BTK,CCL4,DCK,EIF2AK2,FLI1,HES1,Ifi27l2a/Ifi27l2b,IFNAR1,PLCG2,Slfn2	11
	Inflammatory Response	Inflammatory response	1.01e-15		-0.971	C3AR1,CASP1,CCL2,CCL4,CD84,CX3CR1,CYBB,FCGR1A,HLA-A,HLA-G,IFNAR1,IL10RA,IL1RN,ISG15,JAML,LGALS3BP,LGALS9B,LILRB3,MEFV,MYO1F,NAIP,NCF1,NCKAP1L,NR1D1,NRROS,PIK3CG,PLCG2,PROCR,PTAFR,PTPRO,SEMA4D,SLC11A1,Tlr13,TLR7,TNFRSF1B,TREX1,USP18,ZBP1	38
	Lipid Metabolism,Molecular Transport,Small Molecule Biochemistry	Release of arachidonic acid	3.63e-05		-0.933	APOD,BTK,CCL2,IL1RN,PTAFR,TICAM2	6
	Cellular Development,Connective Tissue Development and Function,Tissue Development	Differentiation of connective tissue cells	5.74e-05		-0.923	ADAR,BTK,C3AR1,CCL2,CCL4,EIF2AK2,GDF3,GRK5,HES1,IFI16,LGALS3BP,LILRB3,Ly6a (includes others),NR1D1,PLAC8,PLCG2,SEMA4D,SNAI1	18
	Hematological System Development and Function,Lymphoid Tissue Structure and Development,Tissue Morphology	Quantity of T lymphocytes	1.21e-07		-0.918	Bst2,BTK,C3AR1,CCL4,CD84,DCK,DDX58,FLI1,HEXB,HLA-A,HLA-G,IFNAR1,IL10RA,LGALS9B,LY9,PIK3CG,PTAFR,SEMA4D,Slfn1,TNFRSF1B,Trim30a/Trim30d	21
	Cellular Development,Cellular Growth and Proliferation,Hematological System Development and Function,Hematopoiesis,Tissue Development	Hematopoiesis of hematopoietic progenitor cells	0.000309		-0.907	ADAR,BTK,EIF2AK2,FLI1,HES1,Ifi27l2a/Ifi27l2b,PLCG2	7
	Cellular Movement,Hematological System Development and Function,Immune Cell Trafficking,Inflammatory Response	Infiltration by neutrophils	0.000208		-0.899	C3AR1,CASP1,CCL4,IL1RN,NCF1,PIK3CG,PROCR,TNFRSF1B	8
	Hematological System Development and Function,Immune Cell Trafficking,Inflammatory Response,Tissue Development	Accumulation of macrophages	2.84e-05		-0.896	CCL2,CX3CR1,IFNAR1,IL1RN,TLR7,TNFRSF1B	6
	Cellular Development,Cellular Growth and Proliferation,Hematological System Development and Function,Hematopoiesis,Tissue Development	Differentiation of hematopoietic progenitor cells	0.00052		-0.89	ADAR,BTK,DCK,EIF2AK2,FLI1,HES1,Ifi27l2a/Ifi27l2b,PLCG2,PLD4,SAMD9L,TREX1,ZNF616	12
	Cancer,Cellular Development,Cellular Growth and Proliferation,Hematological Disease,Organismal Injury and Abnormalities,Tumor Morphology	Proliferation of acute myeloblastic leukemia cells	3.21e-05		-0.882	BTK,CASP1,HES1,IL1RN	4
	Cell Death and Survival	Cell death of blood cells	4.38e-16		-0.876	BTK,C3AR1,CASP1,CCL2,CCL4,CD300A,CX3CR1,CYBB,DAXX,DCK,DHX58,EIF2AK2,FCGR1A,FGL2,FLI1,GPR65,GRK5,HES1,HLA-G,HSH2D,IFIH1,IFNAR1,IL1RN,ISG15,LY9,MEFV,Ms4a4c (includes others),PARP14,PIK3CG,PLCG2,SEMA4D,SLC7A11,TICAM2,TLR7,TNFRSF1B	35
	Cellular Movement,Hematological System Development and Function,Immune Cell Trafficking,Inflammatory Response	Migration of macrophages	0.000135		-0.864	CCL2,CCL4,CYBB,IL1RN,PIK3CG,SEMA4D	6
	Hematological System Development and Function,Hematopoiesis	Development of hematopoietic system	4.95e-05		-0.852	ADAR,BTK,CCL4,DCK,EIF2AK2,FLI1,HES1,Ifi27l2a/Ifi27l2b,IFNAR1,IL1RN,PLCG2,PML,Slfn2	13
	Cell-To-Cell Signaling and Interaction,Hematological System Development and Function	Response of lymphocytes	8.94e-05		-0.837	C3AR1,CASP1,CCL2,CD180,IFNAR1,IL10RA,OASL,TLR7,TNFRSF1B	9
	Digestive System Development and Function,Hepatic System Development and Function,Organ Development	Response of liver	4.71e-08		-0.825	CASP1,CCL2,CCL4,DDX58,FCGR1A,HLA-A,IFIT3,IFNAR1,IL10RA,IL1RN,IRF7,ISG15,PLCG2,SLC7A11,TANK,TLR7,TNFRSF1B	17
	Cell Death and Survival	Cell death of tumor cell lines	0.000141		-0.814	ADAR,BTK,CASP1,CCL2,DAXX,DCK,DDX58,EIF2AK2,GPR65,GRK5,HES1,HLA-G,HSH2D,IFI16,IFIH1,IFNAR1,IL1RN,IRF9,LGALS3BP,MEFV,NAIP,OAS3,PARP14,PLCG2,PML,PTAFR,PTPRO,SLC7A11,SNAI1,TNFRSF1B,TRIM25,USP18,XAF1	33
	Cell-mediated Immune Response,Cellular Development,Cellular Function and Maintenance,Cellular Growth and Proliferation,Embryonic Development,Hematological System Development and Function,Hematopoiesis,Lymphoid Tissue Structure and Development,Organ Development,Organismal Development,Tissue Development	Differentiation of Th17 cells	0.000193		-0.785	DDX58,IFNAR1,IL10RA,PIK3CG,TLR7,USP18	6
	Cell-To-Cell Signaling and Interaction,Hematological System Development and Function,Immune Cell Trafficking	Adhesion of immune cells	9.89e-05		-0.782	BTK,CCL2,CCL4,CD300LD,CX3CR1,CYBB,FCGR1A,LILRB3,Ly6a (includes others),PIK3CG,PROCR,TLR7	12
	Inflammatory Response	Cell-mediated response	1.9e-07		-0.743	C3AR1,CASP1,FCGR1A,HLA-A,HLA-E,HLA-G,IFIH1,IL10RA,NCF1,SLC11A1,TLR7,TNFRSF1B	12
	Humoral Immune Response,Protein Synthesis	Production of antibody	1.91e-09		-0.698	BTK,C3AR1,CD180,CD84,FCGR1A,FLI1,HEXB,IFNAR1,IRF7,Ly6a (includes others),RSAD2,SAMSN1,SEMA4D,TANK,TLR7,TNFRSF1B,TREX1	17
	Cellular Development,Hematopoiesis,Tissue Development	Differentiation of bone marrow cells	2.6e-05		-0.69	ADAR,BTK,C3AR1,EIF2AK2,FLI1,HES1,Ifi27l2a/Ifi27l2b,LILRB3,PML,SNAI1	10
	Dermatological Diseases and Conditions,Inflammatory Disease,Inflammatory Response,Organismal Injury and Abnormalities	Dermatitis	5.47e-06		-0.686	C3AR1,CASP1,CCL2,CCL4,EIF2AK2,ENTPD4,HLA-A,HLA-E,IFNAR1,IL1RN,IRF9,PIK3CG,PLCG2,PTAFR,TLR7,TREX1	16
	Cellular Compromise	Respiratory burst	2.66e-05		-0.68	CCL2,CYBB,LILRB3,NCF1,PIK3CG,SLC11A1	6
	Cellular Development,Cellular Growth and Proliferation,Hematological System Development and Function,Hematopoiesis,Tissue Development	Development of hematopoietic progenitor cells	0.000492		-0.678	ADAR,BTK,DCK,EIF2AK2,FLI1,HES1,Ifi27l2a/Ifi27l2b,IFNAR1,PLCG2,Slfn2	10
	Cellular Development,Cellular Growth and Proliferation,Hematological System Development and Function,Hematopoiesis	Proliferation of hematopoietic progenitor cells	2.66e-05		-0.659	BTK,CCL2,CCL4,EIF2AK2,FLI1,IFNAR1,LY9,PIK3CG,PTPRO,SAMD9L,TNFRSF1B	11
	Lymphoid Tissue Structure and Development,Tissue Morphology	Quantity of lymphoid tissue	0.000198		-0.649	BTK,CD180,CD84,DCK,DDX58,FLI1,IFNAR1,LY9,PIK3CG,PLCG2,Slfn1,TREX1	12
	Cellular Compromise	Depletion of leukocytes	5.86e-05		-0.625	Bst2,CASP1,Ly6a (includes others),TLR7,TNFRSF1B	5
	Cell-To-Cell Signaling and Interaction	Response of lymphatic system cells	2.38e-05		-0.609	C3AR1,CASP1,CCL2,CD180,IFNAR1,IL10RA,NCF1,OASL,TLR7,TNFRSF1B	10
	Tissue Morphology	Quantity of cells	6.29e-08		-0.601	APOD,Bst2,BTK,C3AR1,CASP1,CCL2,CCL4,CD180,CD300A,CD84,CX3CR1,CYBB,DCK,DDX58,EIF2AK2,FCGR1A,FLI1,HES1,HEXB,HLA-A,HLA-G,IFNAR1,IL10RA,IL1RN,ISG15,LGALS9B,LILRB3,Ly6a (includes others),LY9,PIK3CG,PLAC8,PLCG2,PML,PTAFR,PTPRO,SAMSN1,SEMA4D,Slfn1,SLFN12L,SNAI1,TANK,TLR7,TNFRSF1B,TREX1,Trim30a/Trim30d	45
	Cellular Development,Cellular Growth and Proliferation,Connective Tissue Development and Function,Skeletal and Muscular System Development and Function,Tissue Development	Formation of osteoclasts	8.44e-05		-0.6	CCL2,EIF2AK2,GPR65,IL1RN,PIK3CG,TANK,TNFRSF1B	7
	Cell-To-Cell Signaling and Interaction,Hematological System Development and Function	T cell response	0.000417		-0.58	C3AR1,CASP1,CCL2,IFNAR1,IL10RA,OASL,TNFRSF1B	7
	Cell Death and Survival,Hematological System Development and Function	Cell viability of myeloid cells	0.000162		-0.555	BTK,CCL4,CD300A,CX3CR1,FCGR1A,GPR65	6
	Hematological System Development and Function,Lymphoid Tissue Structure and Development,Tissue Morphology	Quantity of CD4+ T-lymphocytes	0.000238		-0.518	BTK,C3AR1,CD84,FLI1,HLA-A,PIK3CG,SEMA4D,Trim30a/Trim30d	8
	Cell Death and Survival	Cell death of fibroblast cell lines	0.00014		-0.514	CD300LD,DAXX,EIF2AK2,FLI1,IFI16,IFIH1,IFNAR1,IRF7,PLAC8,PML,TANK,TNFRSF1B,USP18	13
	Cellular Growth and Proliferation	Colony formation	0.000108		-0.479	BTK,CASP1,CCL2,CCL4,DCK,EIF2AK2,HES1,IFI16,IFIH1,IFITM3,IL1RN,PLCG2,PML,PTAFR,PTPRO,SEMA4D,Slfn2	17
	Tissue Development	Accumulation of cells	0.000256		-0.453	CCL2,CX3CR1,CYBB,IFI16,IFNAR1,IL10RA,IL1RN,NCF1,PIK3CG,TLR7,TNFRSF1B	11
	Hematological Disease,Immunological Disease,Infectious Diseases	Infection of leukocytes	0.000135		-0.447	CASP1,CCL4,EIF2AK2,IFNAR1,PTAFR	5
	Hematological Disease,Infectious Diseases	Endotoxemia	2.96e-05		-0.415	C3AR1,CASP1,IFI16,IL1RN,TNFRSF1B,TRAFD1,Trim30a/Trim30d	7
	Cell Death and Survival	Cell death of connective tissue cells	1.48e-05		-0.404	CASP1,CD300LD,DAXX,DDX58,EIF2AK2,FCGR1A,FLI1,IFI16,IFIH1,IFNAR1,IRF7,PIK3CG,PLAC8,PML,SLC7A11,TANK,TNFRSF1B,USP18	18
	Infectious Diseases	Sepsis	1.8e-05		-0.376	Bst2,C3AR1,CASP1,FCGR1A,IFI16,IL1RN,OASL,PROCR,TNFRSF1B,TRAFD1,Trim30a/Trim30d	11
	Cell Death and Survival	Apoptosis	1.04e-09		-0.365	ADAR,BASP1,BTK,C3AR1,CASP1,CCL2,CCL4,CYBB,DAXX,DCK,DDX58,DHX58,EIF2AK2,FCGR1A,FGL2,FLI1,GDF3,GPR65,GRK5,HES1,HEXB,HLA-G,HSH2D,IFI16,Ifi27l2a/Ifi27l2b,IFIH1,IFIT3,IFNAR1,IL10RA,IL1RN,IRF7,ISG15,LGALS3BP,MEFV,Ms4a4c (includes others),NAIP,NCF1,NCKAP1L,NR1D1,OAS1,OAS3,PARP14,PIK3CG,PLAC8,PLCG2,PML,PROCR,PTAFR,PTPRO,SEMA4D,SLC7A11,SNAI1,TICAM2,TLR7,TNFRSF1B,TREX1,TRIM25,USP18,VASN,XAF1	60
	Hematological System Development and Function,Immune Cell Trafficking,Inflammatory Response,Tissue Development	Accumulation of leukocytes	0.000137		-0.345	CCL2,CX3CR1,CYBB,IFNAR1,IL10RA,IL1RN,NCF1,PIK3CG,TLR7,TNFRSF1B	10
	Hematological System Development and Function,Inflammatory Response,Tissue Morphology	Quantity of monocytes	1.09e-05		-0.342	CX3CR1,FLI1,IFNAR1,Ly6a (includes others),PIK3CG,PML,SLFN12L,TLR7	8
	Hematological System Development and Function,Tissue Morphology	Quantity of mononuclear leukocytes	3.47e-14		-0.331	Bst2,BTK,C3AR1,CASP1,CCL2,CCL4,CD180,CD84,CX3CR1,DCK,DDX58,FCGR1A,FLI1,HEXB,HLA-A,HLA-G,IFNAR1,IL10RA,ISG15,LGALS9B,LILRB3,Ly6a (includes others),LY9,PIK3CG,PLCG2,PML,PTAFR,SAMSN1,SEMA4D,Slfn1,SLFN12L,TANK,TLR7,TNFRSF1B,Trim30a/Trim30d	35
	Cancer,Organismal Injury and Abnormalities	Melanoma	0.000201		-0.289	ADAP1,ADAR,ADGRE1,APOD,ATP1A3,B4GALT6,BASP1,BTK,C3AR1,CASP1,CCL2,CCL4,CD180,CD300A,CD300LD,CD84,CMPK2,CX3CR1,CYBB,DAXX,DCK,DDX58,DDX60,DTX3L,EIF2AK2,ENTPD4,FCGR1A,FGL2,FLI1,GDF3,GPR35,GPR65,GRK5,HECW2,HES1,HEXB,HLA-A,HLA-E,HLA-G,HSH2D,IFIH1,IFIT1,IFIT1B,IFIT3,IFITM3,IFNAR1,IL10RA,IL1RN,IRF7,IRF9,JAML,LGALS3BP,LGALS9B,LILRB3,LRRC25,LY9,MEFV,MID1,MS4A7,MYO1F,NAIP,NCF1,NCKAP1L,NRROS,OAS1,OAS2,OAS3,O…	106
	Cell-To-Cell Signaling and Interaction,Hematological System Development and Function,Immune Cell Trafficking,Inflammatory Response	Activation of granulocytes	0.00028		-0.283	CCL2,CCL4,CD300A,IL1RN,LGALS3BP,SLC11A1	6
	Hematological System Development and Function,Humoral Immune Response,Lymphoid Tissue Structure and Development,Tissue Morphology	Quantity of B-1 lymphocytes	9.7e-05		-0.277	BTK,LILRB3,LY9,PLCG2,SAMSN1,SEMA4D	6
	Metabolic Disease,Organismal Injury and Abnormalities	Glucose metabolism disorder	1.55e-19		-0.265	APOD,C130026I21Rik (includes others),C3AR1,CASP1,CCL2,CCL4,CD180,CD300A,CD84,CX3CR1,CYBB,DDX60,EIF2AK2,FCGR1A,FLI1,Gm5431,GPR65,HES1,HLA-A,IFI16,Ifi27l2a/Ifi27l2b,IFI44,IFIH1,IFIT1,IFIT1B,IFIT3,IFITM3,IFNAR1,IL10RA,IL1RN,IRF7,JAML,LGALS9B,LILRB3,Ly6a (includes others),Ms4a4c (includes others),MYO1F,NCF1,NR1D1,OAS1,Oasl2,PARP14,PIK3CG,PLCG2,PLD4,PTAFR,PTPRO,RSAD2,RTP4,SAMD9L,SLC7A11,TLR7,TNFRSF1B,…	58
	Dermatological Diseases and Conditions,Organismal Injury and Abnormalities	Skin lesion	1.1e-05		-0.263	ADAP1,ADAR,ADGRE1,APOD,ATP1A3,B4GALT6,BASP1,BTK,C3AR1,CASP1,CD180,CD300A,CD300LD,CD84,CMPK2,CX3CR1,CYBB,DCK,DDX58,DDX60,DHX58,DTX3L,EIF2AK2,ENTPD4,FCGR1A,FGL2,FLI1,GDF3,GPR35,GPR65,GRK5,HECW2,HES1,HEXB,HLA-A,HLA-G,HSH2D,IFI35,IFI44,IFIH1,IFIT1B,IFIT3,IFITM3,IFNAR1,IL10RA,IL1RN,IRF7,IRF9,ISG15,JAML,LGALS3BP,LILRB3,LPCAT2,LRRC25,LY9,MEFV,MS4A7,MYO1F,NAIP,NCF1,NCKAP1L,NRROS,OAS1,OAS2,OAS3,OASL,PARP1…	106
	Cell Death and Survival	Apoptosis of myeloid cells	2.32e-07		-0.239	BTK,C3AR1,CASP1,CCL2,CYBB,EIF2AK2,FLI1,IL1RN,ISG15,MEFV,TICAM2,TNFRSF1B	12
	Cellular Development,Cellular Growth and Proliferation	Colony formation of cells	9.28e-05		-0.238	CASP1,CCL2,CCL4,DCK,EIF2AK2,HES1,IFI16,IFIH1,IFITM3,IL1RN,PLCG2,PML,PTAFR,PTPRO,SEMA4D,Slfn2	16
	Hematological System Development and Function,Tissue Development	Accumulation of myeloid cells	0.000147		-0.235	CCL2,CX3CR1,IFNAR1,IL1RN,NCF1,PIK3CG,TLR7,TNFRSF1B	8
	Cellular Development,Cellular Growth and Proliferation	Proliferation of stem cells	0.000165		-0.235	BTK,CCL2,CCL4,EIF2AK2,FLI1,HES1,IFNAR1,LY9,PIK3CG,PTPRO,SAMD9L,SNAI1,TNFRSF1B	13
	Cell-To-Cell Signaling and Interaction,Hematological System Development and Function,Hypersensitivity Response,Immune Cell Trafficking,Inflammatory Response	Activation of mast cells	9.96e-06		-0.218	CCL2,CD300A,CD300LD,CD84,LILRB3,TLR7	6
	Immunological Disease	Contact hypersensitivity	0.000572		-0.218	CASP1,IL1RN,PIK3CG,PTAFR	4
	Inflammatory Disease,Inflammatory Response,Organismal Injury and Abnormalities,Renal and Urological Disease	Glomerulonephritis	2.03e-06		-0.186	CCL2,CCL4,EPSTI1,FCGR1A,IFI44,IFIH1,IFNAR1,IL1RN,IRF7,PARP12,TANK,TLR7,TREX1	13
	Lymphoid Tissue Structure and Development,Tissue Morphology	Quantity of lymphatic system cells	2.58e-12		-0.185	Bst2,BTK,C3AR1,CCL2,CCL4,CD180,CD84,CX3CR1,DCK,DDX58,FCGR1A,FLI1,HEXB,HLA-A,HLA-G,IFNAR1,IL10RA,ISG15,LGALS9B,LILRB3,Ly6a (includes others),LY9,PIK3CG,PLCG2,PTAFR,SAMSN1,SEMA4D,Slfn1,SLFN12L,TANK,TNFRSF1B,TREX1,Trim30a/Trim30d	33
	Inflammatory Response	Inflammation of body cavity	8.22e-13		-0.168	ADGRE1,CASP1,CCL2,CCL4,CD180,CX3CR1,CYBB,DDX58,EPSTI1,FCGR1A,HLA-A,IFI16,IFI44,IFIH1,IFIT3,IFNAR1,IL10RA,IL1RN,IRF7,ISG15,LGALS9B,Ly6a (includes others),Ms4a4c (includes others),Mx1,NCF1,PARP12,PIK3CG,PLCG2,PROCR,PTAFR,SLC7A11,Slfn1,SNAI1,TANK,TLR7,TNFRSF1B,TREX1,UNC93B1,ZBP1	39
	Humoral Immune Response,Protein Synthesis	Quantity of immunoglobulin	4.27e-08		-0.142	BTK,C3AR1,CD180,CD84,FCGR1A,FLI1,HEXB,IFNAR1,Ly6a (includes others),RSAD2,SAMSN1,SEMA4D,TANK,TNFRSF1B,TREX1	15
	Cellular Development,Cellular Growth and Proliferation	Proliferation of myeloid cells	0.000362		-0.115	BTK,CCL2,FLI1,IFNAR1,SAMD9L,SEMA4D,SNAI1,TICAM2	8
	Hematological System Development and Function,Humoral Immune Response,Lymphoid Tissue Structure and Development,Tissue Morphology	Quantity of B lymphocytes	4.95e-05		-0.043	BTK,CD180,CD84,DCK,FCGR1A,FLI1,IFNAR1,LILRB3,LY9,PLCG2,SAMSN1,SEMA4D,TANK	13
	Hematological Disease,Infectious Diseases,Organismal Injury and Abnormalities	Endotoxin shock response	4.34e-05		0	CASP1,IFI16,IL1RN,TNFRSF1B,TRAFD1,Trim30a/Trim30d	6
	Hematological System Development and Function,Lymphoid Tissue Structure and Development,Tissue Morphology	Quantity of lymphocytes	9.23e-12		0.027	Bst2,BTK,C3AR1,CCL2,CCL4,CD180,CD84,CX3CR1,DCK,DDX58,FCGR1A,FLI1,HEXB,HLA-A,HLA-G,IFNAR1,IL10RA,ISG15,LGALS9B,LILRB3,Ly6a (includes others),LY9,PIK3CG,PLCG2,PTAFR,SAMSN1,SEMA4D,Slfn1,TANK,TNFRSF1B,Trim30a/Trim30d	31
	Infectious Diseases,Organismal Injury and Abnormalities	Infection of embryonic cell lines	0.000508		0.03	CYBB,IFIH1,IFITM3,IFNAR1,MYO1F,PARP9,RSAD2,TANK,TRAFD1	9
	Hematological System Development and Function,Tissue Morphology	Quantity of granulocytes	8.55e-08		0.034	C3AR1,CASP1,CCL2,CD300A,CYBB,DDX58,FLI1,IFNAR1,LGALS9B,Ly6a (includes others),PIK3CG,PLAC8,PML,SLFN12L,TLR7,TNFRSF1B	16
	Infectious Diseases,Organismal Injury and Abnormalities	Septic shock	8.94e-05		0.109	CASP1,CD180,FCGR1A,IFI16,IL1RN,SLC7A11,TNFRSF1B,TRAFD1,Trim30a/Trim30d	9
	Connective Tissue Disorders,Inflammatory Disease,Organismal Injury and Abnormalities,Skeletal and Muscular Disorders	Rheumatic Disease	1.11e-25		0.137	ADAR,C3AR1,CASP1,CCL2,CCL4,CD180,CX3CR1,DAXX,DCK,DDX58,DDX60,DHX58,DTX3L,EIF2AK2,EPSTI1,FCGR1A,FGL2,HES1,HLA-A,HLA-E,HLA-G,IFI16,IFI44,IFIH1,IFIT1,IFIT3,IFNAR1,IL10RA,IL1RN,IRF7,ISG15,LGALS9B,LY9,MEFV,Ms4a4c (includes others),Ms4a6c,MS4A7,NCF1,OAS1,OAS2,OASL,PARP12,PARP9,PIK3CG,PLCG2,PROCR,RSAD2,SAMD9L,SLAMF7,SLC11A1,SLC7A11,Slfn1,SLFN12L,Slfn2,TLR7,TNFRSF1B,TREX1,TRIM25,USP18,ZBP1	60
	Hematological System Development and Function,Inflammatory Response,Tissue Morphology	Quantity of neutrophils	3.29e-07		0.144	C3AR1,CASP1,CCL2,CD300A,CYBB,IFNAR1,LGALS9B,Ly6a (includes others),PIK3CG,PLAC8,PML,SLFN12L,TLR7	13
	Neurological Disease,Organismal Injury and Abnormalities	Microgliosis	0.000376		0.152	APOD,GRK5,Ly6a (includes others),TNFRSF1B	4
	Inflammatory Disease,Inflammatory Response,Organismal Injury and Abnormalities,Renal and Urological Disease	Nephritis	9.63e-07		0.159	CCL2,CCL4,CX3CR1,EPSTI1,FCGR1A,IFI44,IFIH1,IFNAR1,IL1RN,IRF7,PARP12,SNAI1,TANK,TLR7,TREX1	15
	Cancer,Organismal Injury and Abnormalities	Advanced malignant tumor	0.000244		0.164	ADAR,BTK,CASP1,CCL2,CYBB,DAXX,DCK,DDX58,EPSTI1,FCGR1A,HES1,HLA-E,HLA-G,IFITM3,IFNAR1,IL1RN,IRF7,PIK3CG,PML,PTAFR,SEMA4D,SLC7A11,SNAI1,TLR7,ZNF503	25
	Cancer,Organismal Injury and Abnormalities	Secondary tumor	0.000409		0.164	ADAR,BTK,CASP1,CCL2,CYBB,DAXX,DCK,DDX58,EPSTI1,FCGR1A,HLA-E,HLA-G,IFITM3,IFNAR1,IL1RN,IRF7,PIK3CG,PML,SEMA4D,SLC7A11,SNAI1,TLR7,ZNF503	23
	Hematological System Development and Function,Hematopoiesis,Tissue Morphology	Quantity of hematopoietic progenitor cells	0.000425		0.192	BTK,CD180,DCK,EIF2AK2,FLI1,LILRB3,Ly6a (includes others),LY9,PIK3CG,PLCG2,PML,Slfn1,SLFN12L	13
	Cell Death and Survival	Apoptosis of leukocytes	4.26e-11		0.193	BTK,C3AR1,CASP1,CCL2,CCL4,CYBB,DCK,DHX58,EIF2AK2,FGL2,GRK5,HLA-G,HSH2D,IL1RN,ISG15,MEFV,Ms4a4c (includes others),PARP14,PIK3CG,PLCG2,TICAM2,TLR7,TNFRSF1B	23
	Cell Cycle,Gene Expression	Binding of protein binding site	0.000131		0.212	BTK,FLI1,IFI16,PIK3CG,PML,PTAFR,SLC11A1,SNAI1,SP140,TNFRSF1B	10
	Connective Tissue Disorders,Inflammatory Disease,Inflammatory Response,Organismal Injury and Abnormalities,Skeletal and Muscular Disorders	Inflammation of joint	8.19e-10		0.215	C3AR1,CASP1,CCL2,CCL4,CD180,CX3CR1,DAXX,FCGR1A,FGL2,HES1,HLA-A,HLA-E,HLA-G,IFNAR1,IL10RA,IL1RN,LGALS9B,MEFV,Ms4a4c (includes others),Ms4a6c,MS4A7,NCF1,PIK3CG,PLCG2,PROCR,SAMD9L,SLC11A1,SLC7A11,Slfn1,SLFN12L,Slfn2,TLR7,TNFRSF1B	33
	Gastrointestinal Disease,Inflammatory Disease,Inflammatory Response,Organismal Injury and Abnormalities	Dextran sodium sulfate-induced colitis	4.02e-09		0.254	CASP1,CD180,CYBB,IFI16,IL10RA,Ly6a (includes others),Ms4a4c (includes others),PIK3CG,SLC7A11,Slfn1,UNC93B1,ZBP1	12
	Cell Cycle	Replication of cells	0.000389		0.254	CASP1,CCL2,IRF7,PTAFR,SLC11A1	5
	Inflammatory Response,Respiratory Disease	Inflammation of respiratory system component	1.16e-07		0.257	C3AR1,CASP1,CCL2,CD180,CX3CR1,CYBB,FCGR1A,GPR65,HLA-A,HLA-G,IFNAR1,IL1RN,LGALS9B,Mx1,NCF1,PIK3CG,PTAFR,SLC7A11,TANK,TLR7,TNFRSF1B	21
	Cell Death and Survival	Apoptosis of lymphatic system cells	1.03e-08		0.269	BTK,C3AR1,CASP1,CCL4,DCK,DHX58,EIF2AK2,FGL2,GRK5,HLA-G,HSH2D,Ms4a4c (includes others),PARP14,PIK3CG,PLCG2,PML,TLR7,TNFRSF1B	18
	Cellular Development,Cellular Growth and Proliferation,Hematological System Development and Function,Humoral Immune Response,Lymphoid Tissue Structure and Development	Proliferation of B lymphocytes	2.42e-13		0.273	BTK,CD180,CD300A,CYBB,FLI1,HSH2D,IFNAR1,IL1RN,LGALS9B,LILRB3,LY9,NCKAP1L,PARP14,PIK3CG,PLCG2,SAMSN1,SEMA4D,SLAMF7,TANK,TLR7,UNC93B1	21
	Cell Death and Survival	Apoptosis of T lymphocytes	4.15e-05		0.316	C3AR1,CASP1,CCL4,DCK,DHX58,GRK5,HLA-G,Ms4a4c (includes others),PIK3CG,TLR7,TNFRSF1B	11
	Protein Synthesis	Quantity of IL-6 in blood	0.00037		0.447	C3AR1,IFI16,IL10RA,IL1RN,TRAFD1	5
	Tissue Morphology	Quantity of stem cells	0.000285		0.45	BTK,CD180,DCK,EIF2AK2,FLI1,LILRB3,Ly6a (includes others),LY9,PIK3CG,PLCG2,PML,Slfn1,SLFN12L,SNAI1	14
	Cell Death and Survival	Apoptosis of stem cells	8.35e-05		0.462	BTK,CASP1,CCL4,EIF2AK2,FLI1,GRK5,HES1,PIK3CG,PLCG2,TNFRSF1B	10
	Cell Death and Survival	Apoptosis of blood cells	5.14e-11		0.484	BTK,C3AR1,CASP1,CCL2,CCL4,CYBB,DCK,DHX58,EIF2AK2,FGL2,FLI1,GRK5,HLA-G,HSH2D,IL1RN,ISG15,MEFV,Ms4a4c (includes others),PARP14,PIK3CG,PLCG2,TICAM2,TLR7,TNFRSF1B	24
	Cell Death and Survival	Apoptosis of lymphocytes	1.63e-08		0.485	BTK,C3AR1,CASP1,CCL4,DCK,DHX58,EIF2AK2,FGL2,GRK5,HLA-G,HSH2D,Ms4a4c (includes others),PARP14,PIK3CG,PLCG2,TLR7,TNFRSF1B	17
	Inflammatory Response,Organismal Injury and Abnormalities	Inflammation of organ	1.7e-14		0.491	ADGRE1,C3AR1,CASP1,CCL2,CCL4,CD180,CX3CR1,CYBB,DDX58,EIF2AK2,ENTPD4,EPSTI1,FCGR1A,HLA-A,HLA-E,IFI16,IFI35,IFI44,IFIH1,IFIT3,IFITM3,IFNAR1,IL10RA,IL1RN,IRF7,IRF9,ISG15,LGALS9B,Ly6a (includes others),Ms4a4c (includes others),Mx1,NCF1,NRROS,PARP12,PIK3CG,PLCG2,PROCR,PTAFR,SEMA4D,SLC7A11,Slfn1,SNAI1,TANK,TLR7,TNFRSF1B,TREX1,UNC93B1,USP18,ZBP1	49
	Cellular Function and Maintenance	Function of leukocytes	2.17e-13		0.492	ADGRE1,BTK,C3AR1,CCL2,CD300A,CD84,CX3CR1,CYBB,DDX58,FCGR1A,HLA-A,HLA-E,HLA-G,HSH2D,IFIH1,IFNAR1,IL10RA,IRF7,LILRB3,PIK3CG,PLCG2,SAMSN1,Slfn2,TANK,TLR7,Trim30a/Trim30d	26
	Infectious Diseases	Infection of cells	4.87e-05		0.506	CASP1,CCL4,CYBB,DDX58,EIF2AK2,HES1,IFI35,IFIH1,IFITM3,IFNAR1,MYO1F,PARP9,PML,PTAFR,RSAD2,TANK,Tlr13,TNFRSF1B,TRAFD1,UNC93B1	20
	Cellular Function and Maintenance	Function of mononuclear leukocytes	2.06e-11		0.555	ADGRE1,BTK,C3AR1,CCL2,CD84,CX3CR1,HLA-A,HLA-E,HLA-G,HSH2D,IFNAR1,IL10RA,IRF7,LILRB3,PIK3CG,PLCG2,SAMSN1,Slfn2,Trim30a/Trim30d	19
	Cellular Function and Maintenance,Hematological System Development and Function	Function of lymphocytes	1.54e-10		0.555	ADGRE1,BTK,C3AR1,CD84,CX3CR1,HLA-A,HLA-E,HLA-G,HSH2D,IFNAR1,IL10RA,IRF7,LILRB3,PIK3CG,PLCG2,SAMSN1,Slfn2,Trim30a/Trim30d	18
	Gastrointestinal Disease,Inflammatory Disease,Inflammatory Response,Organismal Injury and Abnormalities	Experimental colitis	2.04e-09		0.625	CASP1,CD180,CYBB,IFI16,IL10RA,IL1RN,Ly6a (includes others),Ms4a4c (includes others),PIK3CG,SLC7A11,Slfn1,UNC93B1,ZBP1	13
	Immunological Disease	Systemic autoimmune syndrome	1.02e-40		0.628	ADAR,C130026I21Rik (includes others),C3AR1,CASP1,CCL2,CCL4,CD180,CD300A,CD84,CX3CR1,CYBB,DAXX,DDX58,DDX60,DHX58,DTX3L,EIF2AK2,EPSTI1,FCGR1A,FGL2,Gm5431,GPR65,HLA-A,HLA-G,IFI16,Ifi27l2a/Ifi27l2b,IFI44,IFIH1,IFIT1,IFIT1B,IFIT3,IFNAR1,IL10RA,IL1RN,IRF7,ISG15,JAML,LGALS3BP,LILRB3,Ly6a (includes others),LY9,MEFV,Ms4a4c (includes others),Ms4a6c,MS4A7,MYO1F,NCF1,OAS1,OAS2,OASL,Oasl2,PARP12,PARP14,PARP9,…	77
	Cell Death and Survival	Apoptosis of hematopoietic progenitor cells	9.19e-05		0.761	BTK,CASP1,CCL4,EIF2AK2,FLI1,GRK5,PIK3CG,PLCG2,TNFRSF1B	9
	Gastrointestinal Disease,Inflammatory Disease,Inflammatory Response,Organismal Injury and Abnormalities	Colitis	4.95e-08		0.769	ADGRE1,CASP1,CCL2,CD180,CYBB,DDX58,IFI16,IL10RA,IL1RN,Ly6a (includes others),Ms4a4c (includes others),NCF1,PIK3CG,PROCR,SLC7A11,Slfn1,TREX1,UNC93B1,ZBP1	19
	Connective Tissue Disorders,Inflammatory Disease,Inflammatory Response,Organismal Injury and Abnormalities,Skeletal and Muscular Disorders	Experimentally-induced arthritis	0.000299		0.776	CCL4,CD180,FCGR1A,IL1RN,PIK3CG,SLC11A1,TNFRSF1B	7
	Organismal Injury and Abnormalities	Fibrosis	9.44e-05		0.805	ADGRE1,C3AR1,CASP1,CCL2,CCL4,CD180,CX3CR1,CYBB,FLI1,IFNAR1,IL1RN,NCF1,PLAC8,PTAFR,SLC7A11,SNAI1,TNFRSF1B,TREX1,USP18	19
	Infectious Diseases	Replication of Retroviridae	0.000148		0.824	Bst2,CCL4,EIF2AK2,IFITM3,IRF7,PML,TLR7	7
	Cancer,Organismal Injury and Abnormalities	Development of malignant tumor	0.000181		0.896	ADAR,ADGRE1,APOD,ATP1A3,B4GALT6,BASP1,BTK,C3AR1,CASP1,CCL2,CCL4,CD180,CD300A,CD84,CX3CR1,CYBB,DAXX,DDX58,DDX60,DTX3L,EIF2AK2,ENTPD4,EPSTI1,FCGR1A,FLI1,GDF3,GPR35,GPR65,GRK5,HECW2,HLA-A,HLA-E,HLA-G,IFI16,IFI44,IFIH1,IFIT3,IFITM3,IFNAR1,IGSF6,IL10RA,IL1RN,IRF7,IRF9,JAML,LGALS3BP,LGALS9B,LILRB3,LPCAT2,Ly6a (includes others),LY9,MEFV,MID1,MITD1,MOCOS,MS4A7,MYO1F,NAIP,NCKAP1L,NFAM1,NR1D1,NRROS,OAS1,OA…	110
	Inflammatory Response	Inflammation of absolute anatomical region	1.09e-15		0.901	ADGRE1,C3AR1,CASP1,CCL2,CCL4,CD180,CX3CR1,CYBB,DDX58,EPSTI1,FCGR1A,HLA-A,HLA-E,IFI16,IFI35,IFI44,IFIH1,IFIT3,IFITM3,IFNAR1,IL10RA,IL1RN,IRF7,IRF9,ISG15,LGALS9B,Ly6a (includes others),Ms4a4c (includes others),Mx1,NCF1,NRROS,PARP12,PIK3CG,PLCG2,PROCR,PTAFR,SEMA4D,SLC7A11,Slfn1,SNAI1,TANK,TLR7,TNFRSF1B,TREX1,UNC93B1,USP18,ZBP1	47
	Cell Death and Survival	Killing of natural killer cells	3.01e-08		0.946	CD84,HLA-A,HLA-G,IFNAR1,LY9,SLAMF7	6
	Endocrine System Disorders,Gastrointestinal Disease,Metabolic Disease,Organismal Injury and Abnormalities	Diabetes mellitus	3.77e-21		1	APOD,C130026I21Rik (includes others),C3AR1,CASP1,CCL2,CCL4,CD180,CD300A,CD84,CX3CR1,CYBB,DDX60,FCGR1A,FLI1,Gm5431,GPR65,HES1,HLA-A,IFI16,Ifi27l2a/Ifi27l2b,IFI44,IFIH1,IFIT1,IFIT1B,IFIT3,IFITM3,IFNAR1,IL10RA,IL1RN,IRF7,JAML,LGALS9B,LILRB3,Ly6a (includes others),Ms4a4c (includes others),MYO1F,NCF1,NR1D1,OAS1,Oasl2,PARP14,PLCG2,PLD4,PTAFR,PTPRO,RSAD2,RTP4,SAMD9L,SLC7A11,TNFRSF1B,TRAFD1,Trim30a/Trim3…	55
	Protein Synthesis	Quantity of interferon	5.01e-05		1	DHX58,IFI16,IL10RA,LGALS3BP,SAMSN1	5
	Cell Death and Survival	Killing of cells	9.19e-05		1.034	ADAR,CD84,CYBB,HLA-A,HLA-G,IFNAR1,IL10RA,LY9,SLAMF7	9
	Inflammatory Disease,Inflammatory Response,Organismal Injury and Abnormalities,Respiratory Disease	Inflammation of lung	2.57e-08		1.056	CASP1,CCL2,CD180,CYBB,FCGR1A,HLA-A,IFNAR1,IL1RN,LGALS9B,Mx1,NCF1,PIK3CG,PTAFR,SLC7A11,TANK,TLR7,TNFRSF1B	17
	Cancer,Organismal Injury and Abnormalities	Frequency of tumor	8.18e-05		1.066	ADAR,ADGRE1,APOD,ATP1A3,B4GALT6,BASP1,BTK,C3AR1,CASP1,CCL2,CCL4,CD180,CD300A,CD84,CX3CR1,CYBB,DAXX,DDX58,DDX60,DTX3L,EIF2AK2,ENTPD4,EPSTI1,FCGR1A,FLI1,GDF3,GPR35,GPR65,GRK5,HECW2,HLA-A,HLA-E,HLA-G,IFI16,IFI44,IFIH1,IFIT1B,IFIT3,IFITM3,IFNAR1,IGSF6,IL10RA,IL1RN,IRF7,IRF9,JAML,LGALS3BP,LGALS9B,LILRB3,LPCAT2,Ly6a (includes others),LY9,MEFV,MID1,MITD1,MOCOS,MS4A7,MYO1F,NAIP,NCKAP1L,NFAM1,NR1D1,NRROS,…	112
	Gastrointestinal Disease,Inflammatory Disease,Inflammatory Response,Organismal Injury and Abnormalities	Enteritis	6.66e-08		1.075	ADGRE1,CASP1,CCL2,CD180,CYBB,DDX58,IFI16,IL10RA,IL1RN,Ly6a (includes others),Ms4a4c (includes others),NCF1,PIK3CG,PROCR,SLC7A11,Slfn1,TNFRSF1B,TREX1,UNC93B1,ZBP1	20
	Cancer,Hematological Disease,Immunological Disease,Organismal Injury and Abnormalities	Neoplasia of leukocytes	4.39e-06		1.091	ADAR,BASP1,BTK,CASP1,CCL2,CCL4,CD180,DCK,DDX58,EPSTI1,FCGR1A,HECW2,HLA-A,HLA-G,IFI35,IFI44,IFIT3,IFNAR1,IL1RN,IRF7,ISG15,LGALS9B,LPCAT2,OAS1,OAS2,OASL,PARP14,PIK3CG,PLAC8,PLCG2,PLXNA2,PML,PRICKLE1,RNF213,RSAD2,SLAMF7,SP140,TLR7,TNFRSF1B,TRAFD1,TRIM25	41
	Connective Tissue Disorders,Hematological Disease,Organismal Injury and Abnormalities	Thrombocytopenia	1.4e-07		1.109	FCGR1A,FLI1,IFNAR1,IRF7,Ly6a (includes others),OAS2,PROCR,PTAFR,SLAMF7,SLC11A1,SLC7A11,TLR7,UNC93B1	13
	Cancer,Organismal Injury and Abnormalities	Incidence of tumor	1.44e-05		1.152	ADAR,ADGRE1,APOD,ATP1A3,B4GALT6,BASP1,BTK,C3AR1,CASP1,CCL2,CCL4,CD180,CD300A,CD84,CX3CR1,CYBB,DAXX,DDX58,DDX60,DTX3L,EIF2AK2,ENTPD4,EPSTI1,FCGR1A,FGL2,FLI1,GDF3,GPR35,GPR65,GRK5,HECW2,HLA-A,HLA-E,HLA-G,IFI16,IFI44,IFIH1,IFIT1,IFIT1B,IFIT3,IFITM3,IFNAR1,IGSF6,IL10RA,IL1RN,IRF7,IRF9,ISG15,JAML,LGALS3BP,LGALS9B,LILRB3,LPCAT2,Ly6a (includes others),LY9,MEFV,MID1,MITD1,MOCOS,MS4A7,MYO1F,NAIP,NCKAP1L,N…	116
	Cellular Development,Cellular Growth and Proliferation,Hematological System Development and Function,Lymphoid Tissue Structure and Development	Expansion of mononuclear leukocytes	0.000265		1.182	BTK,CD180,IFNAR1,IL10RA,LGALS9B,LY9,PIK3CG,TNFRSF1B	8
	Cancer,Hematological Disease,Organismal Injury and Abnormalities	Neoplasia of blood cells	1.43e-07		1.219	ADAP1,ADAR,ADGRE1,BASP1,BTK,CASP1,CCL2,CCL4,CD180,CYBB,DAXX,DCK,DDX58,DDX60,DTX3L,EIF2AK2,EPSTI1,FCGR1A,GPR35,HECW2,HES1,HLA-A,HLA-G,IFI16,IFI35,IFI44,IFIT1,IFIT1B,IFIT3,IFITM3,IFNAR1,IL1RN,IRF7,ISG15,LGALS9B,LILRB3,LPCAT2,MEFV,MOCOS,MS4A7,OAS1,OAS2,OASL,PARP11,PARP14,PIK3CG,PLAC8,PLCG2,PLXNA2,PML,PRICKLE1,RNF213,RSAD2,SAMD9L,SLAMF7,SLFN12L,SLFN13,SNAI1,SP140,TLR7,TNFRSF1B,TRAFD1,TRIM25,TRIM6-TRI…	64
	Cancer,Hematological Disease,Organismal Injury and Abnormalities	Myeloid or lymphoid neoplasm	3.67e-07		1.219	ADAP1,ADAR,ADGRE1,BASP1,BTK,CASP1,CCL2,CCL4,CD180,CYBB,DAXX,DCK,DDX58,DDX60,DTX3L,EIF2AK2,EPSTI1,GPR35,HECW2,HES1,HLA-A,HLA-G,IFI16,IFI35,IFI44,IFIT1,IFIT1B,IFIT3,IFITM3,IFNAR1,IL1RN,IRF7,ISG15,LGALS9B,LILRB3,LPCAT2,MEFV,MOCOS,MS4A7,OAS1,OAS2,OASL,PARP11,PARP14,PIK3CG,PLAC8,PLCG2,PLXNA2,PML,PRICKLE1,RNF213,RSAD2,SAMD9L,SLAMF7,SLFN12L,SLFN13,SNAI1,SP140,TLR7,TNFRSF1B,TRAFD1,TRIM25,TRIM6-TRIM34	63
	Infectious Diseases	Replication of Influenza A virus	2.22e-05		1.236	ADAR,DDX58,EIF2AK2,GRK5,IFITM3,IFNAR1,ISG15,Mx1,OAS3,PML,RSAD2	11
	Cellular Growth and Proliferation,Lymphoid Tissue Structure and Development	Proliferation of lymphatic system cells	5.41e-18		1.436	ADAR,BTK,CCL2,CCL4,CD180,CD300A,CD84,CYBB,DCK,EIF2AK2,FGL2,FLI1,HES1,HLA-E,HLA-G,HSH2D,IFNAR1,IL1RN,ISG15,LGALS9B,LILRB3,Ly6a (includes others),LY9,Ms4a4c (includes others),NCKAP1L,PARP14,PIK3CG,PLCG2,PTPRO,SAMD9L,SAMSN1,SEMA4D,SLAMF7,Slfn1,SNAI1,TANK,TLR7,TNFRSF1B,Trim30a/Trim30d,UNC93B1	40
	Cancer,Organismal Injury and Abnormalities	Lymphoreticular neoplasm	4.44e-07		1.446	ADAP1,ADAR,ADGRE1,BASP1,BTK,CASP1,CCL2,CD180,CYBB,DAXX,DCK,DDX58,DDX60,DTX3L,EIF2AK2,GPR35,HECW2,HES1,HLA-A,HLA-G,IFI16,IFI35,IFI44,IFIT1,IFIT1B,IFIT3,IFITM3,IFNAR1,IRF7,ISG15,LILRB3,LPCAT2,MEFV,MOCOS,MS4A7,OAS1,OAS2,OASL,PARP11,PARP14,PIK3CG,PLAC8,PLCG2,PLXNA2,PML,RNF213,RSAD2,SAMD9L,SLAMF7,SLFN12L,SLFN13,SNAI1,SP140,TLR7,TNFRSF1B,TRAFD1,TRIM25,TRIM6-TRIM34	58
	Infectious Diseases	Replication of murine hepatitis virus	2.72e-07		1.455	CASP1,IFIH1,PARP12,PARP14,USP18	5
	Infectious Diseases	Parasitic Infection	0.00013		1.463	EIF2AK2,IFNAR1,IL10RA,PTAFR,SLC11A1,TLR7,TNFRSF1B,UNC93B1	8
	Cancer,Organismal Injury and Abnormalities	Neoplasia of cells	1.11e-06		1.467	ADAP1,ADAR,ADGRE1,APOD,ATP1A3,BASP1,BTK,CASP1,CCL2,CCL4,CD180,CD84,CMPK2,CYBB,DAXX,DCK,DDX58,DDX60,DHX58,DTX3L,EIF2AK2,EPSTI1,FCGR1A,FGL2,FLI1,GPR35,GRK5,HECW2,HES1,HLA-A,HLA-G,HSH2D,IFI16,Ifi27l2a/Ifi27l2b,IFI35,IFI44,IFIT1,IFIT1B,IFIT3,IFITM3,IFNAR1,IL1RN,IRF7,ISG15,LGALS9B,LILRB3,LPCAT2,MEFV,MOCOS,MS4A7,NCKAP1L,NR1D1,NRROS,OAS1,OAS2,OAS3,OASL,OGFR,PARP11,PARP14,PIK3CG,PLAC8,PLCG2,PLXNA2,PML,PR…	90
	Cancer,Organismal Injury and Abnormalities	Lymphohematopoietic neoplasia	4.08e-08		1.477	ADAP1,ADAR,ADGRE1,BASP1,BTK,CASP1,CCL2,CCL4,CD180,CYBB,DAXX,DCK,DDX58,DDX60,DTX3L,EIF2AK2,EPSTI1,FCGR1A,FLI1,GPR35,HECW2,HES1,HLA-A,HLA-E,HLA-G,IFI16,IFI35,IFI44,IFIT1,IFIT1B,IFIT3,IFITM3,IFNAR1,IL1RN,IRF7,ISG15,LGALS9B,LILRB3,LPCAT2,MEFV,MOCOS,MS4A7,OAS1,OAS2,OASL,PARP11,PARP14,PIK3CG,PLAC8,PLCG2,PLXNA2,PML,PRICKLE1,RNF213,RSAD2,SAMD9L,SLAMF7,SLFN12L,SLFN13,SNAI1,SP140,TLR7,TNFRSF1B,TRAFD1,TRIM2…	66
	Cancer,Hematological Disease,Organismal Injury and Abnormalities	Hematopoietic neoplasm	8.67e-08		1.477	ADAP1,ADAR,ADGRE1,BASP1,BTK,CASP1,CCL2,CCL4,CD180,CYBB,DAXX,DCK,DDX58,DDX60,DTX3L,EIF2AK2,EPSTI1,FCGR1A,FLI1,GPR35,HECW2,HES1,HLA-A,HLA-G,IFI16,IFI35,IFI44,IFIT1,IFIT1B,IFIT3,IFITM3,IFNAR1,IL1RN,IRF7,ISG15,LGALS9B,LILRB3,LPCAT2,MEFV,MOCOS,MS4A7,OAS1,OAS2,OASL,PARP11,PARP14,PIK3CG,PLAC8,PLCG2,PLXNA2,PML,PRICKLE1,RNF213,RSAD2,SAMD9L,SLAMF7,SLFN12L,SLFN13,SNAI1,SP140,TLR7,TNFRSF1B,TRAFD1,TRIM25,TRIM…	65
	Infectious Diseases	Infection by RNA virus	3.28e-18		1.491	ADAR,APOD,C3AR1,CASP1,CCL2,CCL4,CX3CR1,CYBB,DDX58,EIF2AK2,EPSTI1,FCGR1A,FGL2,HES1,HLA-A,HLA-E,IFI35,IFI44,IFIH1,IFIT1,IFIT3,IFITM3,IFNAR1,IL1RN,IRF7,ISG15,LGALS3BP,MYO1F,OAS2,OAS3,PARP14,PARP9,PIK3CG,PLAC8,PML,PTAFR,RSAD2,SAMD9L,SAMSN1,SLAMF7,TANK,Tlr13,TLR7,TNFRSF1B,TRAFD1,XAF1	46
	Hematological Disease	Hemorrhagic disease	9.37e-10		1.504	CCL2,CCL4,FCGR1A,FLI1,IFNAR1,IL1RN,IRF7,ISG15,Ly6a (includes others),OAS2,PROCR,PTAFR,SLAMF7,SLC11A1,SLC7A11,TLR7,UNC93B1	17
	Infectious Diseases	Quantity of virus	9.72e-05		1.522	IFIT3,IFNAR1,Mx1,TNFRSF1B,USP18	5
	Cellular Development,Cellular Growth and Proliferation,Hematological System Development and Function,Lymphoid Tissue Structure and Development	Proliferation of lymphocytes	7.2e-16		1.546	BTK,CCL2,CCL4,CD180,CD300A,CD84,CYBB,DCK,EIF2AK2,FGL2,FLI1,HES1,HLA-E,HLA-G,HSH2D,IFNAR1,IL1RN,ISG15,LGALS9B,LILRB3,Ly6a (includes others),LY9,Ms4a4c (includes others),NCKAP1L,PARP14,PIK3CG,PLCG2,SAMSN1,SEMA4D,SLAMF7,Slfn1,TANK,TLR7,TNFRSF1B,Trim30a/Trim30d,UNC93B1	36
	Immunological Disease,Inflammatory Disease,Inflammatory Response,Neurological Disease,Organismal Injury and Abnormalities	Experimental autoimmune encephalomyelitis	3.87e-09		1.614	C3AR1,CASP1,CX3CR1,HLA-A,HLA-E,IFI35,IFITM3,IFNAR1,IL1RN,IRF9,ISG15,LGALS9B,NCF1,NRROS,PROCR,SEMA4D,TNFRSF1B,USP18	18
	Cellular Development,Cellular Growth and Proliferation,Hematological System Development and Function,Lymphoid Tissue Structure and Development	Proliferation of mononuclear leukocytes	1.77e-16		1.708	BTK,CCL2,CCL4,CD180,CD300A,CD84,CYBB,DCK,EIF2AK2,FGL2,FLI1,HES1,HLA-E,HLA-G,HSH2D,IFNAR1,IL10RA,IL1RN,ISG15,LGALS9B,LILRB3,Ly6a (includes others),LY9,Ms4a4c (includes others),NCKAP1L,PARP14,PIK3CG,PLCG2,SAMSN1,SEMA4D,SLAMF7,Slfn1,TANK,TLR7,TNFRSF1B,Trim30a/Trim30d,UNC93B1	37
	Inflammatory Response	Acute inflammation of tissue	0.000196		1.715	C3AR1,CYBB,IL1RN,NCF1	4
	Infectious Diseases	Production of virus	0.000269		1.72	ADAR,EIF2AK2,IFIH1,IFNAR1,PML,RSAD2	6
	Cellular Development,Cellular Growth and Proliferation	Proliferation of blood cells	2.6e-17		1.732	BTK,CCL2,CCL4,CD180,CD300A,CD84,CYBB,DCK,EIF2AK2,FGL2,FLI1,HES1,HLA-E,HLA-G,HSH2D,IFNAR1,IL10RA,IL1RN,ISG15,LGALS9B,LILRB3,Ly6a (includes others),LY9,Ms4a4c (includes others),NCKAP1L,PARP14,PIK3CG,PLCG2,PTPRO,SAMD9L,SAMSN1,SEMA4D,SLAMF7,Slfn1,SNAI1,TANK,TICAM2,TLR7,TNFRSF1B,Trim30a/Trim30d,UNC93B1	41
	Inflammatory Response,Neurological Disease	Inflammation of central nervous system	7.67e-11		1.783	C3AR1,CASP1,CX3CR1,FCGR1A,HEXB,HLA-A,HLA-E,IFI35,IFITM3,IFNAR1,IL1RN,IRF9,ISG15,LGALS9B,NCF1,NRROS,PROCR,PTAFR,SEMA4D,TNFRSF1B,UNC93B1,USP18	22
	Inflammatory Disease,Inflammatory Response,Neurological Disease,Organismal Injury and Abnormalities	Encephalitis	8.5e-10		1.939	C3AR1,CASP1,CX3CR1,FCGR1A,HLA-A,HLA-E,IFI35,IFITM3,IFNAR1,IL1RN,IRF9,ISG15,LGALS9B,NCF1,NRROS,PROCR,SEMA4D,TNFRSF1B,UNC93B1,USP18	20
	Connective Tissue Disorders,Organismal Injury and Abnormalities,Skeletal and Muscular Disorders	Non-traumatic arthropathy	7.5e-08		1.941	C3AR1,CASP1,CCL2,CCL4,CD180,CX3CR1,DAXX,FGL2,HES1,HLA-A,HLA-G,IFNAR1,IL10RA,IL1RN,MEFV,Ms4a4c (includes others),Ms4a6c,MS4A7,NCF1,PIK3CG,SAMD9L,SLC7A11,Slfn1,SLFN12L,Slfn2,TLR7,TNFRSF1B	27
	Cellular Development,Cellular Growth and Proliferation,Hematological System Development and Function,Lymphoid Tissue Structure and Development	Proliferation of immune cells	1.62e-16		1.964	BTK,CCL2,CCL4,CD180,CD300A,CD84,CYBB,DCK,EIF2AK2,FGL2,FLI1,HES1,HLA-E,HLA-G,HSH2D,IFNAR1,IL10RA,IL1RN,ISG15,LGALS9B,LILRB3,Ly6a (includes others),LY9,Ms4a4c (includes others),NCKAP1L,PARP14,PIK3CG,PLCG2,SAMSN1,SEMA4D,SLAMF7,Slfn1,TANK,TICAM2,TLR7,TNFRSF1B,Trim30a/Trim30d,UNC93B1	38
	Cancer,Organismal Injury and Abnormalities	Lymphatic system tumor	8.26e-06		1.964	ADAR,BASP1,BTK,CASP1,CCL2,CCL4,CD180,DCK,DDX58,EPSTI1,HECW2,HLA-A,HLA-E,HLA-G,IFI35,IFI44,IFIT3,IFNAR1,IL1RN,IRF7,ISG15,LGALS9B,LPCAT2,OAS1,OAS2,OASL,PARP14,PIK3CG,PLAC8,PLCG2,PLXNA2,PML,PRICKLE1,RNF213,RSAD2,SLAMF7,SP140,TLR7,TNFRSF1B,TRAFD1,TRIM25	41
	Inflammatory Disease	Chronic inflammatory disorder	1.48e-08		1.965	C3AR1,CASP1,CCL2,CCL4,CD180,CX3CR1,CYBB,DAXX,DCK,FCGR1A,FGL2,GRK5,HLA-A,HLA-G,IFI16,IFNAR1,IL10RA,IL1RN,MEFV,Ms4a4c (includes others),Ms4a6c,MS4A7,NCF1,PIK3CG,PROCR,SAMD9L,SLC7A11,Slfn1,SLFN12L,Slfn2,SNX20,TLR7,TNFRSF1B,ZBP1	34
	Cancer,Organismal Injury and Abnormalities	Cancer of cells	1e-05		1.978	ADAR,APOD,ATP1A3,BASP1,BTK,CCL2,CCL4,CD180,CD84,CMPK2,CYBB,DCK,DDX58,DHX58,EPSTI1,FGL2,FLI1,GRK5,HECW2,HES1,HLA-A,HLA-G,HSH2D,Ifi27l2a/Ifi27l2b,IFI35,IFI44,IFIT1,IFIT3,IFNAR1,IL1RN,IRF7,ISG15,LGALS9B,LILRB3,LPCAT2,MEFV,MOCOS,NCKAP1L,NR1D1,NRROS,OAS1,OAS2,OAS3,OASL,OGFR,PARP11,PARP14,PIK3CG,PLAC8,PLCG2,PLXNA2,PML,PRICKLE1,PROCR,PTAFR,PTPRO,RNF213,RSAD2,SAMD9L,SAMSN1,SEMA4D,SLAMF7,SLC7A11,SLFN12L,S…	77
	Cell Death and Survival	Apoptosis of neutrophils	0.000173		1.982	C3AR1,CASP1,CCL2,CYBB,IL1RN	5
	Protein Synthesis	Quantity of IL-12 in blood	8.88e-05	Increased	2	DHX58,IFNAR1,IL10RA,LGALS3BP	4
	Protein Synthesis	Quantity of IFNG in blood	0.000467	Increased	2	DHX58,IL10RA,LGALS3BP,SAMSN1	4
	Protein Synthesis	Quantity of interleukin	1.71e-06	Increased	2.114	C3AR1,DHX58,HEXB,IFI16,IFNAR1,IL10RA,IL1RN,LGALS3BP,TRAFD1	9
	Cellular Development,Cellular Growth and Proliferation,Hematological System Development and Function,Lymphoid Tissue Structure and Development	Cell proliferation of T lymphocytes	3.62e-07	Increased	2.119	CCL2,CCL4,CD84,DCK,EIF2AK2,FGL2,HES1,HLA-E,HLA-G,HSH2D,IFNAR1,LGALS9B,Ly6a (includes others),LY9,Ms4a4c (includes others),NCKAP1L,PIK3CG,SAMSN1,Slfn1,TNFRSF1B,Trim30a/Trim30d	21
	Infectious Diseases	Replication of coronavirus	6.68e-08	Increased	2.155	CASP1,CYBB,IFIH1,IFITM3,IFNAR1,PARP12,PARP14,USP18	8
	Protein Synthesis	Quantity of cytokine	1.3e-05	Increased	2.346	C3AR1,DHX58,HEXB,IFI16,IFNAR1,IL10RA,IL1RN,LGALS3BP,SAMSN1,TNFRSF1B,TRAFD1	11
	Cancer,Organismal Injury and Abnormalities	Lymphohematopoietic cancer	1.6e-07	Increased	2.351	ADAP1,ADAR,ADGRE1,BASP1,BTK,CCL2,CCL4,CD180,CYBB,DAXX,DCK,DDX58,DDX60,EIF2AK2,EPSTI1,FCGR1A,FLI1,GPR35,HECW2,HES1,HLA-A,HLA-E,HLA-G,IFI16,IFI35,IFI44,IFIT1,IFIT1B,IFIT3,IFITM3,IFNAR1,IL1RN,IRF7,ISG15,LGALS9B,LILRB3,LPCAT2,MEFV,MOCOS,MS4A7,OAS1,OAS2,OASL,PARP11,PARP14,PIK3CG,PLAC8,PLCG2,PLXNA2,PML,PRICKLE1,RNF213,RSAD2,SAMD9L,SLAMF7,SLFN12L,SLFN13,SNAI1,SP140,TLR7,TNFRSF1B,TRAFD1,TRIM25,TRIM6-TRIM…	64
	Cancer,Hematological Disease,Organismal Injury and Abnormalities	Hematologic cancer	3.24e-07	Increased	2.351	ADAP1,ADAR,ADGRE1,BASP1,BTK,CCL2,CCL4,CD180,CYBB,DAXX,DCK,DDX58,DDX60,EIF2AK2,EPSTI1,FCGR1A,FLI1,GPR35,HECW2,HES1,HLA-A,HLA-G,IFI16,IFI35,IFI44,IFIT1,IFIT1B,IFIT3,IFITM3,IFNAR1,IL1RN,IRF7,ISG15,LGALS9B,LILRB3,LPCAT2,MEFV,MOCOS,MS4A7,OAS1,OAS2,OASL,PARP11,PARP14,PIK3CG,PLAC8,PLCG2,PLXNA2,PML,PRICKLE1,RNF213,RSAD2,SAMD9L,SLAMF7,SLFN12L,SLFN13,SNAI1,SP140,TLR7,TNFRSF1B,TRAFD1,TRIM25,TRIM6-TRIM34	63
	Infectious Diseases	Replication of Murine herpesvirus 4	8.37e-10	Increased	2.449	ADAR,DDX58,IFIH1,MITD1,OAS1,PARP12	6
	Infectious Diseases	Replication of Hepatitis C virus	1.39e-07	Increased	2.689	ADAR,DDX58,EIF2AK2,IFIT1,IFITM3,IFNAR1,ISG15,RSAD2	8
	Infectious Diseases	Replication of Flaviviridae	2.61e-08	Increased	2.811	ADAR,DDX58,EIF2AK2,IFIT1,IFITM3,IFNAR1,ISG15,OASL,RSAD2	9
	Infectious Diseases	Replication of Herpesviridae	6.23e-14	Increased	2.876	ADAR,DDX58,IFIH1,IFNAR1,IL10RA,MITD1,OAS1,OASL,PARP12,PML,RSAD2,ZBP1	12
	Infectious Diseases	Replication of vesicular stomatitis virus	6.21e-15	Increased	3.314	DDX58,FCGR1A,IFIH1,IFITM3,IFNAR1,MITD1,OAS1,OASL,Oasl2,PARP11,PARP12,PML,TRIM25	13
	Cell Signaling	Replication of viral replicon	5.31e-15	Increased	3.426	ADAR,Bst2,EIF2AK2,IFI16,IFIT1,IFITM3,ISG15,Mx1,OAS1,OAS3,OASL,RSAD2	12
	Infectious Diseases	Viral Infection	3.99e-23	Increased	3.506	ADAR,APOD,Bst2,C3AR1,CASP1,CCL2,CCL4,CX3CR1,CYBB,DAXX,DDX58,EIF2AK2,EPSTI1,FCGR1A,FGL2,FLI1,GRK5,HES1,HLA-A,HLA-E,IFI35,IFI44,IFIH1,IFIT1,IFIT3,IFITM3,IFNAR1,IL10RA,IL1RN,IRF7,IRF9,ISG15,LGALS3BP,LGALS9B,MITD1,Mx1,MYO1F,NCF1,OAS1,OAS2,OAS3,OASL,Oasl2,PARP11,PARP12,PARP14,PARP9,PIK3CG,PLAC8,PLCG2,PML,PTAFR,RSAD2,SAMD9L,SAMSN1,SLAMF7,TANK,Tlr13,TLR7,TNFRSF1B,TRAFD1,TRIM25,UNC93B1,USP18,XAF1,ZBP1	66
	Infectious Diseases	Infection of mammalia	1.02e-18	Increased	3.793	CASP1,CX3CR1,CYBB,DDX58,EIF2AK2,FCGR1A,HLA-E,HLA-G,IFIH1,IFNAR1,IL10RA,IL1RN,IRF7,IRF9,ISG15,NCF1,NRROS,PLAC8,PLCG2,PML,PTAFR,SLC11A1,TLR7,TNFRSF1B,UNC93B1,USP18	26
	Infectious Diseases	Replication of RNA virus	7.94e-15	Increased	3.83	ADAR,Bst2,CASP1,CCL4,CYBB,DDX58,EIF2AK2,FCGR1A,GRK5,IFIH1,IFIT1,IFITM3,IFNAR1,IRF7,ISG15,MITD1,Mx1,OAS1,OAS3,OASL,Oasl2,PARP11,PARP12,PARP14,PML,RSAD2,TLR7,TRIM25,USP18	29
	Infectious Diseases	Replication of virus	3.94e-17	Increased	4.136	ADAR,Bst2,CASP1,CCL2,CCL4,CYBB,DAXX,DDX58,EIF2AK2,FCGR1A,GRK5,IFIH1,IFIT1,IFITM3,IFNAR1,IL10RA,IRF7,ISG15,MITD1,Mx1,OAS1,OAS3,OASL,Oasl2,PARP11,PARP12,PARP14,PML,RSAD2,TLR7,TRIM25,USP18,ZBP1	33
