# Supplementary material for: ACE2-lentiviral transduction enables mouse SARS-CoV-2 infection and mapping of receptor interactions
Source: PLoS Pathog. 2021 Jul 2;17(7):e1009723. doi: 10.1371/journal.ppat.1009723 (PMC8282004; doi:10.1371/journal.ppat.1009723)
Supplement: S5 Dataset — (XLSX) [file ppat.1009723.s015.xlsx]

## Sheet: A) Setup
		Experimental setup
		C57BL/6J mice lung harvested at day 2 post-infection
		Mice either unvaccinated or prior vaccination with 2x doses of SARS-CoV-2 + adjuvant s.c.
		All mice have hACE2 transduced by lentivirus
		DEGs criteria q<0.01, fold change = 2
		DEGs n=1376

## Sheet: B) All genes
Ensembl	GeneID	logFC	logCPM	F	PValue	FDR	Vaccinated mouse 1	Vaccinated mouse 2	Vaccinated mouse 3	Vaccinated mouse 4	Unvaccinated mouse 1	Unvaccinated mouse 2	Unvaccinated mouse 3
ENSMUSG00000000001.4	Gnai3	0.12178	6.97641	3.26729	0.0797241	0.392711	2811	3045	3064	3452	2718	3035	2985
ENSMUSG00000000003.15	Pbsn	0	-3.49827	0	1	1	0	0	0	0	0	0	0
ENSMUSG00000000028.15	Cdc45	0.940705	2.07643	18.0869	0.000161232	0.00279238	196	251	121	199	69	128	112
ENSMUSG00000000031.16	H19	-1.17697	1.36037	2.66817	0.116446	0.506636	71	50	287	35	31	38	716
ENSMUSG00000000037.17	Scml2	0.235709	-0.240313	0.434804	0.51418	1	21	27	18	8	18	13	18
ENSMUSG00000000049.11	Apoh	-1.4772	-2.70385	1.82794	0.185491	0.686118	1	0	0	1	0	1	4
ENSMUSG00000000056.7	Narf	0.449625	4.4301	30.2136	4.15265e-06	0.000138808	552	595	606	724	497	465	429
ENSMUSG00000000058.6	Cav2	-0.677597	8.35549	52.9802	2.26005e-08	1.97874e-06	3498	3548	5016	4482	6531	6069	7721
ENSMUSG00000000078.7	Klf6	-0.395839	7.6963	18.3352	0.000148234	0.00261051	3430	3365	4345	4580	4939	5150	5763
ENSMUSG00000000085.16	Scmh1	-0.223552	5.53717	8.686	0.00582199	0.0528778	1017	899	920	962	1197	1120	1105
ENSMUSG00000000088.7	Cox5a	0.296368	5.63145	5.28553	0.028952	0.187238	1341.61	1500.68	1343.5	1483.64	1143.91	1187.71	1227.67
ENSMUSG00000000093.6	Tbx2	-0.542275	8.08888	26.5888	1.13876e-05	0.000317302	3725	2971	4758	4748	6343	5580	6138
ENSMUSG00000000094.12	Tbx4	-0.594683	6.60819	34.8199	1.2539e-06	5.15522e-05	1429	1174	1667	1600	2504	2049	2257
ENSMUSG00000000103.12	Zfy2	0	-3.49827	0	1	1	0	0	0	0	0	0	0
ENSMUSG00000000120.6	Ngfr	1.02877	1.41322	18.9425	0.000120915	0.00221196	112	154	105	164	63	73	65
ENSMUSG00000000125.5	Wnt3	-1.54847	-2.43286	2.86357	0.0999532	0.457621	2	0	2	1	7	4	1
ENSMUSG00000000126.11	Wnt9a	-0.299816	3.56328	6.53626	0.0153148	0.114697	221	186	198	248	290	218	300
ENSMUSG00000000127.15	Fer	-0.46225	3.87571	26.6377	1.1229e-05	0.000313671	240	255	247	261	337	390	337
ENSMUSG00000000131.15	Xpo6	0.199717	6.12932	9.16798	0.00473187	0.0444784	1734	1838	1873	2309	1595	1735	1849
ENSMUSG00000000134.17	Tfe3	0.0168613	5.89178	0.0512686	0.822256	1	1434	1314	1543	1621	1581	1524	1384
ENSMUSG00000000142.15	Axin2	-0.337257	5.32538	10.1793	0.00309346	0.0315907	706	541	842	881	1052.97	858	963
ENSMUSG00000000148.17	Brat1	0.137738	4.84681	2.58556	0.117292	0.509082	731	703	731	835	719	710	667
ENSMUSG00000000149.10	Gna12	-0.162954	7.04061	4.66372	0.0381098	0.229771	2552.49	2567.89	2928.75	3119.45	3316.77	3062.8	3224.59
ENSMUSG00000000154.16	Slc22a18	-0.323202	2.91525	2.81432	0.103017	0.4666	146	138	139	131	185	158	193
ENSMUSG00000000157.16	Itgb2l	-0.244494	0.531429	0.511663	0.47941	1	27	29	33	20	40	30	30
ENSMUSG00000000159.16	Igsf5	-0.46673	4.22246	15.4309	0.000408234	0.00595116	282	295	351.28	301.36	436	428	445.45
ENSMUSG00000000167.14	Pih1d2	-0.630953	2.76117	14.2012	0.000640246	0.00856665	84	96	125	95	166	146.32	165
ENSMUSG00000000168.9	Dlat	-0.142505	5.23802	4.56796	0.040015	0.238434	708	739	778	840	928	772	903
ENSMUSG00000000171.5	Sdhd	0.0806443	6.3308	0.546001	0.465265	1	1891	2039	1801	2167	1959	1840	1953
ENSMUSG00000000182.9	Fgf23	-0.982101	-1.86248	0.815974	0.375165	0.979911	2	3	3	5	0	13	7
ENSMUSG00000000183.6	Fgf6	0	-3.47585	0	1	1	0	0	0	0	0	0	0
ENSMUSG00000000184.12	Ccnd2	-0.0161762	7.32924	0.0402963	0.842125	1	3548.72	3992.04	3686	4536.26	3823.81	4395.89	4019.27
ENSMUSG00000000194.13	Gpr107	0.0638235	6.36298	1.17652	0.285864	0.872693	1990	2035.52	1986	2257	2037	2026	2025
ENSMUSG00000000197.8	Nalcn	0.035522	-0.928599	0.00821058	0.928344	1	9	7	6	10	6	8	10
ENSMUSG00000000202.9	Btbd17	-0.969649	-0.773723	6.6871	0.0142742	0.108518	6	13	10	10	12	31	16
ENSMUSG00000000204.16	Slfn4	-3.05696	3.53963	36.856	3.95801e-06	0.000133348	66.34	74.01	101.7	56.02	467.8	617	837.87
ENSMUSG00000000214.11	Th	-0.252338	-3.45391	0.0287224	0.867511	1	1	0	0	0	0	0	1
ENSMUSG00000000215.11	Ins2	1.5498	-3.4539	1.05703	0.318938	0.892018	0	0	1	0	0	0	0
ENSMUSG00000000216.8	Scnn1g	-0.798132	7.1021	78.9121	2.67919e-10	6.18275e-08	1733	1480	2143	2278	3301	3257	3605
ENSMUSG00000000223.13	Drp2	-0.583001	0.28635	3.94679	0.0552479	0.301486	10	30	19	28	25	39	36
ENSMUSG00000000244.17	Tspan32	1.09273	3.80065	74.2885	5.44164e-10	1.05448e-07	664.71	663.9	531	669	302	313	299.69
ENSMUSG00000000247.11	Lhx2	0.215342	-2.53311	0.0937829	0.76133	1	7	5	2	4	5	1	6
ENSMUSG00000000248.16	Clec2g	2.99457	-1.43952	26.6416	1.21499e-05	0.000333511	29	40	32	26	2	5	5
ENSMUSG00000000253.13	Gmpr	-0.672781	3.49229	20.1556	8.11208e-05	0.0015875	149	159.37	179.53	151	257.11	209	321.17
ENSMUSG00000000263.15	Glra1	1.556	-3.47588	1.04317	0.324091	0.892018	1	0	0	0	0	0	0
ENSMUSG00000000266.11	Mid2	-0.584414	6.33234	37.6524	6.25853e-07	2.94443e-05	1076	1092	1513	1486	2036	1886	2012
ENSMUSG00000000275.16	Trim25	-0.611363	6.96074	22.0812	6.27444e-05	0.00128079	2327	2217	2683	2785	3865	4372	3493
ENSMUSG00000000276.11	Dgke	-0.0498731	5.14408	0.292089	0.592485	1	671	637	829	768	726	740	847
ENSMUSG00000000278.10	Scpep1	0.297121	5.98809	14.0432	0.000679018	0.00897723	1786	1900	1964	2077	1598	1692	1546
ENSMUSG00000000282.12	Mnt	0.213541	5.41056	2.52994	0.12287	0.525566	1041	1048	1139	1270	1037	942	1001
ENSMUSG00000000290.13	Itgb2	1.185	7.37314	113.926	2.79468e-12	1.91215e-09	8016	8052	8804	10629	3656	4497	3801
ENSMUSG00000000295.13	Hddc2	0.420058	2.54814	6.02813	0.0194716	0.138333	169	192	150	190	125	128	151
ENSMUSG00000000296.8	Tpd52l1	-0.330069	0.117632	1.17787	0.285592	0.872102	19	15	24	14	24	22	24
ENSMUSG00000000301.16	Pemt	-0.540536	0.391523	3.14287	0.0854165	0.41113	13	15	27	23	28	29	30
ENSMUSG00000000303.12	Cdh1	-0.42138	8.42099	34.5358	1.34665e-06	5.4676e-05	5464	5335	6665	7202	8029	8745	8530
ENSMUSG00000000305.12	Cdh4	-0.34469	2.83836	5.46692	0.0255376	0.170455	195	143	170	149	218	230	197
ENSMUSG00000000308.14	Ckmt1	-0.0946475	4.20208	0.456992	0.503998	1	462	473	404	453	396	535	547
ENSMUSG00000000317.11	Bcl6b	-0.638321	5.60114	17.3281	0.000311639	0.00478166	813	648	885	829	1389	1403	1004
ENSMUSG00000000318.16	Clec10a	-1.25052	3.45999	41.6612	5.22112e-07	2.55618e-05	171.53	150.26	141.44	234.87	376.82	520.3	372.39
ENSMUSG00000000320.10	Alox12	-1.52126	3.37235	20.4391	0.000154108	0.00269342	69	58	107	126	167	246	377
ENSMUSG00000000325.16	Arvcf	-0.582423	5.4524	34.4037	1.3922e-06	5.6278e-05	675.81	587.16	768.03	700.79	1224	980.61	942.86
ENSMUSG00000000326.13	Comt	-0.173888	6.3851	3.79708	0.0598172	0.318862	1654.19	1640.77	1811.83	1895.01	2062	2025.95	1985.71
ENSMUSG00000000339.14	Rtca	0.0839208	4.2991	0.51776	0.476824	1	441	442	462	499	408	452	479
ENSMUSG00000000340.10	Dbt	-0.271466	4.63059	10.8755	0.00232573	0.0249843	417	416	527	528	564	548	638
ENSMUSG00000000346.9	Dazap2	-0.145095	8.48383	2.25418	0.142687	0.582358	6888.73	7132.44	7702.65	8063.88	8467.41	7944.57	8934.11
ENSMUSG00000000355.13	Mcts1	0.320274	4.19409	10.154	0.00312596	0.0318756	516	516	459	500	410	421	400
ENSMUSG00000000359.3	Rem1	-0.484906	3.2986	9.31126	0.00445174	0.0422538	125	153	200	197	277	229	217
ENSMUSG00000000365.9	Rnf17	0.130625	-1.4491	0.0752887	0.785483	1	8	12	7	10	10	8	8
ENSMUSG00000000374.8	Trappc10	-0.0649763	6.18559	1.12955	0.295525	0.889709	1505	1593	1588	1902	1714	1832	1744
ENSMUSG00000000378.15	Ccm2	0.303964	5.30675	8.65614	0.00589786	0.0534094	1077	1104	1034	1237	988	907	879
ENSMUSG00000000381.10	Wap	0	-3.49827	0	1	1	0	0	0	0	0	0	0
ENSMUSG00000000384.15	Tbrg4	0.311143	4.38644	13.9977	0.00069064	0.00911116	574	595	505	690	454	527.1	483
ENSMUSG00000000385.8	Tmprss2	-0.602687	6.81709	50.6073	3.62418e-08	2.88172e-06	1595	1514	1951	2134	2510	2728	3134
ENSMUSG00000000386.16	Mx1	-0.443816	3.57323	1.09771	0.306017	0.892018	439	464	358.64	416	291	966.1	501
ENSMUSG00000000392.17	Fap	-0.361416	0.646972	1.72415	0.198145	0.716926	26	29	50	33	47	56	33
ENSMUSG00000000394.15	Gcg	-0.257661	-3.3486	0.0327917	0.85764	1	0	1	0	0	0	1	0
ENSMUSG00000000399.10	Ndufa9	0.0223121	5.5671	0.0418528	0.839147	1	962	1135	1037	1204	1075	1092	1118
ENSMUSG00000000402.2	Egfl6	-0.0758543	6.21516	0.401675	0.531035	1	1510	1398	2118	1920	1838	2060	1707
ENSMUSG00000000409.14	Lck	2.02993	5.27439	110.288	1.86816e-10	4.7933e-08	2874	2819	2088	3305	580	699	811
ENSMUSG00000000411.7	Tssk3	0.947063	-2.55561	0.952037	0.336243	0.910351	2	2	2	2	0	2	1
ENSMUSG00000000416.16	Cttnbp2	-0.564654	3.35688	15.8016	0.000357365	0.00534357	116	116	182	186.78	266.77	207.49	204.49
ENSMUSG00000000420.15	Galnt1	0.17875	7.01222	4.40245	0.0435602	0.253374	3204.99	3443.14	3342.17	3662.42	2860.33	3240	3185.1
ENSMUSG00000000435.1	Myf5	2.77252	-3.30869	3.16721	0.0855174	0.411483	2	0	1	0	0	0	0
ENSMUSG00000000439.9	Mkrn2	0.0445971	5.57293	0.472625	0.496547	1	997.83	1054.25	1021.97	1271.93	1121.99	979.35	1135.67
ENSMUSG00000000440.12	Pparg	-0.193805	3.41645	2.52196	0.121731	0.52213	164	196	212	200	213	211	256
ENSMUSG00000000441.17	Raf1	0.0402382	6.69334	0.488008	0.489672	1	2341.14	2329.59	2464.46	2628.52	2577.76	2337.95	2391.14
ENSMUSG00000000486.13	2001-09-01	1.55722	5.01628	200.79	1.18798e-15	5.98535e-12	1965	1871	1556	2127	622	658	688
ENSMUSG00000000489.7	Pdgfb	-0.376831	7.12823	19.0901	0.000115121	0.00212035	2094	2045	2390	2685	2965	2884	3332
ENSMUSG00000000530.16	Acvrl1	-0.884243	9.40307	92.0323	4.17136e-11	1.46098e-08	8545	7862	9111	10084	18948	14820	16716
ENSMUSG00000000531.5	Grasp	-0.486757	4.53801	22.9472	3.35851e-05	0.000768504	347	315	439	482	590	527	581
ENSMUSG00000000532.11	Acvr1b	-0.470436	6.47114	23.1738	3.13306e-05	0.000726212	1578	1431	1820	1760	2449	2308	2260
ENSMUSG00000000538.18	Tom1l2	-0.350925	6.83359	17.1033	0.000225967	0.00368441	1993	1801	2213	2361	2927	2599	2667
ENSMUSG00000000544.14	Gpa33	3.02038	-2.05688	19.0106	0.000124344	0.00226038	25	18	16	18	1	3	3
ENSMUSG00000000552.10	Zfp385a	0.192667	3.97734	2.67235	0.111533	0.491662	449	412	549	541	382	505	422
ENSMUSG00000000555.8	Itga5	-0.191515	6.24244	3.29262	0.0786184	0.389132	1754	1605	1788	1951	2167	2063	2002
ENSMUSG00000000560.9	Gabra2	0	-3.47583	0	1	1	0	0	0	0	0	0	0
ENSMUSG00000000561.14	Wdr77	-0.113271	5.48024	3.19348	0.0830472	0.403662	961.81	958.01	1061.56	1141.54	1121.07	1165.36	1140.18
ENSMUSG00000000562.5	Adora3	-0.97627	1.35466	8.70412	0.00629366	0.0561947	62.15	35.58	50	44.22	86	152.7	52.14
ENSMUSG00000000563.17	Atp5f1	0.141675	7.12086	1.09713	0.303982	0.892018	3264.5	3699.79	3253.84	3559.89	2997.9	3284.59	3351.95
ENSMUSG00000000567.5	Sox9	-0.969044	0.330171	7.55381	0.00960057	0.0792562	6	15	24	23	23	34	45
ENSMUSG00000000568.15	Hnrnpd	0.217982	6.47834	9.5046	0.00410163	0.0396022	2231.03	2220.17	2364.16	2639.02	1968.61	2106.15	2173.34
ENSMUSG00000000579.14	Dynlt1c	0.282696	3.93778	5.3014	0.0276996	0.18118	437.32	398.38	453.71	422.21	356.35	301.54	429.14
ENSMUSG00000000581.8	C1d	0.33436	4.55138	7.30035	0.0107673	0.0867091	512	613	548	578	457	432	488
ENSMUSG00000000594.7	Gm2a	0.689605	7.28462	46.8143	7.9393e-08	5.51976e-06	5547	6034	5689	6486	3743	3916	3672
ENSMUSG00000000600.15	Krit1	0.047435	5.51363	0.23349	0.632113	1	938	1039	1090	1296	1076	1113	1046
ENSMUSG00000000605.9	Clcn4	-0.0295912	6.8249	0.210401	0.649436	1	2147.56	2275.59	2665.08	2790.77	2713.19	2411.49	2613.77
ENSMUSG00000000606.18	Vmn2r88	0	-3.49827	0	1	1	0	0	0	0	0	0	0
ENSMUSG00000000617.14	Grm6	1.75721	-0.917725	17.9844	0.000166951	0.00287973	32	32	17.88	36.76	6.67	14	6
ENSMUSG00000000627.15	Sema4f	0.208202	4.74166	4.15512	0.0495216	0.278435	590	574	616	745	558	585	533
ENSMUSG00000000628.10	Hk2	-0.0520353	4.7418	0.192205	0.663922	1	554	591	685	749	583	733	734
ENSMUSG00000000631.20	Myo18a	0.0319305	7.21361	0.161512	0.690339	1	3360	3407	3455	3833	3519	3709	3343
ENSMUSG00000000632.13	Sez6	0.96591	-2.91331	0.572994	0.4544	1	1	2	0	0	0	0	1
ENSMUSG00000000673.9	Haao	1.01528	2.94942	50.4753	3.72216e-08	2.93437e-06	311	332	280	387	156	163	179
ENSMUSG00000000682.7	Cd52	1.87561	6.66922	58.0701	1.10666e-07	7.13167e-06	7370.25	8103	5498	7688	1750	2245	2034
ENSMUSG00000000686.11	Abhd15	0.166143	1.87856	0.831001	0.368542	0.968105	94.12	97.95	79.22	112.04	86.33	84.63	91.8
ENSMUSG00000000690.5	Hoxb6	-0.174233	1.67015	0.900959	0.349369	0.932319	63	43	53	63	63	52	78
ENSMUSG00000000693.10	Loxl3	0.198313	4.17892	3.63523	0.0652364	0.339672	496.38	498.04	466.19	540.79	483.43	431.35	428.48
ENSMUSG00000000701.8	Tcl1b5	0	-3.49827	0	1	1	0	0	0	0	0	0	0
ENSMUSG00000000706.16	Btn1a1	-0.257731	-3.1763	0.0285159	0.866989	1	0	1	0	0	0	1	0
ENSMUSG00000000708.14	Kat2b	-0.226148	6.34885	15.0827	0.000463092	0.006596	1514.94	1536.91	1756.93	1761.81	2042.68	1936.69	1929.78
ENSMUSG00000000711.3	Rab5b	-0.262208	7.50642	13.9946	0.000691434	0.00911511	3250.71	3241.91	3816.3	3731.08	4328.83	4250.06	4371.17
ENSMUSG00000000724.10	Cryba1	2.29111	-3.36889	1.78003	0.196256	0.712567	2	0	0	0	0	0	0
ENSMUSG00000000730.13	Dnmt3l	0.690653	-0.970917	3.23065	0.0813547	0.398101	13	10	18	14	7	12	7
ENSMUSG00000000731.15	Aire	2.17387	-1.09907	20.6168	6.98826e-05	0.00140122	34	39	25	26	6	9	6
ENSMUSG00000000732.9	Icosl	0.566335	5.42175	27.5406	8.68397e-06	0.000255047	1344	1458	1477	1610	997	1069	991
ENSMUSG00000000738.18	Spg7	0.047861	5.62176	0.563636	0.458076	1	1092	1117	1103	1359	1107	1139	1225
ENSMUSG00000000739.14	Sult5a1	-0.514315	3.33062	14.3877	0.000597487	0.00809471	160	150	201	185	262	251	251
ENSMUSG00000000740.12	Rpl13	0.431823	8.43162	4.06496	0.055538	0.302712	9720.64	10168.5	8434.72	10684.1	7311.63	6957.29	8033.8
ENSMUSG00000000743.9	Chmp1a	0.154667	6.56095	3.87538	0.057377	0.30968	2351.25	2394.72	2342.73	2579.83	2227.04	2162.94	2301.78
ENSMUSG00000000751.13	Rpa1	0.335719	6.03026	16.7449	0.000256013	0.00408068	2007	2058	1595	2088	1483	1567	1689
ENSMUSG00000000753.15	Serpinf1	-0.596709	4.92664	21.6701	5.86741e-05	0.00121335	510	485	544	453	839	712	778
ENSMUSG00000000759.14	Tubgcp3	-0.0415239	5.88748	0.226302	0.637388	1	1255	1303	1408	1550	1423	1412	1527
ENSMUSG00000000766.18	Oprm1	0	-3.45384	0	1	1	0	0	0	0	0	0	0
ENSMUSG00000000776.13	Polr3d	-0.0952527	3.86613	0.863288	0.359513	0.951201	305	315	334	339	326	349	389
ENSMUSG00000000782.16	Tcf7	0.969517	5.77139	81.9919	1.69863e-10	4.50429e-08	2300	2099	1996	2468	1081	1152	1253
ENSMUSG00000000787.12	Ddx3x	-0.143052	8.85612	3.18413	0.0834794	0.405337	8418	8601	10795.3	10790.5	10505.1	10713	11492
ENSMUSG00000000791.9	Il12rb1	1.57708	1.98722	29.9512	6.90867e-06	0.000211656	244	281	199	288	80	89	92
ENSMUSG00000000792.2	Slc5a5	0.290485	-0.419582	0.575673	0.453356	1	10	17	10	24	18	10	10
ENSMUSG00000000794.9	Kcnn3	-0.909078	3.6199	45.4481	1.06304e-07	6.89866e-06	120	162	162	156	335	264	268
ENSMUSG00000000804.14	Usp32	0.00618976	5.59992	0.00643024	0.936568	1	923	996	1226	1223	1065	1100	1172
ENSMUSG00000000805.18	Car4	-1.1095	7.3161	119.189	1.55066e-12	1.16134e-09	1437	1418	1871	2079	3778	3407	4051
ENSMUSG00000000811.13	Txnrd3	-0.447983	4.14173	20.0153	8.49089e-05	0.00164709	257	253	330	299	397	410	387
ENSMUSG00000000817.10	Fasl	1.66468	0.854432	49.4837	4.55431e-08	3.50075e-06	125	96	87	157	31	42	39
ENSMUSG00000000823.16	Zfp512b	0.0177728	5.89879	0.0145929	0.904773	1	1424	1253	1624.88	1586	1557.94	1441.96	1470
ENSMUSG00000000826.16	Dnajc5	0.117894	7.29342	4.41495	0.0432807	0.252093	3740	3733	4114	4498	3743	3804	3840
ENSMUSG00000000827.18	Tpd52l2	-0.119348	6.18938	2.37056	0.133101	0.555217	1424	1512	1560	1553	1693	1675	1695
ENSMUSG00000000838.17	Fmr1	0.173622	5.59921	2.1736	0.150443	0.604138	1034.01	1046.01	1260.01	1284	958	1073	1117
ENSMUSG00000000861.15	Bcl11a	0.889509	2.99766	28.6691	6.33374e-06	0.000196195	287	330.8	292	441	147	229	181
ENSMUSG00000000869.12	Il4	0.160825	-0.900766	0.102667	0.750657	1	18	7	11	9	8	19	4
ENSMUSG00000000876.11	Pxmp4	-0.171253	5.05943	3.44871	0.0721734	0.365561	626	605	725	733	855	719	753
ENSMUSG00000000881.12	Dlg3	-0.230158	5.22991	10.1561	0.00312335	0.0318548	682	638	820	822	939	827	902
ENSMUSG00000000884.17	Gnb1l	0.371668	1.95985	5.20239	0.0290879	0.187845	108.6	100	91.27	116.61	91	73.38	83.43
ENSMUSG00000000889.8	Dbh	-1.02122	-2.53278	1.48805	0.231096	0.780951	1	3	3	1	4	1	8
ENSMUSG00000000901.17	Mmp11	0.0303794	5.41678	0.134783	0.715848	1	983.11	816.06	1062.08	978	1013.08	925.25	957.16
ENSMUSG00000000902.13	Smarcb1	-0.0771449	5.98044	1.27922	0.266131	0.83221	1274	1308	1422	1709	1529	1537	1553
ENSMUSG00000000903.3	Vpreb3	0.001891	3.61647	0.000134385	0.990823	1	241	307	222	292	232	261	325
ENSMUSG00000000915.15	Hip1r	0.27761	6.78248	9.86731	0.00352196	0.0351125	3055.81	2940.04	2954.09	3526.88	2763.31	2554.21	2595.54
ENSMUSG00000000916.15	Nsun5	-0.0470768	4.15663	0.284497	0.597315	1	364.74	383.15	398.26	402.34	428.45	377.28	427
ENSMUSG00000000934.9	Top1mt	0.0465691	2.12917	0.0880687	0.768492	1	95	103	122.98	120	111	105	112
ENSMUSG00000000938.11	Hoxa10	0	-3.4322	0	1	1	0	0	0	0	0	0	0
ENSMUSG00000000942.10	Hoxa4	-0.602908	2.67283	15.8408	0.0003524	0.00528561	99.44	72.62	107.88	105.64	177.61	134.86	137.61
ENSMUSG00000000948.16	Gm38393	0.777074	-1.35432	1.53887	0.223731	0.769622	5	6	6	15	3	8	3
ENSMUSG00000000957.11	Mmp14	0.707407	6.61402	26.21	2.18908e-05	0.000538487	4028	3742	3973	4332	2653	2795	2119
ENSMUSG00000000958.10	Slc7a7	0.20422	4.49277	5.01274	0.0319648	0.201447	525.12	585.24	623.65	705.45	516.55	575.65	531.52
ENSMUSG00000000959.7	Oxa1l	0.211235	5.4079	7.45404	0.0100427	0.0820304	1041.88	1119.76	1078.35	1252.55	1039.45	984.35	959.48
ENSMUSG00000000976.13	Heatr6	0.0480035	4.83102	0.341741	0.56277	1	676	687	728	793	709	742	693
ENSMUSG00000000982.5	Ccl3	0.855838	0.566315	8.6953	0.00579856	0.0526909	60	95	64	81	30	71	26
ENSMUSG00000000983.13	Wfdc18	1.43285	-2.56747	3.1895	0.083231	0.404379	2	5	3	5	2	2	0
ENSMUSG00000001014.6	Icam4	-0.665142	-0.054259	4.45982	0.0422936	0.248011	12.75	9.09	12.25	23.01	31.47	17.31	20.52
ENSMUSG00000001016.12	Ilf2	-0.019792	5.65443	0.096556	0.757941	1	1102.93	1108.35	1093.27	1244.49	1177.85	1125.21	1247.84
ENSMUSG00000001017.15	Chtop	0.014163	7.12956	0.0622479	0.804512	1	2910.97	3022.99	3115.99	3369	2954	3125.99	3384.98
ENSMUSG00000001018.15	Snapin	-0.172428	6.04622	3.60679	0.066244	0.343273	1283.07	1213.65	1397.73	1404.51	1498.15	1487.79	1611.16
ENSMUSG00000001020.8	S100a4	1.04807	5.56004	14.1287	0.0010623	0.0129505	2254	2485	1738	2491	863	1203	1280
ENSMUSG00000001021.13	S100a3	0.0856097	-1.57874	0.0300589	0.865098	1	8	3	6	5	3	4	9
ENSMUSG00000001023.10	S100a5	1.54112	-3.34874	1.08175	0.309469	0.892018	0	0	0	1	0	0	0
ENSMUSG00000001025.8	S100a6	-0.157229	7.78309	0.513524	0.48087	1	4768	4835	4116	5081	4267	5396	6521
ENSMUSG00000001027.7	Scn4a	-0.177405	1.56891	0.557402	0.460553	1	59	57	70	67	68	78	74
ENSMUSG00000001029.15	Icam2	-0.68572	7.40693	41.5527	2.51688e-07	1.41182e-05	2339	2169	2514	2695	4355	3495	4170
ENSMUSG00000001034.17	Mapk7	-0.112895	5.32792	2.0429	0.162241	0.632928	882	875	924	1045	1073	1022	1001
ENSMUSG00000001036.17	Epn2	-0.490223	7.21819	58.9203	7.32942e-09	8.12407e-07	2246	2204	2727	2695	3645	3389	3619
ENSMUSG00000001039.12	B9d1	-0.367209	2.86759	5.35971	0.0269159	0.177205	123	101	116	137	134	165	174
ENSMUSG00000001052.15	Sec24b	-0.107634	6.34627	1.53559	0.223947	0.769889	1627	1589	1940	2072	2041	1938	1994
ENSMUSG00000001053.15	N4bp3	-0.133382	5.31897	2.58115	0.117594	0.509951	860	856	811	1028	1004	945	1049
ENSMUSG00000001054.9	Rmnd5b	0.0886677	4.95123	1.04079	0.314999	0.892018	728	757	688	871	758	676	768
ENSMUSG00000001056.3	Nhp2	0.36413	4.0966	3.12848	0.0892429	0.424398	503	498	420	496	406	357	387
ENSMUSG00000001062.18	Vps9d1	0.128933	4.90313	2.12659	0.154139	0.614162	774	736	792	889	778	705	761
ENSMUSG00000001065.15	Zfp276	0.0361933	5.17429	0.113903	0.737864	1	818.27	841.04	816.48	1020.67	888.12	885.94	843.54
ENSMUSG00000001076.7	C1ql4	0	-3.47593	0	1	1	0	0	0	0	0	0	0
ENSMUSG00000001082.12	Mfsd10	0.197422	4.97413	6.55381	0.0151895	0.113971	800	806	806	916	766	752	714
ENSMUSG00000001089.14	Luzp1	-0.256226	6.56479	8.97936	0.00512983	0.047518	1609	1923	1775	1995	2276	2294	2136
ENSMUSG00000001095.5	Slc13a2	-1.69966	0.570261	19.7226	0.000108532	0.00202455	4	16	21	21	34.87	56.87	62.9
ENSMUSG00000001098.15	Kctd10	-0.522388	8.752	53.1631	2.18047e-08	1.92733e-06	6504.15	5987.74	7178.53	8013.69	10423.6	9515.52	10575.5
ENSMUSG00000001100.10	Poldip2	-0.0147035	5.54196	0.0204561	0.887133	1	995	967	1007	1126	1149	1010	1023
ENSMUSG00000001103.7	Sebox	-0.26947	-3.25019	0.03429	0.854369	1	0	0	0	1	1	0	0
ENSMUSG00000001105.15	Ift20	-0.11747	5.44544	1.26343	0.269049	0.838259	821	863	897	931	981	959	993
ENSMUSG00000001119.7	Col6a1	-0.146309	8.72943	1.06655	0.310611	0.892018	10982	10049	11198	10848	10442	15263	10997
ENSMUSG00000001120.15	Pcbp3	-0.484338	4.32776	20.6249	6.9701e-05	0.00139808	330	248	335	394	505	431	466
ENSMUSG00000001123.15	Lgals9	-0.478068	6.69114	22.8887	3.41947e-05	0.0007802	2346	2351	2222	2443	2968	4002	3071
ENSMUSG00000001127.12	Araf	0.0975204	6.56047	1.83218	0.184995	0.684923	2180	2136	2326	2598	2246	2140	2250
ENSMUSG00000001128.7	Cfp	0.180655	5.01309	0.66914	0.421737	1	1045	1180	930	1183	742	1329	872
ENSMUSG00000001131.11	Timp1	-0.731937	3.85473	1.84934	0.187514	0.690881	265	346	197	348	193	872	406
ENSMUSG00000001134.9	Uxt	0.0485871	2.93103	0.0732739	0.788301	1	156.74	193.72	161	199.91	173.78	180.5	174.61
ENSMUSG00000001138.13	Cnnm3	-0.0836499	5.35066	0.680758	0.415203	1	838	802	958	1029	1069	895	987
ENSMUSG00000001143.13	Lman2l	-0.12698	4.9253	3.79792	0.0597903	0.318772	624	631	692	739	781	748	725
ENSMUSG00000001150.7	Mcm3ap	0.118867	5.7201	1.78064	0.191133	0.699548	1245.79	1292.8	1292.56	1558.66	1182.47	1327	1301.5
ENSMUSG00000001151.10	Pcnt	0.0459462	6.64429	0.246547	0.622782	1	2017.98	2163.98	2462	2654	2300	2402.97	2202
ENSMUSG00000001155.13	Ftcd	-0.336831	-2.27823	0.156328	0.695084	1	2	1	2	0	1	1	3
ENSMUSG00000001156.9	Mxd1	-0.26475	5.60401	4.54322	0.0415032	0.244931	1058	1072	1060	1162	1122	1297	1613
ENSMUSG00000001157.13	Gmcl1	0.0732072	4.53511	0.690033	0.412075	1	474	510	540	614	461	546	553
ENSMUSG00000001158.13	Snrnp27	0.0576897	4.49771	0.155442	0.696262	1	530	510	478	490	470	499	522
ENSMUSG00000001166.17	Oas1c	0.190182	2.70756	2.18539	0.148732	0.599699	182.95	204.82	162.97	207.77	156	183	173
ENSMUSG00000001168.16	Oas1h	-0.72492	-3.07256	0.366338	0.550012	1	0	0	0	3	1	2	1
ENSMUSG00000001173.15	Ocrl	-0.120477	5.34665	3.633	0.0653149	0.339978	781	792	904	931	959	944	944
ENSMUSG00000001175.15	Calm1	-0.0902264	9.51521	0.637821	0.430166	1	14453	15984	14683	16699	15319	16810	18575
ENSMUSG00000001211.15	Agpat3	-0.127476	7.12802	3.10801	0.087093	0.416892	2682	2679	2819	3126	3408	3002	3086
ENSMUSG00000001225.12	Slc26a3	-0.684132	-1.86899	1.52912	0.224903	0.771568	2	3	2	5	6	4	5
ENSMUSG00000001227.12	Sema6b	0.253944	3.73228	2.60948	0.116171	0.506142	432	389	298	406	327	316	345
ENSMUSG00000001228.14	Uhrf1	1.10831	4.19231	11.97	0.0021882	0.0237315	1049.24	1293.59	546.23	1080.69	306.5	561.72	557.1
ENSMUSG00000001229.9	Dpp9	-0.282757	6.32103	15.24	0.000437398	0.00631276	1500	1435	1704	1808	2013	2020	1988
ENSMUSG00000001240.13	Ramp2	-1.0375	8.21053	94.008	3.20725e-11	1.23437e-08	2887.17	2719.39	3430.4	3898.74	6835.25	6111.02	7397.54
ENSMUSG00000001247.16	Lsr	-0.221033	5.51271	5.06309	0.0311719	0.19753	830.53	801.11	929.79	941.59	1094.06	946.41	1101.57
ENSMUSG00000001248.15	Gramd1a	0.697614	6.54633	19.027	0.000195188	0.00327208	3693.99	3248.98	3105	4265.99	2312.91	2202	2265
ENSMUSG00000001249.14	Hpn	0.24701	3.55767	4.18976	0.0486346	0.274535	317	344	304	304	292	277	257
ENSMUSG00000001260.10	Gabrg1	0	-3.49827	0	1	1	0	0	0	0	0	0	0
ENSMUSG00000001270.9	Ckb	-0.121396	6.43409	1.49655	0.229798	0.778984	1896.26	1848.06	1929.46	1997.88	2112.01	2150.21	2168.2
ENSMUSG00000001280.13	Sp1	0.178549	7.01042	9.51143	0.00408982	0.0395088	2851	3124	3241	3614	2954	2901	2850
ENSMUSG00000001281.10	Itgb7	0.963613	6.0001	78.4011	2.89317e-10	6.53974e-08	2932	2814	2597	3475	1488	1579	1589
ENSMUSG00000001285.12	Myg1	0.0484022	4.63626	0.458708	0.502911	1	568.47	573.22	568.12	683.07	593.18	546.45	639.79
ENSMUSG00000001288.15	Rarg	-0.429214	6.51859	29.8093	4.63284e-06	0.000152065	1513	1306	1577	1728	2136	1947	2255
ENSMUSG00000001289.12	Pfdn5	0.166567	6.7526	0.870681	0.360101	0.952182	2478.81	2564.62	2583.05	2790.55	2479.7	2098.46	2573.76
ENSMUSG00000001300.16	Efnb2	-1.21412	7.70472	83.9051	5.8458e-10	1.11333e-07	1456	1550	2683	2962	5551	4800	4876
ENSMUSG00000001305.5	Rrp15	-0.00480091	3.33767	0.00124413	0.972073	1	246	242	214	248	247	251	237
ENSMUSG00000001313.12	Rnd2	-0.502527	3.25969	15.6	0.000384132	0.00565306	140.85	135.3	146	162.9	233.15	177.32	227.47
ENSMUSG00000001323.17	Srr	-0.202515	4.97602	6.30988	0.0170337	0.12464	575.65	614.85	671.4	680.29	810.62	720.31	718.59
ENSMUSG00000001333.9	Sync	-0.344035	1.34676	1.90767	0.17643	0.665192	51.57	27.67	60.38	65.03	45.16	76.47	77.07
ENSMUSG00000001334.9	Fndc5	-0.891349	2.72419	13.1387	0.00113023	0.0135934	90	95	90	54	203	120	152
ENSMUSG00000001348.15	Acp5	1.40909	5.19056	79.7794	2.01206e-09	2.84465e-07	2039.92	2253.98	2046.95	2348.85	716.99	1019.97	778.97
ENSMUSG00000001349.5	Cnn1	-1.15452	5.5646	42.7232	8.76454e-07	3.85507e-05	473	393	607	499	818	1208	1353
ENSMUSG00000001366.14	Fbxo9	-0.253845	5.45626	12.3797	0.00127955	0.0151267	735	726	887	929	1081	945	972
ENSMUSG00000001376.17	Vps50	0.00400905	4.5975	0.00307732	0.956093	1	518	535	635	628	566	619	589
ENSMUSG00000001380.7	Hars	0.166741	5.25962	3.71906	0.0623642	0.329233	895.27	963.92	945.92	1049.38	863.18	832.97	947.39
ENSMUSG00000001383.9	Zmat2	0.0944894	5.80984	1.45496	0.236242	0.787155	1283	1359	1270	1442	1309	1228	1326
ENSMUSG00000001403.13	Ube2c	0.970585	3.10464	9.56983	0.00505503	0.0470058	475	513	249.17	481.37	158	225	295.81
ENSMUSG00000001415.10	Smg5	0.1064	6.24922	2.35128	0.134636	0.559051	1768	1874	1772	2203	1871	1800	1763
ENSMUSG00000001416.13	Cct3	0.0608475	6.65611	0.74555	0.394071	1	2317	2466	2294	2899	2305	2497	2545
ENSMUSG00000001418.13	Glmp	0.0899183	6.83811	1.16398	0.288401	0.877595	2661.49	2812.23	2775.74	3183.34	2824.01	2729.58	2704.58
ENSMUSG00000001419.17	Mef2d	0.0514612	7.16269	0.246051	0.623131	1	3452.36	3220.64	3539.69	4107.01	3802.82	3378.14	3429.25
ENSMUSG00000001420.13	Tmem79	-0.186848	2.54164	1.80028	0.188766	0.693791	127.51	109.77	110.26	124.66	133.99	122.42	158.42
ENSMUSG00000001424.14	Snd1	0.136342	6.72804	3.05099	0.089916	0.426651	2567	2658	2910	3238	2429	2809	2703
ENSMUSG00000001435.15	Col18a1	0.0827075	6.46242	0.573719	0.454282	1	2498	2378	2514	2709	2079	2787	2471
ENSMUSG00000001436.15	Slc19a1	0.375642	2.91601	8.32104	0.00682638	0.0600938	192	238	178	250	183	174	151
ENSMUSG00000001440.5	Kpnb1	0.183054	7.61118	8.77493	0.00560213	0.0511407	4930	5144	4716	5861	4402	4808	4777
ENSMUSG00000001441.13	Npepps	-0.130773	6.27756	2.76866	0.10552	0.474176	1621	1587	1764	1920	1954	1971	1871
ENSMUSG00000001444.2	Tbx21	1.92211	2.73407	101.499	1.22761e-11	6.0746e-09	497	407	362	587	107	129	139
ENSMUSG00000001445.10	Mrpl10	0.0106168	5.34783	0.019505	0.889771	1	914.9	904.89	936.56	1011.52	948	938.85	992.93
ENSMUSG00000001467.5	Cyp51	-0.205321	5.4775	1.41912	0.245004	0.792069	882.49	900	933	991.42	769	1376.35	1141.22
ENSMUSG00000001472.17	Tcf25	0.0677384	8.30233	0.850996	0.362913	0.957534	7289	7060	7950	8629	7792	7216	7668
ENSMUSG00000001473.7	Tubb6	0.0387869	5.1719	0.0309874	0.861811	1	997	998	800	973	670	1140	1022
ENSMUSG00000001482.15	Def8	0.172186	4.97239	4.83433	0.0349577	0.215218	763	877	781	855	771	696	775
ENSMUSG00000001493.9	Meox1	-0.328773	4.40432	5.16429	0.0304527	0.194303	342	329	418	431	546	475	443
ENSMUSG00000001494.6	Sost	-1.68249	-0.532109	9.65914	0.00384303	0.0376032	0	6	3	4	9	7	17
ENSMUSG00000001496.15	Nkx2-1	-0.0480548	7.16154	0.36362	0.550591	1	2931	2618	3461	3219	3438	3089	3195
ENSMUSG00000001497.18	Pax9	-1.50364	0.150753	10.4077	0.00305951	0.031319	5	11	15	7	22	18	44
ENSMUSG00000001504.10	Irx2	-0.559491	5.55683	30.6148	3.72797e-06	0.000126288	633	538	828	840	1157	1007	1038
ENSMUSG00000001506.10	Col1a1	0.119539	8.79371	0.25936	0.615453	1	14242	12150	15545	13692	12615	16080	10698
ENSMUSG00000001507.16	Itga3	-0.508487	8.15365	33.5925	1.71057e-06	6.63874e-05	4697	4078	5176	5410	6662	7130	7360
ENSMUSG00000001508.15	Sgca	-1.02156	0.427914	18.3353	0.000148232	0.00261051	14	13	23	19	31	32	45
ENSMUSG00000001510.8	Dlx3	-0.11064	-2.65282	0.019405	0.894523	1	1	1	2	2	2	1	2
ENSMUSG00000001517.14	Foxm1	1.10965	3.97887	17.2302	0.000384637	0.00565869	892	955.98	509.98	914.98	302	463.97	404.96
ENSMUSG00000001518.12	Itfg2	-0.0339626	4.24643	0.197366	0.659732	1	423	387	414	469	422	426	486
ENSMUSG00000001520.12	Nrip2	0.822677	-0.27814	4.14924	0.0496737	0.279036	19	24	17.72	37	17	12	13
ENSMUSG00000001521.12	Tulp3	-0.542425	5.18857	61.6017	4.51638e-09	5.50115e-07	559	537	713	713	966	884	968
ENSMUSG00000001524.14	Gtf2h4	0.0886631	3.30283	0.522041	0.475021	1	231	231	180	276	217	207	240
ENSMUSG00000001525.10	Tubb5	0.413731	8.52659	9.79491	0.00394075	0.0383495	12509	12965	9177	13371	7605	10342	9855
ENSMUSG00000001542.7	Ell2	0.648872	5.15928	69.3215	1.20691e-09	1.87889e-07	1002	1122	1268	1354	731	809	781
ENSMUSG00000001552.14	Jup	-0.557662	8.79977	45.7943	9.86771e-08	6.51822e-06	6172	5811	7405	7830	10458	9306	10972
ENSMUSG00000001555.10	Fkbp10	0.14773	5.03358	2.5242	0.121571	0.521691	952.33	892.58	828.32	885.14	797.58	879.38	803.41
ENSMUSG00000001558.5	Klhl10	-0.580767	-1.42834	2.26506	0.141757	0.57999	5	6	3	13	11	7	13
ENSMUSG00000001566.9	Mnx1	0	-3.49827	0	1	1	0	0	0	0	0	0	0
ENSMUSG00000001569.10	Nom1	-0.0151606	5.05769	0.0413222	0.840156	1	681	693	746	920	816	768	770
ENSMUSG00000001576.15	Ergic1	-0.0283589	6.30284	0.162516	0.68943	1	1644	1729	1875	1959	1879	1840	1933
ENSMUSG00000001583.13	Tnk1	-0.458387	3.53343	14.0696	0.000672363	0.00890608	185.19	167.42	230.3	244.5	286.54	314.83	269
ENSMUSG00000001588.12	Acap1	1.45465	5.20339	64.7743	2.44572e-08	2.108e-06	2106	2033	1708	2494	706	831	801
ENSMUSG00000001604.14	Tcea3	-0.301187	4.40823	5.60342	0.023893	0.162117	365	301	506	437	543	465	513
ENSMUSG00000001622.15	Csn3	2.28997	-3.43206	2.03477	0.172646	0.657113	1	1	0	0	0	0	0
ENSMUSG00000001627.12	Ifrd1	-0.61331	5.63639	61.0361	4.99615e-09	5.85394e-07	695.01	681.82	861.62	828.88	1131.77	1248.18	1224.34
ENSMUSG00000001630.13	Stk38l	-0.200002	4.84193	5.44004	0.0258758	0.171909	520.85	589.79	669.91	627.72	639.24	751.41	736.9
ENSMUSG00000001632.16	Brpf1	0.0778632	5.7384	0.865187	0.358992	0.950001	1232.92	1232.91	1366.9	1654.71	1348.9	1312.97	1321.39
ENSMUSG00000001642.18	Akr1b3	0.168753	6.63534	3.05614	0.0896568	0.425854	2273.78	2481.01	2427.63	2529.28	2260.35	2177.52	2219.02
ENSMUSG00000001655.6	Hoxc13	0	-3.49827	0	1	1	0	0	0	0	0	0	0
ENSMUSG00000001656.3	Hoxc11	0	-3.49827	0	1	1	0	0	0	0	0	0	0
ENSMUSG00000001657.7	Hoxc8	2.27127	-3.45402	2.06769	0.172019	0.655491	0	0	1	1	0	0	0
ENSMUSG00000001661.5	Hoxc6	0.181065	-3.12338	0.0185438	0.892555	1	0	1	2	0	0	0	2
ENSMUSG00000001663.10	Gstt1	-0.162915	6.01726	2.14433	0.152809	0.610409	1299	1267	1383	1298	1449	1580	1501
ENSMUSG00000001665.11	Gstt3	-0.257682	5.49855	6.38984	0.0164038	0.12107	865.93	813.64	932	855.47	1172.77	996	1028
ENSMUSG00000001666.8	Ddt	0.0644678	4.60391	0.15117	0.700539	1	517.79	589.78	506	614.76	551.78	555	533
ENSMUSG00000001670.13	Tat	-1.41249	-1.35347	2.91145	0.0984354	0.452729	2	0	2	6	6	3	12
ENSMUSG00000001672.14	Marveld3	-0.232427	3.45844	3.62222	0.0656951	0.341268	176	200	257	253	267	287	243
ENSMUSG00000001674.11	Ddx18	0.0664759	5.06219	0.780633	0.383288	0.995021	746.29	757.94	788.3	906.65	764.5	784.2	798.52
ENSMUSG00000001687.15	Ubl3	-0.457374	7.45803	37.2299	6.9291e-07	3.18951e-05	2796	2632	3330	3437	4494	4008	4349
ENSMUSG00000001700.10	Gramd3	0.896331	4.68566	86.8657	8.4649e-11	2.5919e-08	1085	993	929	1244	521	628	606
ENSMUSG00000001707.8	Eef1e1	0.091257	3.04326	0.30361	0.58531	1	195	215	181	223	195	210	183
ENSMUSG00000001729.14	Akt1	-0.0806739	7.6424	1.23647	0.274124	0.849153	4500	4201	4465	5002	4984	4883	4912
ENSMUSG00000001739.14	Cldn15	-0.263032	3.14673	0.855476	0.364145	0.959734	154	139	221	157	179	220	221
ENSMUSG00000001741.12	Il16	0.766417	5.78012	93.8554	3.27255e-11	1.24225e-08	2011.77	2132.63	1838.16	2514.52	1298.32	1250.44	1288.61
ENSMUSG00000001750.16	Tcirg1	0.616143	6.63451	19.3488	0.000154785	0.0027029	3969.67	3877	3724	4097	2527	2857	2492
ENSMUSG00000001751.9	Naglu	0.475592	5.09814	33.0027	1.99009e-06	7.54397e-05	1126	1108	1109	1183	820	889	798
ENSMUSG00000001755.12	Coasy	0.0585657	4.71288	0.508918	0.480582	1	622	648	605	681	688	586	617
ENSMUSG00000001761.7	Smo	-0.385981	5.32625	16.7275	0.000257584	0.00410099	700	693	875	783	1080	1024	962
ENSMUSG00000001763.14	Tspan33	1.31629	2.37825	67.2163	1.71191e-09	2.47718e-07	220	252	228	280	120	96	86
ENSMUSG00000001767.5	Crnkl1	-0.00750015	4.79344	0.0122658	0.912479	1	582	665	641	735	683	680	663
ENSMUSG00000001768.16	Rin2	-0.41649	7.46226	21.1351	5.91974e-05	0.00122235	2698	2576	3484	3408	4323	3570	4573
ENSMUSG00000001773.14	Folh1	0.12735	-1.42735	0.0530143	0.819309	1	6	2	12	10	5	3	13
ENSMUSG00000001774.8	Chordc1	0.0631474	5.56387	0.388311	0.537437	1	1075	1157	964	1214	1018	1160	1072
ENSMUSG00000001783.3	Rtcb	0.28751	6.78127	9.11601	0.0048381	0.0453002	2787	3023	2850	3182	2507	2344	2624
ENSMUSG00000001785.13	Pwp1	0.0810566	4.54241	0.830554	0.368669	0.968337	548	601	578	619	589	558	561
ENSMUSG00000001786.14	Fbxo7	-0.0319775	4.47675	0.161743	0.690129	1	498.41	527.92	538.84	545.74	601.78	541.32	519
ENSMUSG00000001794.13	Capns1	-0.0559762	7.95416	0.481289	0.492655	1	5465	5287	5415	6044	5770	5810	6197
ENSMUSG00000001802.16	Lrp3	-0.386154	3.96879	15.384	0.000415193	0.00603948	269.01	208.34	320.33	301.26	356.99	366.3	379.55
ENSMUSG00000001804.9	Dsg4	0	-3.49827	0	1	1	0	0	0	0	0	0	0
ENSMUSG00000001815.15	Evx2	1.54106	-3.454	1.06016	0.318245	0.892018	0	0	0	1	0	0	0
ENSMUSG00000001819.4	Hoxd13	1.5498	-3.38966	0.937589	0.345544	0.926038	0	0	1	0	0	0	0
ENSMUSG00000001823.5	Hoxd12	0	-3.49827	0	1	1	0	0	0	0	0	0	0
ENSMUSG00000001827.12	Folr1	-0.134663	-1.44437	0.0531144	0.819141	1	3	5	4	7	9	4	3
ENSMUSG00000001829.17	Clpb	-0.0952371	4.75492	1.46683	0.23438	0.784725	500	585	561	621	577	655	630
ENSMUSG00000001833.17	2007-09-01	-0.0120446	7.53742	0.0307928	0.861767	1	3934	4011	4067	4458.52	4118	4126	4544.44
ENSMUSG00000001844.10	Zdhhc4	0.000724479	4.84381	6.25111e-05	0.993739	1	589	618	660	712	705	603	674
ENSMUSG00000001847.14	Rac1	-0.374055	8.67339	34.3408	1.41449e-06	5.69712e-05	7078.51	6988.01	7506.7	7968.81	9801.1	9431.65	10236.9
ENSMUSG00000001855.15	Nup214	0.15527	5.83103	3.25155	0.08042	0.395047	1277.75	1419.07	1489.73	1757.57	1340.11	1437.75	1311.75
ENSMUSG00000001864.13	Aif1l	-0.0254412	2.90576	0.0269364	0.870627	1	205	214	184	216	171	264	207
ENSMUSG00000001865.2	Cpa3	-0.60616	0.0928218	3.14453	0.0853378	0.411072	17	10	19	18	20	28	27
ENSMUSG00000001870.16	Ltbp1	-0.63489	6.6695	32.5937	2.58397e-06	9.39672e-05	1633	1518	1956	1849	2729	3101	2462
ENSMUSG00000001891.16	Ugp2	-0.0798341	6.32034	0.666374	0.420125	1	1552	1722	1733	1795	1865	1746	1926
ENSMUSG00000001901.15	Kcnh6	0.803502	-1.33477	2.19892	0.147519	0.596198	8	8	7	14	6	8	2
ENSMUSG00000001909.16	Trmt1	0.245417	5.21726	15.1338	0.000454559	0.00650759	963	950	990	1037	894	820	846
ENSMUSG00000001910.5	Nacc1	0.0943087	6.67617	2.04165	0.162366	0.633072	2484.11	2474.7	2435.05	2947.54	2391.43	2564.39	2487.82
ENSMUSG00000001911.16	Nfix	-0.269094	7.13017	2.4175	0.132976	0.554943	2576.76	2239.41	3138.95	3055.92	3530.04	3332.8	3316.43
ENSMUSG00000001918.17	Slc1a5	0.13603	7.39784	4.48235	0.0418073	0.246306	3969	3889	4295	4633	4001	3700	4045
ENSMUSG00000001924.15	Uba1	0.0904905	7.88655	2.10187	0.156482	0.62012	5480	5549	5854	6992	5521	5888	5792
ENSMUSG00000001930.17	Vwf	-0.886614	9.09371	15.1959	0.000726868	0.0094964	10346	9204	9384	10434	20792	19137	16118
ENSMUSG00000001942.8	Siae	-0.017162	4.72947	0.0454212	0.832532	1	583.82	621.82	654.34	658.84	673.67	628.74	660.3
ENSMUSG00000001943.8	Vsig2	-0.211728	4.21203	3.62776	0.0654993	0.340657	352	312	332	402	434	405	405
ENSMUSG00000001946.14	Esam	-0.54744	7.93905	53.9968	1.85358e-08	1.69798e-06	3843	3542	3914	4206	6362	5319	5759
ENSMUSG00000001948.10	Spa17	-0.612633	2.82996	14.1137	0.000661403	0.0087861	95	115	92	110	166	147.85	172
ENSMUSG00000001962.8	Fam50a	-0.0263388	4.75886	0.135153	0.715477	1	547	583	627	698	605	608	708
ENSMUSG00000001964.14	Emd	-0.0557387	5.48073	0.260163	0.613376	1	961.5	996.15	900.09	1039.94	979.1	1016.53	1128.17
ENSMUSG00000001983.7	Taco1	0.0151159	2.89151	0.0161909	0.899514	1	174.09	170.63	169.68	216.39	177.34	196.33	181.28
ENSMUSG00000001985.9	Grik3	-2.06283	-2.47555	5.2579	0.0283005	0.184003	2	1	0	0	3	3	5
ENSMUSG00000001986.16	Gria3	-0.196028	4.29565	2.45909	0.12631	0.535696	337	294	446	397	440	428	428
ENSMUSG00000001988.9	Npas1	0.344655	-0.932674	0.872852	0.356899	0.94608	8	8	11	13	9	10	5
ENSMUSG00000001995.9	Sipa1l2	-0.579964	6.49825	41.2872	2.67366e-07	1.48177e-05	1250	1193	1659	1707	2445	2204	1993
ENSMUSG00000001998.15	Ap4e1	0.419881	3.80787	10.1102	0.00318325	0.0323408	330	354	426	457	306	311	280
ENSMUSG00000001999.15	Blvra	0.240522	4.16136	4.92022	0.0334803	0.208414	452	493	436	537	389	428	432
ENSMUSG00000002006.12	Pdzd4	-0.494729	2.90606	12.7947	0.00108968	0.0132321	125	113.39	128	116.88	198	179	148
ENSMUSG00000002007.5	Srpk3	0.71186	2.57368	12.2162	0.00136383	0.015963	210	245	181	260	140	128	153
ENSMUSG00000002010.17	Idh3g	0.007893	6.12704	0.0114369	0.915476	1	1468	1596	1675	1799	1666	1583	1751
ENSMUSG00000002012.13	Pnck	-0.0260054	1.47463	0.0183108	0.893176	1	54	52	62	59	41	64	73
ENSMUSG00000002014.12	Ssr4	0.642804	5.88531	20.3297	0.000115773	0.00213094	1862	2238	1909	2163	1211	1424	1398
ENSMUSG00000002015.5	Bcap31	-0.100618	6.65108	1.15766	0.289692	0.879892	2050	2064	2006	2195	2369	2214	2288
ENSMUSG00000002017.10	Fam98a	0.0374674	5.17679	0.256846	0.615638	1	801	908	812	933	853	910	827
ENSMUSG00000002020.15	Ltbp2	1.26655	7.53003	47.3788	4.00949e-07	2.07468e-05	10277.5	9570.42	9229.27	10099	5106.54	3862.75	3589.65
ENSMUSG00000002028.13	Kmt2a	0.514006	6.79423	21.5072	5.54877e-05	0.00115957	3140.99	3205	3257	4223	2450	2524	2443
ENSMUSG00000002031.13	Ift46	0.0116091	5.05248	0.0154686	0.901769	1	714	724	765	757	756	707	801
ENSMUSG00000002032.17	Tmem25	0.325885	1.42727	3.05332	0.0897984	0.426308	66	79	64	65	54	51	64
ENSMUSG00000002033.14	Cd3g	2.35988	4.28616	182.847	1.30437e-13	1.84851e-10	1736	1606	1233	1958	288	299	393
ENSMUSG00000002043.17	Trappc6a	-0.0202001	4.12315	0.0224325	0.881848	1	414	419	387	413	430	421	427
ENSMUSG00000002052.6	Supt6	-0.0178656	6.847	0.0449104	0.833462	1	2488.8	2486.89	2662.63	3152.78	2742.61	2849.69	2788.91
ENSMUSG00000002055.9	Spag5	1.1277	3.06591	12.2889	0.00187061	0.0208007	434	555	280	521	154	258	219
ENSMUSG00000002057.4	Foxn1	0	-3.36894	0	1	1	0	0	0	0	0	0	0
ENSMUSG00000002058.13	Unc119	0.374353	4.66939	9.42408	0.00424372	0.0407116	713	740	689	760	671	539	515
ENSMUSG00000002059.18	Rab34	-0.121865	4.59752	1.67419	0.204609	0.731939	502	479	488	525	625	505	542
ENSMUSG00000002064.10	Sdf2	0.0809348	5.4856	1.10434	0.30089	0.892018	1124.2	1052.11	1014.37	1275.22	1167.39	995.31	1085.09
ENSMUSG00000002068.16	Ccne1	1.19782	1.74638	21.6958	5.00902e-05	0.00107018	158	217	102	203	53	95	80
ENSMUSG00000002076.12	Hsf2bp	0.448126	-1.40624	1.29089	0.264002	0.827093	8	7	8	11	7	6	6
ENSMUSG00000002083.13	Bbc3	0.0203159	3.73653	0.0350883	0.852549	1	292	253	333	343	336	296	292
ENSMUSG00000002100.15	Mybpc3	-0.760856	3.25969	2.97611	0.0983255	0.452409	144	139	158	123	261	133	348
ENSMUSG00000002102.15	Psmc3	0.0156095	6.63601	0.0330459	0.856854	1	2227	2300.4	2162	2533.52	2293.89	2326	2403.63
ENSMUSG00000002103.16	Acp2	0.276014	6.19065	20.1053	8.24581e-05	0.00160912	1929.09	2118.82	2133.5	2222.02	1799.64	1825.35	1715.75
ENSMUSG00000002104.11	Rapsn	0.726114	0.702757	10.5672	0.00263701	0.0277527	45	63	45	60	30	31	38
ENSMUSG00000002105.15	Slc39a13	-0.0542664	5.70986	0.579962	0.451692	1	1198	1008.6	1185	1220.48	1236.11	1155	1298.37
ENSMUSG00000002107.18	Celf2	0.498595	6.62028	42.6917	1.94699e-07	1.13703e-05	2632	2805	2909	3610	1938	2250	2297
ENSMUSG00000002108.10	Nr1h3	-0.334944	5.49275	14.6622	0.000540006	0.00747071	727	741	848	855	1139	951	985
ENSMUSG00000002109.14	Ddb2	0.391324	4.10667	10.5088	0.00270084	0.0282848	559.91	505.18	460.5	602.98	428.36	400.65	420.25
ENSMUSG00000002111.8	Spi1	0.290318	5.3774	4.1851	0.0506211	0.282582	1180	1311	1420	1402	963	1231	1147
ENSMUSG00000002129.11	Sf3a1	0.0206234	5.95434	0.0771052	0.782978	1	1468	1484	1540	1810	1526	1640	1604
ENSMUSG00000002147.18	Stat6	-0.0079248	7.41253	0.0149608	0.903386	1	3775	3730	4295	4480	4300	4120	4157
ENSMUSG00000002190.13	Clgn	3.59417	-1.37694	21.4713	7.19865e-05	0.00143665	31	48	14	38	5	3	0
ENSMUSG00000002204.9	Napsa	0.324255	8.42555	8.04285	0.00772623	0.0665209	8684.28	9064.59	9698.04	9471.9	8571.95	7302.33	6831.68
ENSMUSG00000002205.16	Vrk3	0.2176	5.21597	8.10216	0.00751705	0.0650941	928	899	975	1104.98	858	798	927
ENSMUSG00000002210.11	Smg9	0.242154	4.47231	9.90832	0.00346217	0.0346286	574	601	549	649	495	510	540
ENSMUSG00000002221.11	Paxip1	0.0264965	5.05697	0.122361	0.728693	1	739	757	742	888	783	778	798
ENSMUSG00000002222.14	Rmnd5a	-0.0604322	6.88374	0.76608	0.387708	1	2240	2340	2661	2853	2824	2697	2554
ENSMUSG00000002227.15	Mov10	0.0119971	4.73029	0.00880424	0.925842	1	708	670	762.01	885	663	868	769
ENSMUSG00000002228.7	Ppm1j	1.06952	2.32567	43.7949	1.52409e-07	9.25157e-06	254	233	201	253	113	102	131
ENSMUSG00000002233.13	Rhoc	-0.175673	6.3735	1.87413	0.181784	0.677735	1796	1792	1608	1742	2110	1960	1983
ENSMUSG00000002240.12	Prr27	0	-3.49827	0	1	1	0	0	0	0	0	0	0
ENSMUSG00000002249.21	Tead3	-0.481301	5.07013	32.9364	2.02443e-06	7.6598e-05	553	506	694	660	870	885	830
ENSMUSG00000002250.16	Ppard	-0.144998	5.25053	2.26019	0.142172	0.580857	850	774	886	914	1016	928	970
ENSMUSG00000002257.8	Def6	1.0717	4.3434	120.366	1.36315e-12	1.04926e-09	964.07	916.03	715.96	1002.94	450.28	418.45	451.53
ENSMUSG00000002265.17	Peg3	-1.0009	4.5083	9.03247	0.00644882	0.057294	272	233	268	243	796	422	350
ENSMUSG00000002266.17	Zim1	-1.55592	0.132206	11.1941	0.00220246	0.023859	12	10	7	5	39	31	8
ENSMUSG00000002274.13	Metrn	0.26539	3.59953	2.89763	0.0980678	0.451686	314	350	278	340	290	246	287
ENSMUSG00000002279.19	Lmf1	0.0112965	4.07772	0.0136686	0.907632	1	390	355	384	432	418	389	384
ENSMUSG00000002280.11	Ciao3	0.21092	4.59163	7.00621	0.0123165	0.0965206	629.96	599	638.73	743.02	602.4	563.32	567.1
ENSMUSG00000002289.16	Angptl4	-1.18904	5.84911	8.87833	0.00686935	0.06042	628	816	471	641	1861	1420	1225
ENSMUSG00000002297.16	Dbf4	0.825565	3.40747	30.7072	3.63681e-06	0.000123654	415	487	317	515	224	253	276
ENSMUSG00000002307.16	Daxx	-0.292605	5.18531	11.1219	0.00210532	0.0230181	784	760	880	974	982	1237	971
ENSMUSG00000002308.16	Cd320	-0.0611848	3.18666	0.154475	0.696803	1	172	224	185	196	213	215	197
ENSMUSG00000002319.16	Ipo4	-0.130654	5.1368	2.76977	0.105453	0.473951	767.25	722	839.22	902.76	881	935	900.88
ENSMUSG00000002320.15	Tm9sf1	-0.0483804	6.45281	0.535884	0.46927	1	1990.08	1878.71	2044.28	2256.81	2195	2179	2120.86
ENSMUSG00000002324.8	Rec8	-0.187148	3.01641	1.34049	0.255192	0.809051	168	208	162	166	213	195	212
ENSMUSG00000002325.15	Irf9	-0.535865	6.19126	13.4356	0.00111536	0.0134613	1685	1824	1668	1871	2355	3058	2451.16
ENSMUSG00000002326.6	Gmpr2	0.0425411	4.16784	0.234314	0.631515	1	426.78	405.71	389.36	468.64	437.94	431.94	392.71
ENSMUSG00000002329.7	Mdp1	0.122945	5.19783	2.36705	0.133379	0.555665	916	965	791	1042	896	860	870
ENSMUSG00000002332.16	Dhrs1	0.036995	5.46769	0.237875	0.628944	1	977	1051	1028	1102	1018	1045	1058
ENSMUSG00000002341.8	Ncan	-0.768263	-1.02383	2.43278	0.128285	0.541113	7	5	5	8	11	10	12
ENSMUSG00000002342.17	Tmem161a	-0.154034	5.06659	4.44901	0.0425291	0.249023	676	668	665	759	852	751	767
ENSMUSG00000002343.11	Armc6	-0.100208	3.10696	0.670317	0.418767	1	190.47	188.65	153.57	210.92	188.23	217.11	208.25
ENSMUSG00000002345.18	Borcs8	0.0369591	3.98026	0.204528	0.654026	1	387	343	396	464	394	410	385
ENSMUSG00000002346.16	Slc25a42	-0.400275	4.46835	2.35327	0.138813	0.572069	403	415	398	443	722	478	486
ENSMUSG00000002365.10	Snx9	-0.228302	5.93292	12.8289	0.00107541	0.0130846	1079	1201	1380	1470	1563	1513	1532
ENSMUSG00000002372.9	Ranbp3	0.200587	6.05886	11.1659	0.00206833	0.0226854	1635	1812	1726	1913	1599	1567	1580
ENSMUSG00000002379.7	Ndufa11	0.00881763	4.91047	0.00261263	0.959639	1	665	764	638	711	678	647	808
ENSMUSG00000002384.2	Bmp8b	-0.533658	-2.27837	0.464239	0.500365	1	2	2	2	1	1	4	3
ENSMUSG00000002393.14	Nr2f6	-0.084552	5.15314	0.599776	0.444133	1	653	711.77	756.28	763.07	812.15	747.33	794.15
ENSMUSG00000002395.14	Use1	0.220038	5.93004	2.05696	0.163634	0.635779	1536	1512	1478	1657	1472	1225	1394
ENSMUSG00000002396.8	Ocel1	-0.202167	5.10336	3.35457	0.0759858	0.37932	697	648.23	672.72	788.93	837.85	834.67	809.85
ENSMUSG00000002409.18	Dyrk1b	0.0509712	4.2262	0.289571	0.594078	1	380	345	442	526	427	385	439
ENSMUSG00000002413.15	Braf	0.023512	6.03865	0.104099	0.748984	1	1274.51	1407	1647.77	1722	1466	1554	1545
ENSMUSG00000002416.13	Ndufb2	-0.16333	4.78545	1.87613	0.17995	0.673532	501.37	553.88	582.21	600.99	626	650	651.99
ENSMUSG00000002428.12	Hltf	0.183836	5.47571	4.98738	0.0323725	0.203368	1061.95	1134.92	1157	1323	1008	1070	1085
ENSMUSG00000002455.14	Prpf6	0.00485179	5.95048	0.00411185	0.949256	1	1437	1370	1475	1560	1554	1423	1506
ENSMUSG00000002458.13	Rgs19	0.586615	4.86304	41.3916	2.61078e-07	1.45273e-05	987	1038	967	1117	669	735	702
ENSMUSG00000002459.17	Rgs20	0.451568	-1.8474	0.505365	0.482107	1	6	5	8	6	2	3	9
ENSMUSG00000002475.16	Abhd3	-0.4412	2.62021	8.00574	0.00784483	0.0673329	98	111	108	115	151	134	167
ENSMUSG00000002477.5	Snrpd1	0.309444	4.4124	3.05009	0.0926304	0.434909	600.89	658	469	667	433.64	540	515.7
ENSMUSG00000002486.15	Tchp	0.0454731	4.16691	0.137975	0.712657	1	430	445	421	500	465	457	416
ENSMUSG00000002489.16	Tiam1	0.161862	5.10447	2.61488	0.11531	0.503514	825	723	901	1133	822	889	735
ENSMUSG00000002496.10	Tsc2	-0.275853	7.01117	12.7073	0.00112702	0.0135634	2216.73	2084.17	2537.34	2952.77	3060.61	2884.8	3134.78
ENSMUSG00000002500.15	Rpl3l	-0.925932	-0.868977	4.24953	0.0471456	0.268785	5	11	17	4	11	7	37
ENSMUSG00000002504.15	Slc9a3r2	-0.584825	8.53554	34.6444	1.31034e-06	5.35547e-05	4694	4523	5417	6270	8228	7239	8563
ENSMUSG00000002524.17	Puf60	-0.0465187	6.81559	0.434714	0.514223	1	2404	2470	2479	2756	2613	2677	2744
ENSMUSG00000002546.16	Golga2	-0.147406	6.73382	2.84536	0.100995	0.46083	2142	2036	2324	2541	2592	2562	2538
ENSMUSG00000002550.16	Uck1	0.0107313	5.45232	0.0197033	0.889215	1	991.59	958.25	991.34	1161.27	1057.89	1013.89	1058.27
ENSMUSG00000002565.16	Scin	-1.38951	2.73259	4.20853	0.0522016	0.289249	71	110	77	151	59	389	370
ENSMUSG00000002578.18	Ikzf4	-0.634842	2.88254	14.4484	0.000584226	0.00795147	121	103	122	147	206	206	175
ENSMUSG00000002580.7	Mien1	0.0943483	4.75399	0.404616	0.529886	1	625.93	609.93	589.96	680.99	609.9	599.98	597.99
ENSMUSG00000002588.13	Pon1	-1.66356	4.90124	15.0808	0.000790466	0.0101573	187	156	200	141	920	225	535
ENSMUSG00000002602.16	Axl	0.1098	7.44156	1.77575	0.191728	0.701231	4262	4541	4657	4721	4427	4490	4054
ENSMUSG00000002603.15	Tgfb1	0.266827	6.25482	11.5155	0.00179817	0.0201042	2047	1903	2305	2453	1750	1963	1841
ENSMUSG00000002608.8	Ccdc97	-0.0354167	5.78022	0.209619	0.650042	1	1260	1215	1272	1525	1371	1413	1364
ENSMUSG00000002617.14	Zfp40	0.246926	3.90695	4.82036	0.0352047	0.216258	307	363	360	426	283	303	356
ENSMUSG00000002625.10	Akap8l	0.143273	6.82869	0.814006	0.375546	0.980597	2760	2562	3150	3306	2830	2548	2812
ENSMUSG00000002633.4	Shh	-0.605875	3.50153	20.2913	7.76277e-05	0.00153016	223.92	219	184	195	389.91	284	293.87
ENSMUSG00000002635.11	Pdcd2l	-0.00942062	3.42078	0.00604423	0.938497	1	197	227	258	293	259	228	265
ENSMUSG00000002658.9	Gtf2f1	0.0788445	5.06177	0.932579	0.341162	0.918063	815	819	800	905	789	814	831
ENSMUSG00000002660.8	Clpp	-0.161076	4.20867	1.85929	0.181863	0.677854	376	378	366	384	439	423	435
ENSMUSG00000002661.14	Alkbh7	0.120873	2.90018	0.608558	0.440846	1	173	159	148	161	154	153	148
ENSMUSG00000002664.2	Pspn	1.02573	-2.55531	1.40657	0.244028	0.792069	4	3	3	1	2	0	2
ENSMUSG00000002668.8	Dennd1c	1.16853	5.04191	41.0617	1.14059e-06	4.77699e-05	1583	1495	1460	1962	651	806	761
ENSMUSG00000002679.14	Med6	-0.0827054	3.88075	0.808124	0.375136	0.979894	277	314	333	337	348	337	342
ENSMUSG00000002688.8	Prkd1	-0.751041	4.36966	56.8748	1.07086e-08	1.10931e-06	256	242	359	277	461	455	554
ENSMUSG00000002699.13	Lcp2	1.09357	4.90456	52.1097	8.63682e-08	5.91358e-06	1479	1612	1274	1733	663	718	820
ENSMUSG00000002718.14	Cse1l	0.110681	5.76299	0.936732	0.340458	0.917017	1207	1423	1253	1604	1201	1297	1406
ENSMUSG00000002728.14	Naa20	-0.0054878	5.01699	0.00255541	0.959986	1	768.34	734.7	654.43	826.04	744.75	744.47	818.45
ENSMUSG00000002731.6	Prkra	0.0798059	3.97937	0.823334	0.370733	0.971874	384	364	395	407	379	352	399
ENSMUSG00000002732.14	Fkbp7	-0.111917	4.23858	0.965406	0.33292	0.904805	352	397	380	383	411	412	437
ENSMUSG00000002733.8	Plekha3	-0.259105	5.52697	12.9983	0.00100774	0.012389	809	833	948	967	1013	1088	1172
ENSMUSG00000002741.9	Ykt6	-0.0746584	6.66827	1.1184	0.297882	0.892018	2160	2145	2243	2494	2458	2498	2364
ENSMUSG00000002748.7	Baz1b	0.151987	7.1637	2.258	0.142359	0.581321	3701	3863	3350	4220	3444	3656	3381
ENSMUSG00000002763.16	Pex6	-0.11588	5.72799	1.86949	0.180701	0.675097	1045	1122	1115	1225	1362	1168	1228
ENSMUSG00000002767.13	Mrpl2	0.0800063	4.20049	0.533112	0.470412	1	376	425	460	462	419	422	412
ENSMUSG00000002768.8	Mea1	-0.024881	5.20463	0.0219735	0.883348	1	813	886.83	767.92	831.5	843.8	816.96	932.34
ENSMUSG00000002769.9	Gnmt	-0.426088	1.84526	2.88332	0.0988376	0.454127	36	38	52	45	66	39	72
ENSMUSG00000002771.12	Grin2d	-0.269899	2.10102	1.94923	0.171917	0.655402	67.52	75.33	102.13	121.59	109.39	119.18	108.44
ENSMUSG00000002778.14	Kdelr1	0.0669797	6.84612	0.526196	0.473282	1	2680	2616	2734	2837	2736	2583	2675
ENSMUSG00000002781.19	Tmem143	0.0146477	3.50292	0.0207671	0.886285	1	286	258	260	297	273	262	305
ENSMUSG00000002791.17	Pdxk-ps	-0.517211	-2.5326	0.418761	0.521996	1	3	2	1	2	4	3	2
ENSMUSG00000002797.9	Ggct	0.244288	2.82961	3.33098	0.0769764	0.383125	188	214	172	233	172	170	182
ENSMUSG00000002799.6	Jag2	-0.123852	5.30595	0.91496	0.34666	0.927546	686	651	748	1041	773	778	1054
ENSMUSG00000002803.14	Btbd6	0.0864888	4.18688	0.612066	0.439544	1	363	402	406	517	464	370	384
ENSMUSG00000002804.4	Nudt14	0.0516725	3.90809	0.144278	0.706478	1	330	349	367	391	334	371	361
ENSMUSG00000002808.7	Epdr1	-0.371659	4.07498	10.7885	0.00240942	0.0257536	274	277	303	280	386	345	401
ENSMUSG00000002812.4	Flii	-0.169275	7.44284	4.89768	0.0338612	0.210313	3513	3306	3887	4460	4307	4283	4487
ENSMUSG00000002814.15	Top3a	0.429539	3.70042	17.4459	0.000200735	0.00334613	351	360	375	462	305	299	277
ENSMUSG00000002820.6	Atg4d	0.0202858	4.9987	0.0647354	0.800728	1	703.68	755.8	731.67	826.9	766.94	766.18	756.07
ENSMUSG00000002825.8	Qtrt1	0.0891335	2.88564	0.690179	0.412026	1	176	188	184	194	175	191	171
ENSMUSG00000002831.14	Plin4	-1.26821	4.06213	14.5331	0.00092784	0.0115815	142	150	207	176	433	386	431
ENSMUSG00000002833.11	Hdgfl2	0.116314	5.89869	2.64384	0.113389	0.497476	1445	1443	1402	1694	1457	1361	1427
ENSMUSG00000002835.9	Chaf1a	0.722172	4.1466	27.0481	1.08662e-05	0.000305382	612.5	786.64	433.24	757.08	357.97	408.98	442.8
ENSMUSG00000002844.9	Adprh	0.122637	5.66679	2.31623	0.137479	0.567922	1170	1240	1215	1480	1186	1153	1263
ENSMUSG00000002845.14	Tmem39a	-0.0796086	4.67035	0.872677	0.356946	0.946161	572.98	596	556.95	627.98	612.97	661.97	640.94
ENSMUSG00000002846.9	Timmdc1	0.0722011	3.48682	0.442248	0.510624	1	250	269	251	285	265	236	272
ENSMUSG00000002847.7	Pla1a	0.901102	0.654862	8.43165	0.00650358	0.0576881	65	75	36	50	41	18	35
ENSMUSG00000002870.8	Mcm2	0.728217	4.72889	26.556	1.6503e-05	0.000426393	1070	1226	760	1231	553	742	699
ENSMUSG00000002871.14	Tpra1	0.0160384	5.66692	0.0434078	0.83623	1	1140	1030	1194	1298	1325	1092	1126
ENSMUSG00000002881.14	Nab1	-0.0838653	6.31182	1.36907	0.250285	0.798518	1677	1593	1952	2078	1890	1952	2096
ENSMUSG00000002885.14	Adgre5	-0.399589	9.37889	17.5093	0.000196406	0.00328892	10643.9	10522.4	12493.9	13765.7	16809.5	14580	16600.3
ENSMUSG00000002897.5	Il17ra	0.0330675	6.04881	0.0890818	0.767268	1	1684	1718	1769	2003	1769	1724	1899
ENSMUSG00000002900.16	Lamb1	-0.176485	7.40481	1.23485	0.276983	0.85538	3479	2933	3893	4087	4511	4171	3789
ENSMUSG00000002908.17	Kcnn1	-0.190681	0.66365	0.569413	0.455801	1	42	40	28	24	42	38	39
ENSMUSG00000002910.11	Arrdc2	-0.13631	4.35939	1.73184	0.197172	0.714449	414	398	449	513	442	512	543
ENSMUSG00000002930.6	Ppp1r17	1.54106	-3.38977	1.10172	0.304668	0.892018	0	0	0	1	0	0	0
ENSMUSG00000002944.15	Cd36	-0.725788	10.04	61.0541	4.98009e-09	5.84749e-07	12822	12494	16859	15254	26721	22537	23693
ENSMUSG00000002948.19	Map2k7	-0.00333204	6.22669	0.00167194	0.967629	1	1590.26	1575.76	1837.52	1935.48	1795.06	1728.53	1818.28
ENSMUSG00000002949.15	Timm44	0.196351	5.13894	6.46835	0.0158098	0.117647	893	884	944	1017	882	785	843
ENSMUSG00000002957.11	Ap2a2	-0.317365	6.87911	27.2763	9.35846e-06	0.000269779	2174.96	2152.97	2275.94	2610.92	3013.95	2762.97	3047.96
ENSMUSG00000002963.17	Pnkp	0.112242	4.90019	3.23634	0.081099	0.397118	742	698	726	818	703	712	709
ENSMUSG00000002968.9	Med25	-0.13853	6.03638	5.06201	0.0311886	0.197566	1322	1228	1500	1547	1631	1540	1561.4
ENSMUSG00000002980.14	Bcam	-0.222127	9.09392	9.31342	0.00444766	0.0422295	10435	9374	10526	11574	11878	12310	13420
ENSMUSG00000002981.10	Clptm1	-0.0974666	7.02292	1.4824	0.231964	0.781692	2660	2657	2846	3274	3126	3060	3211
ENSMUSG00000002983.17	Relb	0.379223	5.01543	8.21431	0.00759931	0.0656731	1114	1138	1077	1121	812	996	830
ENSMUSG00000002984.17	Tomm40	0.0885589	4.76164	0.7445	0.394401	1	626	642	583.75	751.87	619.97	614.86	647.68
ENSMUSG00000002985.16	Apoe	1.21669	9.29477	51.7168	1.27346e-07	7.98375e-06	31518	28992	34775	29018	18682	11227	11390
ENSMUSG00000002992.17	Apoc2	0.951166	0.886381	7.2526	0.0115648	0.0918349	82	124	56	72	59	40	35
ENSMUSG00000002996.17	Hbp1	0.175456	6.68298	4.42623	0.0430301	0.251054	2107.14	2296.94	2661.45	2889.05	2496.71	2024.26	2236.92
ENSMUSG00000002997.15	Prkar2b	-0.271797	4.69602	6.00471	0.0196907	0.139527	382	408	468	452	554	434	602
ENSMUSG00000003031.14	Cdkn1b	0.327723	6.50552	10.0327	0.00328739	0.033198	2170	2228	2449	2647	1924	1779	2113
ENSMUSG00000003032.8	Klf4	-1.72189	7.50248	115.659	6.61002e-11	2.10537e-08	1240	1177	1452	1900	4686	4232	5627
ENSMUSG00000003033.15	Ap1m1	0.0380803	5.79427	0.384576	0.539389	1	1271	1339	1293	1580	1319	1358	1426
ENSMUSG00000003037.16	Rab8a	0.297915	6.2042	8.63331	0.0059566	0.053827	2057	2180	1898	2292	1633	1787	1862
ENSMUSG00000003038.15	Hmgn2	0.345709	6.94325	5.91825	0.0219778	0.152064	3713.35	4032.43	2914.34	3683.66	2613.15	3070.77	3042.24
ENSMUSG00000003039.9	Fam32a	0.0259676	6.69195	0.0794405	0.779803	1	2192	2142	2195	2506	2334	2008	2490
ENSMUSG00000003051.13	Elf3	-0.656606	4.83497	32.8242	2.08395e-06	7.8461e-05	446.68	458.83	499.17	528.45	639	809.49	896
ENSMUSG00000003053.17	Cyp2c29	0	-3.49827	0	1	1	0	0	0	0	0	0	0
ENSMUSG00000003062.13	Stard3nl	-0.0982051	5.44587	1.05624	0.311488	0.892018	841	859	992	1007	1083	962	998
ENSMUSG00000003068.16	Stk11	-0.0557576	6.83507	0.920177	0.344348	0.924126	2518.64	2374	2512.96	2759.21	2840.9	2542.4	2750.32
ENSMUSG00000003070.6	Efna2	-0.0396461	1.20354	0.0426231	0.837695	1	66	51	49	53	64	55	55
ENSMUSG00000003072.15	Atp5d	-0.0156565	6.62864	0.0155496	0.901629	1	2095	2124	2171	2452	2245	2307	2321
ENSMUSG00000003099.11	Ppp5c	-0.00769565	5.89488	0.0176752	0.895035	1	1353	1329	1309	1504	1450	1424	1377
ENSMUSG00000003119.14	Cdk12	0.107309	5.38599	1.06645	0.309199	0.892018	958	1023	1163	1351	1066	1107	1021
ENSMUSG00000003123.15	Lipe	-0.461307	6.07727	3.92392	0.0599065	0.319161	1114.66	1217.27	1019.83	1370.6	2004.37	1427.83	1567.35
ENSMUSG00000003131.7	Pafah1b2	-0.107011	6.63023	3.30243	0.0781945	0.387497	2024	1987	2185	2288	2373	2248	2410
ENSMUSG00000003134.10	Tbc1d8	-0.141709	5.84976	2.65833	0.112442	0.494692	1317.36	1274.11	1391.82	1396.17	1698.34	1395.88	1477.94
ENSMUSG00000003135.15	Cnot11	0.144905	4.89644	4.24155	0.0473415	0.269541	650	683	781	814	704	610	721
ENSMUSG00000003153.10	Slc2a3	0.33092	4.28357	2.03163	0.167301	0.644469	605	605	583	865	382	583	653
ENSMUSG00000003154.15	Foxj2	-0.0481682	6.09592	0.363893	0.550443	1	1397.94	1318.9	1663.78	1720.8	1611.89	1529.97	1700.96
ENSMUSG00000003161.15	Sri	0.00187785	6.90584	0.000528689	0.981793	1	2499	2678	2735	2966	2608	2793	2957
ENSMUSG00000003166.20	Dgcr2	-0.143625	6.94344	5.92991	0.0204085	0.143354	2384.85	2424.62	2651.98	2936.67	3122.74	2902.6	2792.62
ENSMUSG00000003184.15	Irf3	-0.0225788	6.36249	0.0972384	0.757115	1	1922	1793	1826	2174	2043	1949	2035
ENSMUSG00000003190.12	Bcl2l12	-0.083239	3.69669	0.92143	0.344025	0.923526	287.85	265.57	309.32	302.07	325.33	291.2	334.19
ENSMUSG00000003198.10	Zfp959	-0.141399	3.62774	2.40715	0.130245	0.546757	260.57	259.56	240.84	271.58	297.62	283.27	297.16
ENSMUSG00000003199.16	Mpnd	0.12255	5.21627	1.54396	0.222717	0.767884	966	872	902	972	889	839	901
ENSMUSG00000003200.10	Sh3gl1	0.208478	5.815	8.38319	0.00664294	0.0587924	1500	1506	1413	1620	1356	1379	1290
ENSMUSG00000003206.7	Ebi3	1.02829	1.9706	29.502	5.03737e-06	0.00016288	184.88	211.56	135.89	191	109	85	79.66
ENSMUSG00000003208.9	Yju2	-0.0327413	3.44247	0.0663703	0.798284	1	244.94	254.1	230.36	281.68	260	258.95	277.17
ENSMUSG00000003226.7	Ranbp2	0.0291101	6.96176	0.145275	0.705515	1	2535	2905	3005	3396	2966	2998	2939
ENSMUSG00000003227.4	Edar	0.411272	0.770896	3.27368	0.0794435	0.391921	49	57	40	47	32	44	36
ENSMUSG00000003228.9	Grk5	-0.555108	6.21541	1.06497	0.313202	0.892018	1601.4	1592.47	1856.35	1998.1	2743.48	2441.98	2767.06
ENSMUSG00000003233.12	Dvl3	-0.144009	5.63281	0.583704	0.452435	1	1019	965	1244	1316	1333	1319	1194
ENSMUSG00000003234.16	Abcf3	0.0466667	5.40824	0.542003	0.466763	1	955	959	992	1083	1001	963	1008
ENSMUSG00000003235.13	Eif2b5	0.00291003	5.6088	0.00119079	0.972678	1	1051	1139	1055	1224	1135	1129	1169
ENSMUSG00000003269.17	Cyth2	-0.170275	5.4471	4.99695	0.032218	0.202651	827.99	770.83	926.76	958.79	1068.94	957.87	985.98
ENSMUSG00000003271.17	Sult2b1	0.324366	1.06561	2.29386	0.139331	0.573347	60	63.56	45	70.67	48	46	53
ENSMUSG00000003273.14	Car11	-0.646684	0.442182	3.94923	0.0551767	0.301216	20	18	21	16	44	17	30
ENSMUSG00000003279.17	Dlgap1	0.110497	-1.43235	0.0462951	0.830954	1	4	5	7	8	5	5	7
ENSMUSG00000003282.9	Plag1	0.0452942	0.146684	0.0187172	0.892005	1	19	25	12	33	17	25	24
ENSMUSG00000003283.14	Hck	0.0469633	5.61455	0.186468	0.66866	1	1210	1348	1329	1429	1177	1294	1492
ENSMUSG00000003299.10	Mrpl4	-0.060329	5.64737	0.506589	0.481581	1	1084	1016	1086	1232	1201	1126	1216
ENSMUSG00000003308.15	Keap1	-0.0378875	6.09798	0.434401	0.514374	1	1548.21	1521.4	1591.4	1750.9	1748.79	1663.44	1651.13
ENSMUSG00000003309.14	Ap1m2	-0.169691	4.54363	3.27907	0.0792077	0.390996	466	443	443	456	461	525	584
ENSMUSG00000003316.14	Glg1	0.145011	7.17437	3.31237	0.0777679	0.385752	3035	3226	3468	4260	3146	3478	3056
ENSMUSG00000003341.9	Atp8b3	-0.643242	-2.56822	0.746811	0.393676	1	2	2	2	3	4	4	3
ENSMUSG00000003344.14	Btbd2	-0.108933	5.62614	2.38385	0.132055	0.552016	1054	907	1116	1165	1193	1131	1193
ENSMUSG00000003345.16	Csnk1g2	-0.0412715	7.10579	0.296445	0.589751	1	2973	2706	2973	3232	3280	2961	3171
ENSMUSG00000003346.14	Abhd17a	0.247096	5.67142	3.62735	0.0669099	0.34569	1212	1154	1237	1509	1155	1024	1127
ENSMUSG00000003348.10	Mob3a	0.560299	6.05018	32.7014	2.15128e-06	8.07216e-05	2352	2223	2039	2546	1365	1725	1693
ENSMUSG00000003352.14	Cacnb3	0.289327	4.96705	8.65833	0.00589227	0.0533952	983	959	901	1058	746	914	797
ENSMUSG00000003354.6	Ccdc65	-1.02016	2.81684	44.0924	1.42758e-07	8.80064e-06	75	73	117	98	186	190	189
ENSMUSG00000003355.7	Fkbp11	0.857073	2.22667	28.004	7.62282e-06	0.000229351	168	218	194	165	104	107	107
ENSMUSG00000003360.15	Ddx23	0.00897928	6.53498	0.0127998	0.910602	1	2049	1971	2160	2477	2283	2111	2213
ENSMUSG00000003363.15	Pld3	1.04844	6.84076	169.053	1.35771e-14	3.9603e-11	4580	4575	5235	5650	2507	2571	2356
ENSMUSG00000003378.9	Grik5	0.0208109	4.3664	0.0302799	0.862911	1	515	491	492	563	573	510	480
ENSMUSG00000003379.7	Cd79a	1.2601	5.63111	34.4387	5.53228e-06	0.000175604	2136.48	2701.1	1973.18	2641.57	976.09	994.19	1069.75
ENSMUSG00000003380.11	Rabac1	-0.137431	7.02838	0.60818	0.443089	1	2313	2180	2495	2746	2823	2460	2947
ENSMUSG00000003382.18	Etv3	0.0992012	6.28583	1.17588	0.285992	0.87289	2005.98	1871	2134.97	2344.9	1877	2217	1894
ENSMUSG00000003402.14	Prkcsh	0.0705156	6.15632	1.15516	0.290204	0.880607	1796	1686	1766	1877	1745	1747	1735
ENSMUSG00000003410.8	Elavl3	0.46886	-2.7431	0.111029	0.741066	1	1	0	0	1	0	0	1
ENSMUSG00000003411.10	Rab3b	-0.306142	-0.767538	0.49131	0.488218	1	7	11	10	13	12	11	16
ENSMUSG00000003418.11	St8sia6	0.793631	3.52013	27.6259	8.47743e-06	0.000250441	323	467	417	510	225	239	296
ENSMUSG00000003420.8	Fcgrt	-0.437678	6.60935	19.6939	9.43174e-05	0.00180247	1801	1736	1788	1827	2608	2603	2253
ENSMUSG00000003421.13	Nosip	0.0931151	5.47211	1.99181	0.167436	0.644901	1075	1006	1041	1238	1028	1012	1103
ENSMUSG00000003423.15	Pih1d1	0.204202	4.60685	2.91678	0.0969794	0.448308	602.75	598.91	607.06	624.58	543.75	565.95	517.71
ENSMUSG00000003429.11	Rps11	0.603022	8.28605	11.4282	0.00242903	0.0259282	10081.7	10575.1	8737.46	11073.9	6937.73	6717.8	6879.78
ENSMUSG00000003435.9	Supt5	0.0510099	6.92167	0.419176	0.521791	1	2777.51	2819.68	2929.66	3457.75	3020.85	2852.19	3010.14
ENSMUSG00000003436.11	Dll3	-0.696335	-3.05538	0.387981	0.537879	1	1	1	0	1	0	1	3
ENSMUSG00000003437.14	Paf1	-0.210208	5.97538	7.49164	0.00987356	0.0810191	1222	1150	1245	1499	1555	1485	1502
ENSMUSG00000003438.17	Timm50	0.212275	4.38274	2.58948	0.117314	0.509098	485	546	478	602	466	460	475
ENSMUSG00000003444.8	Med29	0.0575006	3.5948	0.162283	0.68964	1	255	272	251	279	260	280	242
ENSMUSG00000003452.15	Bicd1	0.227718	2.18481	1.91044	0.176125	0.664543	77	97	124	92	89	95	72
ENSMUSG00000003458.12	Ncstn	-0.0385192	6.89655	0.318353	0.576383	1	2597.23	2637.22	3045.12	3195.46	2999.63	2994.48	3056.18
ENSMUSG00000003464.13	Pex19	-0.228471	6.22853	12.3557	0.00129154	0.0152294	1375	1366	1567	1569	1873	1686	1737
ENSMUSG00000003469.9	Phyhip	-0.877371	-0.0859445	6.76288	0.0137806	0.105517	9	8	10	14	25	17	16
ENSMUSG00000003476.16	Crhr2	-0.939423	-0.82187	5.5551	0.0244615	0.164864	10	6	11	5	12	8	28
ENSMUSG00000003477.5	Inmt	-1.69182	10.3638	95.4295	3.90294e-10	8.07108e-08	7510	6740	11201	8512	32075	22906	29387
ENSMUSG00000003484.4	Cyp4f18	0.503737	4.27897	8.88069	0.00607699	0.054683	770.98	807.95	693	845.98	437	746	507.97
ENSMUSG00000003500.13	Impdh1	-0.563771	7.31147	38.1097	5.60962e-07	2.71047e-05	2159	2022	2613	2833	3918	3222	3767
ENSMUSG00000003505.15	Psg18	0	-3.49827	0	1	1	0	0	0	0	0	0	0
ENSMUSG00000003518.13	Dusp3	-0.712819	7.76499	70.3869	1.01405e-09	1.64327e-07	2704.54	2644.79	3357	3338	5278	4611.3	5270
ENSMUSG00000003526.12	Prodh	-0.624403	4.26554	34.0275	1.53123e-06	6.06593e-05	235	264	340	356	421	401	591
ENSMUSG00000003527.9	Ess2	0.278324	4.52138	16.1119	0.000319975	0.00489061	579	560	604	688	532	497	511
ENSMUSG00000003528.15	Slc25a1	0.0243189	5.7186	0.0737801	0.787589	1	1152	1094	1326	1318	1230	1197	1270
ENSMUSG00000003531.15	Dgcr6	-0.274849	4.62377	5.54366	0.0245982	0.165545	459	446	465	477	606	523	594
ENSMUSG00000003534.17	Ddr1	-0.28746	6.35972	15.2962	0.000428578	0.00620649	1635	1646	1686.83	1851	2225.6	2138.21	2038
ENSMUSG00000003541.6	Ier3	-1.08084	6.82803	61.0482	2.10797e-08	1.87221e-06	1247	1051	1338	1265	2882	2328	2779
ENSMUSG00000003545.3	Fosb	-0.364049	3.0654	1.02277	0.322395	0.892018	82	74	165	161	130	97	247
ENSMUSG00000003546.10	Klc4	0.00441008	4.99961	0.00307134	0.956136	1	737	621	788	800	840	696	722
ENSMUSG00000003549.9	Ercc1	0.00586678	4.0192	0.00369569	0.951888	1	320	319	350	372.57	377	314	352
ENSMUSG00000003555.8	Cyp17a1	-0.722571	-2.38023	0.619879	0.436666	1	0	0	2	5	0	4	5
ENSMUSG00000003559.8	As3mt	-0.0916254	4.58504	0.942846	0.338554	0.914109	450	478	541	575	596	533	543
ENSMUSG00000003573.15	Homer3	-0.31325	5.51525	14.9394	0.000487892	0.00688344	803.69	799.05	849.84	989.66	1220.47	1032.49	1030.61
ENSMUSG00000003575.13	Crtc1	0.0311739	4.80762	0.0937704	0.761346	1	633	638	764	756	724	672	703
ENSMUSG00000003581.14	Rnf215	-0.22382	5.74176	12.2006	0.00137216	0.0160436	990	954	1056	1169	1297	1140	1306
ENSMUSG00000003585.13	Sec14l2	-0.445022	4.27604	16.3615	0.00029293	0.00455002	278	283	328	357	429	392	482
ENSMUSG00000003604.14	Aven	0.0468199	3.27218	0.133964	0.716674	1	195.49	211.73	206.03	242.01	184.44	204.28	248.19
ENSMUSG00000003617.16	Cp	-1.03992	8.45107	59.0857	2.0305e-08	1.82387e-06	4036	5307.38	5196.47	5459.43	9002.64	11973.6	10600.8
ENSMUSG00000003623.4	Crot	0.313608	5.15073	18.5481	0.000137975	0.00245796	920	1001	932.06	1122.06	783	867	808
ENSMUSG00000003644.17	Rps6ka1	0.166988	6.55358	5.04492	0.0314556	0.198757	2407.85	2418	2257	2907	2326.86	2231	2279
ENSMUSG00000003657.9	Calb2	-1.49002	-2.97499	1.93357	0.173602	0.658804	0	0	1	1	3	2	0
ENSMUSG00000003660.10	Snrnp200	0.126367	7.08262	3.14485	0.0853227	0.411046	2886	3118	3477	4039	3045	3293	3146
ENSMUSG00000003662.10	Ciao1	-0.0140095	5.33393	0.0351336	0.852454	1	841	867	824	970	940	841	941
ENSMUSG00000003665.7	Has1	-1.35531	0.600025	6.10313	0.0206988	0.144915	6	9	16	22	22	31	51
ENSMUSG00000003680.16	Taf6l	0.407935	2.85496	10.4374	0.0027811	0.0289775	209	228	198	222	184	157	157
ENSMUSG00000003721.14	Insig2	-0.249948	5.49321	11.3714	0.00190463	0.0211366	853	819	887	996	1170	1026	1053
ENSMUSG00000003731.13	Kpna6	-0.102916	6.37626	2.29001	0.139652	0.574197	1782	1823	1831	2047	2198	2059	1923
ENSMUSG00000003746.16	Man1a	0.575367	6.30979	38.2628	5.40864e-07	2.63402e-05	2360	2599	2718.74	3004.7	1684	1899	1923
ENSMUSG00000003752.9	Itpkc	-0.370773	3.83989	13.1103	0.000965482	0.0119651	242.8	270.31	296.83	287.61	402.41	329.11	360.68
ENSMUSG00000003762.13	Coq8b	-0.183141	4.82492	5.09784	0.0306372	0.195111	569.88	606.88	577.14	617.07	715.15	594.25	767.72
ENSMUSG00000003778.14	Brd8	0.224548	6.05509	3.95643	0.055366	0.301982	1555	1697	1826	2032	1559	1599	1510
ENSMUSG00000003779.16	Kif20a	1.06091	3.58467	10.2964	0.00394477	0.0383617	687.96	726.82	328.18	701.27	218.71	358.47	327.73
ENSMUSG00000003808.18	Farsa	0.223602	4.95304	7.9717	0.00796423	0.0681782	805	797	790	923	740	672	773
ENSMUSG00000003809.14	Gcdh	0.0268144	4.5274	0.12297	0.728046	1	509	508	500	565	542	483	549
ENSMUSG00000003810.12	Mast2	-0.0108831	5.89657	0.022067	0.882806	1	1318	1390	1371	1469	1270	1498	1538
ENSMUSG00000003812.13	Dnase2a	0.431811	4.94607	25.1793	1.71589e-05	0.000439447	974.59	977.05	1013.49	983.37	757.67	789.3	709.74
ENSMUSG00000003813.15	Rad23a	-0.232232	5.8136	7.13651	0.0116024	0.0920433	1076.55	1057.38	1155.18	1255	1337.48	1298.55	1469.7
ENSMUSG00000003814.8	Calr	0.049073	9.11499	0.248519	0.6214	1	12888	13699	13897	15616	12374	15721	13549
ENSMUSG00000003824.12	Syce2	0.349764	1.66319	1.99997	0.166593	0.642637	81	98	83	103	50	93	77
ENSMUSG00000003847.16	Nfat5	-0.071206	7.3135	0.282533	0.599258	1	3157	3022	3807	4025	3965	3805	3509
ENSMUSG00000003848.14	Nob1	0.0099124	4.33326	0.019172	0.890709	1	409	455	446	517	457	470	467
ENSMUSG00000003849.8	Nqo1	-0.593382	2.44923	1.74317	0.199906	0.721475	149	134	56	66	285	82	112
ENSMUSG00000003863.18	Ppfia3	-0.140612	-0.143883	0.223411	0.639539	1	20	18	11	18	15	23	19
ENSMUSG00000003865.16	Gys1	-0.0824162	5.11209	1.38074	0.248316	0.795166	780.04	812.15	815.61	864.09	918.85	861.86	887.34
ENSMUSG00000003868.14	Ruvbl2	-0.16361	5.21992	3.97451	0.0544451	0.298369	689.96	769.85	767.39	903.91	893.15	876.14	923.6
ENSMUSG00000003872.9	Lin7b	0.350823	-1.98561	0.443126	0.552603	1	2	5	5	3	2	1	6
ENSMUSG00000003873.11	Bax	0.271356	5.33336	10.4006	0.00282351	0.0293366	1090	1121	1039	1292	1025	951	916.64
ENSMUSG00000003882.5	Il7r	1.6778	5.27807	153.352	4.2742e-13	4.23001e-10	2729	2111	2115	3004	671	891	828
ENSMUSG00000003923.14	Tfam	0.0904159	4.86002	0.984572	0.328235	0.897201	690	729	637	758	720	603	715
ENSMUSG00000003929.11	Zfp81	0.0535065	3.7849	0.279841	0.600317	1	301	344	326	342	327	343	304
ENSMUSG00000003934.5	Efnb3	-0.610459	0.742223	5.08663	0.0308086	0.195875	34	27	18	23	30	40	51
ENSMUSG00000003948.17	Mmd	-0.268725	5.9411	10.7343	0.00246311	0.0261939	1085.67	1090.75	1198.34	1296.53	1492.91	1349.33	1484.04
ENSMUSG00000003949.16	Hlf	-0.43701	4.11676	6.79638	0.014488	0.109696	255	297	276	325	320	405	476
ENSMUSG00000003955.8	Fam162a	-0.0991751	4.39127	0.31719	0.578123	1	411.73	426.75	420.25	421.07	471	426	491.8
ENSMUSG00000003970.9	Rpl8	0.356043	8.82244	4.17267	0.051813	0.2877	12298	12588	10951	13673	9956	9377	10477
ENSMUSG00000003974.6	Grm3	-0.25854	-3.41092	0.0302036	0.863753	1	0	0	1	0	0	0	1
ENSMUSG00000003992.15	Ssbp2	-0.0920934	3.86584	0.889931	0.352297	0.937828	281.06	288.99	335.29	335.67	304.52	352.08	360.26
ENSMUSG00000004018.9	Fancl	0.399926	2.79906	10.3046	0.00293742	0.0302987	197.17	190.38	173.85	221.92	133.36	159	164.39
ENSMUSG00000004031.13	Brinp2	0.302667	-0.967098	0.604311	0.442431	1	8	7	15	12	4	12	10
ENSMUSG00000004032.10	Gstm5	-0.28405	2.93842	2.8454	0.100993	0.46083	141.94	130.88	151.86	139.63	185.84	171.95	171.92
ENSMUSG00000004035.12	Gstm7	-0.762567	2.34749	18.1942	0.000155474	0.00271216	58	71	62	60	130	94	105
ENSMUSG00000004038.9	Gstm3	-0.566532	-1.1877	1.08875	0.304271	0.892018	9.07	8.19	4.03	5.05	12.19	7.16	11.09
ENSMUSG00000004040.16	Stat3	-0.0617799	7.92898	0.573887	0.454051	1	5482	5679	6003	6595	6281	6403	6373
ENSMUSG00000004043.14	Stat5a	0.220967	4.8461	3.83785	0.0585324	0.314273	815.6	811.91	827.15	1052.84	754.26	854.85	696.45
ENSMUSG00000004044.9	Cavin1	-0.468128	9.18769	37.2357	6.91952e-07	3.18951e-05	9927	8701	9804	10429	14350	12488	14576
ENSMUSG00000004054.9	Map3k11	-0.271016	7.03163	14.5608	0.000560512	0.00769676	2407	2365.68	2527.44	3024.03	3296.97	3136.73	3123.77
ENSMUSG00000004056.15	Akt2	-0.143012	7.20697	4.91911	0.0334989	0.208485	2971.23	2947.62	3304.08	3470.7	3664.24	3476.9	3635.04
ENSMUSG00000004069.17	Dnaja3	-0.273784	5.45855	14.6862	0.000535263	0.00741614	812	819.04	900	909	1062	1025	1115
ENSMUSG00000004070.15	Hmox2	0.29814	5.63073	8.31722	0.00683782	0.0601713	1253.23	1346.03	1311.09	1374.91	1096.2	1099.35	1116.86
ENSMUSG00000004071.13	Cdip1	-0.281822	6.1551	16.0498	0.000327106	0.00497217	1272.66	1195.22	1485.99	1452.57	1763.18	1648.73	1639.54
ENSMUSG00000004085.14	Map3k20	-0.471698	6.1516	26.0761	1.32031e-05	0.000356768	1140	1067	1374	1264	1729	1690	1749
ENSMUSG00000004096.9	Cwc15	0.0126281	5.62793	0.0124299	0.911922	1	1026	1118	1073	1159	1121	1069	1152
ENSMUSG00000004098.7	Col5a3	-0.175456	3.67716	0.445832	0.510821	1	371	285	316	341	368	407	368
ENSMUSG00000004099.16	Dnmt1	0.601754	6.08137	21.8545	6.44905e-05	0.00130872	2357	2535	1884	2945	1463	1738	1721
ENSMUSG00000004100.12	Ppan	0.229078	4.53573	5.47694	0.0254127	0.169805	654.2	640.36	587.43	698.46	573	595	527
ENSMUSG00000004105.8	Angptl2	-0.0829497	6.69984	0.462332	0.501845	1	2335	2167	2424	2284	3026	2064	2440
ENSMUSG00000004110.17	Cacna1e	1.67926	2.51967	43.289	3.55648e-07	1.88436e-05	274	337	371	402	115	103	113
ENSMUSG00000004113.18	Cacna1b	-0.420858	0.695788	2.27146	0.141213	0.578431	21	21	37	33	27	39	49
ENSMUSG00000004127.12	Trmt10a	0.231252	2.47005	3.49749	0.0702826	0.358338	151	161	138	141	137	134.88	117
ENSMUSG00000004151.17	Etv1	-0.410628	4.10495	7.42301	0.0105642	0.0853464	198.81	206.2	372.09	340.9	301.57	370.63	463.16
ENSMUSG00000004187.11	Kifc2	-0.0452615	4.13543	0.0612216	0.806501	1	364.72	313.49	393.61	400.28	418.21	358.81	391.07
ENSMUSG00000004207.14	Psap	1.00059	10.5125	119.941	1.42803e-12	1.08415e-09	65458	68709	67935	75270	33937	39569	33071
ENSMUSG00000004221.16	Ikbkg	-0.0627159	5.79657	0.794822	0.379049	0.987184	1269.24	1241	1215.72	1390.78	1513	1272.84	1329
ENSMUSG00000004231.15	Pax2	0	-3.47589	0	1	1	0	0	0	0	0	0	0
ENSMUSG00000004233.14	Wars2	0.0677187	3.35399	0.325801	0.571978	1	224	247	240	247	226	214	265
ENSMUSG00000004263.15	Atn1	-0.16473	6.69749	0.962223	0.336266	0.910351	1918.87	1869	2401.97	2651	2701.26	2409.83	2473.16
ENSMUSG00000004264.17	Phb2	0.297392	6.02886	9.90644	0.00346489	0.0346371	1688	1743.99	1737	1967.8	1519	1492.87	1454
ENSMUSG00000004266.15	Ptpn6	0.817662	6.22148	81.6924	1.77462e-10	4.63922e-08	2942.22	3183.91	2674.27	3595.29	1616.56	1866.67	1924.66
ENSMUSG00000004267.16	Eno2	0.223622	2.44996	1.65148	0.207633	0.738637	159	154	183	157	136	155	140
ENSMUSG00000004268.11	Emg1	0.227306	5.65501	7.32231	0.0106604	0.0860108	1361.42	1296.59	1216.19	1482.2	1172.29	1161.03	1189.67
ENSMUSG00000004270.13	Lpcat3	-0.178896	5.80909	4.78195	0.0358939	0.219253	1160.58	1192.41	1170.81	1343.8	1458.71	1405.97	1373.33
ENSMUSG00000004285.12	Atp6v1f	0.172489	5.88075	1.33939	0.257673	0.81389	1466.91	1477.97	1439.92	1654.86	1433.97	1350.89	1338.96
ENSMUSG00000004296.14	Il12b	0.341777	0.667683	1.29804	0.262709	0.824212	39	40	70	74	39	45	50
ENSMUSG00000004317.14	Clcn5	0.318495	3.92658	10.2667	0.00298371	0.0306677	398	458	425	455	337	413	321
ENSMUSG00000004319.15	Clcn3	0.0228545	5.94774	0.117207	0.734238	1	1312	1380	1523	1659.01	1409	1470	1561
ENSMUSG00000004328.15	Hif3a	-0.588273	2.22831	2.26166	0.14568	0.590833	44	45	68	92	88	95	102
ENSMUSG00000004341.8	Gpx6	-1.8124	-3.41053	1.4291	0.245712	0.792069	0	0	0	0	0	1	0
ENSMUSG00000004344.12	Gpx5	0	-3.49827	0	1	1	0	0	0	0	0	0	0
ENSMUSG00000004347.17	Pde1c	0.434839	0.47579	3.09667	0.0876465	0.41866	38	38	45	56	32	39	29
ENSMUSG00000004356.8	Utp20	0.0443442	4.31715	0.201036	0.656792	1	434	420	498	582	428	532	476
ENSMUSG00000004359.16	Spic	1.26434	0.0254782	22.4991	3.85656e-05	0.000862179	58	63	51	49	21	26	24
ENSMUSG00000004360.9	9330159F19Rik	-1.10698	1.90729	33.7152	1.65779e-06	6.47474e-05	26	36	49	29	66	78	89
ENSMUSG00000004364.14	Cul3	-0.119622	6.71963	4.28137	0.046373	0.265692	2061	2108	2430	2543	2491	2525	2612
ENSMUSG00000004366.4	Sst	1.54106	-3.47601	1.05529	0.321393	0.892018	0	0	0	1	0	0	0
ENSMUSG00000004371.15	Il11	-0.0571807	-0.414441	0.0271105	0.870214	1	14	13	7	16	9	17	14
ENSMUSG00000004383.18	Large1	-0.0392543	4.71745	0.240413	0.627126	1	564	510	651	628	617	614	628
ENSMUSG00000004393.10	Ddx56	-0.0122144	4.58134	0.0146151	0.904503	1	470	543	568	606	601	519	575
ENSMUSG00000004394.12	Tmed4	-0.386543	6.33468	20.8498	6.48451e-05	0.00131448	1349	1452	1526	1537	2097	1772	2036
ENSMUSG00000004415.15	Col26a1	-1.09103	-0.239649	12.5064	0.0012181	0.0144992	6	6	15	12	21	21	22
ENSMUSG00000004446.12	Bid	0.747701	3.73595	35.0087	1.19603e-06	4.96517e-05	533.08	528.99	478.67	528	306.84	311.39	332.88
ENSMUSG00000004451.14	Ralb	-0.0950889	6.36306	0.818517	0.37212	0.974449	1939	1898	1826	1850	2143	2108	1945
ENSMUSG00000004455.16	Ppp1cc	0.244263	7.34817	11.3211	0.00194341	0.0214938	4329.46	4429.14	4127.16	4563.85	3918.48	3611.73	3832.2
ENSMUSG00000004460.17	Dnajb11	0.180616	6.38673	3.39216	0.0744371	0.373675	1978	2373	2118	2385	1816	2143	2054
ENSMUSG00000004462.7	Tbccd1	0.291888	4.12095	13.6839	0.000776834	0.010017	418	448	462	578	398	398	397
ENSMUSG00000004473.10	Clec11a	0.353771	4.12044	4.7379	0.0380213	0.229415	600	653	452	503	436	457	447
ENSMUSG00000004500.9	Zfp324	0.107138	3.67336	1.1657	0.288053	0.876934	274	295	290	372	284	308	284
ENSMUSG00000004508.6	Gab2	-0.00375774	5.91463	0.00249974	0.960423	1	1304	1289	1516	1494	1489	1367	1465
ENSMUSG00000004530.12	Coro1c	0.00882482	7.44375	0.0168019	0.897646	1	3992.09	3937	4026.14	4662	4357	4188	4149.96
ENSMUSG00000004535.12	Tax1bp1	-0.234697	7.81012	15.2141	0.000441516	0.00636079	3956.78	4019.41	4767.82	4888.66	5344.36	5315.79	5267.22
ENSMUSG00000004540.7	Psg17	-0.792699	-0.620916	4.92406	0.0334157	0.208059	9	8	8	7	14	18	11
ENSMUSG00000004542.15	Psg19	-0.991609	-2.74331	1.00347	0.323925	0.892018	1	1	1	0	1	3	1
ENSMUSG00000004552.16	Ctse	1.53023	1.59506	42.9805	1.82544e-07	1.07711e-05	141	149	209	212	67	59	62
ENSMUSG00000004558.15	Ndrg2	-0.763411	6.21005	36.1113	1.61898e-06	6.35901e-05	877	798	1080	973	1815	1334	1722
ENSMUSG00000004561.14	Mettl17	0.228962	4.08591	4.11331	0.0506159	0.282581	489	475	426	499	440	360	444
ENSMUSG00000004562.16	Arhgef40	0.0200956	5.85781	0.0260017	0.873003	1	1354.06	1130.07	1495.01	1565.98	1445.05	1397.15	1353.88
ENSMUSG00000004565.15	Pnpla6	0.157767	5.70327	1.65035	0.208797	0.74135	1232	1179	1385	1569	1286	1211	1190
ENSMUSG00000004567.16	Mcoln1	0.201904	5.62918	6.37243	0.0165388	0.121774	1257	1190	1315	1479	1228	1109	1164
ENSMUSG00000004568.13	Arhgef18	-0.0670368	6.88165	0.567043	0.456732	1	2528	2289	2523	3171	2851	2694	2899
ENSMUSG00000004591.16	Pkn2	-0.176106	6.21642	8.34644	0.00675075	0.0595659	1332	1383	1627	1690	1726	1763	1741
ENSMUSG00000004609.11	Cd33	0.0247003	4.61511	0.0204857	0.887308	1	547	550	701	751	551	560	812
ENSMUSG00000004610.4	Etfb	-0.024621	5.87584	0.052046	0.820937	1	1285.9	1351	1119	1378	1461.26	1228	1338.73
ENSMUSG00000004612.9	Nkg7	1.79283	4.21377	62.8442	3.80573e-08	2.99173e-06	1232	1211	852	1682	338	335	428
ENSMUSG00000004626.14	Stxbp2	0.382472	6.14483	40.0927	3.51869e-07	1.87149e-05	2026	2084	1958	2344	1692	1611	1662
ENSMUSG00000004630.18	Pcp2	-3.95728	-2.9916	5.80357	0.0227499	0.156158	0	0	0	0	3.08	0	2.73
ENSMUSG00000004631.15	Sgce	-0.594124	5.75376	46.391	8.68612e-08	5.9358e-06	878	770	829	856	1261	1301	1318
ENSMUSG00000004633.17	Chn2	-0.158349	3.4786	1.37755	0.248853	0.796048	262.45	228.83	243.74	237	296.66	254.85	286.5
ENSMUSG00000004637.15	Wwox	-0.123618	3.33243	1.16276	0.28865	0.877844	203	229	220	263	259	240	267
ENSMUSG00000004642.13	Slbp	0.517154	5.17138	22.4783	3.88154e-05	0.000866272	1264	1289.01	938	1356.33	788	933.68	889
ENSMUSG00000004651.6	Tyr	2.76382	-3.34872	3.29784	0.0849644	0.41049	1	1	0	1	0	0	0
ENSMUSG00000004654.6	Ghrhr	1.30154	-3.15888	0.944039	0.338698	0.91441	0	1	1	2	1	0	0
ENSMUSG00000004655.5	Aqp1	-0.727009	9.80925	58.0413	8.61721e-09	9.20182e-07	12068	11274	13311	14757	23682	18369	23314
ENSMUSG00000004661.15	Arid3b	0.548472	4.79535	27.2755	9.36079e-06	0.000269779	853	846	821.79	1047.73	618.39	668.31	585.52
ENSMUSG00000004665.10	Cnn2	-0.0576541	8.61235	0.18452	0.670706	1	8165	7722	8087	9417	8084	9105	9531
ENSMUSG00000004667.18	Polr2e	0.124739	5.86076	1.20129	0.281312	0.864324	1352	1262	1367	1476	1333	1234	1285
ENSMUSG00000004668.14	Abca13	0.188153	-1.03404	0.217533	0.643966	1	14	6	12	11	10	10	9
ENSMUSG00000004677.17	Myo9b	0.482548	6.82469	23.1614	3.14498e-05	0.000728365	3485	3586	3567	4247	2681	2795	2707
ENSMUSG00000004698.10	Hdac9	0.218552	3.44875	2.86434	0.0999095	0.457497	280	266	327	383	279	285	262
ENSMUSG00000004707.14	Ly9	1.48014	4.21038	151.106	6.42375e-14	1.0068e-10	1021	1177	948	1294	385	458	379
ENSMUSG00000004709.14	Cd244a	-0.235294	3.32607	2.44198	0.12759	0.539127	195	244	278	302	323	314	281
ENSMUSG00000004730.15	Adgre1	0.146832	5.26234	1.55597	0.221447	0.766044	1049	1131	1345	1349	1111	1223	1042
ENSMUSG00000004748.5	Mtfp1	-0.245289	2.05143	2.04543	0.161989	0.632491	82	75	65	89	94	86	104
ENSMUSG00000004768.14	Rab23	-0.343025	4.64003	21.2182	5.76537e-05	0.00119537	461	444	427	538	631	569	624
ENSMUSG00000004771.12	Rab11a	-0.192639	6.76043	4.93068	0.033305	0.207603	1979.68	2001	2164	2272	2451	2288	2665.81
ENSMUSG00000004788.11	Eif2b2	0.138347	5.01731	2.07762	0.158821	0.625441	739	792	764	877	702	744	771
ENSMUSG00000004789.10	Dlst	-0.0294194	6.91724	0.292823	0.592022	1	2644	2664	2745	3053	2876	2845	2999
ENSMUSG00000004791.7	Pgf	0.216715	2.58199	1.53075	0.224663	0.771239	152	184	118	167	148	143	121
ENSMUSG00000004798.14	Ulk2	-0.175414	6.30778	6.03694	0.0193898	0.137929	1334	1367	1646	1741	1827	1591	1858
ENSMUSG00000004814.10	Ccl24	-2.71513	2.49536	4.74083	0.0403642	0.239933	23	34	23	50	13	546	89
ENSMUSG00000004815.12	Dgkq	0.0136569	4.79136	0.00524875	0.942837	1	589.75	648.69	705.11	802.3	681.26	755.73	647
ENSMUSG00000004821.1	Tmed11	0	-3.49827	0	1	1	0	0	0	0	0	0	0
ENSMUSG00000004837.2	Grap	-0.0184386	6.74774	0.0493153	0.825617	1	2556	2122	2161	2713	2652	2288	2506
ENSMUSG00000004842.18	Pou1f1	-1.94029	-2.21328	4.58301	0.0397087	0.237016	2	0	0	1	5	2	3
ENSMUSG00000004843.7	Chmp2b	-0.0772123	5.96262	1.14494	0.292312	0.884291	1184	1207	1381	1375	1357	1361	1459
ENSMUSG00000004846.10	Plod3	-0.108364	6.39349	3.17786	0.0837706	0.406239	1811.26	1784.41	1910.01	2076.4	2086.23	2159.23	2038.13
ENSMUSG00000004849.14	Ap1s1	0.298733	5.53698	6.26596	0.017825	0.129286	1262	1278	1111	1423	1044	1039	1093
ENSMUSG00000004864.13	Mapk13	-0.0861331	3.66499	0.404635	0.529057	1	290	314	317	294	318	349	328
ENSMUSG00000004865.16	Srpk1	0.416631	6.14319	18.513	0.000139614	0.00247998	2168	2197	2043	2448	1664	1737	1705
ENSMUSG00000004872.15	Pax3	-1.8124	-3.38969	1.63531	0.214749	0.753885	0	0	0	0	0	1	0
ENSMUSG00000004880.11	Lbr	0.081372	6.28769	1.24803	0.271933	0.844533	2054.03	2123.18	1737.19	2246.59	1943.44	1970.04	2031.45
ENSMUSG00000004885.5	Crabp2	0.935583	-2.64086	0.990931	0.3267	0.895509	1	1	3	3	2	1	0
ENSMUSG00000004891.16	Nes	-0.443788	7.54176	15.5291	0.000411129	0.00598507	3216	3058	2922	3234	4315	4596	4123
ENSMUSG00000004892.13	Bcan	-0.0930866	2.74532	0.17396	0.679622	1	145	198	136	104	218	128	138
ENSMUSG00000004894.10	Hapln2	0.574545	-2.65268	0.278787	0.601002	1	4	0	2	0	1	1	1
ENSMUSG00000004895.9	Prcc	0.00439452	5.14324	0.00294922	0.957016	1	786	793	775	888	842	829	816
ENSMUSG00000004896.16	Rrnad1	-0.0442283	5.19498	0.10585	0.747308	1	829	779.89	857.7	886.18	932.67	848.07	881.28
ENSMUSG00000004897.16	Hdgf	0.105806	7.33133	1.49585	0.229904	0.779107	3962	3866	3618	4087	3775	3607	3751
ENSMUSG00000004902.7	Slc25a18	-0.481298	0.423129	3.66371	0.0642443	0.336178	17	23	28	19	29	21	44
ENSMUSG00000004929.12	Thop1	-0.0343614	4.19523	0.136906	0.713722	1	392	436	383	446	435	401	472
ENSMUSG00000004931.11	Apba3	-0.0139937	4.8263	0.0284078	0.867174	1	615	554	634	697	656	643	641
ENSMUSG00000004933.17	Matk	1.92634	3.10336	46.5113	4.19512e-07	2.15876e-05	714	681	570	767	139	260	153
ENSMUSG00000004934.14	Pias4	0.0478655	4.50989	0.369529	0.547389	1	536	548	525	611	574	520	559
ENSMUSG00000004936.8	Map2k1	0.0878482	6.24158	2.21	0.146536	0.593352	1770	1856	1834	2061	1759	1906	1777
ENSMUSG00000004937.6	Sgta	-0.124504	6.1147	3.87696	0.0573289	0.309581	1409	1459	1453	1653	1738	1608	1663
ENSMUSG00000004939.7	Nmrk2	-1.43795	-2.75752	1.4551	0.23622	0.787131	0	3	0	0	4	0	3
ENSMUSG00000004945.15	Tmem242	0.0365888	4.98612	0.046344	0.831284	1	719	740	661	728	708	709	726
ENSMUSG00000004947.15	Dtx2	-0.0387483	4.40661	0.227843	0.636249	1	479	504	504	554	541	571	500
ENSMUSG00000004948.12	Zp3	-1.45459	-2.82623	2.26504	0.141759	0.57999	0	2	0	1	2	4	1
ENSMUSG00000004951.10	Hspb1	-0.702307	6.24072	23.7505	4.56272e-05	0.000988096	1025.03	838.68	1228.87	1054	1914.5	1717.55	1555.73
ENSMUSG00000004952.13	Rasa4	0.675505	4.71434	23.6091	3.63264e-05	0.000820394	1014.96	1031	1021	1162	599	723	715
ENSMUSG00000004961.7	Syt5	-0.767105	3.22036	19.6331	9.62175e-05	0.00183436	93	123	140	132	196	184	259
ENSMUSG00000004980.16	Hnrnpa2b1	0.134618	9.07585	1.7987	0.188954	0.694248	13003	12938	13463	15188	11873	13185	13173
ENSMUSG00000004988.9	Fxyd4	0.837045	0.309508	2.14092	0.156552	0.620163	71	86	47	67	8	69	40
ENSMUSG00000004994.12	Ccdc130	-0.0111089	3.47373	0.0141635	0.905983	1	242	253	273	262	273	247	280
ENSMUSG00000004996.9	Mri1	0.226224	4.00163	5.77887	0.0219463	0.151924	433	381	414	482	355	376	393
ENSMUSG00000005034.15	Prkacb	0.209762	6.78301	9.28149	0.00450846	0.0427117	2642	2570	2958	3529	2478	2630	2640
ENSMUSG00000005043.13	Sgsh	0.255639	5.54933	9.58902	0.00395813	0.0384713	1148.97	1094.81	1254.52	1559.76	1154.54	1015.58	1073.8
ENSMUSG00000005045.16	Chd5	0.0740073	1.52591	0.128525	0.722231	1	47	55	69	56	58	49	59
ENSMUSG00000005054.7	Cstb	0.741408	5.32676	16.0937	0.000512833	0.00715913	1462	1647	1388	1589	847	1009	951
ENSMUSG00000005057.13	Sh2b2	0.514171	2.8434	12.1327	0.00140911	0.0164132	255	265	251	256	191	211	152
ENSMUSG00000005069.12	Pex5	0.0213781	5.24776	0.0737816	0.787587	1	888	841	944	1015	950	932	911
ENSMUSG00000005078.16	Jkamp	-0.0987953	4.70488	1.01364	0.321299	0.892018	494	524	570	599	624	552	625
ENSMUSG00000005087.17	Cd44	0.564761	7.57738	41.4992	2.54769e-07	1.42622e-05	6357	6687	6841	7314	4367	5000	4780
ENSMUSG00000005089.15	Slc1a2	0.221218	2.15779	1.47595	0.232962	0.782899	106	117	90	131	94	91	108
ENSMUSG00000005102.13	Eif2ak4	0.124426	4.39451	1.32169	0.258487	0.815762	529	447	546	692	545	557	451
ENSMUSG00000005103.12	Wdr1	0.164784	7.66879	5.7993	0.0217311	0.150752	5303	5497	5197	6341	4833	5451	5028
ENSMUSG00000005107.13	Slc2a9	-0.142885	3.14893	1.45193	0.23672	0.787471	187	172	219	182	247	195	205
ENSMUSG00000005124.10	Ccn4	0.690889	3.20078	10.237	0.0034433	0.0344834	414	348	329	283	307	204	149
ENSMUSG00000005125.13	Ndrg1	0.0904251	5.48699	1.0033	0.323744	0.892018	1112	1040.99	1109	1245.97	992	989	1280
ENSMUSG00000005131.4	4930550C14Rik	-0.223502	1.18056	1.19759	0.281664	0.865019	35	46	48	35	55	43	50
ENSMUSG00000005142.10	Man2b1	0.588016	7.34351	40.9677	2.87615e-07	1.57509e-05	5581	5559	6682	7230	4204	4662	3898
ENSMUSG00000005148.8	Klf5	-0.515502	5.27058	42.888	1.86349e-07	1.09635e-05	599	585	747	703	935	927	1033
ENSMUSG00000005150.16	Wdr83	0.139656	4.2018	2.84319	0.10112	0.460949	482.92	460.24	426.66	493.64	453.15	403.19	448.26
ENSMUSG00000005161.15	Prdx2	0.0860548	6.79154	0.592519	0.447115	1	2685.7	2778.45	2557.4	2842.07	2627.49	2604.17	2660.82
ENSMUSG00000005198.15	Polr2a	0.145879	7.69205	0.571366	0.457222	1	5005	4882	5752	6815	5085	5257	5192
ENSMUSG00000005202.2	Shbg	0	-3.49827	0	1	1	0	0	0	0	0	0	0
ENSMUSG00000005204.12	Senp3	0.0315001	6.12093	0.27387	0.604216	1	1475.97	1517	1676.95	1765.88	1578.94	1642.96	1616.86
ENSMUSG00000005220.10	Corin	-1.13664	1.94595	8.53445	0.00736959	0.064116	39	53	50	49	104	136	83
ENSMUSG00000005225.15	Plekha8	-0.31687	4.25263	14.9394	0.000487894	0.00688344	360.12	386.02	354	400.64	489.52	480.62	469.64
ENSMUSG00000005232.11	G6pc2	-0.308966	-3.25008	0.0538055	0.81824	1	0	0	2	0	0	1	1
ENSMUSG00000005233.16	Spc25	0.951288	2.67378	15.0788	0.000575239	0.00785617	332	375	152	294	125	189	148
ENSMUSG00000005237.14	Dnah2	-0.750697	3.78409	31.1994	3.18968e-06	0.000111515	149.16	158.9	250.51	221	343	330.37	330.95
ENSMUSG00000005251.15	Ripk4	-0.522914	4.93144	31.4591	2.97768e-06	0.000105854	493	415	518	509	686	660	796
ENSMUSG00000005262.13	Ufd1	-0.105724	5.51059	3.11223	0.0868881	0.416343	918	943	1005	1094	1172	1019	1085
ENSMUSG00000005267.13	Zfp287	0.340917	3.11283	6.54896	0.0152241	0.114126	171	220	229	306	186	187	185
ENSMUSG00000005268.20	Prlr	1.55856	-0.492199	16.0648	0.000325373	0.00494991	21	32	42	41	13	13	9
ENSMUSG00000005299.6	Letm1	-0.0311532	5.7812	0.157177	0.694301	1	1097	1212	1249	1310	1257	1318	1250
ENSMUSG00000005312.15	Ubqln1	-0.160958	6.98721	7.20895	0.0112248	0.0897549	2301	2461	2729	2863	2986	2897	3010
ENSMUSG00000005320.9	Fgfr4	-0.836795	5.26724	33.6682	3.42815e-06	0.000117934	406	296	535	586	824	751	912
ENSMUSG00000005338.13	Cadm3	1.44758	1.77469	32.1578	2.4836e-06	9.10342e-05	205.8	187.57	155	254.4	52.84	72	101.14
ENSMUSG00000005339.10	Fcer1a	-1.23522	-1.44741	3.22114	0.0819238	0.400052	3	2	6	3	0	6	20
ENSMUSG00000005354.16	Txn2	-0.110254	6.19292	1.01895	0.320221	0.892018	1534	1551	1541	1737	1682	1817	1786
ENSMUSG00000005355.9	Casp14	-1.8124	-3.43222	1.60615	0.220137	0.764139	0	0	0	0	0	1	0
ENSMUSG00000005357.9	Slc1a6	-0.92605	-2.0477	2.03612	0.162919	0.634248	1	4	2	3	5	2	8
ENSMUSG00000005360.14	Slc1a3	-0.36422	5.4232	14.0681	0.000672735	0.00890887	766	668	827	811	1078	995	969
ENSMUSG00000005362.14	Crbn	0.264442	4.95827	14.2249	0.00063462	0.00850164	730.55	834.29	864.02	938.17	666.72	715.4	771.93
ENSMUSG00000005364.11	Il5ra	0.0540932	0.872477	0.034624	0.853516	1	52	50	43	51	36	80	29
ENSMUSG00000005370.4	Msh6	0.226959	4.89286	7.42429	0.0101787	0.0828849	758	859	775	1018	719	781	735
ENSMUSG00000005371.15	Fbxo11	-0.249902	6.48763	7.7976	0.00860618	0.0724648	1586	1602	2047	1916	2266	2098	2168
ENSMUSG00000005373.13	Mlxipl	-0.150626	2.00319	0.272901	0.605347	1	68	66	71	84.37	95	68.8	83
ENSMUSG00000005374.13	Tbl2	0.202959	4.93369	6.72217	0.0140435	0.107101	778	803	719	875	710	724	689
ENSMUSG00000005378.17	Bud23	0.0357019	4.48306	0.148374	0.702546	1	519.12	509.96	530.94	555.38	527.49	537.59	524.16
ENSMUSG00000005397.8	Nid1	0.0390341	7.55067	0.0870032	0.77018	1	4320.96	4012.99	4915.94	5653	5257	4893.99	3921.96
ENSMUSG00000005410.6	Mcm5	1.00862	4.5922	19.4307	0.00019962	0.00333328	1159	1311	732	1408	468	665	630
ENSMUSG00000005413.8	Hmox1	0.483054	5.35891	14.3758	0.000693913	0.00914345	1317	1604	1450	1646	1175	1269	861
ENSMUSG00000005417.17	Mprip	-0.338077	9.29786	27.547	8.66824e-06	0.00025472	10466.3	10076	12293.3	13064.4	14968.2	14597.1	14945
ENSMUSG00000005442.13	Cic	0.104741	7.3973	0.445816	0.510365	1	4093	3921	4499	5304	4086	4365	4245
ENSMUSG00000005447.12	Pafah1b3	0.783433	3.63374	34.6782	1.29927e-06	5.31416e-05	418	410	473	476	245	233	317
ENSMUSG00000005465.9	Il27ra	1.43158	4.27291	129.669	5.08954e-13	4.81922e-10	1137	1086	968	1266	389	419	464
ENSMUSG00000005469.10	Prkaca	-0.160119	6.20988	6.16779	0.0182189	0.13137	1436	1441	1567	1695	1733	1717	1824
ENSMUSG00000005470.8	Asf1b	1.06965	3.02315	14.1038	0.000952982	0.0118526	398	489	222	450	153	219	201
ENSMUSG00000005474.9	Myl10	-0.311245	-3.15867	0.0625301	0.804349	1	1	0	0	1	0	1	1
ENSMUSG00000005481.18	Ddx39	0.200141	5.76875	7.63568	0.00925346	0.0769908	1357.07	1382.63	1261.07	1665.34	1336.45	1167.01	1286.7
ENSMUSG00000005483.10	Dnajb1	-0.529368	5.64063	20.5354	8.13048e-05	0.00158935	827	827	845	1033	1202	1431	1278
ENSMUSG00000005493.15	Msh4	2.2899	-3.34831	2.12856	0.162527	0.633387	1	1	0	0	0	0	0
ENSMUSG00000005501.14	Usp40	0.0462096	5.01771	0.212663	0.647689	1	733	707	851	897	836	793	740
ENSMUSG00000005503.8	Evx1	0	-3.49827	0	1	1	0	0	0	0	0	0	0
ENSMUSG00000005505.12	Kbtbd4	0.0532914	4.36863	0.390412	0.536345	1	479.18	465.57	497.03	555.91	470.58	518.17	490.83
ENSMUSG00000005506.16	Celf1	0.315051	6.93554	11.9987	0.00148516	0.0171264	3207	3253	3174	3820	2764	2714	2836
ENSMUSG00000005510.9	Ndufs3	-0.0917508	5.31789	0.787494	0.38123	0.991155	884.63	877.97	929.49	981.36	1006.21	989.94	1017.21
ENSMUSG00000005514.14	Por	-0.647513	8.00578	44.0793	1.4317e-07	8.81622e-06	3402	3429	4128	4245	5836	5566	6899
ENSMUSG00000005533.10	Igf1r	-0.747865	6.54635	77.4637	3.3342e-10	7.32402e-08	1110	1065	1478	1501	2283	2032	2316
ENSMUSG00000005534.10	Insr	-0.122268	6.27707	2.3476	0.134931	0.559968	1514	1530	1722	1733	1928	1714	1800
ENSMUSG00000005540.10	Fcer2a	0.48546	4.71883	3.85324	0.0619757	0.32765	927	1090	928	1005	518	1004	650
ENSMUSG00000005547.14	Cyp2a5	0.0997682	4.87905	0.0431457	0.837345	1	627.83	958.77	438.59	531	971	401.86	484.69
ENSMUSG00000005553.14	Atp4a	1.62011	-3.08868	1.5694	0.219297	0.762558	3	1	1	0	0	0	1
ENSMUSG00000005566.14	Trim28	0.150724	6.79236	5.69599	0.0228434	0.156664	2801	2887	2695	3034	2594	2640	2692
ENSMUSG00000005575.16	Ube2m	0.0962431	5.56846	1.08411	0.305287	0.892018	1116	1236	1104	1229	1200	1089	1089
ENSMUSG00000005580.11	Adcy9	-0.43058	4.46915	7.0412	0.0131674	0.101994	279	304	419	567	527	567	512
ENSMUSG00000005583.16	Mef2c	0.618876	5.47076	65.3057	2.36642e-09	3.25433e-07	1313	1522	1488	1677	909	1020	1074
ENSMUSG00000005609.16	Ctr9	0.016536	5.56763	0.049842	0.824704	1	1039	1115	1141	1231	1195	1158	1087
ENSMUSG00000005610.17	Eif4g2	-0.0259681	9.5275	0.162737	0.68923	1	14855.5	16331.2	16928.4	17945.2	17338	16987.3	17398
ENSMUSG00000005611.15	Mrvi1	-0.499037	3.79663	13.8679	0.000724987	0.0094763	224	239	295	291	289	461	387
ENSMUSG00000005615.15	Pcyt1a	-0.00568029	6.86109	0.00748952	0.931554	1	2395.51	2343.78	2746.95	2658.63	2728.09	2509.87	2599.89
ENSMUSG00000005621.11	Zfp592	0.00344056	6.3353	0.00217319	0.963097	1	1903	1754	1857	2252	2048	1927	1975
ENSMUSG00000005625.15	Psmd4	0.0576256	6.40343	0.529669	0.471837	1	1988	2037	1902	2160	1989	1901	2100
ENSMUSG00000005628.12	Tmod4	-0.351318	0.0701493	1.83523	0.18464	0.684032	20	22	23	18	32	18	32
ENSMUSG00000005640.11	Insrr	0.705375	-0.621821	3.11559	0.0867255	0.415744	7	36	22	29	7	19	18
ENSMUSG00000005649.17	Cabp5	0.476831	-3.28862	0.10966	0.743063	1	1	0	1	0	0	0	1
ENSMUSG00000005656.9	Snx6	0.00788783	5.86563	0.00832015	0.927869	1	1294	1408	1305	1516	1356	1529	1339
ENSMUSG00000005667.8	Mthfd2	0.70789	3.45311	10.8652	0.00279991	0.0291352	486	515	367	537	232	361	305
ENSMUSG00000005672.12	Kit	-0.308332	7.62403	4.01239	0.055845	0.303996	3679	3377	4168	4507	5711	5030	4185
ENSMUSG00000005674.9	Tomm40l	-0.0389734	4.80142	0.157073	0.694396	1	598.2	590.86	570.27	705.38	731.09	579.9	635.95
ENSMUSG00000005677.14	Nr1i3	-0.0882575	1.45829	0.198802	0.658578	1	59.8	62.14	52.73	56.62	56.91	61.1	72.05
ENSMUSG00000005681.12	Apoa2	1.22947	-2.16755	4.22065	0.0478587	0.271526	5	10	12	4	5	3	2
ENSMUSG00000005682.9	Pan2	0.0619198	5.83111	0.168622	0.684728	1	1306	1274	1411	1569	1465	1300	1326
ENSMUSG00000005683.8	Cs	0.0493192	7.35724	0.68156	0.414931	1	3917.98	4039	4027	4540	3942	4081.99	4263
ENSMUSG00000005686.17	Ampd3	-0.634593	5.37731	41.6974	2.43559e-07	1.37038e-05	646.8	675.13	693.37	734.34	1112.4	923.23	1255.03
ENSMUSG00000005687.14	Bcas2	0.0827697	5.39277	1.62269	0.211545	0.747178	976	963	979	1092	1015	903	997
ENSMUSG00000005696.11	Sh2d1a	2.04014	1.50968	86.3884	9.05079e-11	2.741e-08	208	242	135	255	49	50	58
ENSMUSG00000005698.15	Ctcf	0.132668	6.52628	4.20396	0.0482763	0.273139	2051.45	2280.39	2329.32	2691.38	2114	2187.56	2246.54
ENSMUSG00000005699.16	Pard6a	0.0883313	2.4934	0.35592	0.554819	1	122	155	132	134	130	135	129
ENSMUSG00000005705.10	Agrp	-0.428002	-0.45816	1.51207	0.22745	0.775149	8	20	9	16	21	14	20
ENSMUSG00000005716.16	Pvalb	1.8797	-1.68093	14.3737	0.000600592	0.00812632	23	23	20	31	2	4	14
ENSMUSG00000005718.8	Tfap4	0.111865	2.60519	0.553039	0.462299	1	153	172	139	157	173	119	152
ENSMUSG00000005732.14	Ranbp1	0.361863	5.05368	7.71102	0.0093873	0.0779007	920	1003	811	1032	663	734	863
ENSMUSG00000005763.15	Cd247	1.27497	4.38059	96.7847	2.23239e-11	9.44437e-09	1029.47	1189.26	842.5	1143.91	420.49	480.09	438.98
ENSMUSG00000005774.12	Rfx5	0.570289	5.18918	32.13	2.4962e-06	9.14355e-05	1228.75	1195.25	1214.65	1332.61	815.39	899.59	862.4
ENSMUSG00000005779.12	Psmb4	0.0753632	6.36466	0.286461	0.596942	1	1943	2014	1845	2083	1874	1939	1956
ENSMUSG00000005800.3	Mmp8	-1.24071	2.74796	14.853	0.000750778	0.00976734	66	81	79	70	194	103	245
ENSMUSG00000005802.12	Slc30a4	-0.227422	5.26911	6.05592	0.019215	0.137037	713	768	876	928	884	1081	985
ENSMUSG00000005803.14	Sqor	-0.45507	5.62144	27.2587	9.40549e-06	0.000270785	806	785	873	868	1281	1049	1189
ENSMUSG00000005804.14	Bloc1s6	0.131492	4.88213	3.52415	0.0692728	0.354592	703	761	793	828	740	690	737
ENSMUSG00000005813.12	Metap1	0.11063	5.08063	2.93703	0.0958746	0.444811	727	849	847	961	800	818	788
ENSMUSG00000005823.9	Gpr108	0.0462154	5.82348	0.460977	0.501864	1	1218	1183	1338	1443	1295	1233	1329
ENSMUSG00000005824.7	Tnfsf14	0.232169	2.09077	1.93002	0.173985	0.659582	145	122	135	134	94	131	127
ENSMUSG00000005836.10	Gata6	0.0209382	5.17554	0.0830749	0.774961	1	690	658	849	825	753	770	764
ENSMUSG00000005846.12	Rsl1d1	0.22329	5.66469	8.04969	0.00769355	0.0663117	1177	1441	1265	1407	1178	1150	1162
ENSMUSG00000005864.7	Cnga2	-0.677809	0.908368	3.91115	0.0565248	0.306643	20	21	21	29	49	23	40
ENSMUSG00000005871.15	Apc	-0.0999952	6.8614	2.30172	0.138677	0.571659	2103	2311	2733	2762	2722	2774	2650
ENSMUSG00000005873.6	Reep5	-0.227052	7.31075	8.48899	0.00634277	0.0565422	2792	2874	3176	3239	3723	3474	3681
ENSMUSG00000005881.13	Ergic3	0.0556033	6.44219	0.386879	0.538184	1	2005	1959	1963	2258	1983	1951	2128
ENSMUSG00000005882.18	Uqcc1	-0.100856	4.87428	2.04889	0.161645	0.63196	560	586	640	654	701	636	676
ENSMUSG00000005883.15	Spo11	1.42877	-0.299421	16.7657	0.000254165	0.00405823	60	44	37	63	24	17	17
ENSMUSG00000005886.14	Ncoa2	0.231169	6.026	5.99227	0.0198082	0.140152	1333	1477	1695	2082	1354	1488	1445
ENSMUSG00000005891.7	Prl4a1	0	-3.49827	0	1	1	0	0	0	0	0	0	0
ENSMUSG00000005892.4	Trh	-0.55076	-2.54392	0.45315	0.505493	1	2	1	3	0	3	1	3
ENSMUSG00000005893.14	Nr2c2	0.748151	5.36819	21.9444	8.08539e-05	0.00158339	1129.17	1259.14	1346.56	1598.32	748.06	958.72	722
ENSMUSG00000005897.14	Nr2c1	-0.110074	4.26312	1.57771	0.217841	0.759364	358	354	446	413	462	402	440
ENSMUSG00000005899.14	Smpd4	0.0409901	5.37506	0.318954	0.576025	1	875	900	937	1121	956	943	960
ENSMUSG00000005907.14	Pex1	-0.0152103	3.60203	0.0229493	0.880504	1	260.7	274.71	282.3	310.04	316.51	279.84	279.9
ENSMUSG00000005917.15	Otx1	-0.944488	0.798851	14.9871	0.000479487	0.00678938	10	14	23	22	35	27	40
ENSMUSG00000005936.19	Kctd20	-0.129469	6.74786	4.2614	0.046856	0.267657	2258	2228	2345	2528.38	2741	2561	2576
ENSMUSG00000005947.11	Itgae	1.49476	3.98448	88.1318	1.92508e-10	4.87169e-08	944	753	852	1274	336	364	336
ENSMUSG00000005949.9	Ctns	-0.141455	4.70701	3.0302	0.090971	0.429776	539	576	628	640	727	650	644
ENSMUSG00000005950.14	P2rx5	0.275513	2.84845	3.85004	0.0581543	0.312647	164	179	184	195	166	171	121
ENSMUSG00000005951.13	Shpk	0.333547	2.81916	6.95983	0.012582	0.0981711	184	187	176	211	141	151	171
ENSMUSG00000005952.15	Trpv1	-1.28435	-2.6039	2.25096	0.142963	0.583088	1	0	1	2	3	4	1
ENSMUSG00000005958.15	Ephb3	-0.264938	5.57331	5.3155	0.0278371	0.181754	951	738	1018	1089	1287	1077	1136
ENSMUSG00000005968.14	Tuft1	-0.358403	4.72853	13.6626	0.000783075	0.010074	386	396	485	515	588	532	633
ENSMUSG00000005973.6	Rcn1	-0.340936	6.25278	17.5844	0.000191405	0.00322094	1454	1337	1537	1519	1888	1919	1896
ENSMUSG00000005980.15	Dnase1	0.103525	1.74517	0.238917	0.628196	1	60.29	61.56	95.56	98.44	81.14	72.01	71.31
ENSMUSG00000005981.11	Trap1	0.00792138	5.8982	0.0198565	0.888788	1	1325	1390	1344	1605	1467	1376	1488
ENSMUSG00000005982.14	Naa60	0.027329	6.23107	0.217779	0.643779	1	1724.32	1760.67	1727.66	2099.33	1815.36	1825.16	1872.15
ENSMUSG00000005983.15	1700037C18Rik	-0.438594	2.52419	7.00732	0.0123102	0.0964984	113.69	99.74	109.44	91.08	138.15	130.14	166.3
ENSMUSG00000005986.16	Ankrd13d	0.370914	2.16312	5.38358	0.0266023	0.175665	103	130	113	153	77	101	118
ENSMUSG00000005994.14	Tyrp1	0	-3.43217	0	1	1	0	0	0	0	0	0	0
ENSMUSG00000006005.18	Tpr	0.227052	6.96649	9.65864	0.00384383	0.0376044	3014.8	3183.5	3533.17	4033.64	2921.19	3086.02	3006.8
ENSMUSG00000006007.14	Pdc	0	-3.49827	0	1	1	0	0	0	0	0	0	0
ENSMUSG00000006010.14	Odr4	-0.206044	5.62581	10.1672	0.00310899	0.0317259	863	927	1105.34	1136.71	1173.73	1143.77	1251.96
ENSMUSG00000006014.16	Prg4	0.610369	1.61329	0.8281	0.37254	0.97509	54.2	57.5	66.49	202.65	43.08	68.22	75.24
ENSMUSG00000006019.15	Dhx34	0.342162	4.45042	15.8821	0.000347242	0.00522381	605	569	624	731	508	496	528
ENSMUSG00000006021.5	Kptn	0.0747958	3.78862	0.697513	0.409578	1	300	323	297	394	324	330	303
ENSMUSG00000006024.13	Napa	0.0458535	6.45389	0.390444	0.536329	1	1851	1962	1978	2214	1999	1888	2078
ENSMUSG00000006050.12	Sra1	0.0261203	5.16846	0.0451802	0.833071	1	903	826	753	866	773	916	848
ENSMUSG00000006056.13	Calcoco2	-1.16021	-0.209192	7.79931	0.00859961	0.0724315	7	5	11	4	18	17	12
ENSMUSG00000006057.15	Atp5g1	0.0199347	5.46628	0.0217157	0.883904	1	949.11	1070.45	944.75	1053.64	962.2	975.69	1119
ENSMUSG00000006058.10	Snf8	0.107033	5.06249	1.63542	0.209804	0.743261	778	846.03	775.03	827	783	732	796
ENSMUSG00000006095.12	Tbcb	0.0344417	5.16016	0.0650847	0.800456	1	845.35	829.32	797.01	907.59	854.42	820.18	867.63
ENSMUSG00000006127.9	Inpp5k	-0.0713904	6.73211	0.664744	0.420689	1	2105	1922	2316	2528	2761	2057	2339
ENSMUSG00000006134.4	Crkl	-0.113359	6.26042	3.42713	0.0730278	0.368604	1508	1594	1694	2024	1892	1927	1835
ENSMUSG00000006143.12	Upk3bl	-0.325883	-2.89846	0.0716895	0.790597	1	1	1	0	1	0	1	2
ENSMUSG00000006154.13	Eps8l1	-0.155083	5.56078	0.911738	0.348788	0.931036	1030	731	833	1016	950	1026	1119
ENSMUSG00000006169.20	Clint1	0.0490061	6.83579	0.585079	0.449721	1	2685	2674	2915	3289	2871	2843	2868
ENSMUSG00000006179.9	Prss16	2.12033	0.0349926	9.62849	0.00491007	0.0458812	60	48	51	75	11	11	19
ENSMUSG00000006191.17	Cdkal1	-0.104773	3.53614	1.07126	0.308127	0.892018	241	242	263	292	303	258	297
ENSMUSG00000006200.3	Rhox6	0	-3.49827	0	1	1	0	0	0	0	0	0	0
ENSMUSG00000006204.7	5430419D17Rik	-0.213946	-1.11542	0.245032	0.623849	1	11	8	10	15	11	22	6
ENSMUSG00000006205.13	Htra1	-0.101398	5.47084	2.003	0.166281	0.641968	987	921	1033	974	1118	1028	1094
ENSMUSG00000006215.12	Zbtb17	0.232836	4.41864	7.46801	0.00997949	0.0816585	563	559	551	645	536	492	489
ENSMUSG00000006216.10	Clcnkb	-1.19831	-3.25061	0.975918	0.332574	0.904131	0	0	0	2	1	1	2
ENSMUSG00000006218.4	Fam131c	-1.20708	-0.215159	13.3841	0.000869962	0.0109752	11	13	14	11	29	17	42
ENSMUSG00000006219.12	Fblim1	-0.217527	6.35046	4.99707	0.0322161	0.202651	1773	1651	1788	1880	2044	2306	1995
ENSMUSG00000006221.7	Hspb7	-0.683457	4.114	13.4056	0.0011223	0.0135186	248	280	317	235	466	338	539
ENSMUSG00000006235.6	Epor	-0.767022	2.05909	16.794	0.00025166	0.00402751	65	63	51	67	135	88	100
ENSMUSG00000006241.16	Ccdc159	-0.355008	1.89947	3.47278	0.0712333	0.361688	66	70	76	74	111	72	99
ENSMUSG00000006262.15	Mob1b	-0.00210903	5.9056	0.000576556	0.980987	1	1075	1139	1518	1419	1251	1316	1390
ENSMUSG00000006269.7	Atp6v1b1	-0.838874	2.98136	11.0258	0.00265282	0.0278767	74	73	144	161	130	225	260
ENSMUSG00000006270.7	Vax1	0	-3.49827	0	1	1	0	0	0	0	0	0	0
ENSMUSG00000006273.14	Atp6v1b2	0.280985	7.14993	19.8751	8.88845e-05	0.00171342	3751	3954	4115	4333	3493	3536	3194
ENSMUSG00000006276.10	Eps15l1	0.0521402	5.95371	0.263933	0.610826	1	1441	1385	1590	1766	1532	1563	1480
ENSMUSG00000006281.8	Tep1	0.285186	5.62155	5.1848	0.0302349	0.193359	1330.37	1404.76	1441.93	1766.57	1091.69	1493.32	1150.11
ENSMUSG00000006288.8	Ttc5	0.0861513	5.26208	1.74317	0.19575	0.711417	874.9	889	962.91	1100.96	938.87	911.89	916.88
ENSMUSG00000006289.14	Osgep	-0.0055488	4.94892	0.0032455	0.95491	1	677.04	701.29	677.8	767.97	736.02	725.89	719.94
ENSMUSG00000006299.13	Aamp	-0.0294106	6.90287	0.222349	0.640334	1	2573	2523	2834	2911	2877	2699	2938
ENSMUSG00000006301.17	Tmbim1	-0.394353	7.67263	22.7104	3.61258e-05	0.000816529	3107.74	3056.83	3784.38	3983.72	5082.05	4154.59	4813.95
ENSMUSG00000006304.14	Arpc2	0.30074	7.79378	7.68138	0.00906561	0.0757349	5869	6103	5837	6779	4807	5229	5325
ENSMUSG00000006307.16	Kmt2b	0.117795	6.68846	0.55521	0.463142	1	2487	2450	2760	3271	2646	2572	2527
ENSMUSG00000006310.10	Zbtb32	1.27664	2.10894	51.5314	3.01049e-08	2.49021e-06	194	229	132	217	74	71	101
ENSMUSG00000006311.8	Etv2	0	-3.45382	0	1	1	0	0	0	0	0	0	0
ENSMUSG00000006313.5	Upk1a	-0.530188	0.0111796	1.81752	0.186716	0.689224	18	5	15	14	27	11	20
ENSMUSG00000006315.9	Tmem147	-0.0388239	4.86426	0.0479458	0.828458	1	601	596	643	618	677	616	654
ENSMUSG00000006333.14	Rps9	0.494042	8.91472	8.21061	0.00831122	0.0705925	14830	15177.6	12892.2	16060.4	10801	10217.8	11263.4
ENSMUSG00000006335.16	Tfpt	-0.0510167	3.31312	0.192282	0.663858	1	194	221	215	284	252	246	227
ENSMUSG00000006342.15	Susd2	0.200885	4.04752	4.13976	0.0499204	0.279885	435	487	391	476	394	371	436
ENSMUSG00000006344.17	Ggt5	-0.233785	4.08193	3.16413	0.0844122	0.408506	359	356	389	416	395	538	440
ENSMUSG00000006345.10	Ggt1	-0.467536	0.946337	2.62058	0.114929	0.502373	44	39	20	30	64	32	47
ENSMUSG00000006356.10	Crip2	-0.61678	8.73547	42.0704	2.23856e-07	1.27637e-05	5823	5075	6570	7207	9870	8797	10358
ENSMUSG00000006360.11	Crip1	0.352702	6.90038	4.67163	0.0405324	0.240637	3463	3801	3056	3766	2586	2990	2931
ENSMUSG00000006362.16	Cbfa2t3	-0.584054	6.93733	43.9618	1.46911e-07	8.98673e-06	1831.86	1740.65	2017.93	2257.52	3277.83	2814.71	2935.76
ENSMUSG00000006369.14	Fbln1	-0.718437	6.61344	35.7851	1.52552e-06	6.04762e-05	1598	1418	1875	1587	2869	2800	2540
ENSMUSG00000006373.10	Pgrmc1	-0.558696	7.70592	21.2956	6.74778e-05	0.00135989	2869	2932	3282	3364	5192	3911	5009
ENSMUSG00000006378.15	Gcat	-0.220431	2.79642	1.22936	0.275588	0.852165	112.35	131.15	122.85	134.33	127	152.27	170
ENSMUSG00000006386.15	Tek	-0.904098	8.34365	80.8453	2.00974e-10	4.97241e-08	3730	3072	4709	4520	8440	7157	7395
ENSMUSG00000006389.13	Mpl	-2.07687	0.731747	26.4033	1.51119e-05	0.000398817	6	5	12	17	34	41	55
ENSMUSG00000006390.15	Elovl1	0.250073	8.56476	3.4176	0.0748007	0.374924	8880	8931	9840	9260	9370	6953	7610
ENSMUSG00000006392.16	Med8	0.0701142	5.34411	0.790829	0.380235	0.989342	905	999	1009	1046	1020	933	950
ENSMUSG00000006395.16	Hyi	0.0226413	4.03623	0.0545817	0.816706	1	404	325	407	387	376	366	414
ENSMUSG00000006398.15	Cdc20	1.09072	3.73985	13.3316	0.00134023	0.0157299	673	832	373	755.99	239	357	359
ENSMUSG00000006403.13	Adamts4	0.079147	1.83197	0.0612221	0.806463	1	109	119	127	127	108	159	83
ENSMUSG00000006411.12	Nectin4	0.0419902	4.23716	0.198	0.659221	1	439	401	478	456	460	427	440
ENSMUSG00000006412.10	Pfdn2	-0.155386	4.99653	2.54752	0.119925	0.516788	686.74	617.02	644.96	655.86	762.47	738.23	737.41
ENSMUSG00000006418.17	Rnf114	-0.162902	6.84896	4.83524	0.0349417	0.215143	2592	2737	2592	3035	3091	3290	3051
ENSMUSG00000006423.15	C330007P06Rik	-0.0944235	5.88877	1.66266	0.206138	0.734876	1131.51	1084.12	1365.89	1374.16	1301.3	1363.27	1397.42
ENSMUSG00000006435.16	Neurl1a	-0.608638	3.22182	21.4453	5.36463e-05	0.00112808	127.93	144.93	185.76	165.47	262.47	199.85	269.62
ENSMUSG00000006442.10	Srm	0.46107	3.84714	9.06474	0.00508674	0.0472453	396	469	373	502	290	336	346
ENSMUSG00000006445.3	Epha2	-0.88969	6.35541	111.643	3.63274e-12	2.26214e-09	1108	909	1137	1245	1908	2081	2274
ENSMUSG00000006456.10	Rbm14	-0.0335228	5.35747	0.169333	0.683345	1	879.84	977.7	795.82	1125.56	1013.47	968.83	988.97
ENSMUSG00000006457.4	Actn3	-1.76205	-0.286244	7.96699	0.00941198	0.0780286	15	16	31	6	11	9	162
ENSMUSG00000006462.6	A530013C23Rik	0.0430333	-0.868266	0.0110018	0.917093	1	8	8	6	13	10	8	8
ENSMUSG00000006463.13	Zdhhc24	0.054897	3.99639	0.438038	0.512629	1	371	396	415	455	417	394	400
ENSMUSG00000006464.9	Bbs1	-0.534276	4.07142	23.0273	3.27693e-05	0.000753572	273	259	321	293	436	404	438
ENSMUSG00000006469.13	Slc34a3	0	-3.38956	0	1	1	0	0	0	0	0	0	0
ENSMUSG00000006471.18	Ndor1	0.12432	5.25705	1.3521	0.253184	0.804893	922.49	848.07	997.74	1113.34	970.17	870.26	892.89
ENSMUSG00000006476.19	Nsmf	-0.0609614	5.85746	0.755689	0.39091	1	1197	1143	1407	1354	1433	1364	1293
ENSMUSG00000006488.17	Prl7a1	0	-3.49827	0	1	1	0	0	0	0	0	0	0
ENSMUSG00000006490.3	Prl8a9	0	-3.49827	0	1	1	0	0	0	0	0	0	0
ENSMUSG00000006494.11	Pdk1	0.0915964	5.24183	1.43305	0.239729	0.791789	776	823	964	962	882	758	903
ENSMUSG00000006498.16	Ptbp1	0.0113756	7.97744	0.0366502	0.849343	1	5905.23	5795.31	5900.57	6609.32	6047.48	6073.93	6367.36
ENSMUSG00000006517.5	Mvd	0.283539	4.04571	3.61404	0.0666833	0.344905	465	444	453	484	311	452	405
ENSMUSG00000006519.11	Cyba	0.936065	6.32949	31.0751	9.07449e-06	0.000264137	3355	3620	3087	3828	1734	2074	1778
ENSMUSG00000006522.17	Itih3	-0.37221	1.42283	2.84235	0.101168	0.461049	64	44	45	48	63	80	58
ENSMUSG00000006526.13	Stimate	0.0186059	5.46102	0.0514322	0.821977	1	968	914	991	1037	1056	976	939
ENSMUSG00000006527.16	Sfmbt1	0.129178	4.42367	3.71298	0.0625674	0.330117	529	575	537	574	530	516	515
ENSMUSG00000006529.16	Itih1	0.535415	1.44538	5.79868	0.0217377	0.150779	103	70	94	100	61	94	39
ENSMUSG00000006538.12	Ihh	0.134708	-1.1304	0.0565061	0.813564	1	9	6	6	6	4	4	11
ENSMUSG00000006542.13	Prkag3	-0.363752	2.66222	4.12728	0.0502473	0.281146	103	71	106	98	126	103	146
ENSMUSG00000006546.3	Cryba2	0.171258	-2.95954	0.0215513	0.884229	1	1	0	1	1	0	1	1
ENSMUSG00000006567.11	Atp7b	-0.247867	5.73919	2.11494	0.158577	0.62507	776	722	1041	1117	1247	839	1238
ENSMUSG00000006570.3	Defb2	0	-3.49827	0	1	1	0	0	0	0	0	0	0
ENSMUSG00000006574.15	Slc4a1	-3.96473	2.37601	20.6146	0.000157833	0.00274295	6	8	15	11	269	100	116
ENSMUSG00000006575.14	Rundc3a	0.909443	1.45384	25.5254	1.55008e-05	0.000407151	100	110	99	103	48	64	57
ENSMUSG00000006576.16	Slc4a3	-0.323861	4.51473	4.08945	0.0531093	0.29296	425	398	489	449	577	527	594
ENSMUSG00000006585.3	Cdt1	0.870135	3.43383	38.8265	4.73211e-07	2.38416e-05	526	487	367	479	242	280	264
ENSMUSG00000006586.15	Runx1t1	-0.389601	2.81655	5.99426	0.0197893	0.140105	89	103	138	139	166	163	141
ENSMUSG00000006587.6	Snai3	1.86293	0.0931927	40.0532	3.5511e-07	1.8833e-05	50	57	46	66	14	13	19
ENSMUSG00000006589.8	Aprt	0.572706	4.91975	27.3187	9.24657e-06	0.00026802	997	951	876	1005	684	633	669
ENSMUSG00000006599.13	Gtf2h1	0.159023	5.023	4.3617	0.0444852	0.25735	754	777	865	899	790	774	703
ENSMUSG00000006611.15	Hfe	-0.513837	5.75492	26.8697	1.05073e-05	0.000298017	894	971	1144	1152	1437	1642	1479
ENSMUSG00000006638.15	Abhd1	-0.124246	1.18909	0.391296	0.535887	1	48.27	53.45	42.61	48.97	63.68	55.13	43.64
ENSMUSG00000006641.12	Slc5a6	0.0926526	2.95252	0.628848	0.433398	1	159.06	193.73	192.05	217.98	180.17	181.05	188
ENSMUSG00000006642.3	Tcf23	-0.3022	2.13894	0.572386	0.456688	1	80	81	56	59	90	53	122
ENSMUSG00000006649.17	Nphs1	0.447885	4.98634	4.20395	0.0518129	0.2877	896.1	969.37	778.24	971.73	661.74	627.57	756.24
ENSMUSG00000006651.8	Aplp1	0.134314	2.79822	0.83182	0.368309	0.967716	186	171	140	191	186	148	149
ENSMUSG00000006673.14	Qrich1	0.166913	6.28385	7.59886	0.00940787	0.0780084	1877.99	1931	2105.66	2207.65	1847.3	1801	1916
ENSMUSG00000006675.10	P4htm	-0.474039	3.35353	18.8262	0.000125701	0.00227515	155	161	176	181	255	197	268
ENSMUSG00000006676.16	Usp19	-0.0486008	7.38348	0.135036	0.716019	1	3717	3562	3824	4582	4276	4007	4168
ENSMUSG00000006678.6	Pola1	0.714841	3.41634	28.3521	6.91652e-06	0.000211773	365	431	303	424	206	253	256
ENSMUSG00000006699.17	Cdc42	0.131036	8.79767	2.05322	0.161215	0.631242	10300	10933	10629	11393	9612	10244	10581
ENSMUSG00000006705.13	Pknox1	0.0632242	5.12433	0.829686	0.368916	0.968741	817	829	785	943.97	856	835	793
ENSMUSG00000006711.15	D130043K22Rik	-0.646898	1.23121	7.763	0.00874026	0.0734933	24	35	40	45	63	43	67
ENSMUSG00000006715.11	Gmnn	0.628851	2.99832	15.96	0.000337734	0.00509698	285	319	192	282	159	187	193
ENSMUSG00000006717.7	Acot13	-0.00798959	4.26903	0.00313768	0.955693	1	409	403	392	436	460	380	431
ENSMUSG00000006720.16	Zfp184	-0.244105	1.14094	1.68421	0.203293	0.729047	30	43	42	41	50	52	40
ENSMUSG00000006724.12	Cyp27b1	0.81729	-2.00682	1.2302	0.275321	0.851531	6	5	3	7	2	2	5
ENSMUSG00000006728.12	Cdk4	0.228189	6.65892	4.91591	0.0335528	0.208701	2733.36	2775.85	2395.63	2822.3	2385.97	2302.08	2378.25
ENSMUSG00000006731.10	B4galnt1	0.835511	6.81879	92.0467	4.16333e-11	1.46098e-08	4452.46	4584.68	4108.62	5322.57	2519.2	2714.65	2722.32
ENSMUSG00000006732.14	Mettl1	-0.10653	3.30136	0.837477	0.366705	0.964601	198	245	226	265	240	285	247
ENSMUSG00000006736.9	Tspan31	-0.0980359	5.95369	1.6265	0.211022	0.746048	1313.64	1352.15	1330.37	1451.7	1483.03	1463.92	1544.75
ENSMUSG00000006740.14	Kif5b	0.00122037	7.24139	0.000217416	0.988324	1	2769.93	3107.94	3562.51	3794.65	3086.64	3553.81	3496.77
ENSMUSG00000006763.14	Saal1	0.0653046	3.43084	0.370395	0.546922	1	224	304	236	288	283	241	250
ENSMUSG00000006764.8	Tph2	2.76703	-3.26945	2.82642	0.104579	0.471092	1	0	2	0	0	0	0
ENSMUSG00000006777.7	Krt23	-0.179788	3.91202	1.87268	0.180339	0.674387	291	255	410	292	448	327	313
ENSMUSG00000006782.16	Cnp	0.493976	6.17696	32.3253	2.37213e-06	8.73527e-05	2405.47	2589.87	2038.39	2681.92	1708.56	1777.44	1831.09
ENSMUSG00000006784.14	Ttc25	-0.801145	3.61268	46.138	9.16755e-08	6.17345e-06	176	139	215	219	306	324	371
ENSMUSG00000006800.14	Sulf2	-0.344646	5.89855	8.61063	0.00628138	0.056101	1143.48	1094.46	1414.46	1360.47	1492.16	1839.38	1552.71
ENSMUSG00000006818.5	Sod2	-0.263019	6.60213	11.4675	0.00183291	0.0204341	1887.66	1987.24	2058.2	2151.64	2266.31	2741.45	2455.03
ENSMUSG00000006850.8	Tmco6	0.335319	3.88109	10.2448	0.00301081	0.030889	385	427	374	383	306	311	344
ENSMUSG00000006906.10	Stambp	-0.141652	4.62232	3.69679	0.0631129	0.332155	474	509	596	570	604	590	629
ENSMUSG00000006920.14	Ezh1	-0.114789	6.47477	2.79939	0.103679	0.468466	1764	1743	1885	2071	2187	1908	2119
ENSMUSG00000006930.15	Hap1	-0.135714	4.22409	0.534403	0.471443	1	476	432	552	534	479	639	565
ENSMUSG00000006931.15	P3h4	-0.34982	4.37345	13.2289	0.000922816	0.0115292	360	354	404	382	519	419	536
ENSMUSG00000006932.17	Ctnnb1	-0.200769	9.85766	9.77994	0.00365307	0.0361337	17899.5	17380.4	20693.5	20237.5	22456.4	22607.4	22290.3
ENSMUSG00000006941.5	Eif1b	-0.258936	4.92336	6.33185	0.0168581	0.12378	620	597	562	626	756	711	753
ENSMUSG00000006948.7	Klk4	0	-3.49827	0	1	1	0	0	0	0	0	0	0
ENSMUSG00000006958.14	Chrd	-0.438862	1.68923	4.15028	0.0496467	0.278971	60	53	54	71.83	90	67	92
ENSMUSG00000006998.16	Psmd2	0.0342543	7.26838	0.329687	0.569706	1	3437.95	3672.19	3672.01	4227.26	3614.02	3911.39	3734.25
ENSMUSG00000007021.5	Syngr3	0.837899	-0.770758	5.52367	0.0248393	0.166782	30	20	12	24	15	10	12
ENSMUSG00000007029.16	Vars	0.413622	6.45647	23.9425	2.48075e-05	0.000598545	2675	2788	2732	3369	1918	2334	2415
ENSMUSG00000007030.8	Vwa7	-0.509723	2.44695	5.65254	0.0233296	0.159293	81.23	90.49	114.17	78.96	152.84	118.09	130.23
ENSMUSG00000007033.4	Hspa1l	-0.51596	1.42693	6.82924	0.0133635	0.103039	42.97	30.2	53.91	57.47	73.61	58.96	69.58
ENSMUSG00000007034.15	Slc44a4	-0.719698	4.00255	41.1377	2.76649e-07	1.52559e-05	212	244	251	305	381	404	494
ENSMUSG00000007035.15	Msh5	-0.152425	1.60475	0.59402	0.446308	1	63	69	70	64	79	78	71
ENSMUSG00000007036.15	Abhd16a	-0.210921	5.97653	8.88936	0.00533228	0.0490572	1156	1120	1304	1429	1565	1380	1506
ENSMUSG00000007038.5	Neu1	0.191966	5.59751	9.63996	0.00387416	0.0378476	1268	1254	1265	1429	1223	1179	1110
ENSMUSG00000007039.12	Ddah2	-0.158836	5.72654	2.23133	0.144662	0.588195	1045	947	1039	1107	1269	1146	1141
ENSMUSG00000007041.9	Clic1	0.297185	7.36338	7.55574	0.00959224	0.0792149	4760	4779	4177	5093	3810	3976	4013
ENSMUSG00000007050.17	Lsm2	0.237485	3.27968	4.87818	0.0341947	0.211838	260	288	252	318	229	255	245
ENSMUSG00000007080.14	Pole	1.36387	2.78428	25.578	2.9045e-05	0.000680924	385	464	213	471	88	209	161
ENSMUSG00000007097.14	Atp1a2	-0.972141	7.0514	47.1984	2.35779e-07	1.33202e-05	1522.64	1280.85	1856.67	1727.79	3483.76	3011.71	3127.61
ENSMUSG00000007107.6	Atp1a4	-0.106847	-2.92852	0.0144627	0.905	1	2	1	1	2	2	1	2
ENSMUSG00000007122.11	Casq1	-1.24066	0.596855	9.55081	0.00449198	0.042592	17	13	55	20	21	47	124
ENSMUSG00000007207.10	Stx1a	-0.113428	2.77484	0.469643	0.497899	1	150	163	126	170	174	181	152
ENSMUSG00000007209.4	Ceacam9	0	-3.49827	0	1	1	0	0	0	0	0	0	0
ENSMUSG00000007216.6	Zfp775	0.128111	2.97577	1.11615	0.29836	0.892018	210	166	186	198.7	180	163.87	193
ENSMUSG00000007279.14	Scube2	-1.08626	5.50047	39.2741	1.63368e-06	6.40312e-05	489	355	657	594	1291	1071	1044
ENSMUSG00000007338.10	Mrpl49	-0.125079	4.78902	1.58238	0.217176	0.757895	610	563	526	622	658	645	648
ENSMUSG00000007379.15	Dennd2c	-0.310456	3.30291	7.16914	0.0114307	0.0909546	143	163	196	174	228	196	221
ENSMUSG00000007411.16	Mark3	-0.0171797	6.04666	0.0765756	0.783705	1	1367	1410	1447	1652	1612	1481	1476
ENSMUSG00000007415.15	Gatad1	-0.188938	5.7884	2.53117	0.121904	0.52255	1079.7	1074.6	1083.22	1197.07	1283.68	1213.92	1396.51
ENSMUSG00000007440.10	Pcdha11	-0.139829	-0.504293	0.0751605	0.785768	1	13.71	7.6	11.63	11.08	10.82	7.68	18.99
ENSMUSG00000007457.3	2310003L06Rik	0	-3.49827	0	1	1	0	0	0	0	0	0	0
ENSMUSG00000007458.14	M6pr	0.103482	7.74922	1.40486	0.24431	0.792069	4916.2	5345.69	5346.73	5820.17	5071.77	5065.29	5208.4
ENSMUSG00000007476.18	Lrrc8a	-0.753937	6.13268	68.9797	1.27675e-09	1.96008e-07	1081.92	987.72	994.53	1152.45	1883.13	1775.55	1816.52
ENSMUSG00000007480.4	Mc5r	-1.48274	-0.84394	16.244	0.000305341	0.00469803	7	6	2	5	10	10	24
ENSMUSG00000007564.15	Ppp2r1a	0.00929794	7.53246	0.0177522	0.894808	1	4044	4014	4234	4922	4323	4263	4553
ENSMUSG00000007570.16	Fance	0.0282032	3.97959	0.0963801	0.758154	1	297	353	381	407	334	345	404
ENSMUSG00000007589.9	Tinf2	0.143524	5.10194	4.46746	0.0421279	0.247459	811.27	855.3	906.71	1034.43	807.13	834.09	866.33
ENSMUSG00000007591.15	Tssk4	0.495219	0.153388	4.11621	0.050539	0.282322	41	19	36	42	22	25	28
ENSMUSG00000007594.10	Hapln4	-0.0747704	-2.33844	0.00792134	0.929614	1	5	1	3	2	1	2	6
ENSMUSG00000007603.9	Dus3l	0.125708	5.38943	1.2196	0.2776	0.856667	995	951	1009	1151	1081	884	928
ENSMUSG00000007610.15	Gtpbp3	0.0483373	4.47261	0.386727	0.538264	1	555	539	515	642	570	572	531
ENSMUSG00000007613.15	Tgfbr1	0.625362	6.24556	56.0753	1.24491e-08	1.2437e-06	2208	2304	2975	2725	1624	1804	1653
ENSMUSG00000007617.18	Homer1	-0.0440227	3.12032	0.133399	0.717246	1	178	178	200	222	192	205	219
ENSMUSG00000007646.13	Rad51c	0.481854	1.0414	5.95221	0.0201916	0.142299	72	83	46	70	45	51	54
ENSMUSG00000007653.12	Gabrb2	-3.09616	-3.19441	3.83524	0.060884	0.32308	0	0	0	0	0	3	0
ENSMUSG00000007655.16	Cav1	-0.705599	10.3186	64.5491	2.69492e-09	3.59892e-07	15625	14393	19765	20214	30252	25681	31595
ENSMUSG00000007656.13	Arpp19	-0.0176615	6.14684	0.0506584	0.823298	1	1436	1575	1420	1599	1503	1533	1670
ENSMUSG00000007659.18	Bcl2l1	-0.603719	6.88084	16.8763	0.00035261	0.00528687	1746	1557	1818	2142	2757	2510	3209
ENSMUSG00000007670.10	Khsrp	0.0730139	6.69032	0.362868	0.551499	1	2498	2407	2531	3068	2544	2567	2553
ENSMUSG00000007682.6	Dio2	-1.08209	1.40529	23.7371	2.63954e-05	0.000630544	40	42	32	31	69	91	78
ENSMUSG00000007721.6	Ccdc124	0.0264056	4.89116	0.0597235	0.808434	1	667	646	615	759	724	654	651
ENSMUSG00000007739.10	Cct4	0.168826	6.84493	3.78814	0.060103	0.319916	2853	3047	2693	3373	2701	2698	2791
ENSMUSG00000007777.9	0610009B22Rik	0.0906243	3.39502	0.416633	0.523049	1	212	240	242	245	234	217	228
ENSMUSG00000007783.10	Cpt1c	0.067552	3.15635	0.290769	0.593319	1	228	220.92	261.95	234	221	229.98	244
ENSMUSG00000007805.4	Twist2	-0.142936	0.83463	0.307861	0.582707	1	28.6	29.88	31.06	39.72	38.24	34.54	36.72
ENSMUSG00000007812.16	Zfp655	-0.117554	5.23057	2.90157	0.0978189	0.451092	708	814	862	911	874	903	970
ENSMUSG00000007815.13	Rhoa	-0.175639	8.97805	7.5299	0.0097046	0.0799325	9802.41	10097.5	10899.1	11530.4	11695.6	12137.4	12940.2
ENSMUSG00000007817.15	Zmiz1	0.121573	7.68374	1.27686	0.266565	0.833144	4798.97	4782.93	5421.91	6189.92	5344.99	4651.97	4943.93
ENSMUSG00000007827.10	Ankrd26	-0.0228243	3.31169	0.0327029	0.857591	1	191	253	221	292	261	249	235
ENSMUSG00000007833.15	Aldh16a1	0.220946	5.07351	9.69708	0.00378225	0.0371199	964.25	895.09	862.94	1023.42	825.25	803.05	847.29
ENSMUSG00000007836.6	Hnrnpa0	0.252313	6.70675	9.58009	0.00397306	0.0385826	2639	2490	2597	2970	2281	2223	2405
ENSMUSG00000007837.11	Prrg2	-0.203556	4.1901	4.1463	0.0497502	0.279259	379	341	400	409	488	451	415
ENSMUSG00000007850.16	Hnrnph1	-0.029098	8.37585	0.0299202	0.864066	1	6538.51	6687.81	7693.38	8240.57	7717.98	7278.81	7845.85
ENSMUSG00000007867.9	Ift43	-0.655873	4.46177	30.3549	3.99748e-06	0.000134188	267	283	349	371	495	473	567
ENSMUSG00000007872.3	Id3	-0.666608	7.17599	39.2491	4.28402e-07	2.19838e-05	2038	1839	2027	2045	3417	3231	3075
ENSMUSG00000007877.2	Tcap	-0.559032	4.06033	3.41335	0.0778331	0.386004	349	325	316	210	410	213	761
ENSMUSG00000007880.16	Arid1a	0.027257	7.59691	0.0404847	0.842	1	4537	4282	4896	5933	4979	5163	4618
ENSMUSG00000007888.15	Crlf1	0.222537	4.03994	4.34958	0.0447646	0.258561	430	381	410	423	415	336	335
ENSMUSG00000007891.16	Ctsd	1.26752	9.56511	174.724	8.55136e-15	3.22024e-11	34950	37342	36592.1	38081	16878	15187	14977
ENSMUSG00000007892.8	Rplp1	0.372291	9.0216	3.01535	0.095708	0.44422	13453	14272.3	12154.6	14678.5	10316.9	10543.7	11649.9
ENSMUSG00000007907.4	Cabs1	0	-3.49827	0	1	1	0	0	0	0	0	0	0
ENSMUSG00000007908.14	Hmgcll1	-0.383722	3.80124	12.4864	0.00122758	0.0145838	202.93	216	274.93	273.93	344	290.96	333.95
ENSMUSG00000007944.8	Ttc9b	0.478446	-2.35872	0.30014	0.587452	1	8.1	1.33	0	2.71	3.95	1.38	1.32
ENSMUSG00000007946.11	Phox2a	1.84373	-2.97502	1.48926	0.23278	0.782632	1	2	2	1	0	1	0
ENSMUSG00000007950.9	Abhd8	0.48208	4.68261	16.8654	0.000245461	0.00394424	821	709	775	899	572	586	606
ENSMUSG00000007987.12	Ift22	-0.456268	4.224	17.9434	0.000169299	0.00291363	322	328	332	354	484	444	484
ENSMUSG00000007989.7	Fzd3	-0.500126	3.71048	24.2925	2.2331e-05	0.000546822	158	196	237	231	276	294	322
ENSMUSG00000008028.15	1700008O03Rik	-0.107438	-2.00423	0.0305249	0.862363	1	4	3.21	3.23	7.22	3.73	7.77	3.04
ENSMUSG00000008035.12	Mid1ip1	-0.3019	7.63777	7.50281	0.00985285	0.080909	3034	2862	4329	3855	4343	4295	4672
ENSMUSG00000008036.11	Ap2s1	0.30969	5.69709	5.22939	0.0300318	0.192486	1406	1488	1260	1492	1104	1216	1193
ENSMUSG00000008090.14	Fgfrl1	-0.421089	4.49831	19.164	0.000112332	0.00207865	367	292	424	475	552	479	567
ENSMUSG00000008129.14	4930432K21Rik	-0.0357515	-0.0110407	0.0163265	0.899096	1	15	18	19	23	27	13	19
ENSMUSG00000008136.14	Fhl2	-0.562846	2.68829	12.2121	0.00136599	0.0159849	80	122	117	113	156	129	207
ENSMUSG00000008140.18	Emc10	-0.0464053	6.28988	0.359964	0.552591	1	1700	1602	1717	1906	1839	1802	1860
ENSMUSG00000008153.12	Clstn3	-0.364855	0.816397	2.0433	0.162202	0.632928	21	29	27	17	30	23	41
ENSMUSG00000008167.14	Fbxw9	-0.0582853	4.14955	0.449707	0.507103	1	376.83	366.6	387.49	448.21	456.88	366.95	440.43
ENSMUSG00000008193.13	Spib	2.28652	5.33064	178.555	5.89263e-13	5.3537e-10	3551	3473	2870	3725	698	726	728
ENSMUSG00000008200.15	Fnbp4	0.169698	6.40007	1.15022	0.293761	0.886885	2234	2132	2344	2681	2096	2124	2192
ENSMUSG00000008206.16	Cers4	-0.21884	6.22428	5.29081	0.0278446	0.181764	1403.55	1273.67	1704	1637.5	1873.72	1676.2	1831.05
ENSMUSG00000008226.14	Scrn3	-0.405477	4.74516	23.5648	2.78109e-05	0.000657555	406	389	464	474	557	538	671
ENSMUSG00000008301.11	Phax	0.10167	4.94884	0.811912	0.374032	0.977795	706.91	770.06	691.16	759.54	683.9	659.48	761.98
ENSMUSG00000008305.18	Tle1	-0.758227	5.71843	60.0397	5.97764e-09	6.8166e-07	685	701.14	840	923	1402	1350.65	1329
ENSMUSG00000008307.11	1700109H08Rik	0.909678	0.410786	9.42048	0.00425019	0.0407596	38	40.03	46	61.17	28	31	16
ENSMUSG00000008318.10	Relt	0.813912	3.5613	38.7976	4.76448e-07	2.39158e-05	532	530	429	537	256	289	346
ENSMUSG00000008333.12	Snrpb2	0.242073	4.81925	4.71493	0.0371321	0.22535	714	785	655	812	637	633	662
ENSMUSG00000008348.9	Ubc	-0.175464	7.74783	4.99559	0.0322399	0.202743	4400.63	4245.28	4887.16	4878.27	5447.12	4933.52	5628.15
ENSMUSG00000008373.16	Prpf31	0.140054	5.02213	2.75492	0.106354	0.477306	760.01	831.8	791.71	912.56	769.47	743.94	787.62
ENSMUSG00000008384.8	Sertad1	-0.663558	4.95154	20.9878	8.78384e-05	0.00169443	482	474	464	532	713	780	889
ENSMUSG00000008393.9	Carhsp1	-0.283913	7.12102	9.83626	0.00356796	0.0355073	2700.42	2702.33	2316.29	2905.66	3445.62	2996.86	3534.29
ENSMUSG00000008398.15	Elk3	-0.019107	7.26001	0.0707709	0.791859	1	3416.98	3178.32	3502.85	3740.29	3914.96	3372.54	3503.41
ENSMUSG00000008429.8	Herpud2	-0.0888707	5.7173	1.96629	0.170104	0.650745	1024	977	1215	1289	1240	1141	1296
ENSMUSG00000008435.15	Rdh13	-0.104235	4.09735	1.58494	0.216813	0.757261	373	326	408	420	423	394	445
ENSMUSG00000008438.3	Adam21	-0.701577	-2.00578	1.03427	0.316497	0.892018	2	1	6	2	5	4	5
ENSMUSG00000008450.8	Nutf2	0.201167	4.42262	2.82076	0.102421	0.46485	525.5	566.41	469.12	569.11	471.59	475.57	481.31
ENSMUSG00000008461.6	Fut1	3.37733	-0.738818	86.435	8.99174e-11	2.73808e-08	54	76	69	62	5	9	5
ENSMUSG00000008475.13	Arpc5	0.221297	7.6335	5.97603	0.0199626	0.141049	5360	5413	4933	5655.98	4515	4726.99	4889
ENSMUSG00000008482.9	Rnf151	-0.703924	-2.95924	0.385622	0.538841	1	0	2	0	1	2	2	0
ENSMUSG00000008489.18	Elavl2	-0.972074	-1.82517	2.91676	0.0969807	0.448308	4	1	2	2	2	6	6
ENSMUSG00000008496.19	Pou2f2	0.952114	4.57148	36.384	1.85106e-06	7.07014e-05	954	1234	962	1243	580	527	641
ENSMUSG00000008540.11	Mgst1	-0.432799	7.71822	7.92029	0.00924813	0.0769581	3180	3539	3523	3139	5491	3802	4676
ENSMUSG00000008575.17	Nfib	-0.376107	7.74376	24.1423	2.33598e-05	0.000567072	3662	3402	4190	3705	5125	4803	5038
ENSMUSG00000008590.4	Htr3b	-0.29617	-3.23149	0.0488051	0.826744	1	0	2	0	0	0	0	2
ENSMUSG00000008601.12	Rab25	-0.14928	4.56617	1.01627	0.321849	0.892018	455	460	466	463	512	506	560
ENSMUSG00000008604.11	Ubqln4	-0.107938	6.05819	3.46683	0.0714643	0.362541	1391	1351	1440	1524	1599	1545	1590
ENSMUSG00000008658.16	Rbfox1	-0.101436	-0.455607	0.055968	0.814437	1	11	15	17	15	20	6	22
ENSMUSG00000008668.15	Rps18	0.548914	8.46789	7.16434	0.0133614	0.103039	11120.1	12209.5	9182.28	12012.6	7632.17	7634.64	8223.28
ENSMUSG00000008682.13	Rpl10	0.17712	9.35455	0.960303	0.336619	0.910925	16080.4	17364.4	15084.9	17734.5	15178.3	14256.2	15763
ENSMUSG00000008683.16	Rps15a	0.69088	7.76315	10.7031	0.00333877	0.0336311	7550.61	7894.93	6093.12	7748.15	4581.5	4503.3	4929.53
ENSMUSG00000008690.15	Ncaph2	0.122333	6.56135	2.6751	0.111356	0.4914	2344.57	2515.49	2134.18	2607.9	2181.22	2185.74	2434.36
ENSMUSG00000008730.17	Hipk1	-0.032354	7.89511	0.254387	0.617327	1	4657	4731	5432	5977	5440	5379	5496
ENSMUSG00000008734.9	Gprc5b	-0.306739	5.39925	19.5938	9.74677e-05	0.00185309	777.14	706.39	801.84	819.69	1073.88	889	995.36
ENSMUSG00000008763.16	Man1a2	0.104747	6.03027	2.46995	0.125505	0.533488	1429	1592	1649	1772	1439	1626	1538
ENSMUSG00000008789.10	Ceacam5	0	-3.49827	0	1	1	0	0	0	0	0	0	0
ENSMUSG00000008813.13	Tppp2	0	-3.47591	0	1	1	0	0	0	0	0	0	0
ENSMUSG00000008822.15	Acyp1	-0.252783	2.86882	2.98291	0.0934229	0.437297	129	116	159	138	169	159	169
ENSMUSG00000008843.4	Cldn13	-1.60184	-1.92209	3.84291	0.0585301	0.314273	4	4	0	1	10	7	5
ENSMUSG00000008845.9	Cd163	-3.21925	3.91576	126.23	6.98986e-11	2.17632e-08	61	44	61	83	393	867	514
ENSMUSG00000008855.17	Hdac5	-0.0444675	6.91039	0.271221	0.605963	1	2375	2167	2653	2862	2897	2448	2616
ENSMUSG00000008859.8	Rala	-0.105924	6.15246	1.23427	0.274543	0.849978	1344	1376	1567	1430	1536	1502	1706
ENSMUSG00000008874.3	Clec3a	0	-3.41076	0	1	1	0	0	0	0	0	0	0
ENSMUSG00000008892.12	Vdac3	-0.0842212	6.28001	0.546891	0.465111	1	1632.3	1776.8	1574.79	1689.42	1755.87	1804.75	1901.57
ENSMUSG00000008932.10	Slc1a7	-1.1627	-1.31381	4.59995	0.0393671	0.235434	3	4	5	1	5	9	9
ENSMUSG00000008958.14	Vps72	-0.0826459	5.40358	1.33827	0.255578	0.809857	923	840	960	1044	1042	983	1042
ENSMUSG00000008976.16	Gabpa	0.154465	5.67994	3.37003	0.0753443	0.376864	1055.13	1112	1349.79	1331.22	1128.12	1090.09	1126.11
ENSMUSG00000008999.7	Bmp7	0.0521902	2.16252	0.0585917	0.810222	1	111	69	111	131	102	90	120
ENSMUSG00000009013.5	Dynll1	-0.346615	7.45377	7.52188	0.010324	0.0838283	3016	3362	2877	3531.02	3991	4111.06	4420
ENSMUSG00000009030.14	Pdcl	-0.0760173	5.3901	1.21537	0.278182	0.858034	795	859	902	957	945	921	982
ENSMUSG00000009035.15	Tmem184b	-0.386433	7.42791	31.3431	3.07046e-06	0.000108526	3089	2998	3332	3617	4491	4279	4325
ENSMUSG00000009047.4	Gm5965	0	-3.49827	0	1	1	0	0	0	0	0	0	0
ENSMUSG00000009070.14	Rsph14	-0.859363	1.90194	24.2099	2.28904e-05	0.000557385	49	51	65	55	107	79	122
ENSMUSG00000009073.16	Nf2	-0.23692	6.87998	18.5379	0.000138449	0.00246482	2213	2129	2314	2571	2780	2705	2875
ENSMUSG00000009075.2	Cabp7	0.203469	-0.440675	0.363613	0.550595	1	14.32	15.18	12.03	15.2	14.02	14.04	9.8
ENSMUSG00000009076.10	Zmat5	0.0501558	4.01074	0.0977016	0.75682	1	371.68	388.82	347.97	375.8	374.98	334.96	397.2
ENSMUSG00000009079.16	Ewsr1	0.0656134	7.80835	0.468503	0.498418	1	5417.33	5083.27	5609.04	6330.2	5522.88	5411.6	5540.11
ENSMUSG00000009090.17	Ap1b1	0.0845271	6.45908	1.98013	0.168651	0.64774	2052	2200	2286	2522	2126	2297	2140
ENSMUSG00000009092.5	Derl3	3.4092	2.51395	227.668	1.93229e-16	1.31711e-12	492	743	587	634	47	59	72
ENSMUSG00000009093.7	Gstt4	0.827391	-2.9593	0.502206	0.483469	1	1	1	2	1	0	0	2
ENSMUSG00000009097.10	Tbx1	-0.423923	3.44402	16.7749	0.000253343	0.00404859	185	170	205	190	248	231	297
ENSMUSG00000009108.15	Gnat2	1.72317	-2.19427	7.31475	0.0106971	0.0862441	4	15	6	6	2	2	3
ENSMUSG00000009112.4	Bcl2l13	0.0608695	5.52495	0.57344	0.454225	1	1021.92	1119.01	1056.33	1203	1140.16	1079.61	1025.12
ENSMUSG00000009114.17	2610028H24Rik	-0.268929	4.96419	5.32953	0.0273186	0.179259	491.01	531.92	613.26	656.02	735.44	594.41	791.49
ENSMUSG00000009115.5	Spatc1l	0.0285934	-2.29824	0.00108126	0.973965	1	2	0	3	3	0	2	4
ENSMUSG00000009145.6	Dqx1	0.108545	2.89916	0.273094	0.605047	1	181	186	163	171	168	142	193
ENSMUSG00000009185.2	Ccl8	-0.836413	5.26263	2.81218	0.107583	0.4801	974	1378	1016	1466	996	3979	1613
ENSMUSG00000009207.15	Lnpk	0.374065	3.24696	10.1079	0.00318631	0.03236	229	238	264	281	203	190	207
ENSMUSG00000009210.10	Prr29	-0.718269	2.31311	23.3868	2.9358e-05	0.000687098	94	95	84	76	162	135	148
ENSMUSG00000009214.9	Mymk	1.36665	-1.82728	6.38239	0.0164614	0.1214	14	8	7	12	3	5	4
ENSMUSG00000009216.7	Fam163b	0.602553	-1.70541	1.30789	0.260939	0.820563	8	7	11	10	3	12	3
ENSMUSG00000009246.14	Trpm5	0.220535	-0.638737	0.388869	0.537147	1	9.22	7.25	21.99	16.62	14.26	13.26	8.49
ENSMUSG00000009248.6	Ascl2	-0.933544	-1.61527	3.09883	0.0875408	0.418391	4	3	4	3	7	5	9
ENSMUSG00000009281.6	Rarres2	-0.422584	6.72643	19.7712	9.19567e-05	0.00176405	1790.84	1792.87	1842.02	1746.48	2452.96	2460.26	2509.82
ENSMUSG00000009291.13	Pttg1ip	-0.438252	7.93686	37.3423	6.7436e-07	3.11707e-05	3877	3831	4528	4681	5797	5632	6183
ENSMUSG00000009292.18	Trpm2	1.44652	3.11557	16.8511	0.000435709	0.00629166	479	612	452	556	189	158	248
ENSMUSG00000009293.17	Ube2g2	-0.132012	5.88321	2.71306	0.108945	0.483918	1224.55	1226.87	1156	1470	1392.97	1424	1459
ENSMUSG00000009350.13	Mpo	-4.62005	0.106349	13.4625	0.00131673	0.0154771	2	0	4	0	48.95	41	33
ENSMUSG00000009356.12	Lpo	-0.324489	-2.99065	0.0840091	0.773791	1	1	1	0	1	1	0	2
ENSMUSG00000009376.15	Met	-0.102239	6.00706	1.19624	0.28193	0.865452	1105	1293	1552	1426	1393	1632	1404
ENSMUSG00000009378.4	Slc16a12	-0.665638	3.37262	18.6473	0.000133457	0.00239054	124	142	211	189	217	299	293
ENSMUSG00000009394.13	Syn2	-0.241809	3.57206	1.64895	0.209568	0.74271	279	253	256	322	421	307	280
ENSMUSG00000009406.13	Elk1	0.232199	4.0396	5.32332	0.0274022	0.179659	417	384	461	476	405	400	331
ENSMUSG00000009418.16	Nav1	0.0134248	6.54443	0.022661	0.881251	1	2094.92	2103.95	2264.94	2369.96	2246	2295	2190.96
ENSMUSG00000009470.17	Tnpo1	0.4363	6.60933	24.2406	2.26808e-05	0.000553253	2448.34	2709.42	2765.19	3092.32	1958.63	2159.71	2134.56
ENSMUSG00000009471.4	Myod1	-1.91007	-3.34873	2.16856	0.155503	0.617609	0	0	1	0	0	1	3
ENSMUSG00000009487.10	Otog	-1.81073	-3.47595	1.47092	0.246351	0.792069	0	0	0	0	1	0	0
ENSMUSG00000009535.13	Rnmt	0.244637	4.53304	11.5679	0.00176108	0.0197493	612	623	636	737	544	588	559
ENSMUSG00000009545.14	Kcnq1	-0.390448	4.95487	16.1309	0.00031783	0.00486185	599	608	587	608.97	871	735	825
ENSMUSG00000009549.14	Srp14	-0.00604195	6.01178	0.00213852	0.963442	1	1434	1472	1335	1564	1454	1494	1544
ENSMUSG00000009551.2	6330409D20Rik	0.0618446	-0.518595	0.0366665	0.859349	1	17	15	5	13	9	16	12
ENSMUSG00000009555.16	Cdk9	0.0590648	6.29287	1.19025	0.283118	0.868278	1846	1840	1905	2166	1982	1851	1891
ENSMUSG00000009563.16	Tor2a	0.304566	4.95686	9.92456	0.0034388	0.0344508	822.77	900.91	832.93	942	753.91	719.94	706.96
ENSMUSG00000009566.12	Fpgs	-0.119199	4.22049	2.08575	0.158032	0.623852	379	365	407	401	409	420	470
ENSMUSG00000009569.14	Mrtfb	-0.132054	6.2062	1.70115	0.201089	0.724096	1460	1379	1597	1805	1859	1782	1603
ENSMUSG00000009575.14	Cbx5	0.0405125	6.98109	0.337831	0.565002	1	2755	3054	2608	3138	2844	2958	2851
ENSMUSG00000009580.15	Odam	0	-3.49827	0	1	1	0	0	0	0	0	0	0
ENSMUSG00000009585.18	Apobec3	0.757	6.59596	36.2525	1.49841e-06	5.97864e-05	3958.14	4227.61	3513.12	4520.25	2046.22	2865.47	2472.98
ENSMUSG00000009588.9	St6galnac1	0.913311	-1.98621	2.58255	0.117499	0.509607	8	10	11	21	6	5	9
ENSMUSG00000009596.9	Taf7l	0	-3.49827	0	1	1	0	0	0	0	0	0	0
ENSMUSG00000009614.16	Sardh	-0.112353	4.06326	1.5184	0.226499	0.773793	368	334.86	372	365.66	397.53	435.01	366.79
ENSMUSG00000009621.18	Vav2	0.218185	5.99135	5.54229	0.0246147	0.165575	1753	1612	1760	1950	1647	1579	1449
ENSMUSG00000009628.14	Tex15	-0.216229	3.31674	3.00845	0.0920896	0.432994	162	165	209	180	223	212	205
ENSMUSG00000009630.10	Ppp2cb	-0.344794	6.21551	10.8112	0.00238727	0.0255711	1259	1210	1342	1406	1687	1607	1806
ENSMUSG00000009633.3	G0s2	-0.994504	5.50126	19.7023	0.000191172	0.00322094	438	379	493	565	904	823	1140
ENSMUSG00000009640.11	Dmap1	0.0684554	4.21977	0.708519	0.405946	1	413	449	447	504	463	433	433
ENSMUSG00000009646.13	Pla2g12b	-0.577739	-1.72831	0.85168	0.362722	0.95733	5	0	4	3	4	3	7
ENSMUSG00000009647.13	Mcu	-0.140403	4.76463	2.92963	0.0962766	0.445984	535	541	565	591	578	627.99	689
ENSMUSG00000009654.4	Oit3	0.536584	0.41329	7.21828	0.0111772	0.0894512	44	43	51	45	32	36	29
ENSMUSG00000009670.11	Tex11	0.0274481	1.07572	0.017544	0.895423	1	24	35	41	48	32	37	42
ENSMUSG00000009681.10	Bcr	-0.258255	6.66285	13.3059	0.000896167	0.0112368	1877	1818	2089	2273	2406	2523	2469
ENSMUSG00000009687.14	Fxyd5	0.7434	6.52518	46.6148	8.73882e-08	5.96446e-06	3202	3344	3087	3865	1929	1934	2341
ENSMUSG00000009731.4	Kcnd1	0.784993	1.30182	14.8869	0.000497342	0.00697881	100	99	94	103	73	51	53
ENSMUSG00000009733.9	Tfcp2	-0.251792	3.98202	4.71295	0.0371694	0.225519	332	301	329	376	414	392	419
ENSMUSG00000009734.18	Pou6f2	3.13889	-3.3484	2.96901	0.100885	0.460516	0	4	0	0	0	0	0
ENSMUSG00000009739.17	Pou6f1	0.0409039	5.63607	0.154412	0.696861	1	1205	1010	1276	1408	1292	1087	1278
ENSMUSG00000009741.15	Ubp1	0.132484	6.64182	1.71531	0.19927	0.719651	2446.43	2402.98	2825.34	2924.46	2460.5	2511.97	2453.51
ENSMUSG00000009772.15	Nuak2	-0.014068	4.61126	0.0157938	0.900747	1	623	662	583	656	577	691	698
ENSMUSG00000009828.15	Ick	-0.211982	5.9381	7.18727	0.0113364	0.0903733	1016	1046	1246	1299	1457	1258	1381
ENSMUSG00000009863.14	Sdhb	0.0648845	6.00165	0.266669	0.609488	1	1449	1576	1481	1659	1480	1464	1596
ENSMUSG00000009876.13	Cox4i2	-0.449037	5.17156	11.3749	0.00212384	0.0231877	578	477	587	625	850	732	798
ENSMUSG00000009894.15	Snap47	-0.114987	5.11934	1.5376	0.22365	0.769392	725	751.34	685	692	814	795	778.37
ENSMUSG00000009900.7	Wnt3a	-0.413048	4.25354	11.1608	0.0020726	0.0227187	275	248	322	358	361	419	448
ENSMUSG00000009905.5	Kdsr	-0.307879	5.34284	14.2326	0.000632807	0.00848145	757	683	876	771	1071	877	997
ENSMUSG00000009907.17	Vps4b	0.0324778	6.61058	0.301022	0.586906	1	2152.72	2201.74	2335.84	2565.48	2267.75	2292.71	2396.71
ENSMUSG00000009927.9	Rps25	0.347491	8.18567	2.44282	0.131763	0.551129	7592.14	8471.29	7070.7	8419.22	6191.47	6178.76	6759.04
ENSMUSG00000009941.10	Nxf2	1.01455	-1.66453	2.74836	0.106756	0.478489	10	9	4	9	2	7	3
ENSMUSG00000009995.17	Taz	0.0792796	6.0309	1.1568	0.289869	0.880264	1504	1483	1612	1797	1578	1529	1544
ENSMUSG00000010021.13	Kif19a	-0.6233	3.75645	20.9946	6.19114e-05	0.00126753	184	186	261	223	308	307	397
ENSMUSG00000010025.19	Aldh3a2	-0.225601	7.00735	11.3694	0.0019062	0.0211498	2188	2228	2681	2880	2805	3033	3106
ENSMUSG00000010044.12	Zmynd10	-0.94986	3.80266	58.9386	7.30484e-09	8.11306e-07	153	142	215	202	326	347	381.93
ENSMUSG00000010045.2	Tmem115	-0.14485	5.48192	1.84275	0.183767	0.681743	861	881	860	1048	1103	1007	990
ENSMUSG00000010047.12	Hyal2	-0.531261	6.55179	26.4494	1.18536e-05	0.000326642	1538	1440	1491	1587	2395	1968	2388
ENSMUSG00000010048.10	Ifrd2	0.0695801	4.19325	0.653515	0.424602	1	431.28	380.32	390.14	449.73	386.22	392.54	433.51
ENSMUSG00000010051.15	Hyal1	-0.829794	5.1827	61.5097	4.59093e-09	5.54322e-07	456.32	442.31	520.69	624.49	957.8	888.49	936.47
ENSMUSG00000010054.4	Tusc2	-0.245317	4.85096	6.70286	0.0141701	0.107903	544.19	556.78	561.24	573.52	726.54	659.42	656.53
ENSMUSG00000010057.8	Nprl2	0.114438	3.83863	1.8959	0.177733	0.668431	352	314	326	388	340	330	310
ENSMUSG00000010064.15	Slc38a3	-0.618056	-1.56875	1.21464	0.278325	0.858424	4	6	7	3	10	2	12
ENSMUSG00000010066.15	Cacna2d2	0.321516	-0.961974	0.599984	0.444055	1	11	10	9	9	9	8	7
ENSMUSG00000010067.13	Rassf1	-0.240685	5.84362	12.9085	0.00104304	0.0127495	1100.43	1111.87	1158.93	1341.56	1509.69	1406.74	1359.71
ENSMUSG00000010080.15	Epn3	-0.148264	6.03743	2.09862	0.156792	0.620798	1217	1125	1385	1342	1436	1398	1488
ENSMUSG00000010086.17	Rnf112	-1.39972	-1.55023	6.78187	0.0136598	0.104795	3	3	1	3	3	7	11
ENSMUSG00000010095.13	Slc3a2	-0.438251	7.57506	28.2813	7.05432e-06	0.000215048	3378	3295	3562	3802	5137	4437	5067
ENSMUSG00000010097.15	Nxf1	0.0164727	7.3205	0.00827138	0.928293	1	3863	3520	4075	4657	4173	4068	3983
ENSMUSG00000010110.17	Stx5a	0.00731451	6.62462	0.0156265	0.901271	1	2195	2239	2373	2512	2488	2249	2398.06
ENSMUSG00000010122.14	Slc47a1	-1.28545	1.06479	21.899	4.65011e-05	0.00100434	15	20	24	20	51	33	65
ENSMUSG00000010136.14	Pifo	-0.823331	3.15168	14.2803	0.000753345	0.00978559	89	106	144	131	171	193	275
ENSMUSG00000010142.12	Tnfrsf13b	1.24179	4.1104	116.037	2.20122e-12	1.58434e-09	810	977	734	987	387	368	387
ENSMUSG00000010154.7	Spire2	-0.837627	2.07646	17.7221	0.000182581	0.00310775	55	44	47	74	81	84	137
ENSMUSG00000010175.13	Prox1	0.617321	2.31154	13.3754	0.000872838	0.0109965	133	153	190	191	120	107	106
ENSMUSG00000010205.11	Raver1	0.161562	6.44769	6.29964	0.0171163	0.1251	2210.52	2121.23	2288.42	2806.1	2186.45	2162.71	2112.47
ENSMUSG00000010277.7	2610507B11Rik	0.0832631	7.68929	1.34014	0.255253	0.809197	4391	4779	4821	5562	4668	4918	4582
ENSMUSG00000010290.7	AI597479	-0.19373	5.12188	6.9979	0.0123636	0.0968211	613	614	747	848	826	770	877
ENSMUSG00000010307.7	Tmem86a	0.853603	4.32066	51.3473	3.12334e-08	2.55685e-06	790	782	791	826	468	446	446
ENSMUSG00000010311.15	Optc	-0.651838	-0.16642	4.06039	0.0520395	0.288639	10	10	16	10	15	14	27
ENSMUSG00000010342.16	Tex14	0.221075	-0.36741	0.455482	0.504407	1	8	13	20	17	15	13	10
ENSMUSG00000010358.13	Ifi35	-0.507519	5.76952	34.8865	1.23314e-06	5.09346e-05	1102.59	1129	1076.57	1159.85	1446.09	1826.04	1622.21
ENSMUSG00000010362.9	Rdm1	0.14131	4.18869	1.23468	0.274464	0.849884	401	454	386	443	414	344	420
ENSMUSG00000010376.15	Nedd8	0.121402	5.74888	0.564462	0.459486	1	1288.95	1330.99	1142.94	1376.94	1270.93	1139.97	1232.96
ENSMUSG00000010392.8	Gosr1	0.0212197	5.97654	0.127307	0.723494	1	1400	1417	1479	1608	1508	1452	1516
ENSMUSG00000010406.12	Mrpl52	0.132473	4.64605	0.440433	0.513218	1	604	601	589	655	577	557	587
ENSMUSG00000010435.7	Spaca7	3.1264	-3.41089	3.2989	0.0903906	0.428022	0	1	3	0	0	0	0
ENSMUSG00000010453.12	Kansl3	-0.208356	6.46198	9.62209	0.00390339	0.0380602	1813	1679	1867	2110	2281	2182	2166
ENSMUSG00000010461.15	Eya4	0.362457	-0.342168	1.16481	0.288234	0.877317	27	34	37	27	14	30	31
ENSMUSG00000010476.14	Ebf3	0.726221	-1.62231	1.4795	0.232412	0.782059	5	5	7	7	4	1	6
ENSMUSG00000010492.10	Uckl1os	-0.631165	3.19337	21.9403	4.59022e-05	0.000992891	120.69	121.84	139.69	167.16	228.5	192.73	231.44
ENSMUSG00000010505.16	Myt1	0.394153	-2.71746	0.146681	0.704239	1	2	0	4	1	1	2	1
ENSMUSG00000010517.7	Faf1	0.117868	5.1446	1.7885	0.190181	0.697505	799	840	825	921	731	817	853
ENSMUSG00000010529.6	Gm266	0.726866	-2.81181	0.668057	0.420117	1	5	3	1	2	2	2	1
ENSMUSG00000010538.14	Tsacc	0.41679	-0.179041	1.59966	0.21474	0.753885	16	18	27	10	19	15	7
ENSMUSG00000010554.14	Mettl16	-0.0492108	4.69822	0.385123	0.539103	1	589	589	523	638	634	590	641
ENSMUSG00000010592.9	Dazl	0.761467	-2.67787	0.664047	0.42093	1	2	1	1	3	2	0	1
ENSMUSG00000010601.14	Apol7a	-0.302374	-0.205829	0.429311	0.517508	1	10.11	31.48	22.39	22.14	12.1	45.19	24.28
ENSMUSG00000010607.8	Pigyl	-0.110368	4.00674	0.442859	0.511071	1	343	302	332	352	403	343	359
ENSMUSG00000010608.15	Rbm25	0.218892	6.91687	1.56941	0.222316	0.767185	2673.94	2752.83	3832.92	4034.85	2775.9	3033.92	2914.98
ENSMUSG00000010609.15	Psen2	0.427651	5.11773	20.9576	6.26479e-05	0.00127977	1080	998	1025	1155	982	716	739
ENSMUSG00000010651.4	Acaa1b	-1.28668	1.96584	9.98359	0.00409215	0.0395175	21.47	22.09	24.33	29	99.65	33.1	49.35
ENSMUSG00000010660.3	Plcd1	0.11261	3.9471	1.41385	0.242836	0.792069	373	366	389	380	372	359	344
ENSMUSG00000010663.5	Fads1	-0.397387	7.33542	18.8846	0.000123272	0.00224363	2741	2637	3301	3061	3559	4053	4286
ENSMUSG00000010721.15	Lmbr1	-0.328041	4.3059	16.0767	0.000323999	0.00493306	336	339	411	373	479	414	518
ENSMUSG00000010751.15	Tnfrsf22	-0.0317414	3.43577	0.0761856	0.784242	1	255.68	223.19	253.28	306.26	272.73	253.26	289.13
ENSMUSG00000010755.17	Cars	-0.00249987	4.63307	0.000988506	0.975106	1	517	622	652	667	623	607	663
ENSMUSG00000010760.5	Phlda2	-0.221002	-0.307984	0.451043	0.506477	1	13	6	18	12	9	15	20
ENSMUSG00000010796.11	Asz1	0.287252	-2.56735	0.127808	0.722974	1	2	2	3	1	3	0	2
ENSMUSG00000010797.6	Wnt2	-1.11334	4.08548	41.2988	5.96316e-07	2.8393e-05	172	148	221	159	429	327	413
ENSMUSG00000010803.13	Gabra1	0.477841	-2.97422	0.0987955	0.755303	1	2	0	0	0	0	1	0
ENSMUSG00000010825.17	Grid2ip	2.81977	-3.22374	2.96318	0.0974031	0.449698	0	1.17	0	2	0	0	0
ENSMUSG00000010830.8	Kdelr3	0.138549	4.00336	0.749671	0.393609	1	411	397	434	392	402	394	349
ENSMUSG00000010841.13	Cfap97d1	0	-3.47582	0	1	1	0	0	0	0	0	0	0
ENSMUSG00000010911.12	Apip	-0.12065	3.65777	0.741326	0.395399	1	259	315	246	299	302	273	364
ENSMUSG00000010914.10	Pdhx	-0.11249	4.11208	1.75572	0.194189	0.707431	329	355	385	403	410	373	441
ENSMUSG00000010936.11	Vac14	0.252219	5.04163	9.77946	0.00365381	0.0361345	812	898	907	1057	737	847	783
ENSMUSG00000011008.13	Mcoln2	1.08356	1.85255	28.901	5.94063e-06	0.000185799	170	160	218	208	72	122	79
ENSMUSG00000011034.6	Slc5a1	-1.2408	3.33626	8.54841	0.00779101	0.0669954	133	169	188	211	189	686	390
ENSMUSG00000011096.17	Akt1s1	0.0181309	5.19723	0.0405813	0.841575	1	793	705	825	839	855	742	807
ENSMUSG00000011114.18	Tbrg1	-0.0330255	6.33789	0.16425	0.687868	1	1802.18	1840.18	1946.66	2015.16	1934.33	2012.41	2042.7
ENSMUSG00000011118.4	Panx3	1.55474	-3.3687	1.12023	0.299883	0.892018	0	1	0	0	0	0	0
ENSMUSG00000011148.14	Adssl1	0.0958694	4.16794	0.522315	0.474906	1	420	499	462	376	453	339	483
ENSMUSG00000011154.17	Cfap161	-0.782496	3.33784	18.0154	0.000185793	0.0031508	122	106	171	135	225	212	270
ENSMUSG00000011158.8	Brf1	0.139796	5.45775	1.69622	0.201727	0.72562	1004.93	973.98	1168.89	1351.85	1158.99	967.96	1001
ENSMUSG00000011171.11	Vipr2	-0.735529	4.74422	18.7069	0.000202821	0.00337656	378	300	438	403	798	532	615
ENSMUSG00000011179.8	Odc1	0.121875	6.54952	0.707221	0.407995	1	2241.54	2449.01	2219.35	2627.13	1895.24	2134.95	2725.19
ENSMUSG00000011254.16	Thg1l	0.335284	2.78939	5.2294	0.0287019	0.185897	168	190	180	176	158	121	158
ENSMUSG00000011256.16	Adam19	0.530624	6.73016	16.0949	0.000407782	0.00594729	3280.64	3063.16	3617.19	3902.75	2576.22	2574.32	2211.9
ENSMUSG00000011257.19	Pabpc4	0.474906	5.24053	35.7388	9.97565e-07	4.29573e-05	1099.47	1112.85	1063.05	1333.7	870.31	811.56	866.61
ENSMUSG00000011263.16	Exoc3l2	-0.00192042	1.61839	6.67209e-05	0.993532	1	80	96	53	54	69	61	91
ENSMUSG00000011267.8	Zfp296	0.777915	1.67943	24.4521	2.12901e-05	0.000526985	115	120.7	104.24	138.13	64.75	66.75	82.92
ENSMUSG00000011305.11	Plin5	-0.293056	1.824	2.63686	0.113848	0.498782	50	53	66	69	81	58	85
ENSMUSG00000011306.7	Sugp1	0.135714	5.04336	4.58143	0.0397407	0.237131	792	829	838	983	799	782	825.99
ENSMUSG00000011349.5	Dmrtc2	1.5547	-3.30849	1.0676	0.311277	0.892018	0	1	0	0	0	0	0
ENSMUSG00000011350.15	Gm5893	0	-3.49827	0	1	1	0	0	0	0	0	0	0
ENSMUSG00000011382.8	Dhdh	-0.279081	4.58304	6.10009	0.0188149	0.134826	404.87	425.97	522	529.83	593	559.95	600.18
ENSMUSG00000011427.16	Zfp790	-0.447193	4.21209	24.7128	1.96991e-05	0.00049445	331	301	360	394	483	482	486
ENSMUSG00000011463.5	Cpb1	-0.635778	0.390788	6.69631	0.0142132	0.108096	22	17	17	20	39	35	17
ENSMUSG00000011486.14	Slc25a41	2.2838	-3.03828	1.88005	0.180409	0.674387	0	1	1	0	0	0	0
ENSMUSG00000011589.9	Fsd1	-0.99119	-2.72992	0.831251	0.368471	0.968004	1	0	2	0	0	2	3
ENSMUSG00000011632.7	Pinlyp	-1.44181	-2.92844	2.24858	0.143168	0.583763	2	0	1	0	1	3	3
ENSMUSG00000011658.16	Fuz	-0.0873696	4.9618	1.05674	0.311376	0.892018	753.31	625.11	663.49	738.16	824.93	685.24	767.15
ENSMUSG00000011751.16	Sptbn4	0.72253	-0.802873	3.91668	0.0561349	0.305154	22	23	15	21	14.71	13	10
ENSMUSG00000011752.7	Pgam1	0.33946	6.80067	11.5546	0.0017704	0.0198257	2970.63	3372.48	2844.25	3573.04	2457.23	2640.06	2663.67
ENSMUSG00000011831.16	Evi5	-0.247221	5.85642	10.0534	0.00325924	0.0329738	944.52	977.6	1287.63	1227	1365.8	1330	1343.25
ENSMUSG00000011832.15	Evi5l	-0.212049	4.71677	5.38841	0.0265392	0.175349	518.58	486.29	580.51	571.71	665.87	639.27	616.52
ENSMUSG00000011837.4	Snapc2	0.0421193	4.10489	0.14083	0.70984	1	381	386	380	411	425	353	388
ENSMUSG00000011877.13	Git1	-0.242512	6.88658	10.6948	0.00250309	0.0265551	2205	2068	2563	2711	3035	2683	2951
ENSMUSG00000011884.13	Gltp	-0.0489129	6.94922	0.433721	0.514701	1	2698	2688	2771	3267	3122	2824	3136
ENSMUSG00000011958.17	Bnip2	-0.218628	7.07957	12.8709	0.00105822	0.0129095	2431.8	2457.82	2808.43	2988.7	3192.87	3139.74	3216.83
ENSMUSG00000011960.12	Ccnt1	-0.0556844	5.85883	0.434341	0.514403	1	1118.8	1227.14	1302.32	1542.51	1355.51	1391.76	1387.59
ENSMUSG00000012017.4	Scarf2	-0.0517919	6.9372	0.367338	0.548572	1	2556	2099	2995	3071	2681	2916	2922
ENSMUSG00000012042.9	4930579F01Rik	-1.55009	-3.23168	1.5166	0.22865	0.77709	0	0	0	1	1	1	1
ENSMUSG00000012076.8	Brms1l	-0.0492357	4.67498	0.412928	0.524891	1	586	559	600	595.06	635	630	601
ENSMUSG00000012114.17	Med15	0.101436	6.16416	1.6795	0.20391	0.730645	1719.49	1684.27	1901.52	2124	1633.79	1858.32	1822.55
ENSMUSG00000012117.13	Dhdds	0.0985667	5.62227	2.26465	0.141792	0.580031	1102	1179	1128	1281	1176	1047	1149
ENSMUSG00000012123.17	Crybg2	0.627896	3.19124	18.8219	0.000125879	0.00227762	305.75	210	247	331	161	163	220
ENSMUSG00000012126.16	Ubxn11	0.0964735	4.05918	0.723538	0.401067	1	422.55	359.44	457.57	469.44	401.13	396.26	431.4
ENSMUSG00000012187.13	Mogat1	-2.59542	-1.84704	11.3668	0.00190814	0.0211671	1	1	1	0	10	3	3
ENSMUSG00000012211.13	Tex22	-0.828364	-3.1946	0.343463	0.562839	1	0	0	0	2	3	0	0
ENSMUSG00000012282.2	Wnt8a	-1.0474	-3.07204	0.526928	0.4733	1	0	0	0	1	2	0	0
ENSMUSG00000012296.16	Tjap1	-0.228731	4.94829	7.44367	0.0100899	0.0823432	612	617	664	687	852	780	693
ENSMUSG00000012350.15	Ehf	-0.19361	5.53737	4.1714	0.0491026	0.276725	989	998	1125	1049	1108	1426	1128
ENSMUSG00000012396.12	Nanog	-0.239203	-1.23722	0.290882	0.593247	1	5	7	8	11	3	16	9
ENSMUSG00000012405.16	Rpl15	0.349597	8.02919	3.63827	0.0684826	0.351619	7240.18	7911.66	6323.05	7868.68	5847.52	5732.96	6188.08
ENSMUSG00000012422.14	Tmem167	0.239262	5.4653	5.62136	0.0236855	0.161222	1084	1215	1165	1309	961	1083	1066
ENSMUSG00000012428.9	Steap4	-0.875386	4.81286	11.6388	0.00243431	0.0259796	437	582	558	576	736	1380	915
ENSMUSG00000012429.9	Mplkip	0.48717	3.89814	24.5629	2.05977e-05	0.000512593	434	456.1	419.49	456.03	328.79	330.79	311.35
ENSMUSG00000012443.4	Kif11	1.22575	4.00226	18.1117	0.000303104	0.00467139	934	1108	497	1109	290	463	449
ENSMUSG00000012483.4	Rpa3	0.227421	2.90016	2.01314	0.165244	0.639614	188	212	178	190	161	156	190
ENSMUSG00000012519.14	Mlkl	0.204625	3.13193	1.59306	0.215666	0.755369	273	305	271	279	209	332	213
ENSMUSG00000012520.10	Phox2b	-1.81235	-3.21273	1.37185	0.252866	0.804252	0	0	0	0	0	1	0
ENSMUSG00000012535.14	Tnpo3	-0.0577967	6.18788	1.04575	0.313866	0.892018	1582.37	1594.7	1668.48	1970.31	1802.31	1818.63	1825.23
ENSMUSG00000012609.19	Ttll5	-0.167699	3.93668	3.26951	0.0796265	0.392335	280	300	329	364	372	344	382
ENSMUSG00000012640.16	Zfp715	-0.142293	5.35572	2.54353	0.120204	0.517529	733	753	885	975	1008	871	953
ENSMUSG00000012705.16	Retn	-1.47835	1.5223	10.4476	0.00348256	0.0347815	19	20	28	18	46	40	98
ENSMUSG00000012777.14	Acp4	0.169245	-3.1744	0.0177561	0.89501	1	1.01	0	1.02	1	1.01	1.01	0
ENSMUSG00000012819.15	Cdh23	0.237473	-0.185001	0.422168	0.520319	1	21	28	24	22	28	23	11
ENSMUSG00000012848.15	Rps5	0.491744	8.55972	5.28303	0.0308851	0.196159	10965	11746	9494	11733	7913	7671	8534
ENSMUSG00000012889.8	Podnl1	2.02546	2.91362	51.7899	1.48365e-07	9.06564e-06	721	735	394	641	154	157	163
ENSMUSG00000013033.16	Adgrl1	-0.206713	6.87642	1.89736	0.180251	0.67419	2271.36	2176.16	2264.27	2663.36	2909.15	2650.06	2755.81
ENSMUSG00000013076.17	Amotl1	-0.270027	6.98427	8.19767	0.00720683	0.0629091	2180	2031	2401	2828	3118	2839	2762
ENSMUSG00000013083.8	2200002J24Rik	2.2714	-3.28826	1.84734	0.188331	0.693016	0	0	1	1	0	0	0
ENSMUSG00000013089.15	Etv5	-0.0444374	7.51355	0.25114	0.619573	1	3588.05	3353.81	4386.15	3975.61	4413.35	3975.82	3742.86
ENSMUSG00000013091.5	Tmem190	-1.13533	-2.04613	2.40717	0.130243	0.546757	2	1	4	1	8	4	2
ENSMUSG00000013150.15	Gfod2	-0.379132	4.34731	21.976	4.53916e-05	0.000983828	372	354	382	417	493	537	495
ENSMUSG00000013155.10	Enkd1	-0.186495	2.73188	2.46591	0.125804	0.534267	133	152	139	171.85	151	185	185
ENSMUSG00000013158.6	4933405L10Rik	3.44404	-2.90007	6.0011	0.0200915	0.141762	1	1	1	2.15	0	0	0
ENSMUSG00000013160.7	Atp6v0d1	0.0714329	6.59521	0.482064	0.492309	1	2221	2200	2370	2500	2207	2302	2294
ENSMUSG00000013236.17	Ptprs	-0.114271	6.55476	0.821215	0.372387	0.974781	2047	1905	2146	2263	2348	2290	2324
ENSMUSG00000013275.9	Slc41a1	0.125827	5.80025	2.96683	0.0942743	0.439907	1355	1428	1470	1625	1429	1356	1356
ENSMUSG00000013338.16	Fer1l4	-1.08677	1.2375	9.9852	0.00369221	0.0364493	22	24	42	50	41	73	110
ENSMUSG00000013353.10	4931406B18Rik	-1.03492	-3.30863	0.572979	0.455128	1	0	0	1	0	0	0	2
ENSMUSG00000013367.5	Iglon5	0.364436	-0.309437	1.40585	0.244146	0.792069	12	28	29	27	14	25	18
ENSMUSG00000013415.9	Igf2bp1	-1.25852	1.19822	31.209	3.1816e-06	0.000111318	30	20	20	20	70	50	47
ENSMUSG00000013418.8	B4galnt2	1.26504	-2.03977	4.32933	0.0452355	0.260548	9	4	6	10	2	5	2
ENSMUSG00000013419.7	Zfp651	-0.0392869	5.12392	0.200138	0.657509	1	717	675	885	829	898	750	805
ENSMUSG00000013465.19	Nelfb	-0.0849754	6.35149	2.17507	0.149665	0.602013	1649	1708	1806	2000	1990	1908	1940
ENSMUSG00000013483.14	Card14	-0.243887	-1.0275	0.301343	0.586707	1	9.03	8.19	6.48	9.24	6.46	13.42	10.2
ENSMUSG00000013495.15	Tmem175	0.0566114	4.90996	0.617565	0.437515	1	652.25	639.31	692.89	747.7	651.74	654.27	715
ENSMUSG00000013523.13	Bcas1	-0.756668	2.72238	30.7086	3.63544e-06	0.000123654	90	107.87	95	113.69	175.91	161	192
ENSMUSG00000013539.14	Tango2	0.0720582	4.16328	0.611364	0.439804	1	424	430	417	486	464	401	421
ENSMUSG00000013562.12	4833413E03Rik	-0.305445	-3.14048	0.0529583	0.819594	1	1	0	1	0	1	1	0
ENSMUSG00000013584.5	Aldh1a2	-1.00636	4.17809	13.196	0.00141286	0.0164487	258	198	312	277	380	700	531
ENSMUSG00000013593.12	Ndufs2	0.0696594	6.52192	0.759883	0.389613	1	2226	2226	2069	2258	2188	2110	2157
ENSMUSG00000013611.14	Snx31	0.0502506	-1.32337	0.0103582	0.919546	1	4	8	11	8	11	3	9
ENSMUSG00000013622.15	Atraid	-0.165366	5.75325	2.15654	0.151698	0.607638	1023.94	1086.13	1063.95	1201.96	1337.72	1188.95	1249
ENSMUSG00000013629.16	Cad	0.213106	5.17589	3.40187	0.0742339	0.373095	937	1019	963	1244	867	949	939
ENSMUSG00000013643.13	Lypd8	-1.42872	-2.64093	2.41285	0.130097	0.546417	1	2	1	0	2	5	2
ENSMUSG00000013646.17	Sh3bp5l	-0.206617	5.46968	9.35141	0.00437649	0.0416608	807	847	866	911	1113	954	981
ENSMUSG00000013653.2	1810065E05Rik	-0.260923	-3.38979	0.031906	0.85978	1	0	0	1	0	1	0	0
ENSMUSG00000013662.6	Atad1	-0.0775872	6.14573	1.41534	0.242593	0.792069	1391	1406	1559	1649	1635	1558	1679
ENSMUSG00000013663.7	Pten	0.0306155	7.34742	0.196874	0.660128	1	3361.61	3559.38	3836.06	3944.38	3743.93	3553.6	3775.56
ENSMUSG00000013668.9	4933402N03Rik	0	-3.49827	0	1	1	0	0	0	0	0	0	0
ENSMUSG00000013698.12	Pea15a	-0.308275	7.90223	12.8102	0.00108318	0.0131658	4406	4151.98	4526	4631	5828	5479	5591
ENSMUSG00000013701.13	Timm23	0.194846	5.40753	1.34518	0.257204	0.813195	1139.18	1180.04	934.32	1152.35	944.07	1014.57	1013.15
ENSMUSG00000013707.3	Tnfaip8l2	0.642982	4.07017	18.111	0.000185474	0.00314733	612	683	543	699	397	442	412
ENSMUSG00000013736.16	Trnt1	0.197116	4.77869	6.84857	0.0132446	0.102389	631.85	696.43	666.89	775.45	606.19	645.41	605.65
ENSMUSG00000013766.11	Ly6g6e	-0.418045	0.680405	1.89431	0.17791	0.668919	42.32	27	24.76	25.71	32.19	47.32	44.68
ENSMUSG00000013787.15	Ehmt2	0.24447	6.90777	9.86619	0.00352361	0.0351199	3299	3079	3362	3739	3073	2804	2871
ENSMUSG00000013822.7	Elof1	-0.36799	5.94178	5.45736	0.0277566	0.181389	1070	1077	1151	1254	1479	1405	1636
ENSMUSG00000013833.15	Med16	-0.0583749	5.34304	0.45476	0.504743	1	789	815	932	1044	1004	904	950.8
ENSMUSG00000013846.10	St3gal1	-0.306644	7.7505	11.2057	0.00203546	0.0223647	3870	3962	4623	5247	5556	5753	5457
ENSMUSG00000013858.14	Tmem259	0.0932181	6.70559	2.23071	0.144717	0.588297	2327.97	2238	2454.96	2783.96	2345.84	2331.96	2381.93
ENSMUSG00000013878.18	Rnf170	0.158965	4.63388	3.74425	0.0615287	0.325815	581.45	593.82	625.53	729.19	564.14	594.76	580.48
ENSMUSG00000013921.15	Clip3	0.0504017	3.02629	0.167429	0.685029	1	207	177	236	221	227	217	180
ENSMUSG00000013928.13	Thap8	1.28528	-2.15028	2.73067	0.107847	0.480455	6.27	3	2.27	6	1	4.28	0
ENSMUSG00000013936.12	Myl2	1.32524	-2.92821	0.997494	0.325127	0.893447	0	4	0	0	0	1	0
ENSMUSG00000013973.12	Dedd	-0.293697	4.94181	17.0277	0.000231981	0.00376475	582.65	548.4	586.71	731.1	769.77	766.68	766.16
ENSMUSG00000013974.3	Mcemp1	-0.111675	3.97174	0.68856	0.41257	1	326	339	308	352	410	280	415
ENSMUSG00000013997.10	Nit1	0.0394519	5.51996	0.317896	0.576656	1	991.35	934.6	1052.29	1070.9	1097.23	933.32	1002.84
ENSMUSG00000014030.15	Pax5	0.750581	4.59688	13.9584	0.00101776	0.0124919	818	927.55	837.91	1205.43	467	694	561
ENSMUSG00000014039.18	Prdm15	0.0559179	4.01061	0.33195	0.568391	1	343	404	422	485	402	441	376
ENSMUSG00000014074.17	Rnf168	-0.0898653	4.99199	1.91969	0.17511	0.661945	673	663	649	781	766	761	736
ENSMUSG00000014075.15	Tctex1d2	0.502463	2.78052	13.4091	0.000861781	0.0108869	181	205	169	194	126	131	151
ENSMUSG00000014077.13	Chp1	-0.235796	7.42364	10.7383	0.00245914	0.0261881	3019.62	3112.69	3518.76	3708.4	4189.37	3807.01	4089.59
ENSMUSG00000014104.12	Sval2	0	-3.49827	0	1	1	0	0	0	0	0	0	0
ENSMUSG00000014158.12	Trpv4	0.0910534	3.40239	0.326899	0.571334	1	271	298	252	305	309	226	280
ENSMUSG00000014164.15	Klhl3	-0.129606	2.79479	0.491969	0.487928	1	156	142	176	165	201	169	168
ENSMUSG00000014177.10	Tvp23b	-0.23976	5.02443	8.28729	0.00692827	0.0608513	586	595	639	705	754	736	802
ENSMUSG00000014195.15	Dnajc7	0.14116	6.84142	3.24072	0.0809028	0.396535	2929.34	3011.27	2851.25	3319.5	2969.29	2663.28	2822.77
ENSMUSG00000014198.15	Zfp385c	0.4711	-1.6475	1.01255	0.321555	0.892018	8	7	13	12	4	8	10
ENSMUSG00000014226.10	Cacybp	0.17047	5.32194	1.5656	0.221177	0.765693	891.83	1026.86	887.23	1057.87	797.72	946.44	898.12
ENSMUSG00000014232.14	Cluap1	-0.0591174	3.97048	0.364865	0.549914	1	298.05	296.37	320.91	388.83	372.86	309.7	360.06
ENSMUSG00000014243.5	Zswim7	0.499445	1.40275	5.71099	0.0226782	0.155782	82	75	66	84	63	60	44
ENSMUSG00000014245.8	Pigl	-0.0336916	3.03774	0.0457111	0.832007	1	163	158	221	200	214	184	185
ENSMUSG00000014294.4	Ndufa2	0.153414	5.4062	0.696068	0.412359	1	958	995	914	1048	885	845	984
ENSMUSG00000014301.13	Pam16	0.0876807	3.25047	0.478099	0.494082	1	214.62	228.46	200.1	228.03	187.36	213.27	231.73
ENSMUSG00000014303.13	Glis2	-0.288994	6.17193	9.74191	0.00371176	0.03659	1329.78	1121.43	1402.87	1384.37	1683.6	1587.26	1655.27
ENSMUSG00000014313.15	Cox6c	-0.0280617	6.75415	0.0256157	0.874181	1	2309.9	2547.58	2187.04	2423.58	2436.14	2488.47	2527.15
ENSMUSG00000014329.14	Bicc1	-0.122622	5.90073	2.34844	0.134864	0.559788	1187	1138.83	1424	1361.3	1475	1530.88	1267
ENSMUSG00000014349.7	Ube2z	-0.00269195	6.85116	0.00193112	0.965211	1	2608	2582	2756	3061	2887	2783	2806
ENSMUSG00000014351.12	Gip	1.5498	-3.45389	1.05256	0.319933	0.892018	0	0	1	0	0	0	0
ENSMUSG00000014353.15	Tmem87b	-0.102563	5.89016	1.77279	0.19209	0.702183	1117	1142	1382	1435	1438	1327	1417
ENSMUSG00000014355.10	Anapc1	0.00457792	6.70484	0.00542583	0.941722	1	2219	2351	2459	2869	2512	2522	2537
ENSMUSG00000014361.5	Mertk	-0.368072	6.01131	7.031	0.0132439	0.102389	951	867	1361	1461	1583	1472	1514
ENSMUSG00000014402.15	Tsg101	-0.0639435	5.7503	0.406321	0.528206	1	1074.85	1100.43	1206.53	1190.71	1196.8	1189.59	1295.07
ENSMUSG00000014418.16	Hps5	0.131902	5.67124	1.46281	0.23502	0.785256	1185	1198	1371	1532	1250	1277	1171
ENSMUSG00000014426.9	Map3k4	0.0100233	5.26462	0.0168759	0.897422	1	780	781	883	1082	924	869	888
ENSMUSG00000014444.17	Piezo1	0.0736367	7.50903	0.496796	0.485817	1	4552.9	4325.62	4372.38	5194.27	4815.3	4461.13	4194.88
ENSMUSG00000014453.4	Blk	0.792237	3.89271	21.5381	7.0767e-05	0.00141792	562	631	559	621	356	353	347
ENSMUSG00000014470.4	Rnf166	0.3745	5.29422	24.2683	2.24933e-05	0.000550133	1134	1055	1051	1215	919	883	843
ENSMUSG00000014496.8	Ankrd28	0.316768	4.8809	15.954	0.000338448	0.00510399	714	772	782	924	650	626	692
ENSMUSG00000014498.9	Ankrd52	0.301765	5.95671	1.98412	0.172393	0.656376	1646.62	1717.18	1740.55	2189.32	1540.87	1597.25	1394.95
ENSMUSG00000014503.15	Pkd2l2	0.477093	1.84418	7.28	0.0108674	0.0873506	140.15	117.96	113.52	106.84	94.4	91.05	80.58
ENSMUSG00000014504.16	Srp19	0.222131	4.88831	9.97312	0.00336991	0.0338954	726	801	730	850	634	678	739
ENSMUSG00000014529.9	Tmbim7	0	-3.49827	0	1	1	0	0	0	0	0	0	0
ENSMUSG00000014542.3	Clec4f	0	-3.41066	0	1	1	0	0	0	0	0	0	0
ENSMUSG00000014543.14	Klra17	-0.085008	-0.501861	0.0572927	0.812296	1	11	17	15	21	20	16	16
ENSMUSG00000014547.10	Wdfy2	-0.0621414	5.59863	0.613329	0.439077	1	1050	1148	1217	1323.99	1162	1393	1243
ENSMUSG00000014550.14	Rbsn	-0.184389	5.60198	8.94556	0.00520488	0.0481007	904	890	1001	1141	1170	1112	1150
ENSMUSG00000014551.8	Mrps25	-0.259022	5.89833	7.83231	0.00847387	0.0716118	1283.83	1247.86	1107.44	1146.68	1531.94	1306.28	1596.78
ENSMUSG00000014554.13	Dguok	0.0759641	4.78505	0.790461	0.380344	0.989581	667	617	627	674	647	600	644
ENSMUSG00000014592.20	Camta1	-0.0495326	3.84464	0.132331	0.718329	1	318	313	341	309	338	308	378
ENSMUSG00000014599.10	Csf1	-0.279997	6.05264	4.03096	0.0548484	0.300072	1451	1470	1553	1529	1553	2206	1854
ENSMUSG00000014601.13	Strip1	-0.00981113	5.52968	0.0227821	0.880937	1	956	1075	1116	1211	1125	1148	1097
ENSMUSG00000014602.15	Kif1a	-0.4108	3.29316	5.43674	0.0262737	0.174051	222	248	207	212	292	303	319
ENSMUSG00000014603.3	Alx3	1.55594	-3.32833	1.09666	0.304915	0.892018	1	0	0	0	0	0	0
ENSMUSG00000014606.14	Slc25a11	0.158859	6.13838	2.21507	0.146088	0.592053	1736.38	1772.06	1711.71	1838	1646.15	1583.28	1645
ENSMUSG00000014609.16	Chrne	0.832016	-2.02233	2.5303	0.129326	0.544297	7	6	6	2	4	2	3
ENSMUSG00000014633.15	Cmc2	0.0985669	2.95235	0.338494	0.564622	1	183	230	151	211	202	182	174
ENSMUSG00000014668.15	Chfr	0.173028	5.29116	3.97892	0.0543188	0.297912	1021.13	1068.41	1032.84	1210.82	1017.9	1024.22	911.41
ENSMUSG00000014686.8	Ceacam16	2.17125	-0.247839	42.3234	2.11459e-07	1.21822e-05	56.38	72.33	62.45	55.38	7	16.76	18.28
ENSMUSG00000014704.10	Hoxa2	0.0392259	2.5662	0.0886979	0.767691	1	120	116.32	117	120.22	142.86	99	113.59
ENSMUSG00000014725.16	Adam28	-0.963089	4.02003	56.4844	1.15238e-08	1.17185e-06	154	178	258	258	401	389	475
ENSMUSG00000014747.6	Ankrd53	0.590205	-2.84796	0.407245	0.528018	1	2	2	5	1	4	0	1
ENSMUSG00000014748.13	Tex261	-0.117772	6.75641	3.10081	0.0874438	0.418066	2220	2173	2408	2510	2731	2448	2594
ENSMUSG00000014763.8	Fam120b	0.108296	5.67052	2.73202	0.107762	0.48032	1115	1116	1278.85	1376	1131	1171	1177.82
ENSMUSG00000014767.17	Tbp	0.115502	4.6556	2.31844	0.137298	0.567256	598.97	615.54	631.88	682.41	599.45	613.6	582.54
ENSMUSG00000014769.10	Psmb1	0.328313	6.60412	5.14519	0.0317677	0.200434	2638	2886	2385	2768	2158	2154	2253
ENSMUSG00000014771.13	Pdcd2	0.316359	3.25406	5.35818	0.0269362	0.177296	241.03	262.46	249.12	276.59	238.55	224.4	172.46
ENSMUSG00000014773.13	Dll1	-1.23809	5.48195	99.5752	5.2475e-11	1.74145e-08	703	542	543	697	1642	1341	1534
ENSMUSG00000014776.7	Nol3	-0.438629	4.14778	13.3083	0.00089536	0.0112292	267.61	249.43	349.36	284.18	360.33	378.14	463.04
ENSMUSG00000014778.10	Fhod1	-0.287656	7.15322	2.14772	0.156161	0.619282	2697.76	2118	3046.5	3206.05	3781.78	3286.75	3285.54
ENSMUSG00000014782.16	Plekhg4	1.24876	-0.622697	9.96054	0.00338762	0.0340364	24	21	12	27	6	7	14
ENSMUSG00000014786.8	Slc9a5	0.654377	3.51303	9.66256	0.00444199	0.0421988	431	412	314	410	258	254	257
ENSMUSG00000014791.10	Elmo3	-0.166156	4.80993	5.13866	0.0300218	0.192486	546	487	620	578	635	659	632
ENSMUSG00000014813.9	Stc1	-0.869647	3.06955	30.4265	3.9212e-06	0.000132188	95	73	121	132	194	180	215
ENSMUSG00000014837.15	4931428F04Rik	0.235623	2.24752	1.47078	0.233764	0.784226	130.39	122.57	119.64	150.82	115.67	117.86	107.96
ENSMUSG00000014846.12	Tppp3	-1.00083	8.4091	27.4777	2.31914e-05	0.00056422	3116	3131	3882	3772	7154	5732	8524
ENSMUSG00000014850.15	Msh3	0.209322	3.69381	4.35543	0.0446296	0.257997	285.93	305.06	359.64	420.12	303.82	302.14	301.24
ENSMUSG00000014852.16	Adamts13	-0.266827	-0.837545	0.250077	0.620553	1	15	6	13	10	14	8	19
ENSMUSG00000014856.12	Tmem208	0.140367	4.82724	2.34778	0.134917	0.559965	707.24	720	668.5	674.95	680.22	631.25	630.46
ENSMUSG00000014859.9	E2f4	0.154068	5.63303	5.93016	0.0204061	0.143354	1225	1161	1161	1427	1142	1155	1138
ENSMUSG00000014867.9	Surf4	0.0661265	7.66872	0.60411	0.442506	1	4917	5160.69	4834.84	5493.84	4733	5130	5150
ENSMUSG00000014873.15	Surf2	-0.025662	4.49881	0.110034	0.742187	1	486	526.34	564.16	583.16	583.63	543.53	563.43
ENSMUSG00000014905.4	Dnajb9	-0.0706987	5.74943	0.578297	0.452337	1	934	1170	1182	1153	1206	1119	1264.97
ENSMUSG00000014907.10	Naf1	-0.259349	3.88311	8.12086	0.00745519	0.0646899	268.84	263.1	314.92	350.78	349.81	336.61	413.91
ENSMUSG00000014932.15	Yes1	-0.248733	5.35896	12.3577	0.00129055	0.0152275	707.85	697.54	797.62	788.67	943.16	887.51	904.58
ENSMUSG00000014956.15	Ppp1cb	-0.12074	7.81177	2.90657	0.0975424	0.450229	4104.56	4173	4696	4817	4695	4788	5398
ENSMUSG00000014959.12	Gorasp2	-0.0570201	6.75129	0.391166	0.535954	1	2131.29	2331.2	2482.29	2692	2577.6	2440.3	2685.51
ENSMUSG00000014980.14	Tsen15	-0.296304	3.76822	10.5685	0.00263566	0.0277437	261.5	269.49	271.12	272.24	354.29	339.2	323.37
ENSMUSG00000015001.17	Oc90	0	-3.47594	0	1	1	0	0	0	0	0	0	0
ENSMUSG00000015002.18	Efr3a	0.0899961	6.15421	2.21515	0.146081	0.592053	1526	1644	1915	2011	1647	1759	1707
ENSMUSG00000015013.9	Trappc2l	0.196211	4.0788	2.0397	0.162562	0.633457	369	383	399	416	335	348	370
ENSMUSG00000015016.8	Acsf3	0.121416	3.87699	1.79192	0.189768	0.696316	371	334	401	396	380	355	327
ENSMUSG00000015023.7	Ddx19a	0.0260052	5.39418	0.158303	0.693265	1	912.18	969.65	1032.9	1182.29	1026.16	1008.95	1053.25
ENSMUSG00000015027.11	Galns	0.561114	4.21837	39.1898	4.34406e-07	2.22301e-05	606	626	628	686	391	472	465
ENSMUSG00000015053.14	Gata2	-1.45265	7.34324	174.832	9.7302e-15	3.22024e-11	1176	1118	1741	1862	4104	3723	4494
ENSMUSG00000015083.11	C8g	0.284494	0.0757432	1.25832	0.270002	0.840708	28	27	30	29	25	24	23
ENSMUSG00000015085.8	Entpd2	-0.0525651	3.41886	0.132332	0.718328	1	303	267.1	284	237	346	271	259
ENSMUSG00000015087.14	Rabl6	0.022866	6.15894	0.154468	0.696809	1	1682	1581	1654	1783	1679	1664	1737
ENSMUSG00000015090.13	Ptgds	1.22515	-1.61532	4.1869	0.0487073	0.274777	13	9	12	9	2	5	7
ENSMUSG00000015092.9	Edf1	0.137676	6.20593	0.931085	0.343306	0.922495	1703.47	1802.13	1668.98	2012.6	1707.23	1700.11	1616.03
ENSMUSG00000015093.15	Clic3	-0.453588	6.66487	6.76782	0.0156424	0.116741	1496	1414	1593	1722	2020	2006	2535
ENSMUSG00000015094.16	Npdc1	-0.266025	6.21173	10.3505	0.00288229	0.0298411	1407	1312.9	1545	1653	1681	1743	2047
ENSMUSG00000015095.12	Fbxw5	0.0886082	5.85118	1.84857	0.183094	0.680119	1282	1234	1502	1573	1380	1302	1354
ENSMUSG00000015112.15	Slc25a13	0.164144	3.01565	1.68318	0.203427	0.729435	199	197	215	225	221	170	183
ENSMUSG00000015120.15	Ube2i	0.249005	7.21131	17.3324	0.000208746	0.00346063	3628.34	3702.11	3934.14	4451.39	3390.65	3343.26	3423.64
ENSMUSG00000015126.9	Tsr3	0.192318	3.62087	2.41556	0.129597	0.544907	339.4	312.62	283.94	320.11	296.59	278.99	272.97
ENSMUSG00000015127.14	Unkl	-0.0494259	5.36933	0.230348	0.634407	1	892.37	791.53	913.64	1102.76	1051.62	905.04	980.65
ENSMUSG00000015133.17	Lrrk1	0.134558	6.93505	3.07419	0.0887552	0.422622	2911	2946	2957	3753	2970	2943	2866
ENSMUSG00000015134.15	Aldh1a3	-2.20071	2.11954	16.6747	0.000472086	0.00670515	38	40	40	36	54	278	215
ENSMUSG00000015143.15	Actn1	-0.0652981	7.44938	0.847316	0.36394	0.959444	3883.9	3789.9	4073.61	4637.45	3942.56	4526.42	4703.82
ENSMUSG00000015149.14	Sirt2	-0.0324667	6.332	0.162714	0.689251	1	1732	1651	1766	1969	2005	1716	1879
ENSMUSG00000015165.16	Hnrnpl	0.0730329	7.66706	0.635297	0.431071	1	4904	4716	4905.99	5625	4966	4942	4818
ENSMUSG00000015176.11	Nolc1	-0.0453479	5.54202	0.380391	0.541592	1	918	1081	1020	1323	1135	1131	1168
ENSMUSG00000015189.12	Casd1	-0.206257	5.74829	8.57558	0.00610795	0.0549009	973	1004	1080	1095	1337	1160	1190
ENSMUSG00000015202.13	Cnksr3	-0.523217	4.17411	24.2969	2.23014e-05	0.000546822	275	271	342	348	490	471	401
ENSMUSG00000015214.14	Mtmr1	0.318052	5.24039	20.4389	7.40077e-05	0.00147036	936	992	1051	1195	830	872	868
ENSMUSG00000015217.11	Hmgb3	0.150673	4.24769	1.62416	0.211343	0.746753	480.2	474.41	460.59	598.23	397.74	538.93	454.49
ENSMUSG00000015222.17	Map2	-0.045511	3.3172	0.17728	0.676429	1	233	193	229	232	220	244	241
ENSMUSG00000015224.10	Cyp2j9	-0.701715	2.94583	29.5411	4.9838e-06	0.000161336	94	103	133	136	221	174	186
ENSMUSG00000015242.14	Nipsnap3a	0	-3.49827	0	1	1	0	0	0	0	0	0	0
ENSMUSG00000015243.4	Abca1	0.725007	6.3237	25.5014	2.78746e-05	0.000658781	2290	2595	3044	2598	1794	1524	1587
ENSMUSG00000015247.10	Nipsnap3b	0.0458272	4.30084	0.259154	0.614062	1	430	477	472	540	425	518	485
ENSMUSG00000015289.4	Lage3	0.108438	3.9982	0.927898	0.34236	0.920617	360	350	375	397	352	349	357
ENSMUSG00000015290.15	Ubl4a	-0.262148	5.53863	11.6816	0.00168327	0.0190268	791	863	913	1004	1069	1116.21	1103.55
ENSMUSG00000015291.10	Gdi1	-0.133732	7.55473	1.66684	0.205581	0.733766	3746.99	3767	4214	4617	4524	4552.96	4692.99
ENSMUSG00000015305.6	Sash1	-0.51968	7.26626	26.2799	1.24472e-05	0.000339787	2302.99	2005.98	3005.97	3150.93	3925	3782.94	3761.98
ENSMUSG00000015312.9	Gadd45b	-0.265243	6.06169	9.06627	0.00494218	0.0461345	1148	1258	1214	1298	1591	1419	1544
ENSMUSG00000015314.10	Slamf6	1.57594	3.87856	105.033	1.3179e-11	6.46367e-09	853	927	666	1116	265	323	329
ENSMUSG00000015316.11	Slamf1	1.35829	1.95329	28.5406	7.28666e-06	0.000220674	225	264	157	263	76	99	98
ENSMUSG00000015335.16	Zdhhc12	0.210994	3.68531	3.90034	0.0566226	0.306873	352	298	351	350	320	290	289
ENSMUSG00000015337.5	Endog	-0.298499	3.53359	6.1646	0.0182465	0.131467	179.31	195.33	203.01	225.44	219.53	253.98	285.87
ENSMUSG00000015340.10	Cybb	1.14024	7.00308	84.8657	3.02141e-10	6.752e-08	5523	7100	6704	7714	2824	3361	3230
ENSMUSG00000015341.17	Golga7	-0.00137785	6.51571	0.000363349	0.984906	1	1972.13	1972.99	2020.73	2166.52	2132.73	2016.13	2120.31
ENSMUSG00000015342.6	Xk	0.214401	1.88763	1.36519	0.250945	0.799931	87	104	126	127	74	120	99
ENSMUSG00000015354.8	Pcolce2	-0.985721	7.93826	35.4425	3.29227e-06	0.000114396	2541	1921	3464	3058	6597	4685	5385
ENSMUSG00000015355.13	Cd48	0.919562	4.8842	39.5589	8.48829e-07	3.76947e-05	1248	1412	1222	1538	711	754	738
ENSMUSG00000015357.10	Clpx	-0.188265	5.18139	7.61063	0.00935821	0.0777457	679	677	741	819	848	829	876
ENSMUSG00000015363.13	Trabd	0.20601	6.04874	12.0508	0.00145511	0.0168499	1781	1777	1600	1927	1577	1511	1646
ENSMUSG00000015365.15	Mov10l1	-0.923191	-1.76991	1.89094	0.178286	0.669825	3	3	5	1	7	2	9
ENSMUSG00000015377.10	Dennd6b	0.127696	3.95156	0.564397	0.458687	1	377	334	407	404	382	332	358
ENSMUSG00000015396.4	Cd83	0.533676	5.02438	6.03168	0.0219886	0.1521	1323	1465	1257	1461	743	1266	918
ENSMUSG00000015401.12	Cltrn	2.27297	-2.53332	6.49741	0.0155959	0.116441	5	1	9	6	1	2	0
ENSMUSG00000015405.15	Ace2	-0.929543	3.97766	35.4683	1.44264e-06	5.78948e-05	163	177	224	185	356	344	399
ENSMUSG00000015437.5	Gzmb	0.973889	3.11038	7.42021	0.0121558	0.0955574	354	554	169	818	228	221	284
ENSMUSG00000015441.4	Gzmf	0	-3.45398	0	1	1	0	0	0	0	0	0	0
ENSMUSG00000015443.9	Gzmn	0	-3.49827	0	1	1	0	0	0	0	0	0	0
ENSMUSG00000015451.16	C4a	-0.102159	0.657662	0.148065	0.702841	1	35.48	42.99	34.83	44.19	39.17	45.88	45.02
ENSMUSG00000015452.14	Ager	-0.405921	10.6045	13.6581	0.000784414	0.0100865	23887	23296	27025	27679	30979	33686	39197
ENSMUSG00000015461.15	Atf6b	0.0772084	5.83636	1.33949	0.255367	0.809327	1370	1333	1297	1563	1270	1448	1336
ENSMUSG00000015467.14	Egfl8	-0.207346	1.31798	0.876714	0.355851	0.944341	33	50	54	60	56.07	62	56
ENSMUSG00000015468.14	Notch4	-0.700869	7.31426	39.1449	5.11578e-07	2.51796e-05	2052	1968	2588	3107	3843	3864	4355
ENSMUSG00000015474.16	Ppt2	0.0270519	4.97755	0.122509	0.728536	1	704	668	780	785	760.31	651	808
ENSMUSG00000015476.6	Prrt1	0.557376	2.03752	7.14319	0.011567	0.0918349	163	138	111	94	103	72	93
ENSMUSG00000015478.13	Rnf5	0.0576566	4.67558	0.480101	0.493185	1	599.25	539.46	616.99	692.12	607.89	576.79	622.7
ENSMUSG00000015484.3	Fam163a	0.21471	-2.23144	0.0748488	0.786095	1	6	4	4	1	8	1	1
ENSMUSG00000015488.14	Cacfd1	-0.228302	5.39121	3.76978	0.0612588	0.324696	896	822	935	1007	1125	1125	1045
ENSMUSG00000015501.10	Hivep2	0.0790243	5.80931	1.05333	0.312147	0.892018	1136	1238.95	1329	1448	1234.17	1166.42	1347.25
ENSMUSG00000015519.12	2310057J18Rik	0	-3.49827	0	1	1	0	0	0	0	0	0	0
ENSMUSG00000015522.18	Arnt	-0.250083	6.35826	8.65826	0.00589244	0.0533952	1584	1453	1826	1949	2112	2076	2025
ENSMUSG00000015533.9	Itga2	0.235859	4.95403	6.25725	0.0174627	0.127147	732	793	915	947	752	706	750
ENSMUSG00000015536.14	Mocs2	-0.176718	5.13155	5.11404	0.0303913	0.194023	630	669	714	704	775	784	806
ENSMUSG00000015542.17	Nat9	-0.215847	4.14742	5.15026	0.0298495	0.191624	317	338	356	367	397	363	473
ENSMUSG00000015568.16	Lpl	-0.335889	7.70858	4.52181	0.0433831	0.252593	3765	3725	4873	4171	5735	4931	5397
ENSMUSG00000015575.15	Atp6v0e	0.274358	6.15088	3.65066	0.0669518	0.345842	1920	2040	1837	2035	1732	1571	1693
ENSMUSG00000015579.5	Nkx2-5	-0.606466	-1.77639	0.842837	0.365195	0.961893	1	0	6	4	4	3	6
ENSMUSG00000015597.17	Zfp318	0.255445	5.22323	7.26281	0.0109527	0.0879852	879	945	1069	1190	866	880	876
ENSMUSG00000015599.9	Ttbk1	1.38482	-0.039591	16.7497	0.00025559	0.0040756	43	41	58	56	22	12	24
ENSMUSG00000015605.6	Srf	-0.336895	5.62138	13.5016	0.000832113	0.0105831	809	869	886	1099	1161	1187	1199
ENSMUSG00000015619.10	Gata3	0.342552	3.72377	4.27239	0.0473726	0.269626	358	285	411	496	271	363	299
ENSMUSG00000015627.5	Gata5	-0.0730436	3.6604	0.239525	0.627761	1	276	215	293	261	270.94	290.94	285
ENSMUSG00000015647.9	Lama5	0.0742822	7.6095	0.218929	0.643869	1	5268	4876	4984	5967	5474	5215	4706
ENSMUSG00000015652.9	Steap1	-1.32591	0.749356	22.4249	3.94637e-05	0.00087836	6	19	24	20	36	48	49
ENSMUSG00000015653.13	Steap2	-0.353811	4.42833	9.05751	0.00496075	0.0462845	339	430	446	410	480	628	489
ENSMUSG00000015656.17	Hspa8	-0.0883641	10.307	0.607058	0.441405	1	26085.3	32405.5	24329.1	36387.9	29264	34329	33663.4
ENSMUSG00000015659.12	Serac1	0.0585253	2.60587	0.128545	0.722211	1	122.83	126.17	152.54	177.43	163.97	140.24	121
ENSMUSG00000015665.8	Awat1	-0.125581	-2.41152	0.0266213	0.871379	1	2	6	4	6	3	11	1
ENSMUSG00000015668.13	Pdzd11	-0.0876462	4.52462	0.541165	0.467105	1	494.69	534.34	458.12	499.74	535.86	543.96	550.33
ENSMUSG00000015671.11	Psma2	0.101042	6.19575	0.732655	0.398721	1	1725	1801.98	1695	1988	1659	1693	1823
ENSMUSG00000015672.4	Mrpl32	0.0414183	4.34085	0.142366	0.708336	1	441	512	451	427	482	427	467
ENSMUSG00000015697.14	Setdb1	0.021863	5.70354	0.0476763	0.828491	1	1211.33	1241.76	1289.63	1421.18	1342.93	1305.79	1261.32
ENSMUSG00000015702.13	Anxa9	0.121442	2.2715	0.608126	0.441007	1	109	129	109	122	121	116	95
ENSMUSG00000015709.9	Arnt2	1.75422	1.33773	51.4789	3.04222e-08	2.50897e-06	160.59	243.5	149	263.39	64	69	52
ENSMUSG00000015711.8	Prune1	0.0751145	4.84563	0.918715	0.344727	0.924848	637	614	712	722	687	598	676
ENSMUSG00000015714.11	Cers2	-0.164811	7.92407	4.82887	0.0350542	0.215692	4512	4582	5143	5266	5646	5531	5634
ENSMUSG00000015721.18	Nlrp5	0	-3.43207	0	1	1	0	0	0	0	0	0	0
ENSMUSG00000015733.13	Capza2	0.0759563	7.33103	0.873588	0.356699	0.94586	3697	4050	4263	4446	3647	4230	4127
ENSMUSG00000015745.9	Plekho1	0.280784	5.88022	5.66901	0.0236576	0.161072	1761	1770	1562	1804	1497	1558	1321
ENSMUSG00000015747.5	Vps45	-0.00919659	3.60898	0.00725969	0.93261	1	279	296	279	307	284	277	340
ENSMUSG00000015748.13	Prpf3	-0.0328584	4.61099	0.183157	0.671432	1	550	541	537	619	619	594	555
ENSMUSG00000015749.12	Anp32e	0.0475395	6.73668	0.452507	0.505793	1	2360	2425	2232	2969	2422	2335	2666
ENSMUSG00000015750.15	Aph1a	-0.154362	7.10205	2.7524	0.106508	0.477744	2793.42	2653.13	2887.3	3354.84	3333.03	3156.08	3504.92
ENSMUSG00000015755.16	Tab2	0.0614333	7.04085	1.10156	0.301488	0.892018	2985	2979	3321	3583	3349	3075	3048
ENSMUSG00000015757.10	Ppil4	-0.0182718	5.50401	0.0743607	0.786776	1	943	975	1095	1176	1102	1054	1102
ENSMUSG00000015759.11	Cnih1	-0.0052949	5.80991	0.00329185	0.95459	1	1198.98	1285.88	1221.96	1263.95	1269.98	1257.95	1320.98
ENSMUSG00000015766.14	Eps8	-0.241061	5.44188	9.02903	0.00502167	0.046727	849	813	1070	982	1050	1233	1088
ENSMUSG00000015776.12	Med22	-0.0553495	5.92791	0.83622	0.36706	0.965169	1368	1332	1366	1418	1499	1456	1437
ENSMUSG00000015787.15	Abo	0	-3.47598	0	1	1	0	0	0	0	0	0	0
ENSMUSG00000015790.16	Surf1	-0.0605821	5.11635	0.369451	0.547431	1	728	714.97	768	782	816.37	739.47	849.57
ENSMUSG00000015804.14	Med28	-0.0393	5.87022	0.0708143	0.792244	1	1206	1241	1235	1305	1294	1308	1347
ENSMUSG00000015806.12	Qdpr	0.00164085	5.49154	0.000161218	0.989957	1	1027.74	875.78	969	1076.54	968	998	1071
ENSMUSG00000015812.8	Gnrh1	-0.341654	-0.834654	1.05225	0.31239	0.892018	8	9	13	11	12	14	14
ENSMUSG00000015829.13	Tnr	0.0308405	-0.408606	0.00342773	0.953694	1	9	7	14	14	6	11	16
ENSMUSG00000015837.15	Sqstm1	-0.120085	8.51893	1.90872	0.176314	0.664907	7668.14	7649.87	7743.61	7939	9440.89	7777.17	8776.18
ENSMUSG00000015839.6	Nfe2l2	-0.243007	7.49571	17.2235	0.000216751	0.00356562	3348	3562	3743	3864	4394	4236	4596
ENSMUSG00000015843.10	Rxrg	-0.676624	0.0840107	6.54972	0.0152186	0.114101	14	17	15	13	29	23	21
ENSMUSG00000015846.15	Rxra	-0.244032	6.84589	9.01794	0.0050456	0.046926	2125	2057	2322	2455	2984	2467	2708
ENSMUSG00000015850.11	Adamtsl4	-0.876866	6.43449	37.9856	1.51898e-06	6.03033e-05	1055	1043	1271	1386	2507	2155	2028
ENSMUSG00000015852.13	Fcrls	-2.19648	3.71627	78.6531	4.26049e-09	5.24712e-07	84	79	120	115	352	709	333
ENSMUSG00000015854.7	Cd5l	1.88423	-0.67465	7.09535	0.0134071	0.103243	14	15	25	92	7	14	8
ENSMUSG00000015869.16	Prpsap1	0.0290411	5.44885	0.201886	0.656116	1	978	928	961	1110	1055	940	1003
ENSMUSG00000015879.8	Fam184b	0.575097	-2.29788	0.522536	0.474813	1	1	3	2	6	0	3	3
ENSMUSG00000015880.13	Ncapg	1.48731	2.71668	26.9768	2.15759e-05	0.000532632	420.57	528.94	227.82	409.76	114.1	165.67	158.73
ENSMUSG00000015882.18	Lcorl	0.614579	3.7732	28.9389	5.8788e-06	0.000184502	374.43	431.06	419.18	487.24	266.9	300.33	291.27
ENSMUSG00000015889.8	Lta4h	0.137385	5.99977	3.72696	0.0621007	0.328092	1556	1562	1521	1816	1558	1487	1467
ENSMUSG00000015890.2	Amdhd1	0.912694	-1.89065	2.69833	0.109873	0.486715	7	3	8	7	5	3	2
ENSMUSG00000015932.8	Dstn	-0.33555	8.85044	12.9343	0.00103275	0.0126348	7525	7717	8308	8330	9422	10087	11491
ENSMUSG00000015937.15	H2afy	0.311899	6.5933	15.1237	0.000456229	0.00652171	2850.7	2658.57	2528.91	2997.92	2168.5	2289.04	2393.51
ENSMUSG00000015942.9	Gtf2ird2	0.209879	3.72405	4.01834	0.0532023	0.293415	332.9	313.03	334.43	431.56	306.28	316.23	313.12
ENSMUSG00000015943.11	Bola1	-0.246836	3.23322	2.2135	0.146226	0.592454	159	173	185	170	193	195	241
ENSMUSG00000015944.9	Castor2	-0.142866	5.47239	3.17175	0.0840554	0.407277	861	846	925	1044	1059	1056	1001
ENSMUSG00000015947.10	Fcgr1	0.0809134	2.87669	0.169572	0.683303	1	239	285	229	268	231	302	210
ENSMUSG00000015950.13	Ncf1	0.912799	5.89421	62.7474	5.26383e-09	6.10307e-07	2765.1	2868.97	2489.57	3002.44	1447.72	1714.77	1386.88
ENSMUSG00000015957.12	Wnt11	-0.413558	3.30908	14.0431	0.00067903	0.00897723	166	167	189.84	194	258	208	269
ENSMUSG00000015961.8	Adss	0.0867994	6.15383	1.62165	0.211688	0.747259	1598	1679	1731	1908	1603	1719	1684
ENSMUSG00000015962.5	1700016C15Rik	-0.529584	-1.88287	0.434589	0.514283	1	1	0	4	3	3	3	3
ENSMUSG00000015966.17	Il17rb	-0.183257	1.02978	0.472594	0.496561	1	36	37.83	54	43	38	62	49
ENSMUSG00000015968.18	Cacna1d	-0.246372	5.59878	6.31298	0.0170089	0.124524	811.53	703.84	973.86	1127.11	1069.75	1104.53	1105.03
ENSMUSG00000015970.19	Chdh	-0.500317	1.97627	8.84653	0.0054316	0.0498138	53.47	57.16	71.14	85.86	102.22	90.44	96.97
ENSMUSG00000015971.5	Actr8	-0.0923813	5.21774	1.8417	0.183889	0.682103	758	712.17	825	901	843	852	923
ENSMUSG00000015980.14	Lrrc27	0.194888	1.89112	1.62995	0.21055	0.744996	106	101	116	93	83	95.93	101.96
ENSMUSG00000015981.12	Stk32c	1.66295	1.44855	70.2134	1.04309e-09	1.66596e-07	193	148	156	227	74	51	50
ENSMUSG00000015994.10	Fnta	-0.129409	5.93848	2.25967	0.142217	0.580937	1234	1163	1249	1392	1487	1298	1455
ENSMUSG00000016018.4	Mtrex	-0.0743249	5.8804	0.79774	0.378186	0.985445	1092.75	1239.32	1391.31	1517.63	1345.71	1422.29	1462.65
ENSMUSG00000016024.9	Lbp	-0.363413	6.00717	13.5695	0.000811046	0.0103682	1269	1382	1336	1281	1908	1732	1590
ENSMUSG00000016028.10	Celsr1	0.3419	5.71824	18.9681	0.000119887	0.00219427	1296	1412	1431	1702	1092	1231	1213
ENSMUSG00000016087.13	Fli1	-0.0713428	5.20812	0.806297	0.37567	0.980873	978	1031	885	1065	1073	998	1137
ENSMUSG00000016128.14	Stard13	-0.76636	7.19948	57.7805	9.04392e-09	9.60197e-07	1679	1553	2442	2344	3531	3362	3538
ENSMUSG00000016150.15	Tenm1	-0.271204	-3.30855	0.0300616	0.863586	1	0	0	0	1	0	1	0
ENSMUSG00000016179.11	Camk1g	1.65442	-1.77975	9.24787	0.00457342	0.043231	15	13	12	23	4	7	4
ENSMUSG00000016181.9	Utp25	-0.0591458	3.91302	0.45738	0.503526	1	304	373	357	375	404	379	346
ENSMUSG00000016194.14	Hsd11b1	-0.973347	7.65459	77.5685	3.54992e-10	7.59615e-08	2057	1944	2544	2511	4943	4044	4666
ENSMUSG00000016200.14	Syt14	-0.23926	0.420737	0.904518	0.348432	0.9304	19	26	31	24	28	27	36
ENSMUSG00000016206.6	H2-M3	0.578734	4.59257	29.3309	5.27861e-06	0.000169297	843	939	821	1057	622	569	694
ENSMUSG00000016239.11	Lonrf3	0.389061	1.71046	3.65507	0.0645432	0.337305	64	73	96	110	57	68	75
ENSMUSG00000016252.7	Atp5e	0.098558	6.22804	0.284886	0.598502	1	1854	1946	1663	1933	1676	1786	1869
ENSMUSG00000016253.12	Nelfcd	0.105739	5.07277	2.47505	0.125129	0.532288	821	815	778	916	798	754	831
ENSMUSG00000016255.5	Tubb1	-1.54849	2.96191	12.6649	0.00171185	0.0192791	32	23	96	118	106	209	280
ENSMUSG00000016256.10	Ctsz	0.811259	7.4831	26.7194	2.25527e-05	0.000550808	7109	7885	7276	8321	3920	5294	4188
ENSMUSG00000016257.15	Prelid3b	0.0740249	4.85025	0.418982	0.521887	1	657	770	643	802	689	683	728
ENSMUSG00000016262.14	Sertad4	0.040392	2.28656	0.0732607	0.788319	1	96	96	106	113	96	113	98
ENSMUSG00000016283.13	H2-M2	2.75753	3.31089	58.182	1.01264e-07	6.6495e-06	955	1245	1186	1355	105	248	184
ENSMUSG00000016308.12	Ube2a	0.108479	4.93652	1.43747	0.239019	0.791333	661	702	755	769	667	698	695
ENSMUSG00000016319.3	Slc25a5	0.0335687	7.87607	0.071442	0.791097	1	5197.04	5854.12	5332.55	6494.29	5231.43	5943.43	6006.93
ENSMUSG00000016327.9	Atp1b4	0	-3.45384	0	1	1	0	0	0	0	0	0	0
ENSMUSG00000016344.14	Ppdpf	0.0794987	5.28149	0.29257	0.593061	1	907.22	961.3	918.02	905.44	948.56	854.9	894.63
ENSMUSG00000016346.17	Kcnq2	-1.07379	-2.84028	0.937859	0.339817	0.916198	0	4	0	0	1	2	4
ENSMUSG00000016349.10	Eef1a2	-1.14335	2.61443	9.83496	0.00456334	0.0431652	59	64	140	66	213	81	268
ENSMUSG00000016356.18	Col20a1	-0.0889191	2.31525	0.151603	0.699556	1	116	73	149	113	101	160	107
ENSMUSG00000016382.15	Pls3	-0.401895	8.01093	26.534	1.15685e-05	0.000321371	3968	4009	4507	4789	5340	5810	6392
ENSMUSG00000016386.15	Mpped2	-0.792044	1.8025	17.689	0.000184662	0.00313546	39	37	50	49	81	70	82
ENSMUSG00000016409.4	Nkap	0.0930974	4.45571	1.09884	0.302077	0.892018	481	522	542	614	532	516	506
ENSMUSG00000016427.7	Ndufa1	0.0810111	4.62919	0.169246	0.684402	1	582	641	559	643	573	625	568
ENSMUSG00000016458.14	Wt1	-0.265952	0.803267	0.347259	0.560735	1	27	24	37	31	25	44	41
ENSMUSG00000016477.18	E2f3	0.400165	3.80334	12.999	0.00100745	0.0123883	446	459	455	456	330	346	386
ENSMUSG00000016481.15	Cr1l	-0.0956739	6.47732	2.23665	0.144199	0.586998	1717.87	1768.83	2080.51	2170.69	2119.59	2084.35	2142.54
ENSMUSG00000016487.15	Ppfibp1	-0.313481	6.94315	17.0009	0.000234152	0.00379332	2043.99	2046.98	2484	2511	2997	2720	2954.99
ENSMUSG00000016493.13	Cd46	0.18703	2.95566	1.05539	0.311681	0.892018	180.63	156.19	218.31	193.55	162.03	142.99	201.5
ENSMUSG00000016494.9	Cd34	-0.0312863	7.93304	0.0793808	0.779886	1	5459.83	5412.86	5224.87	5754.81	5465.89	6022.87	5719.91
ENSMUSG00000016495.12	Plgrkt	0.292464	5.36362	7.18264	0.0113604	0.0904865	1178	1149	1243	1355	1092	955	1046
ENSMUSG00000016496.7	Cd274	0.341056	5.32921	0.985314	0.331579	0.902449	1246.29	1440.16	1614.99	1724.45	986.27	1327.77	1334.14
ENSMUSG00000016498.10	Pdcd1lg2	0.855567	1.50436	2.37399	0.137238	0.567138	165	230	152	216	35	202	86
ENSMUSG00000016503.17	Gtf3a	0.264544	4.51101	6.38476	0.0164431	0.121327	591.48	605.46	588.6	698.02	592.67	484.59	512.53
ENSMUSG00000016510.11	Mtif3	0.281537	4.10329	10.789	0.00240887	0.0257527	410.52	463.54	403.4	470.98	381.33	348.41	378.47
ENSMUSG00000016520.7	Lnx2	-0.532501	5.70368	26.498	1.16888e-05	0.000323095	861	740	939	1082	1357	1372	1284
ENSMUSG00000016524.12	Il19	3.12635	-3.26949	3.64348	0.0672718	0.347042	0	1	3	0	0	0	0
ENSMUSG00000016526.8	Dyrk3	-0.346669	2.43819	5.69059	0.0229033	0.156958	89	102	92	98	118	110	146
ENSMUSG00000016528.10	Mapkapk2	0.0391723	7.31607	0.189755	0.665934	1	3413	3573	3765	3841	3601	3442	3897
ENSMUSG00000016529.5	Il10	0.303868	-0.996808	0.486278	0.490437	1	14	29	18	26	6	27	21
ENSMUSG00000016534.15	Lamp2	-0.0489459	8.29352	0.487467	0.489911	1	6462	6798	7731	7521	7111	7991	7579
ENSMUSG00000016541.10	Atxn10	-0.103951	6.96777	1.60029	0.214651	0.753811	2411	2423	2683	2903	2937	2696	2974
ENSMUSG00000016552.13	Foxred2	0.634569	2.47977	16.978	0.000236023	0.00381693	194	214	174	196	130	123	134
ENSMUSG00000016554.9	Eif3d	0.123626	6.23004	2.25997	0.142191	0.580892	1855.21	1994.88	1819.02	2232.24	1836.08	1789.48	1953.83
ENSMUSG00000016559.14	H3f3b	0.129409	8.98586	1.37321	0.249584	0.797138	11402.3	12021.9	12563	12412.2	10712	11159.3	12242.1
ENSMUSG00000016619.10	Nup50	0.105842	5.74049	2.07697	0.158884	0.62559	1340	1384	1200	1602	1265	1401	1280
ENSMUSG00000016624.15	Phf21b	0.528064	1.4328	4.80369	0.0355021	0.217578	85	76	72	103	69	43	67
ENSMUSG00000016626.10	Nlrp14	0	-3.49827	0	1	1	0	0	0	0	0	0	0
ENSMUSG00000016637.7	Ift27	0.0300983	3.78579	0.0657672	0.799182	1	292	310	306	303	296	297	322
ENSMUSG00000016664.16	Pacsin2	-0.343136	7.19128	23.237	3.07308e-05	0.000713803	2407	2427	2855	3407	3442	3473	3860
ENSMUSG00000016756.17	Cmah	1.05485	4.88453	21.0013	0.000131073	0.00235773	1062	1264	1038	1199	572	571	550
ENSMUSG00000016757.11	Ttll12	0.428249	4.59153	23.7628	2.61908e-05	0.000627006	739	795	656	819	573	575	575
ENSMUSG00000016758.4	Bik	0.0463929	3.11326	0.0980736	0.756109	1	223	185	175	192	223	173	184
ENSMUSG00000016763.15	Scube1	-0.490891	4.63242	14.7523	0.00054363	0.00751148	368	346	404	502	652	547	544
ENSMUSG00000016831.12	Tox4	0.056459	6.41943	0.972913	0.331074	0.901603	2011.03	2037.71	2032.98	2347.07	2056.84	2077.13	2099.07
ENSMUSG00000016833.14	Mrps18c	0.0912231	3.83448	0.228437	0.636565	1	333.95	353.98	310.95	353.96	307.87	315.94	355.95
ENSMUSG00000016918.15	Sulf1	-0.298106	5.59215	4.08692	0.0535411	0.294726	986	1029	1176	1038	1398	1391	1216
ENSMUSG00000016921.14	Srsf6	0.0430567	7.83896	0.112084	0.740185	1	5056	5151	5568	5860	5387	5202	5566
ENSMUSG00000016933.17	Plcg1	0.119087	7.4668	1.15464	0.29042	0.880908	4397.86	3652.97	4497.92	5125.9	4675.98	3775.95	4037.99
ENSMUSG00000016940.18	Kctd2	-0.139755	5.68421	2.4161	0.129556	0.544817	1057	983	1055	1130	1333	1036	1217
ENSMUSG00000016942.6	Tmprss6	-0.502656	-1.37357	1.25447	0.270721	0.842191	3	9	4	3	6	7	8
ENSMUSG00000016946.6	Kctd5	-0.109282	4.99549	2.28502	0.14007	0.575302	695	683	705	831	799	806	810
ENSMUSG00000016982.6	Pom121l2	2.27133	-3.34875	2.25984	0.14622	0.592454	0	0	1	1	0	0	0
ENSMUSG00000016984.7	Etaa1	0.208845	3.81596	5.34474	0.0271149	0.178182	339	365	362	386	327	322	318
ENSMUSG00000016995.17	Matn4	-0.00563664	6.18836	0.00384893	0.950902	1	1454.98	1323.94	1782.4	1935.42	1548.44	1793.24	1648.75
ENSMUSG00000016998.2	Svs4	0	-3.49827	0	1	1	0	0	0	0	0	0	0
ENSMUSG00000017000.2	Svs6	0	-3.49827	0	1	1	0	0	0	0	0	0	0
ENSMUSG00000017002.14	Slpi	3.95115	6.2186	630.376	1.75773e-20	9.74154e-16	8350	11182	9378	10941	614	713	654
ENSMUSG00000017003.7	Svs3a	0	-3.49827	0	1	1	0	0	0	0	0	0	0
ENSMUSG00000017004.7	Svs5	0	-3.49827	0	1	1	0	0	0	0	0	0	0
ENSMUSG00000017007.9	Rbpjl	0.387268	6.15895	9.55769	0.00435958	0.0415498	1820.02	1747.06	2066.6	2109.58	1545.56	1565.76	1436.25
ENSMUSG00000017009.3	Sdc4	-0.440516	7.50109	37.1362	7.08804e-07	3.24114e-05	3163	2990	3607	3474	4079	5018	4717
ENSMUSG00000017049.4	Ccdc70	0	-3.49827	0	1	1	0	0	0	0	0	0	0
ENSMUSG00000017057.9	Il13ra1	-0.12589	6.0994	1.72963	0.197452	0.715273	1363	1448	1728	1520	1645	1669	1778
ENSMUSG00000017064.4	Prl5a1	0	-3.49827	0	1	1	0	0	0	0	0	0	0
ENSMUSG00000017119.19	Nbr1	-0.160027	7.29074	4.64476	0.038479	0.231371	2895	2869	3458	3739	3826	3522	3758
ENSMUSG00000017132.17	Cyth1	0.270949	5.98503	22.4891	3.86861e-05	0.000864526	1777	1775	1784	2153	1550	1595	1623
ENSMUSG00000017144.8	Rnd3	-0.204551	4.57992	4.5568	0.0402437	0.23941	436	500	568	570	670	613	551
ENSMUSG00000017146.12	Brca1	1.23567	2.35623	21.0135	8.64428e-05	0.00167066	248	337	186	331	86	134	140
ENSMUSG00000017165.1	Gast	-1.80834	-3.45393	1.48528	0.241446	0.792069	0	0	0	0	0	0	1
ENSMUSG00000017167.6	Cntnap1	-0.0404179	2.45338	0.038581	0.845476	1	121.15	122	121.31	151.36	139.19	117.12	151.46
ENSMUSG00000017176.17	Nt5c3b	0.296074	4.4526	11.32	0.00194425	0.0214945	569.67	593.42	549.68	672.86	571.42	472.62	449.59
ENSMUSG00000017188.3	Coa3	-0.136454	5.32808	1.07028	0.309523	0.892018	814	777	776	839	951	851	915
ENSMUSG00000017195.15	Zpbp2	1.75059	-1.30962	16.2382	0.000305975	0.00470387	19	24	12	25	3	8	7
ENSMUSG00000017204.4	Gsdma	0.465223	-3.34877	0.112853	0.739693	1	0	1	0	1	1	0	0
ENSMUSG00000017210.14	Med24	0.140021	5.44586	4.14989	0.0496571	0.278971	1016	1082	1128	1222	1009	1019	1076
ENSMUSG00000017211.14	Gsdma2	1.5498	-3.47593	1.04847	0.322907	0.892018	0	0	1	0	0	0	0
ENSMUSG00000017221.14	Psmd3	-0.043147	6.53001	0.503961	0.482711	1	1939	1910	2096	2436	2289	2085	2254
ENSMUSG00000017264.16	Exosc10	0.057534	5.61493	0.852174	0.362585	0.957109	1063	1181	1152	1313	1129	1147	1203
ENSMUSG00000017286.15	Glod4	0.0543432	5.31861	0.16693	0.685904	1	784.97	961.51	979.68	946.28	889	813.26	1023.48
ENSMUSG00000017288.15	Vps53	0.00254323	5.06981	0.00103648	0.974509	1	683	722	820	858	800	784	779
ENSMUSG00000017291.13	Taok1	-0.0517	6.73743	0.499901	0.484467	1	2167	2157	2517	2521	2416	2505	2539
ENSMUSG00000017299.13	Dnttip1	-0.00572085	4.0399	0.00381999	0.951087	1	356	367	358	408	398	348	404.99
ENSMUSG00000017300.9	Tnnc2	-2.15495	-0.416187	3.78715	0.0644007	0.336808	2	1	95.83	2.63	0	1	352.19
ENSMUSG00000017307.16	Acot8	0.243887	3.56294	6.7104	0.0141205	0.107614	299.96	296.24	283.26	360.97	241.15	284.21	279.34
ENSMUSG00000017309.11	Cd300lg	-1.32258	4.22569	43.447	6.58248e-07	3.06819e-05	173	175	198	161	572	336	459
ENSMUSG00000017310.7	Spint4	0	-3.45378	0	1	1	0	0	0	0	0	0	0
ENSMUSG00000017311.15	Pyy	0	-3.47589	0	1	1	0	0	0	0	0	0	0
ENSMUSG00000017314.12	Mpp2	-0.383575	4.33842	15.7668	0.000361838	0.00539071	383	314	350	432	508	487	487
ENSMUSG00000017316.13	Ppy	0.0193855	-1.71571	0.000830881	0.977176	1	9	3	2	3	6	4	3
ENSMUSG00000017344.4	Vtn	-1.04963	4.4274	81.3878	1.85562e-10	4.78432e-08	220	225	299	267	593	472	544
ENSMUSG00000017376.15	Nlk	-0.0259728	5.34074	0.12779	0.722992	1	821	853	879	1015	926	909	956
ENSMUSG00000017386.10	Traf4	0.33942	4.3144	13.2787	0.000905479	0.0113407	546	449	548	636	452	451	418
ENSMUSG00000017390.15	Aldoc	0.272109	3.08021	3.90208	0.0565706	0.306741	201	223	218	295	209	192	193
ENSMUSG00000017400.10	Stac2	1.80034	2.31017	73.8875	5.79493e-10	1.10745e-07	382	374	369	395	87	169	79
ENSMUSG00000017404.12	Rpl19	0.485768	8.7768	6.3793	0.0185709	0.133336	13102.3	13763.5	11403.8	13878.8	9647.39	9072.4	10022.2
ENSMUSG00000017405.14	Nek8	0.0371966	3.73222	0.115237	0.736393	1	307	299	328	339	302	316	337
ENSMUSG00000017412.15	Cacnb4	0.956607	0.727772	13.3608	0.000877704	0.0110427	49.73	63.71	47.2	64.32	23.02	32.1	33.88
ENSMUSG00000017417.14	Plxdc1	-0.329495	4.46053	12.1562	0.00139619	0.0162868	403	347	466	488	628	482	533
ENSMUSG00000017418.14	Arl5b	-0.351295	5.35152	15.4182	0.000410109	0.0059718	647	673	798	840	980	985	929
ENSMUSG00000017421.18	Zfp207	0.301112	7.09663	15.2278	0.000439328	0.00633567	3616	3895	3747	4236	3018	3333	3325
ENSMUSG00000017428.16	Psmd11	-0.00734019	5.99002	0.0130328	0.909796	1	1452.85	1511.36	1471.31	1633.02	1552.71	1579.82	1563.13
ENSMUSG00000017446.14	C1qtnf1	-0.356836	5.20391	15.364	0.000418209	0.00607537	717	660.24	806.23	790.5	943.69	1085.17	897.49
ENSMUSG00000017453.4	Pipox	0.251448	0.199282	0.969921	0.331808	0.902845	23	30	33	27	32	22	19
ENSMUSG00000017466.9	Timp2	-0.512035	9.37967	51.682	2.9214e-08	2.43047e-06	11040	10075	13262	12644	17868	16888	16753
ENSMUSG00000017478.15	Zc3h18	0.0932193	6.01419	1.49391	0.230201	0.779496	1434.93	1503.93	1565.79	1875.87	1526.78	1564.03	1495.96
ENSMUSG00000017485.11	Top2b	0.0994416	6.93972	2.26231	0.141992	0.580447	2727.96	2761.12	3209.5	3330.53	2864.22	2875.3	2882.94
ENSMUSG00000017491.9	Rarb	-0.710656	1.88382	14.4412	0.000585781	0.00796872	48.04	47.88	54.5	71.47	96.78	75.7	106.06
ENSMUSG00000017493.12	Igfbp4	-0.738999	8.06067	52.1996	2.63598e-08	2.21347e-06	4240	4024	4749	3936	7199	7422	7226
ENSMUSG00000017499.15	Cdc6	0.901416	2.26296	11.7713	0.00183321	0.0204341	228	301	134	248	83	149	144.99
ENSMUSG00000017548.15	Suz12	0.39109	5.90352	37.9687	5.80176e-07	2.77668e-05	1680	1691	1647	2027	1316	1390	1422
ENSMUSG00000017550.14	Atad5	0.988987	2.64375	25.3611	1.62656e-05	0.000422821	258	282	199	337	102	160	154
ENSMUSG00000017561.16	Crlf3	0.122081	5.88648	3.8882	0.0569882	0.308384	1418	1441	1480	1682	1406	1377	1471
ENSMUSG00000017588.2	Krt27	0	-3.45381	0	1	1	0	0	0	0	0	0	0
ENSMUSG00000017607.9	Tns4	0.272138	1.53147	2.27778	0.140679	0.576878	80	80	93	108	71	81	77
ENSMUSG00000017615.12	Tnfaip1	-0.295837	7.53815	15.1957	0.000444468	0.0063915	3249	3183	3680	3842	4654	4287	4218
ENSMUSG00000017631.19	Abr	0.372624	6.77251	26.7696	1.08125e-05	0.000304183	2994	3040	3278	3904	2579	2555	2695
ENSMUSG00000017639.13	Rab11fip4	0.726863	4.53004	47.9753	6.22026e-08	4.53596e-06	941	874	832	1077	524	559	648
ENSMUSG00000017652.16	Cd40	0.220241	4.25238	3.70851	0.0627175	0.330711	527	542	551	558	385	566	489
ENSMUSG00000017664.16	Slc35c2	0.36784	5.23657	16.0992	0.000321418	0.00490589	1066	1056	1053	1243	868	853	912
ENSMUSG00000017667.9	Zfp334	-0.426588	4.0707	25.2928	1.65953e-05	0.000428178	266	254	330	301	424	364	402
ENSMUSG00000017670.16	Elmo2	-0.101479	6.54532	2.05987	0.160559	0.629747	1945	1904	2188	2298	2462	2180	2229
ENSMUSG00000017677.11	Wsb1	-0.194336	6.70849	2.12687	0.156026	0.619026	2080	1998	2493	2322	2679	2543	2605
ENSMUSG00000017679.16	Ttpal	-0.0238328	5.68904	0.0883663	0.768113	1	1178	1183	1145	1367	1222	1326	1261
ENSMUSG00000017686.17	Rhot1	-0.190941	5.75023	8.57301	0.00611477	0.0549516	984	1059	1197	1177	1295	1276	1306
ENSMUSG00000017688.14	Hnf4g	1.60384	-2.89791	1.52083	0.226137	0.773196	1	2	1	1	0	1	0
ENSMUSG00000017692.8	Rhbdl3	0.559405	2.60086	13.621	0.00079547	0.0102027	204	183	225	234	150	142	149
ENSMUSG00000017697.3	Ada	0.955345	1.98149	24.5799	2.04936e-05	0.00051046	177	218	151	195	117	79	99
ENSMUSG00000017707.9	Serinc3	-0.233233	10.004	4.92655	0.033374	0.207925	17874	18516	20127	22809	24626	22559	24390
ENSMUSG00000017713.9	Tha1	0.199815	3.18549	2.03812	0.162719	0.633826	264	213	245.99	241.98	195	229.99	223
ENSMUSG00000017715.11	Pgs1	-0.202615	6.49524	8.21188	0.00716188	0.0625759	1650	1766	1978	2022	2167	2207	2183
ENSMUSG00000017716.15	Birc5	1.16291	3.52984	14.6683	0.00085491	0.0108198	677	776	334	614	203	307	322
ENSMUSG00000017718.15	Afmid	1.00008	2.63967	35.7477	9.95376e-07	4.28964e-05	292.9	183.81	258.91	283.41	126.05	124.63	141.15
ENSMUSG00000017720.2	Trp53tg5	0.452611	-3.30879	0.0981273	0.756765	1	0	0	0	2	1	0	0
ENSMUSG00000017721.15	Pigt	0.0577101	6.18279	0.65497	0.424092	1	1691.81	1596.96	1921.41	2037.46	1829.28	1815.81	1698.44
ENSMUSG00000017723.11	Wfdc2	-0.239327	9.06943	3.81608	0.0596522	0.31822	9866	10290	10372	11086	13887	10804	13165
ENSMUSG00000017724.14	Etv4	1.34826	-0.498258	16.5291	0.000276138	0.00433605	33	44	28	45	13	19	13
ENSMUSG00000017733.4	Eppin	-2.04701	-1.77658	6.03428	0.0194145	0.138051	2	1	0	1	3	5	6
ENSMUSG00000017734.15	Dbndd2	-0.30004	5.28396	11.2469	0.00200205	0.0220501	751	697	718	831.88	947	891	1003
ENSMUSG00000017737.2	Mmp9	-1.42995	4.28393	15.2273	0.000752451	0.00978118	238	252	229	164	477	563	812
ENSMUSG00000017740.17	Slc12a5	-0.647366	2.55333	12.652	0.00115131	0.013811	107	85	108	116	212	139	150
ENSMUSG00000017747.13	Ghdc	-0.289315	4.19758	10.9328	0.00227236	0.0244869	347	320	396	431	457	460	484
ENSMUSG00000017754.13	Pltp	-0.559172	8.80313	34.8032	1.25916e-06	5.16917e-05	7008.63	6181.15	7705.19	8151.21	11086.5	9724.63	12085.2
ENSMUSG00000017756.9	Slc12a7	-0.1607	6.59871	2.29776	0.139012	0.572456	2230	2072	2228	2606	2944	2371	2532
ENSMUSG00000017760.16	Ctsa	0.395955	7.51326	38.4259	5.2029e-07	2.54951e-05	5281.77	5423.89	5691.6	6266.82	4350.65	4496.92	4390.99
ENSMUSG00000017764.2	Zswim1	-0.142838	3.62693	1.63478	0.209891	0.743281	246	279	272.32	273	300	308	302.55
ENSMUSG00000017765.17	Slc12a4	-0.227275	6.39178	8.52693	0.00623871	0.0558571	1710.14	1533.58	1866.68	2005.85	2174.24	2137.22	2083.47
ENSMUSG00000017767.3	Spata25	-0.0985741	-1.62021	0.0334966	0.855892	1	7	2	5.68	9	3	6	10.45
ENSMUSG00000017774.19	Myo1c	-0.380128	8.716	37.0972	7.15529e-07	3.2692e-05	6876	6806	7635	8275	9620	9703	10267
ENSMUSG00000017776.15	Crk	-0.364134	7.51034	34.9361	1.21794e-06	5.04858e-05	3085	3338	3455	3656	4486	4405	4509
ENSMUSG00000017778.14	Cox7c	0.20278	5.71649	1.80481	0.190782	0.698924	1290.23	1407.67	1208.39	1330.21	1150.96	1123.06	1240.1
ENSMUSG00000017781.17	Pitpna	-0.0177702	7.37145	0.0505998	0.823399	1	3642	3633	3780	4033	3918	3937	3903
ENSMUSG00000017801.15	Mlx	0.0307688	5.08558	0.117969	0.733409	1	745.78	843.57	755.42	879.85	819.6	805.46	804.53
ENSMUSG00000017802.14	Retreg3	0.0644231	6.67254	0.962204	0.333712	0.906175	2437	2381	2430	2653	2600	2318	2373
ENSMUSG00000017817.11	Jph2	-0.558666	4.90706	28.0073	7.61574e-06	0.000229262	502	415	551	509	732	741	769
ENSMUSG00000017830.15	Dhx58	-0.566992	3.82386	5.02776	0.0347002	0.214108	377	383.94	369.91	417.92	383.97	861.91	516
ENSMUSG00000017831.8	Rab5a	-0.134061	6.25821	4.07765	0.0515703	0.28684	1436.85	1437.88	1690	1692.87	1708.98	1710	1860.98
ENSMUSG00000017832.2	Hspb9	-0.931656	-1.6784	2.9741	0.0938885	0.438875	5	3	4	2	12	5	4
ENSMUSG00000017837.12	Nkiras2	-0.00624121	5.24235	0.00423582	0.948497	1	778.2	857.86	838.36	995.58	956.15	848.28	872.13
ENSMUSG00000017843.14	Ppp2r5c	0.0882924	7.02295	2.34315	0.13529	0.560967	2973	3121	3210	3525	3117	3098	3063
ENSMUSG00000017858.12	Ift52	-0.0430245	5.09497	0.337217	0.565353	1	761	765	777	908	820	841	882
ENSMUSG00000017861.11	Mybl2	1.06679	2.56712	27.4948	8.79718e-06	0.000256961	296.3	340.68	161.38	337.03	132.71	144.06	140.98
ENSMUSG00000017868.16	Sgk2	-2.84274	-2.31817	9.41805	0.00425456	0.0407803	1	0	0	0	2	3	3
ENSMUSG00000017897.18	Eya2	-0.257571	5.41363	6.66058	0.0144515	0.109505	753	814	879	935	927	1075	1104
ENSMUSG00000017922.14	Prl3c1	0	-3.49827	0	1	1	0	0	0	0	0	0	0
ENSMUSG00000017929.13	B4galt5	0.118295	5.67722	1.2169	0.277886	0.857428	1524	1599	1352	1758	1377	1542	1500
ENSMUSG00000017943.15	Gdap1l1	0.72257	-2.42178	0.684338	0.413991	1	2	2	6	1	0	1	4
ENSMUSG00000017950.16	Hnf4a	0.451407	-2.65221	0.185405	0.669546	1	3	4	0	2	3	0	2
ENSMUSG00000017969.13	Ptgis	-0.398961	6.19954	10.9483	0.00245324	0.0261363	1319	1199	1163.16	1163.09	1794	1491.47	1656
ENSMUSG00000017978.18	Cadps2	-0.594876	5.07876	49.125	4.90214e-08	3.71149e-06	447	455	651	616	824	823	863
ENSMUSG00000017999.16	Ddx27	0.133318	4.91643	2.88136	0.0989474	0.454368	774	788	747	883	711	776	752
ENSMUSG00000018001.18	Cyth3	-0.696081	8.12024	61.5785	4.53503e-09	5.51125e-07	3576	3275	4299	4432	7080	5879	6405
ENSMUSG00000018008.8	Cyth4	0.802797	6.34997	28.3315	1.48339e-05	0.000392415	3629	3454	3382	4070	1947	2320	2140
ENSMUSG00000018012.11	Rac3	-0.406065	3.71309	6.88759	0.0130666	0.101324	183	196	225	227	292	244	311
ENSMUSG00000018040.9	Rrp7a	0.0383396	5.74686	0.268324	0.607886	1	1284.82	1221.19	1223.04	1386.54	1315.54	1224.83	1296.01
ENSMUSG00000018042.18	Cyb5r3	-0.414895	8.17554	38.5766	5.02026e-07	2.48196e-05	4705.95	4397	5609.95	6117.77	7018.9	6640	7630.97
ENSMUSG00000018068.13	Ints2	0.129157	3.88405	1.24543	0.272423	0.845593	308.91	399.91	385.21	507.37	333.71	416.14	369.49
ENSMUSG00000018076.12	Med13l	0.159098	6.06276	3.01109	0.0919529	0.432571	1340	1389	1606	1980	1416	1482	1425
ENSMUSG00000018102.5	Hist1h2bc	-0.0202626	5.79392	0.0262084	0.872504	1	1150.57	1109.18	1217.32	1413.78	1228.05	1188.29	1394
ENSMUSG00000018126.15	Baiap2l2	-0.0553008	-0.901887	0.0247549	0.876077	1	9	5	13	8	10	8	10
ENSMUSG00000018143.10	Mafk	-0.87723	6.44127	143.229	1.33416e-13	1.84851e-10	1028.44	992.85	1199.33	1342.73	2099.56	2057.65	2270.47
ENSMUSG00000018160.15	Med1	0.169214	5.76852	4.57624	0.0398461	0.237632	1307	1293	1327	1638	1210	1358	1228
ENSMUSG00000018166.8	Erbb3	-0.0531853	6.08324	0.449669	0.507121	1	1261	1308	1667	1584	1604	1572	1457
ENSMUSG00000018167.10	Stard3	-0.140161	5.8294	3.26651	0.0797582	0.392735	1250	1072	1277	1413	1420	1410	1413
ENSMUSG00000018168.8	Ikzf3	1.70107	4.76377	77.917	4.40507e-09	5.40118e-07	1607	1819	1423	2318	471	678	537
ENSMUSG00000018169.12	Mfng	0.132585	5.56186	2.2109	0.146456	0.593197	1173	1044	1124	1322	1064	1016	1192
ENSMUSG00000018171.9	Vmp1	0.415912	6.7645	15.5556	0.000390307	0.00573467	3572	3967	3250	3642	2212	3111	3033
ENSMUSG00000018189.12	Uchl5	0.36609	3.90184	7.90164	0.00821614	0.0699539	368	441	384	435	293	331	349
ENSMUSG00000018196.18	Glrx2	-0.143148	4.76661	4.88882	0.0340124	0.210944	553	547	570	662	655	649	675
ENSMUSG00000018199.9	Ro60	0.0787258	5.73151	0.852133	0.362596	0.957109	928	988	1184	1174	971	975	1164
ENSMUSG00000018209.15	Stk4	0.236322	7.25887	10.0476	0.00326704	0.0330346	3659	3654	4050	4643	3371	3511	3542
ENSMUSG00000018211.13	Wfdc15b	0	-3.49827	0	1	1	0	0	0	0	0	0	0
ENSMUSG00000018217.12	Pmp22	-0.665509	8.86628	53.6959	1.96513e-08	1.78248e-06	6277	5771	7508	7319	10764	9905	12104
ENSMUSG00000018238.6	Gdf9	-0.196023	-0.0641351	0.334395	0.566977	1	21	7	21	18	20	21	18
ENSMUSG00000018239.9	Zcchc10	0.163771	2.86798	1.71146	0.199763	0.721101	170	157	155	192	161	135	167
ENSMUSG00000018259.13	Prl8a2	0	-3.49827	0	1	1	0	0	0	0	0	0	0
ENSMUSG00000018263.11	Tbx5	-0.655003	5.594	41.2948	2.66906e-07	1.48136e-05	662	554	838	865	1142	1128	1250
ENSMUSG00000018286.6	Psmb6	0.0429687	6.28867	0.123613	0.727652	1	1826	1880	1744	1895	1836	1840	1823
ENSMUSG00000018287.12	Spag7	-0.116769	5.13212	2.1668	0.150417	0.60412	791	691	792	877	827	853	948
ENSMUSG00000018293.4	Pfn1	0.513038	8.17424	23.7515	2.62802e-05	0.000628333	9321	9339	9186	11472	6376	7234	7552
ENSMUSG00000018322.10	Tomm34	0.292112	5.37636	19.1921	0.000111288	0.00206554	1151	1123	1117	1341	998	977	996
ENSMUSG00000018326.9	Ywhab	-0.143949	8.32541	5.51468	0.0249485	0.167252	6385	6589	6863	7500	7433	7739	8060
ENSMUSG00000018334.18	Ksr1	-0.0938086	5.13745	0.764263	0.388265	1	834	827	762	903.97	986.98	827	921.98
ENSMUSG00000018339.11	Gpx3	-1.1569	9.74409	78.0093	6.38845e-10	1.1881e-07	8146	7952	10420	10126	21215	20483	20995
ENSMUSG00000018340.13	Anxa6	0.146198	8.02309	4.70871	0.0372494	0.225889	6348	6401	6494	7670	5948	6498	6233
ENSMUSG00000018341.12	Il12rb2	0.155467	1.01032	0.381693	0.540905	1	40.38	44.42	53.67	91.72	48.07	65.1	43.32
ENSMUSG00000018347.16	Zkscan6	0.115895	3.84069	1.88776	0.178642	0.670586	338	365	377	381	353	343	342
ENSMUSG00000018362.14	Kpna2	0.372378	5.58473	6.77763	0.0148634	0.111968	1487.13	1837.45	1066.62	1761.07	1060.31	1365.06	1236.87
ENSMUSG00000018363.16	Smurf2	-0.535387	7.1874	54.1813	1.78855e-08	1.66594e-06	1987	2014	2483	2472	3348	3131	3490
ENSMUSG00000018372.13	Cep95	0.207559	3.78212	2.14429	0.152488	0.609565	323	357	367	397	317	294	351
ENSMUSG00000018377.10	Vezf1	-0.321596	6.78007	18.5247	0.000139068	0.00247266	1848	1713	2313	2192	2648	2559	2531
ENSMUSG00000018378.13	Cuedc1	-0.505066	5.50663	23.1002	3.20451e-05	0.000738757	830	738	725	811	1273	973	1154
ENSMUSG00000018379.17	Srsf1	0.267097	7.80813	5.10568	0.0309507	0.196418	5837	6080	5702	6523	4755	5271	5427
ENSMUSG00000018381.15	Abi3	-0.160854	6.0233	3.5488	0.0683534	0.351151	1259.48	1254.94	1247.67	1347.41	1394.53	1357.47	1653.72
ENSMUSG00000018387.12	Shroom1	-0.0541391	2.13643	0.104049	0.749042	1	105	81	111	107	106	96	121
ENSMUSG00000018395.19	Kif3a	-0.175124	4.33066	5.89406	0.0207626	0.14527	362	366	450	407	480	441	456
ENSMUSG00000018398.18	2008-09-01	-0.236094	6.8719	6.61834	0.0147387	0.111164	2374	2151	2511	2603	3011	2910	2809
ENSMUSG00000018401.17	Mtmr4	0.0907476	6.12666	1.15979	0.289256	0.879078	1617	1782	1735	2042	1600	1898	1675
ENSMUSG00000018405.7	Mrm1	0.00199007	3.33398	0.000267281	0.987054	1	250	241	209	282	244	236	275
ENSMUSG00000018411.17	Mapt	-1.01257	7.42621	53.638	6.63207e-08	4.76109e-06	1642	1452	2204	2294	4125	3390	4204
ENSMUSG00000018412.16	Kansl1	0.0384735	6.37714	0.223542	0.639442	1	1857	1779	2124.8	2312.44	2121.79	1961	1947
ENSMUSG00000018415.14	Gid4	-0.681926	6.10156	56.1161	1.23533e-08	1.24076e-06	859	792	1169	1073	1821	1403	1567
ENSMUSG00000018417.14	Myo1b	-0.677802	8.03241	56.6538	1.11623e-08	1.13718e-06	3199	3053	4493	4185	6224	5850	6227
ENSMUSG00000018425.18	Dhx40	-0.0962867	5.65908	1.59509	0.215381	0.755005	963	950	1202	1281	1260	1216	1123
ENSMUSG00000018427.8	Ypel2	0.171021	4.80291	1.82503	0.1863	0.688007	596	637	747	693	695	567	564
ENSMUSG00000018428.15	Akap1	-0.258776	5.08295	8.23648	0.00708475	0.0620252	587	585	764	713	848	787	799
ENSMUSG00000018433.14	Nol11	0.056354	4.62697	0.698113	0.409379	1	556	595	604	681	594	614	592
ENSMUSG00000018442.13	Derl2	0.123899	5.87933	3.85617	0.0579653	0.311905	1384.2	1466.29	1462.52	1508.33	1348.33	1356.14	1412.88
ENSMUSG00000018446.8	C1qbp	0.133528	4.73033	1.4643	0.234774	0.785123	673	673	616	791	649	620	661
ENSMUSG00000018449.12	Rpain	-0.0186047	3.73557	0.034084	0.854649	1	284	325	264	336	298	350	294
ENSMUSG00000018451.7	6330403K07Rik	0.353375	1.74616	3.50768	0.0698947	0.357116	95	97	78	103	87	62	76
ENSMUSG00000018459.15	Slc13a3	-0.0840505	1.85895	0.190796	0.665077	1	95	103	105	108	82	143	110
ENSMUSG00000018470.8	Kcnab3	0.467652	0.00344899	2.8026	0.103489	0.467973	40	23	21	31	23	25	16
ENSMUSG00000018474.18	Chd3	0.264131	7.63833	7.11385	0.0117233	0.0927769	5132	4848	5373	6163	4975	4543	4231
ENSMUSG00000018476.7	Kdm6b	-0.565721	6.27294	8.29874	0.00839422	0.0710905	1161.78	1018.79	1644.55	1539.83	2082.42	1930.78	2065.67
ENSMUSG00000018479.12	1700125H20Rik	0.535758	-3.12331	0.206427	0.653461	1	0	1	3	0	1	1	0
ENSMUSG00000018481.9	Appbp2	-0.0851526	5.91584	1.61972	0.211953	0.747765	1219	1221	1353	1522	1431	1462	1434
ENSMUSG00000018486.2	Wnt9b	-0.883871	-1.38465	4.19329	0.0520788	0.288799	4	5	1	6	10	7	6
ENSMUSG00000018500.2	Adora2b	-0.201792	3.96757	1.77674	0.192289	0.702634	312	313	365	346	323	488	370
ENSMUSG00000018501.17	Ncor1	0.235231	7.2311	11.6534	0.00170221	0.019194	3242	3760	3697.99	4580	3328	3346	3273
ENSMUSG00000018507.16	Trpv2	0.768072	4.89812	76.465	3.88354e-10	8.06104e-08	1114	1106	1041	1409	700	669	736
ENSMUSG00000018509.8	Cenpv	-0.128521	2.72616	0.75944	0.389749	1	147	132	149	128	153	144	173
ENSMUSG00000018537.16	Pcgf2	0.221976	4.611	3.2847	0.0789622	0.390259	579	552	611	644	600	436	539
ENSMUSG00000018541.10	Cwc25	-0.123497	4.65279	2.71522	0.108809	0.483587	544	519	534	595	588	655	594
ENSMUSG00000018543.8	1700001P01Rik	0.946608	-2.86885	0.568169	0.456289	1	0	1	1	1	0	1	0
ENSMUSG00000018547.8	Pip4k2b	0.27325	5.89281	16.2671	0.000302859	0.00466892	1668	1664	1650	1981	1555	1454	1418
ENSMUSG00000018548.15	Trim37	-0.0294795	4.809	0.125604	0.725271	1	614	572	618	767	686	623	705
ENSMUSG00000018554.13	Ybx2	-0.838649	1.08986	13.1036	0.000967981	0.0119876	44	38	37	46	62	99	66
ENSMUSG00000018559.16	Ctdnep1	-0.0255106	6.16391	0.12372	0.727252	1	1696	1595	1791	1937	1884	1789	1819
ENSMUSG00000018565.17	Elp5	-0.00388394	4.72048	0.00115841	0.973052	1	575	579	596	650	619	637	595
ENSMUSG00000018566.14	Slc2a4	-1.1341	2.96681	27.5631	1.22937e-05	0.00033646	119	80	117	74	188	194	283
ENSMUSG00000018567.14	Gabarap	0.0786976	7.7525	0.246972	0.623492	1	4739	5235	4902	5229	4906	4792	4979
ENSMUSG00000018569.12	Cldn7	-0.509343	5.21406	18.9338	0.000128441	0.00231717	580	527	698	654	882	814	997
ENSMUSG00000018570.17	2810408A11Rik	0.40852	0.737452	2.86237	0.100022	0.457708	54	35	39	68	34	34	45
ENSMUSG00000018572.10	Phf23	-0.0894228	5.70524	1.61558	0.212525	0.749307	1130	1049	1151	1317	1318	1247	1233
ENSMUSG00000018574.14	Acadvl	-0.291062	6.06352	14.9381	0.000488117	0.00688344	1239.74	1252.97	1294.08	1351.33	1774.6	1494.44	1573.53
ENSMUSG00000018581.15	Dnah11	-0.555981	3.85671	11.6035	0.00187704	0.0208597	154.75	151.1	256.29	268.76	345.72	248.88	338.06
ENSMUSG00000018583.5	G3bp1	0.244698	6.92944	14.9387	0.000488024	0.00688344	3159.66	3435.92	3027.25	3844.23	2885.3	2877.9	2977.3
ENSMUSG00000018585.9	Atox1	0.386115	5.53459	5.71014	0.0246981	0.166076	1386	1431	1275	1457	1110	1122	1041
ENSMUSG00000018589.8	Glra2	0	-3.47598	0	1	1	0	0	0	0	0	0	0
ENSMUSG00000018593.13	Sparc	0.161033	10.6117	3.27029	0.079592	0.392248	38382	37289	39731	42988	39280	38013	31580
ENSMUSG00000018595.6	Glra4	1.55473	-3.34847	0.966222	0.336675	0.910966	0	1	0	0	0	0	0
ENSMUSG00000018599.5	Mief2	0.138271	4.15576	2.94588	0.0953962	0.443316	433	453	405	495	415	415	419
ENSMUSG00000018604.18	Tbx3	-0.855786	7.07459	82.4585	1.58701e-10	4.22853e-08	1421.96	1401.94	1841	2060	3334.87	2796.86	3177.92
ENSMUSG00000018620.3	Mmp20	0.471702	-3.36879	0.113461	0.739256	1	0	1	1	0	0	1	0
ENSMUSG00000018623.9	Mmp7	1.6112	-2.92866	2.73633	0.107787	0.48039	4	3	1	5	0	1	2
ENSMUSG00000018634.10	Crhr1	0.471077	-3.28877	0.0881557	0.769287	1	0	0	2	0	0	0	1
ENSMUSG00000018648.15	Dusp14	-0.442742	5.10941	10.1554	0.00349452	0.0348703	513	515	580	602	728	700	884
ENSMUSG00000018651.14	Tada2a	0.0161503	3.67781	0.0210704	0.885463	1	308	352	283	278	312	303	320
ENSMUSG00000018654.17	Ikzf1	1.10089	5.95792	107.376	5.9973e-12	3.44975e-09	2748	2968	2693	3588	1227	1547	1518
ENSMUSG00000018656.5	Tcaf3	-1.53832	-3.02226	1.2098	0.279267	0.860391	0	0	1	0	1	0	2
ENSMUSG00000018659.12	Pnpo	-0.0354236	4.68175	0.147155	0.70371	1	562.56	588.8	589.12	649.52	659.47	611.17	613.85
ENSMUSG00000018661.17	Cog1	-0.0280013	5.56997	0.184818	0.670037	1	981.43	967.25	1140.06	1277.32	1142.1	1113.7	1157.52
ENSMUSG00000018666.13	Cbx1	0.11064	5.90247	2.99247	0.0929216	0.435802	1389	1398	1440	1568	1380	1405	1344
ENSMUSG00000018669.14	Cdk5rap3	0.275009	5.15311	14.5808	0.000556399	0.00765356	967.97	955.95	982	1090.96	780.96	866.99	893.96
ENSMUSG00000018672.15	Copz2	-0.268507	4.15461	7.55313	0.00960354	0.0792562	331	305	343	341	414	398	413
ENSMUSG00000018677.9	Slc25a39	0.0482248	6.32027	0.184903	0.670104	1	1822	1867	1845	1940	1987	1788	1796
ENSMUSG00000018678.13	Sp2	-0.0120902	5.03957	0.0168322	0.897554	1	720	608	840	921	809	767	810
ENSMUSG00000018697.14	Aatf	0.15791	3.63961	2.87975	0.099038	0.454633	289	316	316	357	299	301	280
ENSMUSG00000018698.15	Lhx1	-1.53889	-2.55522	1.19982	0.281467	0.864659	0	0	1	0	1	0	2
ENSMUSG00000018707.13	Dync1h1	0.0218722	8.38145	0.0846341	0.772919	1	7282.84	7313.94	7751.83	9215.6	7925.72	8299.73	7615.93
ENSMUSG00000018727.19	Cpsf4l	-0.0777958	-1.01087	0.0361278	0.850407	1	8	10	11	13	14	10	10
ENSMUSG00000018733.10	Pex12	0.0975415	3.51141	0.985339	0.328049	0.897123	238	278	247	271	241	237	267
ENSMUSG00000018736.14	Ndel1	-0.345042	6.13401	20.226	7.9287e-05	0.00155877	1242	1119	1385	1477	1681	1682	1730
ENSMUSG00000018740.14	Slc25a35	-0.458508	4.86781	21.0553	6.07222e-05	0.00124825	557.43	501.17	556.02	638.97	729.49	839.59	810.11
ENSMUSG00000018750.14	Zbtb4	-0.500702	8.01197	36.3015	8.6857e-07	3.83257e-05	3982	3795	4785	4955	6542	5736	6749
ENSMUSG00000018752.19	Tnfsfm13	-0.29777	4.51569	3.44117	0.0744915	0.373746	360.14	445.31	393.1	545.77	637.82	550.14	452.89
ENSMUSG00000018761.14	Mpdu1	0.27283	5.09483	13.266	0.000909864	0.0113853	873	923	939	977	755	765	847
ENSMUSG00000018765.5	Fxr2	-0.299952	6.28331	18.6591	0.00013293	0.00238341	1515	1399	1558	1632	2005	1842	1938
ENSMUSG00000018770.9	Atp5g3	-0.00360478	6.74689	0.00139785	0.970399	1	2471	2551	2257	2654	2496	2559	2622
ENSMUSG00000018774.13	Cd68	1.03382	5.95286	37.6362	2.20019e-06	8.20319e-05	2658	3032	3190	3313	1404	1691	1479
ENSMUSG00000018776.10	Slc35g3	-0.942738	0.387297	7.43199	0.0101433	0.0826462	16	18	15	14	29	27	38
ENSMUSG00000018796.13	Acsl1	-0.515257	6.11437	29.8217	4.61728e-06	0.000151686	969	1074	1195	1348	1526	1580	1923
ENSMUSG00000018800.14	Abca5	-0.574161	5.41692	40.4969	3.20479e-07	1.73112e-05	552	554	697	678	895	888	1056
ENSMUSG00000018809.2	Smyd4	0.120981	3.11587	1.17423	0.286325	0.873382	208	204	220	243	212	183	224
ENSMUSG00000018819.10	Lsp1	0.632059	7.3441	36.1217	9.07737e-07	3.97689e-05	5821	5870	5077	6456	4094	3554	3897
[truncated: 53,422 more rows]

## Sheet: C) DEGs n=1376 q0.01 FC2
Ensembl	GeneID	logFC	logCPM	F	PValue	FDR	Vaccinated mouse 1	Vaccinated mouse 2	Vaccinated mouse 3	Vaccinated mouse 4	Unvaccinated mouse 1	Unvaccinated mouse 2	Unvaccinated mouse 3
ENSMUSG00000096452.2	Ighv1-77	9.56236	4.47996	107.453	5.68934e-10	1.09482e-07	4946.27	5997.4	3474.47	1386.55	12	2.14	2
ENSMUSG00000095866.1	Ighv2-4	8.98087	0.489761	20.0406	0.000184618	0.00313546	5.48	858.6	15.21	20.87	1.03	0	0
ENSMUSG00000076614.7	Ighg1	8.6516	9.75275	124.847	1.39283e-10	3.8214e-08	135119	153258	179471	165611	878	215	115
ENSMUSG00000094902.2	Igkv10-95	8.55485	-1.21337	30.7285	1.25753e-05	0.000342522	4	8.02	133.6	53.01	0	0	0
ENSMUSG00000095923.6	Ighv1-37	7.78155	-1.7549	34.4035	4.96852e-06	0.000161124	18.69	25.67	26.11	44.53	0	0	0
ENSMUSG00000076596.3	Igkv3-10	7.39655	3.5314	68.3631	3.17777e-08	2.59374e-06	1520.84	3208.89	1339.22	1646.07	12.04	15	8.18
ENSMUSG00000095710.7	Gm8871	7.39258	-2.13282	49.2283	2.21784e-07	1.26716e-05	19.38	33.68	16.1	16.47	0	0	0
ENSMUSG00000085808.1	Gm14718	7.21712	-2.24116	39.51	1.34425e-06	5.46586e-05	31	22	13	9	0	0	0
ENSMUSG00000032080.6	Apoa4	7.12185	-2.37124	37.6748	6.30669e-06	0.000195483	25	10	11	26	0	0	0
ENSMUSG00000095429.1	Ighv5-12	7.12057	1.48926	70.6303	1.99627e-08	1.80359e-06	464.75	323.89	468	442.63	7	2	0
ENSMUSG00000073242.4	Dnmt3aos	6.99593	-2.29086	40.7354	4.62275e-07	2.34398e-05	9	14	26	17	0	0	0
ENSMUSG00000096732.7	Gm8897	6.96341	-2.49211	25.7625	5.55661e-05	0.00116077	18.11	25.4	0	20.29	0	0	0
ENSMUSG00000095889.1	Ighv1-58	6.93369	1.08504	94.7236	7.85631e-10	1.37786e-07	170	448	187	547.12	0	4	4
ENSMUSG00000094787.2	Ighv1-54	6.84329	2.24186	42.5463	1.39584e-06	5.63842e-05	304	446.48	475	1790	4	5	10
ENSMUSG00000094051.6	Ighv1-36	6.78926	-0.623574	85.6943	2.12668e-10	5.10228e-08	19	130	61	139.22	1	0	1
ENSMUSG00000076518.6	Igkv2-112	6.74243	2.02004	25.1492	4.95894e-05	0.00106112	24	495	2093	84	14	3	2
ENSMUSG00000076612.8	Ighg2c	6.73369	8.63703	50.6629	3.69033e-07	1.93859e-05	53182.7	113512	27991.3	80228.9	644	391	970
ENSMUSG00000111611.1	Olfr157	6.71424	-2.49047	33.3665	3.68522e-06	0.00012507	14	14	11.77	14	0	0	0
ENSMUSG00000076670.4	Ighv3-5	6.69437	-2.52441	24.8048	3.4453e-05	0.000785447	9	1	12	33	0	0	0
ENSMUSG00000096670.1	Ighv2-6	6.56026	0.528244	32.9534	8.32817e-06	0.000246689	75	45.1	368	318	1	0	5
ENSMUSG00000095007.1	Igkv12-41	6.4628	2.65585	48.4624	5.19531e-07	2.54805e-05	125.22	743.8	1635.8	1416.64	10	10	13
ENSMUSG00000094509.1	Ighv14-1	6.38333	0.361401	27.0127	3.57849e-05	0.000809814	37.11	18.22	37.47	653.1	1	1	4
ENSMUSG00000076564.2	Igkv12-46	6.35319	5.05599	190.948	2.14647e-12	1.56526e-09	6502.57	6765.38	5081.11	3493.07	99	36	74
ENSMUSG00000076674.2	Ighv3-8	6.26226	2.65441	56.3092	1.57508e-07	9.50896e-06	1048	1500	911	485	28	5	7
ENSMUSG00000076586.2	Igkv8-21	6.2604	3.01229	143.387	2.74727e-11	1.11953e-08	978	1048	943.28	2251.73	16	19	16
ENSMUSG00000095127.2	Ighv1-82	6.09273	3.15406	213.245	2.80704e-13	3.05037e-10	1223	1418.4	1475	1311	29	12	20
ENSMUSG00000076525.3	Igkv1-99	6.08533	-0.842937	44.496	3.53258e-07	1.87528e-05	47	20	85	61	0	1	1
ENSMUSG00000095682.1	Igkv3-1	6.07091	1.24135	38.1529	3.02937e-06	0.000107278	422.22	471	408	186.8	2	3	12
ENSMUSG00000094694.6	Ighv1-9	6.03731	2.92572	98.3226	1.18465e-09	1.85464e-07	598	1920	1144	751	11	14	27
ENSMUSG00000071178.11	Serpina1b	6.0342	-1.75725	48.4488	5.63674e-08	4.19884e-06	22.97	36.62	23.16	36	0	0	1
ENSMUSG00000096459.1	Ighv9-3	5.9914	4.13854	89.1885	3.10683e-09	4.06094e-07	3220.99	3093.94	1521.94	3135.73	44	41	48
ENSMUSG00000093896.2	Ighv1-76	5.95225	3.37155	43.3062	1.22848e-06	5.08087e-05	597	597.52	1076	4442.87	23	10	46
ENSMUSG00000094689.1	Ighv1-81	5.92079	2.90922	104.238	6.71289e-10	1.24012e-07	560	684	1234	2442	29	19	12
ENSMUSG00000076550.3	Igkv4-63	5.91192	2.03559	66.9325	3.43413e-08	2.77035e-06	310	498.9	1207	620.47	13	13	7
ENSMUSG00000094491.2	Igkv1-133	5.84023	0.364467	55.2829	1.16444e-07	7.40921e-06	60.61	151.66	284.39	211.73	0	4	5
ENSMUSG00000094652.2	Ighv1-42	5.831	1.6177	27.8121	2.64113e-05	0.00063065	1301.95	141	134	159	16	6	2
ENSMUSG00000096638.2	Ighv2-9	5.77671	1.17675	61.3172	6.08943e-08	4.44641e-06	241.99	293.64	502	350	4	8	7
ENSMUSG00000040413.15	Timd2	5.77508	-1.49131	68.5967	3.67059e-09	4.6551e-07	34	59	29	48	1	1	0
ENSMUSG00000104452.1	Ighv8-8	5.77209	2.9307	40.3612	2.06719e-06	7.80115e-05	548.87	1121.74	1548.83	1165.96	17	19	25
ENSMUSG00000094262.2	Igkv4-62	5.77133	-1.94013	18.81	0.000212412	0.00350987	8	66.1	2	21.36	1	0	0
ENSMUSG00000095497.2	Igkv1-122	5.73436	0.246892	25.2263	4.74785e-05	0.00102147	16	416	67.02	144	5	2	2
ENSMUSG00000095829.8	Speer1	5.67303	-2.93755	24.7065	4.34877e-05	0.000947006	5.74	10.89	5	3.99	0	0	0
ENSMUSG00000076540.3	Igkv4-80	5.63732	1.09138	54.3729	1.71582e-07	1.0247e-05	308.83	486	71.1	426.5	10.13	5	4.5
ENSMUSG00000106333.1	4930428O21Rik	5.6235	-2.74356	16.2342	0.000332886	0.00503931	8	5	5	7	0	0	0
ENSMUSG00000096499.2	Ighv1-5	5.61368	2.7896	41.9799	1.54608e-06	6.11601e-05	125	949	1039	2740	18	7	48
ENSMUSG00000095335.2	Igkv3-5	5.58917	2.0858	27.0394	3.16168e-05	0.000731094	246.16	841.11	337.81	584.93	12.96	5	13.82
ENSMUSG00000082718.1	Gm14928	5.56096	-2.02132	19.0716	0.00012854	0.00231819	3.93	6.17	5.14	8.86	0	0	0
ENSMUSG00000096846.7	Gm8890	5.54049	-2.1861	34.1188	5.68249e-06	0.000179549	17.71	42.37	8.97	13.69	0	1	0
ENSMUSG00000096844.1	Igkv6-14	5.53459	1.74577	34.1093	6.7889e-06	0.000208447	355.94	449.11	532.06	825.21	10	7	18
ENSMUSG00000076731.3	Ighv8-12	5.52965	2.68394	47.6204	5.93465e-07	2.8305e-05	536	1410	1178	721.02	27	26	11
ENSMUSG00000041857.10	Oosp1	5.51717	-0.525646	107.972	7.9805e-12	4.33615e-09	79	129	70	101	5	0	1
ENSMUSG00000076576.2	Igkv6-32	5.50303	3.67627	38.0905	3.14892e-06	0.000110593	1697	894	2415	2532	65	19	42
ENSMUSG00000076761.1	Trav5-1	5.47068	-2.92965	16.8488	0.000396999	0.00581605	4	2	4	13	0	0	0
ENSMUSG00000055895.6	Oosp2	5.44291	-3.02302	18.1483	0.000288289	0.00449304	6	7	2	7	0	0	0
ENSMUSG00000029819.6	Npy	5.36374	-2.33087	30.1856	1.00729e-05	0.000287463	9	8	42	16	0	1	0
ENSMUSG00000091272.2	Gm17641	5.35057	-2.54494	16.9079	0.000264072	0.00418147	7.99	7	3.24	2.08	0	0	0
ENSMUSG00000076583.1	Igkv8-24	5.33997	3.58184	50.1529	3.98853e-07	2.06974e-05	430	404	2987	4301	55	46	46
ENSMUSG00000076570.6	Igkv12-38	5.32531	-0.467043	17.6293	0.000359186	0.00536056	349	53	4	9	2	0	6
ENSMUSG00000029608.10	Rph3a	5.28967	-1.82955	42.4971	2.34378e-07	1.32817e-05	28	25	29	40	0	0	2
ENSMUSG00000076587.3	Igkv6-20	5.28502	2.30254	38.605	2.84028e-06	0.00010149	283.83	558.88	1220	893.82	29.29	17.73	10
ENSMUSG00000103254.1	Ighv1-15	5.24236	1.34771	102.158	2.3236e-10	5.50326e-08	314.99	178	320	558.99	11	9	7
ENSMUSG00000076545.2	Igkv4-72	5.22784	3.27591	68.3223	3.16025e-08	2.58324e-06	2817.59	1176.38	830	1184.52	18	19	89
ENSMUSG00000108161.1	Gm32914	5.22277	-1.81258	49.2705	4.75777e-08	3.62697e-06	39	33	27	15	1	1	0
ENSMUSG00000076523.2	Igkv15-103	5.21604	3.15093	41.2136	1.77296e-06	6.79993e-05	790	2146	1050	1056	69	14	22
ENSMUSG00000094356.2	Igkv8-28	5.21461	2.9793	32.6881	9.15423e-06	0.0002659	261	3037.82	488.02	1291.96	42	12	52
ENSMUSG00000095519.2	Ighv1-66	5.15073	1.62449	55.01	1.68037e-07	1.0057e-05	216.98	718.16	283.69	712.37	22	12	7
ENSMUSG00000094561.1	Ighv1-22	5.14296	2.70988	28.974	2.03629e-05	0.000508119	756.75	1334.02	951.9	343	35	13	27
ENSMUSG00000087642.3	Ighe	5.13249	0.44931	89.6939	4.39338e-10	8.88632e-08	168	117	335	226	5	10	3
ENSMUSG00000076533.3	Igkv4-90	5.12341	-0.0503055	22.3228	9.69129e-05	0.00184507	80	156	78	160	3	7	0
ENSMUSG00000095583.1	Ighv14-2	5.11047	2.60861	47.3098	6.2195e-07	2.93104e-05	313.91	854.35	2070.75	680.9	5	73	8.1
ENSMUSG00000094088.2	Ighv1-64	5.09573	3.63765	76.2191	1.23665e-08	1.24076e-06	1111.21	1553.54	2755.32	2141.43	38	56	74.39
ENSMUSG00000096078.2	Ighv1-62-2	5.08269	0.242144	27.0429	2.97296e-05	0.000694036	99.25	187.39	169.71	73.15	0	7.54	4.24
ENSMUSG00000096020.2	Ighv1-75	5.06579	2.46315	51.4639	3.1859e-07	1.72428e-05	281.82	1855.95	707.37	628.81	23	15.75	41.89
ENSMUSG00000094951.1	Ighv5-6	5.03916	1.59026	75.5096	8.46917e-09	9.09631e-07	218.02	425	429	636.81	22	7	10
ENSMUSG00000076680.1	Ighv6-6	4.96953	2.40845	31.3527	1.21001e-05	0.000332516	434.77	856	1497	293	40	19	17
ENSMUSG00000076556.3	Igkv4-57	4.93753	2.32288	32.6023	9.28743e-06	0.000268502	1118.27	507	679.14	495.23	24.3	24.69	21.99
ENSMUSG00000095589.2	Ighv1-55	4.93227	4.30069	35.3936	5.29757e-06	0.000169611	654.64	2035.33	3878.08	5250.47	144	82	62
ENSMUSG00000095442.1	Ighv1-4	4.92797	1.16008	24.0668	6.4168e-05	0.00130409	36.32	242.85	293.67	581.88	11.63	6.04	10.16
ENSMUSG00000117979.1	Gm50341	4.90965	-2.69103	15.0247	0.000509365	0.00711968	1	6	6	2	0	0	0
ENSMUSG00000094124.5	Ighv1-74	4.88926	1.18039	35.254	5.15311e-06	0.000165826	185.64	227.35	222.13	479.41	15	5	8
ENSMUSG00000076538.1	Igkv13-84	4.86283	1.04001	83.7629	1.57118e-09	2.31587e-07	178.59	324.91	165.88	438.8	6.89	4.53	17.21
ENSMUSG00000095204.6	Ighv1-52	4.85961	2.19256	87.1752	2.50219e-09	3.37407e-07	631.73	313.21	1076.37	563.88	21.91	30.27	15.73
ENSMUSG00000096632.2	Igkv9-124	4.85278	2.10714	36.5393	4.18486e-06	0.000139297	162.51	681.11	1681.67	190.43	17	23.39	32
ENSMUSG00000076547.2	Igkv4-70	4.84515	1.50608	39.523	2.29514e-06	8.5026e-05	207.32	622.99	357.06	402.81	13.92	8.19	20.25
ENSMUSG00000096833.2	Igkv4-55	4.82477	3.09674	34.142	6.79434e-06	0.000208499	931.14	1578.74	338.29	1682.67	27.33	34.2	60.75
ENSMUSG00000096490.1	Igkv10-94	4.81177	3.52812	40.1144	2.16329e-06	8.09534e-05	612.16	2311.4	528.55	3788.34	89.57	36.68	66.53
ENSMUSG00000076609.2	Igkc	4.78991	10.2811	168.704	6.74531e-12	3.7013e-09	138747	204495	185894	202241	7263	6303	6746
ENSMUSG00000076613.4	Ighg2b	4.7824	7.18659	101.831	9.31628e-10	1.54114e-07	18983.3	27131.3	15571.7	29278.1	793	860	882
ENSMUSG00000096074.2	Ighv1-72	4.77807	3.17158	36.3152	4.41647e-06	0.000146041	1194.59	1288.78	906.51	920.39	60	27	34.8
ENSMUSG00000102301.1	Ighv8-2	4.77778	-1.99021	14.788	0.000713026	0.00935084	4	4	8	74	0	2	0
ENSMUSG00000076543.2	Igkv4-74	4.77008	1.00396	24.4781	5.75631e-05	0.00119394	54.12	377.29	362.38	160.35	10.11	11	5.5
ENSMUSG00000076709.2	Ighv1-47	4.74162	0.299422	29.3369	1.72671e-05	0.000441402	51	257	17	365	5	5	9
ENSMUSG00000076598.3	Igkv3-7	4.72944	2.38239	20.228	0.00017561	0.00300572	277.04	528.71	1641.26	483.6	58	6	20.35
ENSMUSG00000076549.2	Igkv4-68	4.72863	2.77637	30.7683	1.37308e-05	0.000369584	234.43	1914.06	258.56	1474.2	35.9	22.38	53.39
ENSMUSG00000094117.1	Igkv3-12	4.71607	1.96897	35.5456	5.04522e-06	0.000163039	340.96	599.86	226.74	718.4	14	5	35.57
ENSMUSG00000093906.5	Igkv9-129	4.71283	-2.10645	20.3013	7.73767e-05	0.00152663	19.05	7.01	6	15	0	0	1
ENSMUSG00000095771.2	Igkv14-111	4.65475	3.37939	88.7059	3.05005e-09	4.00562e-07	1267.99	1150	1654	844	33	70	48
ENSMUSG00000096715.2	Igkv3-4	4.63363	2.42835	37.7058	3.35775e-06	0.000116234	538.28	453.43	619	1434.44	12	14	66.06
ENSMUSG00000096649.2	Ighv1-31	4.631	-0.775249	23.524	5.40106e-05	0.00113287	8	69	27	37.01	1	2	1
ENSMUSG00000094075.1	Ighv1-80	4.61496	3.18438	38.3878	2.97267e-06	0.000105744	482	712.68	1436	2605	38	80	40
ENSMUSG00000076589.2	Igkv8-18	4.61363	-1.52904	38.5114	5.09835e-07	2.5116e-05	37	43	30	28	2	0	2
ENSMUSG00000076695.7	Ighv1-18	4.59858	2.09769	72.549	1.38966e-08	1.3488e-06	278.24	1025.16	553.64	437.85	24	28.15	21
ENSMUSG00000094420.2	Igkv10-96	4.58785	4.98321	55.5244	1.77964e-07	1.05486e-05	2666.84	5044.58	6468.85	4461.66	349.43	131.32	113.47
ENSMUSG00000094006.2	Igkv4-59	4.5767	3.07067	29.1112	1.9753e-05	0.000495354	380.93	1000.81	821.97	2607.76	40.11	33.01	76.61
ENSMUSG00000035186.6	Ubd	4.57469	1.32751	23.8866	6.71648e-05	0.00135522	255	480	234	367	10	8	25
ENSMUSG00000049719.14	Prss46	4.55122	-2.71782	18.9966	0.000192587	0.00323142	9	4	24	5	1	0	0
ENSMUSG00000096464.2	Ighv2-2	4.54929	2.75049	43.7978	1.11934e-06	4.70675e-05	267.69	2259.12	833.88	676.86	58.97	19.65	55.87
ENSMUSG00000076508.3	Igkv17-127	4.53743	2.66834	64.1015	5.08486e-08	3.83934e-06	379.93	625.64	333.55	2111.15	22.5	44.19	42.67
ENSMUSG00000039691.10	Tspan10	4.48237	-2.11593	35.2086	1.13782e-06	4.77357e-05	17	18	16	18	1	0	1
ENSMUSG00000095565.2	Ighv2-9-1	4.46481	2.15179	21.9489	0.000110842	0.00205933	272	1245.66	460.71	218	37	18	23
ENSMUSG00000095794.2	Igkv6-17	4.4636	3.2588	25.0357	5.09952e-05	0.00108533	1091.15	1371.21	838.26	1346.59	48.41	43.08	70.64
ENSMUSG00000096594.2	Igkv8-19	4.46061	1.70076	25.0666	5.02996e-05	0.00107341	229	333.18	702.98	194.04	15	10	26
ENSMUSG00000079543.3	Igkv13-85	4.44747	2.3064	59.0957	9.6201e-08	6.40043e-06	533.41	539.09	930.12	1092.2	55.11	12.47	39.79
ENSMUSG00000095630.2	Igkv6-23	4.43657	3.81881	100.117	1.02798e-09	1.65185e-07	1233.74	2453.8	1371.06	2549.43	113.36	78.86	76
ENSMUSG00000094433.2	Igkv5-43	4.40333	3.0099	47.9077	5.64232e-07	2.72152e-05	612.88	1644.15	957.22	597.13	40.62	50.65	48.93
ENSMUSG00000076522.2	Igkv16-104	4.40289	2.66811	48.2214	5.29848e-07	2.5872e-05	278	1348	589	1303	56	40	30
ENSMUSG00000094134.2	Ighv5-15	4.371	-0.651834	18.0464	0.000329859	0.00500659	168.26	43.11	63	22.09	2	1	8
ENSMUSG00000093861.2	Igkv1-110	4.35785	5.06501	63.0385	6.28789e-08	4.57324e-06	3652.35	3251.32	7178.13	5668.44	113.46	534.23	80.82
ENSMUSG00000076526.6	Igkv12-98	4.34987	0.541595	23.0451	8.12153e-05	0.00158879	135	126	43	446	17	3	7
ENSMUSG00000093955.2	Ighv1-34	4.32404	-0.678028	23.7786	5.71289e-05	0.00118671	47.62	134.01	60.58	29.35	6.06	2.18	2.02
ENSMUSG00000026166.14	Ccl20	4.3236	2.8261	74.0427	1.42593e-08	1.37198e-06	1172	1066	894	979	52	38	69
ENSMUSG00000096410.2	Ighv1-19	4.31917	2.27116	38.6926	2.73815e-06	9.80937e-05	609.79	246.31	351.89	590.87	23	39.46	6
ENSMUSG00000035818.14	Plekhs1	4.31066	1.83993	124.336	1.55696e-11	7.31258e-09	575	568	409	507	30	24	26
ENSMUSG00000095761.6	Ighv1-20	4.30788	-0.422927	20.3482	0.000156487	0.00272212	52.31	156.33	66.89	37.47	2	7	3
ENSMUSG00000076652.4	Ighv7-3	4.20582	1.57473	37.6846	3.17625e-06	0.000111271	256	207	818	318	14	24	28
ENSMUSG00000076615.4	Ighg3	4.19486	4.31595	30.7256	1.38757e-05	0.00037186	2872	4189	1728	1751	72	30	353
ENSMUSG00000087075.2	Lbhd2	4.18361	-0.0111281	92.7791	3.82112e-11	1.40245e-08	161	118	100	148	9	6	7
ENSMUSG00000067149.6	Jchain	4.17997	7.51291	53.3298	2.45833e-07	1.38178e-05	15522	26681	25411	22948	1465	1176	1202
ENSMUSG00000076548.1	Igkv4-69	4.15352	-1.15975	36.9864	1.05289e-06	4.45776e-05	13.31	34.01	91.94	57	1	2	5
ENSMUSG00000076555.3	Igkv4-57-1	4.14621	1.55558	20.5633	0.000159773	0.00277058	228	662	212	394.53	29	18	18
ENSMUSG00000094797.1	Igkv6-15	4.13269	3.86731	54.1791	2.15862e-07	1.241e-05	995.01	1584.18	3719.93	1824.56	159	79	116
ENSMUSG00000076514.3	Igkv17-121	4.13	2.68993	69.0061	2.54087e-08	2.16607e-06	321.07	1604.36	1186.45	429.85	40.5	48.81	68.33
ENSMUSG00000094728.1	AC132444.2	4.10949	-2.93448	16.5728	0.000296175	0.00458629	4.44	7.38	5	6.89	0.68	0	0
ENSMUSG00000095450.1	AC132444.4	4.10949	-2.93448	16.5728	0.000296175	0.00458629	4.44	7.38	5	6.89	0.68	0	0
ENSMUSG00000095787.1	AC133103.6	4.10949	-2.93448	16.5728	0.000296175	0.00458629	4.44	7.38	5	6.89	0.68	0	0
ENSMUSG00000076577.2	Igkv8-30	4.09929	2.97245	35.5504	5.11747e-06	0.000165084	361	2121	622.72	1565.27	49	138	20
ENSMUSG00000102888.1	Ighv1-11	4.08689	-0.881243	29.53	1.16111e-05	0.000322234	32	63	39	99	1	6	3
ENSMUSG00000095571.2	Ighv5-17	4.07521	3.15739	68.1122	3.09886e-08	2.54432e-06	1477.26	1105.51	1698	1062	29	164	51
ENSMUSG00000094930.2	Igkv6-25	4.0609	2.29641	33.7341	7.27716e-06	0.000220507	944.94	238.94	938.02	192.32	55.22	13.06	40.36
ENSMUSG00000094487.1	Gm21958	4.04754	-1.88406	21.3251	5.57292e-05	0.00116286	3	3	11	13	0	0	1
ENSMUSG00000104000.1	Gm38335	4.02938	-2.28979	24.9755	2.11757e-05	0.000525091	19	27	9	16	1	2	0
ENSMUSG00000076591.3	Igkv8-16	4.02648	0.548411	36.3422	3.34996e-06	0.000116036	82.65	162.63	132	224	9.64	10	8
ENSMUSG00000082976.10	Gm15056	4.02094	-2.79847	16.4365	0.000399559	0.00584678	7	8	6	8	0	1	0
ENSMUSG00000086236.9	5830418P13Rik	4.01316	-1.825	28.3144	6.98966e-06	0.000213312	29.19	18.44	20.16	23.45	0	0	4
ENSMUSG00000076580.3	Igkv8-27	4.01224	1.53619	48.5613	4.01303e-07	2.07468e-05	113	614	335	233	34	11	17
ENSMUSG00000098814.2	Igkv19-93	4.01163	3.12144	26.4107	3.66681e-05	0.000827099	576	1683	421	739	40	57	68
ENSMUSG00000091682.2	Tcrg-C3	3.98683	-2.50463	16.7438	0.000307312	0.00472312	16.47	2.25	6.38	6.22	0	1.16	0
ENSMUSG00000095130.1	Ighv1-39	3.98622	1.95504	32.5175	9.22873e-06	0.000267783	172.04	1073	157	238	29	31	21
ENSMUSG00000076541.3	Igkv4-79	3.96832	0.511947	39.7304	1.68619e-06	6.57175e-05	272.8	295.4	133.69	142.85	22.81	18	1
ENSMUSG00000094315.2	Igkv4-78	3.959	-1.5662	16.8768	0.000383096	0.00564069	3.2	102.21	17.4	29.46	5.25	0	2.01
ENSMUSG00000017002.14	Slpi	3.95115	6.2186	630.376	1.75773e-20	9.74154e-16	8350	11182	9378	10941	614	713	654
ENSMUSG00000094164.2	Ighv2-3	3.91617	0.148325	34.881	4.1444e-06	0.0001387	46	260.57	86	120	10	2	14
ENSMUSG00000102895.1	5830415G21Rik	3.91264	-2.27115	27.9765	1.00307e-05	0.000286406	22	11	15	18	1	2	0
ENSMUSG00000095200.2	Ighv1-7	3.91169	2.15177	17.6833	0.000359624	0.00536494	553.68	362.15	350.33	1079.12	73.37	14.96	28.84
ENSMUSG00000076535.1	Igkv1-88	3.90498	0.244545	43.2324	6.60046e-07	3.0714e-05	77	60	280	99	6	9	11
ENSMUSG00000095612.2	Ighv5-4	3.89324	2.2093	21.1505	0.000136727	0.00243887	909.68	778.93	344.26	215.92	48	21	51
ENSMUSG00000042385.14	Gzmk	3.88287	1.32661	38.6237	2.43467e-06	8.94774e-05	267	346	92	437	15	12	32
ENSMUSG00000094025.7	Gm8879	3.85782	-2.31546	19.355	0.000111068	0.00206283	14.51	19.2	2.73	27.66	3	0	0
ENSMUSG00000076563.2	Igkv5-48	3.83669	3.26926	51.402	3.23409e-07	1.74354e-05	2362	670	1269	797	106	59	115
ENSMUSG00000076672.7	Ighv3-6	3.82936	3.56508	37.434	3.55894e-06	0.000121678	1360	541	2164	2281	163	47	128
ENSMUSG00000076939.2	Iglv3	3.82836	1.29477	95.6832	1.41811e-10	3.87159e-08	183	129	209	614	16	25	18
ENSMUSG00000076532.3	Igkv4-91	3.82045	1.5162	32.196	9.58086e-06	0.000275022	281	207	725	261	33	15	32
ENSMUSG00000096422.2	Igkv12-44	3.79484	3.38038	41.3826	1.71397e-06	6.64731e-05	1829.2	1274.82	1058.09	1231.3	151	57	94
ENSMUSG00000076501.2	Igkv2-137	3.78033	2.62272	43.4951	1.15052e-06	4.80504e-05	1392	693	933	258	97.34	29	62
ENSMUSG00000076569.3	Igkv5-39	3.7763	2.50457	29.7035	1.72241e-05	0.000440913	169.24	1274	1021.54	642	7	18	151
ENSMUSG00000024176.10	Sox8	3.77549	0.44944	125.475	7.87823e-13	6.71538e-10	208.44	162.05	144.2	163.83	18	10	10
ENSMUSG00000039809.10	Gabbr2	3.7358	-2.20415	25.4582	1.58088e-05	0.000412301	12	11	28	7	1	1	1
ENSMUSG00000094546.1	Ighv1-26	3.69206	4.45846	17.4915	0.000380728	0.00561776	1297.59	2153.6	2813.96	3448.67	181.94	315.21	68.98
ENSMUSG00000094322.2	Ighv9-4	3.69079	-1.37717	42.1283	2.20952e-07	1.26633e-05	23.01	32.05	63	22.01	5	2	1
ENSMUSG00000049410.8	Zfp683	3.68308	0.946691	123.997	9.21542e-13	7.40185e-10	216	175	243	279	14	22	18
ENSMUSG00000094194.2	Ighv5-16	3.67668	2.01021	15.9787	0.000598255	0.00810137	613	309	311	593	43	48	18
ENSMUSG00000093894.1	Ighv1-53	3.67542	2.62736	26.8225	3.31929e-05	0.000760472	349.4	795.87	937.12	676.74	69	43	53.41
ENSMUSG00000095700.2	Ighv10-3	3.66908	0.856247	24.6402	5.26203e-05	0.00111223	191.33	201	109.43	240	16	22.31	6
ENSMUSG00000027718.8	Il21	3.65974	-0.331283	35.5837	2.64468e-06	9.5798e-05	105.83	102.75	60	114.37	8	6	9
ENSMUSG00000096515.5	Igkv14-100	3.65271	1.15124	62.7065	2.42667e-08	2.09484e-06	125	222	321	545	39	9	24
ENSMUSG00000096326.2	Ighv1-78	3.64874	1.9001	17.9639	0.000331037	0.00501541	164	843.39	562.13	272	69	16	29
ENSMUSG00000094335.2	Igkv1-117	3.64858	4.5763	60.1049	9.29523e-08	6.24425e-06	2665.64	3091.68	1863.85	3848.56	204.54	320.77	173.18
ENSMUSG00000076633.7	Ighv5-2	3.62249	-1.75605	19.9978	0.000101571	0.00191859	75	25	7	7	1	5	1
ENSMUSG00000069273.2	Hist1h3e	3.6112	-2.19325	18.4561	0.000142314	0.00251906	2.29	6.44	16.72	15.33	0	1.09	1.07
ENSMUSG00000096150.1	Ighv1-85	3.59531	0.954146	36.3852	3.4582e-06	0.000118599	157	244	485	186	46	7	15
ENSMUSG00000061356.13	Nuggc	3.5948	-0.704657	50.6438	3.66415e-08	2.89913e-06	40	67	78	74	3	11	2
ENSMUSG00000002190.13	Clgn	3.59417	-1.37694	21.4713	7.19865e-05	0.00143665	31	48	14	38	5	3	0
ENSMUSG00000093765.7	Gm20658	3.59332	-0.70566	85.1916	1.07174e-10	3.12616e-08	50	79	54	57	6	5	4
ENSMUSG00000095753.2	Igkv4-53	3.57452	1.00529	18.0829	0.000315557	0.00482973	87.97	259	247.94	118.99	25	14	7
ENSMUSG00000076666.2	Ighv14-4	3.55367	1.69188	15.4706	0.000699226	0.00918942	101.98	113.44	723.67	645.93	13	12	75.9
ENSMUSG00000020310.9	Madcam1	3.54853	-2.30917	15.8604	0.000395874	0.00580416	11	19	6	15	0	1	2
ENSMUSG00000045991.19	Onecut2	3.53042	-2.66716	14.3614	0.000624103	0.00838913	7	7	6	16	0	1	1
ENSMUSG00000074758.10	Gm5535	3.52897	-1.69248	33.5078	1.748e-06	6.72747e-05	25	46	17	21	1	2	4
ENSMUSG00000090252.1	Gm16028	3.52419	-1.92955	22.488	4.40947e-05	0.000959471	30.62	16.67	13.35	29.38	0	4.64	1
ENSMUSG00000076562.1	Igkv4-50	3.50995	0.510377	33.6751	5.37975e-06	0.000171548	137	137	136	141	10	9	18
ENSMUSG00000029816.10	Gpnmb	3.50592	5.7646	344.287	5.34387e-16	2.96163e-12	5978	5731	7372	6610	688	426	628
ENSMUSG00000096746.3	Trav7d-3	3.44197	-2.46345	14.4453	0.000605209	0.00817681	2.25	6.28	3.55	30	0	2.5	0
ENSMUSG00000115855.1	Gm34643	3.42492	-2.23217	21.59	5.12484e-05	0.00108947	9	15	9	14	0	2	1
ENSMUSG00000058773.2	Hist1h1b	3.41907	-2.16921	19.8194	9.05174e-05	0.0017382	14	12	14	21	1	1	2
ENSMUSG00000009092.5	Derl3	3.4092	2.51395	227.668	1.93229e-16	1.31711e-12	492	743	587	634	47	59	72
ENSMUSG00000008461.6	Fut1	3.37733	-0.738818	86.435	8.99174e-11	2.73808e-08	54	76	69	62	5	9	5
ENSMUSG00000095642.3	Ighv14-3	3.36505	1.82085	23.9639	6.52624e-05	0.00132197	280	405	413.11	849.06	78	25	39
ENSMUSG00000024353.5	Mzb1	3.32671	4.25657	223.777	7.23559e-14	1.08379e-10	2021.28	2559	1919	2292.23	243.29	198	235
ENSMUSG00000020702.13	Ccl1	3.32322	-1.79917	24.7342	1.95741e-05	0.000491758	19	25	22	16	1	1	4
ENSMUSG00000106688.1	Gm42851	3.24377	-1.43599	16.0678	0.000373012	0.00552009	11.38	19.6	25	18.28	2.23	0.82	2.62
ENSMUSG00000079190.3	AC133103.1	3.23648	-0.357775	34.3567	2.73361e-06	9.79945e-05	67.44	86.32	48.36	113.76	10.57	10.37	4.28
ENSMUSG00000094102.1	Ighv9-2	3.23325	-0.876502	20.9492	0.000104344	0.00196229	39	81	27.02	90.22	0	2	17
ENSMUSG00000076665.4	Ighv7-1	3.20953	-0.683138	15.0497	0.000698276	0.00918565	38	49	31	42	9	1	3
ENSMUSG00000100529.1	Gm19261	3.19987	-2.10672	17.4128	0.000203038	0.00337813	11	11	5	13	0	0	3
ENSMUSG00000030167.15	Klrc1	3.19577	1.96854	167.919	1.49156e-14	4.13319e-11	331.22	402.56	226.12	591.73	41.76	39.01	48.01
ENSMUSG00000076940.3	Iglv2	3.17241	1.51501	18.4792	0.000282096	0.00441144	77.64	176.3	378.32	303.45	28	21.13	29.1
ENSMUSG00000094345.2	Igkv14-126	3.16469	1.86756	20.9243	0.00014372	0.0025407	89.01	204	700	744	46	47	51
ENSMUSG00000094198.2	Ighv1-50	3.1567	2.07392	21.055	0.000139198	0.00247418	504.37	352.3	835.3	326.24	42.23	15	118.9
ENSMUSG00000061947.10	Serpina10	3.15592	0.635487	88.5744	6.67607e-11	2.10546e-08	176	166	134	163	16	23	16
ENSMUSG00000090675.2	Olfr111	3.10102	-1.7119	19.5469	9.89847e-05	0.00187871	19.38	27.42	21.13	25.09	2.51	4.47	1
ENSMUSG00000034958.11	Atcay	3.10074	-0.482751	61.2737	4.78834e-09	5.71928e-07	73	74	39	61	7	5	10
ENSMUSG00000074892.9	B3galt5	3.09417	-0.529897	55.5776	1.36821e-08	1.33735e-06	58	60	50	81	1	10	11
ENSMUSG00000093969.2	Trav4n-4	3.0923	-2.29767	16.4693	0.000282008	0.00441144	10.8	15.33	8.32	13.65	1	0.5	2.5
ENSMUSG00000096505.2	Trav4d-4	3.0923	-2.29767	16.4693	0.000282008	0.00441144	10.8	15.33	8.32	13.65	1	0.5	2.5
ENSMUSG00000095495.2	Trav9d-3	3.09013	-2.27685	18.8457	0.000124883	0.00226551	3	7.5	5.5	28	2.5	0.5	0.5
ENSMUSG00000096541.2	Trav9n-3	3.09013	-2.27685	18.8457	0.000124883	0.00226551	3	7.5	5.5	28	2.5	0.5	0.5
ENSMUSG00000076474.3	Trbv17	3.05281	-1.06305	19.8047	0.000122503	0.00223331	81	14	26	20	5	3	5
ENSMUSG00000111094.1	Gm34425	3.03235	-1.56426	41.6295	2.4734e-07	1.38884e-05	27	23	34	26	2	5	3
ENSMUSG00000000544.14	Gpa33	3.02038	-2.05688	19.0106	0.000124344	0.00226038	25	18	16	18	1	3	3
ENSMUSG00000096498.3	Ighv2-5	3.01761	-0.0341278	29.1189	1.22998e-05	0.00033646	111.82	162.28	125.91	31.27	9	22.35	10.13
ENSMUSG00000000248.16	Clec2g	2.99457	-1.43952	26.6416	1.21499e-05	0.000333511	29	40	32	26	2	5	5
ENSMUSG00000030268.17	Bcat1	2.99299	-0.417048	52.311	2.57847e-08	2.18504e-06	53	90	30	90	9	8	8
ENSMUSG00000027761.4	Aadac	2.99298	-0.449757	43.369	1.6745e-07	1.00327e-05	64	52	48	56	8	6	7
ENSMUSG00000079299.3	Klrb1	2.99227	-1.71155	23.2948	3.01937e-05	0.000702799	17	26	10	23	3	3	1
ENSMUSG00000111147.1	Gm33699	2.97856	-0.744844	51.5033	3.02743e-08	2.50049e-06	59	78.83	32	57.88	8	10	4
ENSMUSG00000076655.2	Ighv4-1	2.97629	1.48843	19.4389	0.000213152	0.00352103	216	317.99	376	146.9	67	24	13
ENSMUSG00000091679.9	Vmn2r96	2.94062	-1.51782	25.4683	1.57622e-05	0.00041133	32	22	12	27	3	4	2
ENSMUSG00000024402.5	Lta	2.93011	1.08889	112.694	3.21791e-12	2.07754e-09	192	211	134	176	20	32	20
ENSMUSG00000094872.1	Igkv9-120	2.90034	2.07215	25.3384	4.55353e-05	0.000986556	220.44	279.87	663.33	592.57	40	25.61	113
ENSMUSG00000076677.1	Ighv6-3	2.88264	1.47906	27.7502	2.36624e-05	0.000573412	129.23	145	475	296	39	44	24
ENSMUSG00000050232.6	Cxcr3	2.87636	4.06474	158.595	3.22384e-12	2.07754e-09	1889	1697	1243	2017	260	178	281
ENSMUSG00000095981.1	Ighv10-1	2.85821	0.780711	29.2791	1.40816e-05	0.000376468	110.67	382	138.57	92	14	46.69	17
ENSMUSG00000111229.1	Gm39323	2.85232	0.314	68.4397	1.39596e-09	2.10806e-07	121	127	89	145	21	14	16
ENSMUSG00000028217.11	Cdh17	2.84704	0.307135	63.5027	3.23116e-09	4.18398e-07	137	161	58	151	23	19	12
ENSMUSG00000076937.3	Iglc2	2.81475	4.51422	83.8397	4.77941e-09	5.71928e-07	1463	1676	2123	2671	284	283	291
ENSMUSG00000096108.2	Ighv11-2	2.79666	1.14031	15.8242	0.000616022	0.00830267	56	74	391.61	573.77	21	45	50
ENSMUSG00000030109.15	Slc6a12	2.78514	-1.8058	21.2873	5.64011e-05	0.00117461	14	15	10	18	3	3	0
ENSMUSG00000094176.6	Trav6d-6	2.78147	-2.11825	33.4009	1.79649e-06	6.88068e-05	11	15	8	27.99	0.5	3	3
ENSMUSG00000095862.1	Trav6-6	2.78147	-2.11825	33.4009	1.79649e-06	6.88068e-05	11	15	8	27.99	0.5	3	3
ENSMUSG00000105302.1	Gm19817	2.77391	-1.91379	16.8664	0.00024538	0.00394408	14	11	9	4	1	1	2
ENSMUSG00000079033.10	Mef2b	2.77186	-0.63863	78.9004	2.68387e-10	6.18275e-08	47	68	57	52	8	8	9
ENSMUSG00000016283.13	H2-M2	2.75753	3.31089	58.182	1.01264e-07	6.6495e-06	955	1245	1186	1355	105	248	184
ENSMUSG00000107985.1	Gm35037	2.75047	-2.04131	21.4222	6.51957e-05	0.0013211	19	16	17	21	2	3	3
ENSMUSG00000022838.14	Eaf2	2.74384	0.662168	94.0157	3.20397e-11	1.23437e-08	96	155	143	159	23	18	22
ENSMUSG00000079625.2	Tm4sf19	2.73993	-1.25553	29.1745	5.50989e-06	0.000175194	33	37	51	48	2	12	5
ENSMUSG00000081996.1	Gm7153	2.73947	-1.49849	21.2863	5.64192e-05	0.00117461	10.19	13	8	6.12	1	1	2
ENSMUSG00000024910.5	Ctsw	2.70263	4.10447	267.601	2.13577e-16	1.31711e-12	1672	1490	1275	2090	212	258	299
ENSMUSG00000035042.2	Ccl5	2.70035	5.34975	122.271	1.2218e-10	3.45477e-08	3566	3967	2063	5453	509	584	678
ENSMUSG00000111342.1	4933404K13Rik	2.68483	-1.93022	21.8828	4.67373e-05	0.00100866	16	16	18	20	3	5	0
ENSMUSG00000052631.15	Sh2d6	2.67872	-1.8927	18.2394	0.000153116	0.00267776	25	13	13	18	4	1	3
ENSMUSG00000031132.1	Cd40lg	2.66586	1.20596	103.393	9.71248e-12	5.03589e-09	223	191	185	236	31	32	38
ENSMUSG00000076617.9	Ighm	2.66183	9.029	30.7261	1.38601e-05	0.000371763	23354	32563	73565	45792	6455	6743	7929
ENSMUSG00000110815.1	Gm47345	2.661	-2.35981	15.0511	0.000468442	0.00666535	9	8	15	12	2	1	2
ENSMUSG00000040627.14	Aicda	2.65384	-0.70916	52.2126	2.62919e-08	2.21159e-06	44	89	44.54	62.93	11	7.05	11.14
ENSMUSG00000095079.6	Igha	2.64358	8.65769	20.4032	0.000167497	0.00288825	17813	38359	41942	40030	6800	5726	4334
ENSMUSG00000115969.1	Gm46519	2.64307	-1.97643	17.2398	0.000215536	0.00355513	20	18	15	14	2	1	5
ENSMUSG00000115739.1	Gm49254	2.63513	-2.19528	17.3011	0.000220579	0.00361999	8	22	7	14	2	2	2
ENSMUSG00000086652.1	Gm14029	2.60905	0.0466664	57.6622	9.24483e-09	9.74065e-07	72	66	66	102	17	12	9
ENSMUSG00000020401.6	Fam71b	2.59563	-0.805633	21.9875	5.72217e-05	0.00118775	59	47	19	58	10	7	6
ENSMUSG00000022015.8	Tnfsf11	2.59433	0.782838	68.8884	1.29614e-09	1.98435e-07	143	147	140	152	18	26	30
ENSMUSG00000055170.4	Ifng	2.58901	0.107275	23.8722	4.52637e-05	0.000981439	84.9	115.95	48	94.69	13.97	10.9	19
ENSMUSG00000048521.8	Cxcr6	2.58626	4.66195	188.062	3.13034e-13	3.33628e-10	2432	2586	1826	2912	441	377	432
ENSMUSG00000094087.1	Ighv1-61	2.58174	-0.400423	24.2291	3.50538e-05	0.000796195	51.63	113.79	83.05	50.37	26.09	6.73	5.62
ENSMUSG00000076471.3	Trbv14	2.58057	-0.73744	53.4877	2.04647e-08	1.83523e-06	49	32	39	54	11	4	7
ENSMUSG00000111913.1	Gm49751	2.57093	-2.00421	14.2691	0.000624308	0.00838986	10.1	13.05	9	26.31	1.03	3.1	3
ENSMUSG00000030117.5	Gdf3	2.56989	0.402129	84.5094	1.18106e-10	3.37399e-08	113	132	159	139	16	27	27
ENSMUSG00000111283.1	E230034D01Rik	2.56436	-2.25059	17.2872	0.000232154	0.00376645	19	13	6	10	1	1	4
ENSMUSG00000029121.16	Crmp1	2.5546	1.68446	64.4268	7.29889e-09	8.11306e-07	272	245	214	361	46	47	49
ENSMUSG00000094966.2	Trav9-2	2.55036	-2.07365	18.7498	0.000128953	0.00232337	7	19	14	16	4	2	1
ENSMUSG00000031397.11	Tktl1	2.54412	-1.16603	37.8539	5.96335e-07	2.8393e-05	24	31	24	38	4	9	2
ENSMUSG00000069305.3	Hist1h4n	2.53716	-0.991367	14.6926	0.000631477	0.00846772	21.69	29.23	28.78	23.81	4.53	4.1	4.8
ENSMUSG00000055629.5	B4galnt4	2.53265	1.58323	65.1433	5.83425e-09	6.68057e-07	351	294	229	368	46	57	62
ENSMUSG00000092517.1	Art2a	2.53135	-1.69702	18.9421	0.000120933	0.00221196	23	31	16	14	3	4	4
ENSMUSG00000104927.1	Gm43388	2.52825	-0.5771	51.6757	2.92511e-08	2.43047e-06	49	46	50	60	8	6	13
ENSMUSG00000076476.1	Trbv20	2.52799	-1.41456	25.0728	1.77065e-05	0.000451385	17	9	14	47	3	4	4
ENSMUSG00000049109.15	Themis	2.51641	3.04738	110.101	4.03858e-11	1.45339e-08	805.85	684	550.79	917	119	144	133.72
ENSMUSG00000067750.3	Khdc1a	2.51019	-0.495481	53.2293	2.15242e-08	1.90862e-06	65.56	56.25	61.07	40.73	12	5.96	12.25
ENSMUSG00000103174.1	Gm37168	2.50788	-1.84058	15.9634	0.000337316	0.00509246	10	14	18	12	1	1	5
ENSMUSG00000111758.1	Gm30373	2.48409	-1.54358	21.7431	4.88349e-05	0.00104902	20	14	10	24	1	3	5
ENSMUSG00000076462.2	Trbv2	2.47646	-0.372063	43.3365	1.6866e-07	1.00834e-05	42	62	35	90	13	9	9
ENSMUSG00000072621.13	Slfn10-ps	2.4761	-0.808057	37.3655	6.70598e-07	3.10746e-05	34.52	34.96	38.61	57.9	3.02	12.26	7.13
ENSMUSG00000096336.2	Igkv1-135	2.45646	3.78089	35.3205	5.28345e-06	0.000169355	1865.39	1526.34	1258.61	1258.27	173	483	177
ENSMUSG00000097418.7	Mir155hg	2.43265	-0.36943	41.0235	2.83968e-07	1.55974e-05	78	62	48	74	5	23	9
ENSMUSG00000024112.16	Cacna1h	2.42172	2.36958	71.3348	3.8045e-09	4.79202e-07	332	453	416	541	68	71	110
ENSMUSG00000076469.3	Trbv13-2	2.41886	0.00741203	70.7036	9.63233e-10	1.57038e-07	67	58	74	74	11	9	19
ENSMUSG00000041193.15	Pla2g5	2.40337	-0.471632	43.6496	1.57373e-07	9.50896e-06	35	61	31	54	9	8	9
ENSMUSG00000094502.5	Ighv1-69	2.40163	1.63212	24.4669	5.13571e-05	0.00109136	226.33	615.14	269.14	268	20	141	40.66
ENSMUSG00000086109.2	Gm13391	2.39672	-1.65448	22.6184	3.71673e-05	0.000836638	15	15	21	20	2	6	2
ENSMUSG00000042345.15	Ubash3a	2.38164	2.88724	132.849	6.34796e-13	5.67169e-10	615	533	518	696	105	121	122
ENSMUSG00000105160.1	A530030E21Rik	2.3797	0.705236	46.5453	8.77098e-08	5.97905e-06	90	120	91	92	14	27	17
ENSMUSG00000027338.16	Prnd	2.37546	1.60856	84.2008	1.23432e-10	3.45492e-08	196	289	267	223	44	42	59
ENSMUSG00000072109.11	A530040E14Rik	2.36725	1.33712	102.006	1.15261e-11	5.76851e-09	190.41	267.31	153.55	280.89	36.38	55.43	40.47
ENSMUSG00000036169.6	Sostdc1	2.364	-1.57014	18.5872	0.000136175	0.00243136	23	18	25	30	3	2	9
ENSMUSG00000002033.14	Cd3g	2.35988	4.28616	182.847	1.30437e-13	1.84851e-10	1736	1606	1233	1958	288	299	393
ENSMUSG00000118171.1	Gm50390	2.35671	-0.232246	14.2745	0.000769263	0.00994015	16.2	28.94	24.82	29.91	7.26	5.8	1.55
ENSMUSG00000073631.2	Gm10553	2.34715	-0.282441	23.6871	3.71815e-05	0.000836638	65.96	88.54	57.43	70.72	11.36	18.42	12.79
ENSMUSG00000102715.1	Gm6209	2.34317	-2.10825	18.486	0.00014089	0.00250024	11	12	19	20	4	3	2
ENSMUSG00000076467.3	Trbv13-1	2.32613	-0.0925744	23.9562	3.41731e-05	0.0007802	69	125	31	24	8	9	22
ENSMUSG00000052477.15	C130026I21Rik	2.32106	2.04673	67.4251	3.9525e-09	4.92251e-07	378.89	398.26	288.75	457.29	72.26	78.86	83.01
ENSMUSG00000105547.1	Iglc3	2.32024	3.90682	105.94	1.88376e-10	4.81106e-08	1540	1372	1148	968	289	287	207
ENSMUSG00000008193.13	Spib	2.28652	5.33064	178.555	5.89263e-13	5.3537e-10	3551	3473	2870	3725	698	726	728
ENSMUSG00000028327.14	Stra6l	2.28175	1.52124	108.923	4.99162e-12	2.91201e-09	248	232	255	343	48	73	48
ENSMUSG00000020826.9	Nos2	2.2789	3.20079	77.2926	3.3054e-09	4.25115e-07	458	828	385	837	124	162	109
ENSMUSG00000107486.1	Trbv4	2.27677	-0.459162	28.2424	7.13136e-06	0.000217038	37.83	81.76	20.82	46.84	5.94	9	14.75
ENSMUSG00000043931.10	Gimap7	2.25954	3.29062	127.338	2.90181e-12	1.9376e-09	910	978	461	860	165	167	187
ENSMUSG00000096417.2	Trav7-2	2.25469	-2.13415	15.752	0.000363757	0.00541493	7	4	9	20	2	3	1
ENSMUSG00000053977.13	Cd8a	2.25466	4.43064	70.2212	2.02321e-08	1.82027e-06	1627	1460	1121	2525	279	359	438
ENSMUSG00000056290.16	Ms4a4b	2.24808	5.30127	208.672	3.88494e-14	8.49388e-11	3230.21	2959.91	2325.54	4181.53	602.87	678.71	767.41
ENSMUSG00000048905.5	4930539E08Rik	2.24059	-1.27956	20.902	6.37714e-05	0.00129746	27	24	12	18	4	4	5
ENSMUSG00000102780.1	Gm38253	2.23699	-1.20697	15.9697	0.000336559	0.00508379	16.84	18.55	23.89	35.89	8	7	0
ENSMUSG00000029275.18	Gfi1	2.22585	1.72336	54.8199	3.19427e-08	2.59955e-06	345	273	178	300	49	62	70
ENSMUSG00000042064.13	Myo3b	2.22518	0.253691	76.1046	4.10471e-10	8.42546e-08	77	82	58	68.45	23	8	16
ENSMUSG00000076928.5	Trac	2.22368	4.48319	109.064	1.91895e-10	4.87169e-08	1816	1610	1395	2173	291	366	494
ENSMUSG00000079808.3	AC168977.1	2.22149	-1.16133	19.4322	0.000102795	0.0019371	49.36	38.14	28.8	45.75	5.73	9.97	10.8
ENSMUSG00000076754.2	Trgv2	2.21827	-0.640479	33.4644	1.7675e-06	6.789e-05	27	44	35	54	7	7	12
ENSMUSG00000073879.4	Gm5859	2.20707	-0.144524	61.0037	5.02519e-09	5.87555e-07	51.47	41.83	48.12	32.33	8.25	11.04	9.59
ENSMUSG00000092216.3	Gm19345	2.20679	-1.40505	18.6922	0.000131462	0.00236321	15.62	20.67	16.55	33.62	4	4.24	5.72
ENSMUSG00000071716.5	Apol7e	2.19907	3.22418	96.8473	1.54064e-10	4.14484e-08	869.81	770.43	593.36	835.39	143.49	151.98	221.21
ENSMUSG00000028460.6	Sit1	2.18629	1.58769	100.271	1.43148e-11	6.83914e-09	275	225	186	284	54	46	64
ENSMUSG00000076463.2	Trbv3	2.18564	0.30858	39.5305	4.01071e-07	2.07468e-05	132	54	52	74	12	20	21
ENSMUSG00000023992.14	Trem2	2.17855	3.60116	83.8709	1.81926e-09	2.61206e-07	1022	1092	1198	1246	213	369	189
ENSMUSG00000108126.1	Gm43909	2.17571	-0.148335	43.1734	1.74878e-07	1.0399e-05	56.63	62.44	51.39	57.36	8.17	16.54	13.89
ENSMUSG00000000731.15	Aire	2.17387	-1.09907	20.6168	6.98826e-05	0.00140122	34	39	25	26	6	9	6
ENSMUSG00000051998.14	Lax1	2.17134	4.25877	293.472	4.52391e-18	8.35731e-14	1482	1562	1273	1671	356	316	352
ENSMUSG00000014686.8	Ceacam16	2.17125	-0.247839	42.3234	2.11459e-07	1.21822e-05	56.38	72.33	62.45	55.38	7	16.76	18.28
ENSMUSG00000096551.2	Trav10	2.1707	-2.21608	15.715	0.000398961	0.00584016	16.67	11.61	7.85	12.13	3	1	4
ENSMUSG00000049848.7	Ceacam19	2.16846	-1.18528	19.7425	9.28275e-05	0.00177781	23	32	37	39	6	8	8
ENSMUSG00000076470.1	Trbv13-3	2.16801	-0.607118	27.083	9.88704e-06	0.00028274	50	39	35	28	13	6	7
ENSMUSG00000085887.2	Arhgap27os3	2.16193	2.38355	61.5846	1.42402e-08	1.37198e-06	347	398	307	436	68	108	79
ENSMUSG00000118026.1	Gm50335	2.15877	-1.79165	18.6036	0.000135429	0.00241961	11	16	14	13	2	5	2
ENSMUSG00000032094.8	Cd3d	2.14197	3.82249	75.1483	7.00858e-09	7.84692e-07	1092	1083	646	1189	169	231	301
ENSMUSG00000109713.1	Pvrig	2.13881	-0.611774	35.0983	1.16954e-06	4.87715e-05	47	56	27	73	12	10	13
ENSMUSG00000026358.13	Rgs1	2.1385	3.35003	37.0404	3.43803e-06	0.000118174	963	959	776	1153	165	324	181
ENSMUSG00000022657.9	Cd96	2.13601	2.68794	155.604	4.29131e-14	8.49388e-11	481	445	397	631	100	92	149
ENSMUSG00000117613.1	Gm2629	2.12927	-0.524564	28.8147	6.08372e-06	0.000189739	42	50	31	49	8	10	12
ENSMUSG00000084381.1	AA413626	2.10701	-1.52761	15.6863	0.000372424	0.00551432	8	20	10	14	3	2	4
ENSMUSG00000042357.2	Gjb5	2.1024	0.513689	40.7117	3.05018e-07	1.65729e-05	100	92	89	81	16	23	26
ENSMUSG00000032011.5	Thy1	2.09505	5.97219	155.153	3.08758e-12	2.03711e-09	4804	4393	3776	5808	1048	1002	1329
ENSMUSG00000094525.2	Trbv12-2	2.0878	-1.3484	15.3197	0.00042496	0.00616215	17	17	12	22	3	2	7
ENSMUSG00000050957.4	Insl6	2.08688	-0.114518	65.7993	2.17523e-09	3.03662e-07	62	72	66	72	17	16	16
ENSMUSG00000053044.8	Cd8b1	2.08395	3.75723	88.4663	9.1596e-10	1.52518e-07	1052	943	596	1329	222	227	260
ENSMUSG00000048827.12	Pkd1l3	2.0802	-0.85716	33.2087	1.88732e-06	7.1935e-05	24.01	32.04	17.01	39.05	4.01	7.01	9
ENSMUSG00000074357.3	AA386476	2.07463	-1.52715	19.0573	0.000116382	0.00214073	11	9	18	13	1	3	5
ENSMUSG00000097295.1	Hmgb1-ps8	2.07296	-0.19017	26.8431	1.05875e-05	0.000299833	53	51	54	57	5	20	14
ENSMUSG00000031138.4	F9	2.07218	-1.35554	22.5528	3.793e-05	0.000851059	20	17	21	32	5	8	3
ENSMUSG00000024670.17	Cd6	2.06828	4.16864	98.9891	3.69868e-10	7.82384e-08	1439	1409	1026	1790	333	334	370
ENSMUSG00000024598.9	Fbn2	2.05721	-0.684646	18.6686	0.000132508	0.00237815	16	28	33	22	3	9	6
ENSMUSG00000097407.1	4933408J17Rik	2.0462	-1.32199	14.5382	0.00056519	0.00774373	12.06	10.05	8.02	9.06	3.02	2.01	2
ENSMUSG00000067577.8	A430093F15Rik	2.04566	1.012	39.2785	5.37586e-07	2.62036e-05	170	165	131	195	40	35	48
ENSMUSG00000094595.1	Fsbp	2.04481	-0.393322	24.3615	2.18745e-05	0.000538326	32.03	41.58	28.87	40.18	3.89	12.66	9.75
ENSMUSG00000068129.5	Cst7	2.04192	1.82263	50.874	5.90197e-08	4.33249e-06	267	277	166	372	48	76	77
ENSMUSG00000005696.11	Sh2d1a	2.04014	1.50968	86.3884	9.05079e-11	2.741e-08	208	242	135	255	49	50	58
ENSMUSG00000032556.11	Bfsp2	2.03878	-0.38644	38.6848	4.89317e-07	2.43747e-05	43.81	56.56	28.84	53.55	10	10	14
ENSMUSG00000086421.1	Gm14091	2.03422	-1.74858	16.0888	0.000322614	0.00491738	17	20.13	7.12	16.29	3.04	4.06	4.03
ENSMUSG00000024669.8	Cd5	2.0328	3.92672	102.584	1.51949e-10	4.1079e-08	1239	1129	777	1407	312	275	268
ENSMUSG00000000409.14	Lck	2.02993	5.27439	110.288	1.86816e-10	4.7933e-08	2874	2819	2088	3305	580	699	811
ENSMUSG00000050967.5	Creg2	2.02634	0.425828	46.8093	7.94784e-08	5.51976e-06	83.87	74.31	121.46	104.33	22.93	31.89	17
ENSMUSG00000029419.8	Ajm1	2.02573	-0.977654	27.8906	7.86903e-06	0.000235099	32	34	24	33	14	4	5
ENSMUSG00000012889.8	Podnl1	2.02546	2.91362	51.7899	1.48365e-07	9.06564e-06	721	735	394	641	154	157	163
ENSMUSG00000037568.12	Vash2	2.02411	-0.299498	43.3806	1.67019e-07	1.00177e-05	56	57	39	38	8	15	13
ENSMUSG00000079457.10	Gm7609	2.01793	0.00250932	36.0536	9.23058e-07	4.02493e-05	85.97	84.6	59.12	112.65	10.88	23.76	29.96
ENSMUSG00000025279.7	Dnase1l3	2.01059	3.21058	29.8002	1.56258e-05	0.000409455	608	703	916	932	157	199	244
ENSMUSG00000079222.2	AC132444.1	2.00934	-1.38128	15.843	0.000352116	0.00528422	32.91	21.02	28.47	37.62	10.55	9.85	2.09
ENSMUSG00000108348.2	Gm42372	2.00898	0.521788	31.7263	3.29116e-06	0.000114396	101	89	104	143	31	30	21.6
ENSMUSG00000117239.1	Gpr31c	2.00658	-0.644165	24.7551	1.94529e-05	0.0004896	34	56.24	50.15	57.78	7	14.54	16
ENSMUSG00000097240.1	Gm26614	1.99964	-0.572785	23.7324	2.64326e-05	0.000630889	38	39	30.98	52	12	5	13.43
ENSMUSG00000106717.1	Gm42798	1.99787	-1.49921	16.6096	0.000268443	0.00423841	7	13	14	20	4	3	3
ENSMUSG00000081169.1	Gm12551	1.9972	-1.43292	18.9281	0.000121496	0.00222079	24.05	15	21.02	19.04	4	4	7.01
ENSMUSG00000052565.7	Hist1h1d	1.98379	-0.424184	29.7966	4.64891e-06	0.000152222	42.62	34.27	34.24	61.41	4.01	15.01	14.01
ENSMUSG00000064109.8	Hcst	1.98303	2.10441	86.1283	9.38815e-11	2.82772e-08	333	306	220	330	82	67	83
ENSMUSG00000048215.14	A630023P12Rik	1.97955	1.07707	35.5411	1.40653e-06	5.6692e-05	169	155	134	140	40	44	33
ENSMUSG00000023274.14	Cd4	1.97556	4.76739	80.2936	4.8356e-09	5.73863e-07	2467	1992	1822	2313	611	533	542
ENSMUSG00000076498.2	Trbc2	1.9733	4.63472	75.3563	8.71259e-09	9.28577e-07	1765.81	1453.95	1236.53	1964.06	395.16	330.56	533.45
ENSMUSG00000048251.15	Bcl11b	1.96785	3.82475	95.7321	2.68859e-10	6.18275e-08	1018	993	810	1183	223	277	287
ENSMUSG00000076479.3	Trbv26	1.96544	-1.29974	17.4408	0.000201092	0.00335079	21	24	16	16	7	3	5
ENSMUSG00000070524.1	Fcrlb	1.96312	-1.14237	15.7881	0.000359088	0.00536056	29	29	22	28	4	15	2
ENSMUSG00000102717.1	Gm37759	1.96228	-0.384181	38.5186	5.08971e-07	2.50958e-05	37.63	52	55.72	41.81	10.43	9.49	16.9
ENSMUSG00000040405.13	Havcr1	1.96207	-0.264409	31.1267	3.25188e-06	0.000113205	49	54	54	68	21	10	13
ENSMUSG00000032093.7	Cd3e	1.96189	4.09841	113.538	3.94837e-11	1.43962e-08	1270.73	1114.95	1087.89	1701.82	278	342	397
ENSMUSG00000090338.2	Gm17081	1.95628	0.861383	67.8211	1.5472e-09	2.30503e-07	113.18	97.12	129.25	89.35	27	29.25	28.96
ENSMUSG00000076475.2	Trbv19	1.95245	-0.109115	26.2021	1.27301e-05	0.000345672	59	55	41	57	10	15	17
ENSMUSG00000018925.3	Heatr9	1.95185	-0.828709	24.1436	2.33503e-05	0.000567072	34	37	21	40	4	9	13
ENSMUSG00000105742.1	Gm42748	1.94149	-0.533896	21.3021	5.61377e-05	0.00117007	27	41	29	45	9	13	6
ENSMUSG00000030742.7	Lat	1.93332	4.33824	125.787	1.13198e-11	5.75556e-09	1504	1340	1092	1648	344	345	437
ENSMUSG00000079563.10	Pglyrp2	1.93133	3.05328	113.709	2.86482e-12	1.93623e-09	613.14	609.5	486	678.87	127.29	172.33	182.34
ENSMUSG00000047415.12	Gpr68	1.92702	3.66939	122.999	3.45681e-12	2.17704e-09	985.31	839.65	771.3	1297.29	245.34	301.35	235.62
ENSMUSG00000004933.17	Matk	1.92634	3.10336	46.5113	4.19512e-07	2.15876e-05	714	681	570	767	139	260	153
ENSMUSG00000001444.2	Tbx21	1.92211	2.73407	101.499	1.22761e-11	6.0746e-09	497	407	362	587	107	129	139
ENSMUSG00000067613.6	Krt83	1.91762	-0.690103	28.6674	6.33674e-06	0.000196195	48	45.87	43	35	16	8	11
ENSMUSG00000091575.2	2010016I18Rik	1.91511	2.88908	26.796	2.99293e-05	0.000697861	542.66	495.3	416.15	560.75	117.28	174.55	118.92
ENSMUSG00000104835.4	Gm5547	1.91119	1.17445	80.0129	2.27319e-10	5.40698e-08	153	159	117	136	32	43	41
ENSMUSG00000031933.17	Izumo1r	1.90604	1.65424	55.5408	1.37783e-08	1.34202e-06	236	248	158	226	42	63	74
ENSMUSG00000020395.13	Itk	1.89742	4.33973	227.894	1.90457e-16	1.31711e-12	1386.04	1261	1144.6	1608.38	339.54	385	389
ENSMUSG00000084826.7	AI847159	1.89444	-0.860062	22.2563	4.15872e-05	0.000913199	36	41	26	28	11	11	5
ENSMUSG00000071552.5	Tigit	1.89366	1.64087	33.7159	3.11655e-06	0.000109665	241	259	184	307	47	63	95
ENSMUSG00000026012.2	Cd28	1.88946	3.98322	130.661	2.35895e-12	1.6761e-09	1152	1080	915	1424	306	266	376
ENSMUSG00000067341.6	H2-Eb2	1.88902	3.23125	97.6733	4.46825e-11	1.53543e-08	654	770	548	784	189	181	203
ENSMUSG00000104554.1	Gm4610	1.88805	-0.481819	24.0351	2.41248e-05	0.000583087	28	37	34	42	6	7	16
ENSMUSG00000105826.1	Gm42141	1.8864	-0.218037	38.3275	5.32597e-07	2.59833e-05	54	53	42	54	14	18	10
ENSMUSG00000116864.1	Gm3320	1.88573	-0.472319	36.4616	8.35183e-07	3.7195e-05	41.7	30.32	23.62	56.97	10.29	11.94	9.02
ENSMUSG00000093726.1	Gm20667	1.88352	-0.699209	20.6612	6.88926e-05	0.00138337	35	32	21	28	2	15	7
ENSMUSG00000105646.1	Gm30211	1.88174	0.144003	48.3256	5.78271e-08	4.27882e-06	56	59	69	82	17	17	21
ENSMUSG00000005716.16	Pvalb	1.8797	-1.68093	14.3737	0.000600592	0.00812632	23	23	20	31	2	4	14
ENSMUSG00000000682.7	Cd52	1.87561	6.66922	58.0701	1.10666e-07	7.13167e-06	7370.25	8103	5498	7688	1750	2245	2034
ENSMUSG00000020279.10	Il9r	1.87392	3.14343	29.6628	1.53996e-05	0.000405253	593	624	521	831	144	216	176
ENSMUSG00000053395.15	Cacng8	1.86876	-1.20735	20.4537	7.36546e-05	0.00146589	39	27	19	40	8	11	7
ENSMUSG00000030144.4	Clec4d	1.86816	2.41786	31.6274	7.66821e-06	0.000230591	354	390	402	373	82	71	169
ENSMUSG00000027220.2	Syt13	1.86525	-0.530263	19.7004	9.41164e-05	0.00179925	54	58	36	46	13	12	16
ENSMUSG00000006587.6	Snai3	1.86293	0.0931927	40.0532	3.5511e-07	1.8833e-05	50	57	46	66	14	13	19
ENSMUSG00000107622.1	4930512J16Rik	1.86132	-0.102921	24.9506	1.8358e-05	0.000465212	52	63	76	82	14	33	10
ENSMUSG00000060924.15	Csmd1	1.85961	0.517729	34.5237	1.35074e-06	5.47764e-05	81	110	97	121	26	38	22
ENSMUSG00000030775.10	Trat1	1.8548	1.30541	54.6457	1.63529e-08	1.54922e-06	106	121	137	142	32	41	34
ENSMUSG00000032053.8	Pou2af1	1.84464	4.88921	104.098	2.07392e-10	4.99733e-08	1725	2389	1699	2431	459	675	629
ENSMUSG00000080115.3	Eef1akmt3	1.83829	-0.723341	16.8493	0.000246846	0.00396075	38	26	34	43	14	5	11
ENSMUSG00000025044.16	Msr1	1.83472	2.90687	64.5212	8.23811e-09	8.90413e-07	411	603	567	581	111	202	152
ENSMUSG00000040899.14	Ccr6	1.83412	2.44717	56.4366	2.20805e-08	1.94551e-06	336	416	278	477	120	100	104
ENSMUSG00000090103.1	Gm16094	1.82974	-1.62442	19.0207	0.000117806	0.00216262	17	14	15	30	3	6	7
ENSMUSG00000109602.1	Gm31597	1.8249	-0.898779	24.4578	2.12537e-05	0.000526553	27	26	26	23	3	7	12
ENSMUSG00000096751.3	Gm28373	1.82221	-1.3044	17.156	0.000221874	0.00363156	24	30	15	19	7	8	4
ENSMUSG00000028362.2	Tnfsf8	1.82065	2.35203	82.5639	1.5629e-10	4.18442e-08	354	392	353	416	87	116	127
ENSMUSG00000100150.2	Gm19585	1.80751	0.992929	34.2661	1.44143e-06	5.78948e-05	112	147	70	145	41	29	34
ENSMUSG00000032021.14	Crtam	1.80717	0.31775	29.8605	4.56891e-06	0.000150275	67	73	56	117	18	20	30
ENSMUSG00000072612.3	Gm10382	1.80613	-0.053298	31.7003	2.79412e-06	9.99051e-05	28.37	31.72	51.84	40.73	9.88	9.48	13.85
ENSMUSG00000042262.5	Ccr8	1.80216	0.468484	30.7326	3.61222e-06	0.000123044	77	77	88	96	19	34	21
ENSMUSG00000017400.10	Stac2	1.80034	2.31017	73.8875	5.79493e-10	1.10745e-07	382	374	369	395	87	169	79
ENSMUSG00000079657.10	Rab26	1.799	-0.250002	31.8519	2.6849e-06	9.68119e-05	39.12	48.11	44.21	46.36	18	14	7
ENSMUSG00000032281.11	Acsbg1	1.79544	2.2138	90.4673	5.15225e-11	1.72014e-08	358	330	280	404	116	81	107
ENSMUSG00000004612.9	Nkg7	1.79283	4.21377	62.8442	3.80573e-08	2.99173e-06	1232	1211	852	1682	338	335	428
ENSMUSG00000076752.2	Tcrg-C2	1.79131	1.37713	38.9345	5.13116e-07	2.52328e-05	117.83	170	167.29	314.83	52	39	77.4
ENSMUSG00000020808.3	Pimreg	1.78991	2.40575	22.812	7.52349e-05	0.00149074	460	483	151	366	96	125	107
ENSMUSG00000052142.15	Rasal3	1.7899	5.49986	83.7292	3.02293e-09	3.99022e-07	2964.08	2872.88	2524.11	3668.36	782.32	956.4	931.03
ENSMUSG00000042195.9	Slc35f2	1.78747	0.214712	41.852	2.35176e-07	1.32997e-05	56	72	65	68	11	21	26
ENSMUSG00000034796.14	Cpne7	1.77826	1.59	33.5462	2.69387e-06	9.68833e-05	223	136	218	293	54	80	59
ENSMUSG00000106251.1	Gm42658	1.7762	-0.516034	14.9448	0.00049168	0.00692664	17	30	40	45	13	12	4
ENSMUSG00000054342.8	Kcnn4	1.77471	3.92675	129.664	1.20323e-12	9.39213e-10	1010	1024	1021	1275	263	391	316
ENSMUSG00000112442.1	Gm47992	1.77362	-1.11818	13.7443	0.000759388	0.00984929	13	22	17	11	7	3	4
ENSMUSG00000111546.1	Gm47050	1.77239	-0.989947	14.4893	0.000575485	0.00785759	23	20	31	25	6	8	8
ENSMUSG00000039264.9	Gimap3	1.76975	6.1008	106.586	1.93979e-10	4.87761e-08	5158.82	4035.18	3576.69	5116.93	1200.99	1324.37	1519.24
ENSMUSG00000073008.11	Gpr174	1.76617	3.03303	97.7562	1.96982e-11	8.50794e-09	507	543	431	631	125	172	180
ENSMUSG00000000617.14	Grm6	1.75721	-0.917725	17.9844	0.000166951	0.00287973	32	32	17.88	36.76	6.67	14	6
ENSMUSG00000015709.9	Arnt2	1.75422	1.33773	51.4789	3.04222e-08	2.50897e-06	160.59	243.5	149	263.39	64	69	52
ENSMUSG00000020732.13	Rab37	1.75364	2.75896	77.744	3.19527e-10	7.08341e-08	510	376	334	466	79	138	169
ENSMUSG00000017195.15	Zpbp2	1.75059	-1.30962	16.2382	0.000305975	0.00470387	19	24	12	25	3	8	7
ENSMUSG00000044867.5	Gimap1os	1.75017	2.00947	78.3828	2.90113e-10	6.53974e-08	280.52	240.18	193.36	264.7	72.4	62.28	90
ENSMUSG00000084796.1	Mir142hg	1.74683	0.655109	34.3182	1.42257e-06	5.72551e-05	111	117	78	108	25	38	32
ENSMUSG00000020396.8	Nefh	1.7404	0.106631	23.3834	2.93887e-05	0.000687454	62	78	40	96	22	20	21
ENSMUSG00000036223.16	Ska1	1.73911	0.594605	31.3396	3.07333e-06	0.000108558	88	115	43	92	23	31	24
ENSMUSG00000049916.12	2610318N02Rik	1.73194	-0.138915	17.3609	0.000221789	0.00363124	52.96	69.88	26	68	15	17	18
ENSMUSG00000096506.1	CR974586.4	1.73036	-0.984246	20.7166	6.76765e-05	0.00136339	27.66	47.06	29.82	26.99	4.75	12.72	12.99
ENSMUSG00000022496.5	Tnfrsf17	1.72933	-0.246232	26.5096	1.16499e-05	0.000322677	29	45	56	44	11	16	13
ENSMUSG00000060112.4	Olfr60	1.7255	-0.671842	19.4579	0.000101929	0.00192405	31	72	32	37	17	15	8
ENSMUSG00000076473.3	Trbv16	1.72538	-0.0552148	17.2935	0.000236413	0.00382212	35	30	28	162	22	10	25
ENSMUSG00000024672.11	Ms4a7	1.72059	3.3372	81.7098	4.73124e-10	9.46607e-08	717	834	864	846	254	302	204
ENSMUSG00000109498.1	Gm45222	1.71889	0.077557	22.2545	4.16116e-05	0.000913328	38	51	72	31	9	11	25
ENSMUSG00000026285.7	Pdcd1	1.71881	1.96403	30.3428	7.49979e-06	0.000226387	284	329	198	366	67	89	119
ENSMUSG00000025352.6	Gdf11	1.71614	2.12362	75.1493	4.75807e-10	9.4855e-08	289	228	235	309	68	91	89
ENSMUSG00000057058.16	Skap1	1.70519	3.36861	95.7077	3.3368e-11	1.25802e-08	620	632	495	694	165	215	196
ENSMUSG00000018168.8	Ikzf3	1.70107	4.76377	77.917	4.40507e-09	5.40118e-07	1607	1819	1423	2318	471	678	537
ENSMUSG00000104569.1	Gm43054	1.70017	-1.08079	16.0788	0.000323758	0.00493075	14	13	21	12	2	3	9
ENSMUSG00000024399.5	Ltb	1.69612	4.9647	87.1517	1.32274e-09	2.01934e-07	2023	2071	1478	2060	573	601	645
ENSMUSG00000049871.14	Nlrc3	1.69464	3.6143	64.0675	1.55698e-08	1.48519e-06	771	702	674	1027	239	270	241
ENSMUSG00000117872.1	A530088E08Rik	1.69021	0.460376	36.0564	9.22431e-07	4.02493e-05	88.78	68.62	56.89	112.77	21.4	29.27	26.63
ENSMUSG00000022584.14	Ly6c2	1.68731	4.94371	83.3896	2.21428e-09	3.08335e-07	1954.56	2616.58	1851.45	2827.3	671.19	736.37	797.6
ENSMUSG00000026117.10	Zap70	1.68583	3.83599	129.591	5.13044e-13	4.81922e-10	953	887	658	1104	262	279	320
ENSMUSG00000103445.1	Gm36948	1.68552	-1.08871	16.8944	0.000242996	0.0039103	15	24	22	32	6	6.82	9
ENSMUSG00000070601.5	Vmn2r84	1.68323	-0.504098	16.8585	0.000246054	0.00395262	28	37.91	26	43.27	11	11	10
ENSMUSG00000034028.16	Cd226	1.67965	3.35211	97.8768	1.93963e-11	8.46427e-09	577	593	496	731	151	183	241
ENSMUSG00000004110.17	Cacna1e	1.67926	2.51967	43.289	3.55648e-07	1.88436e-05	274	337	371	402	115	103	113
ENSMUSG00000043811.5	Rtn4r	1.67836	-0.747542	14.5948	0.000553536	0.00762174	29	25	33	48	8	5	19
ENSMUSG00000003882.5	Il7r	1.6778	5.27807	153.352	4.2742e-13	4.23001e-10	2729	2111	2115	3004	671	891	828
ENSMUSG00000086015.1	4833417C18Rik	1.67451	-1.00617	15.4737	0.00040199	0.00587673	20	19	21.37	15	3	7	8
ENSMUSG00000043102.2	Qrfp	1.6691	-0.0145163	50.2231	3.91723e-08	3.0534e-06	38	45	42	50	16	13	13
ENSMUSG00000076490.6	Trbc1	1.66755	4.01692	47.8457	3.92981e-07	2.04118e-05	994.19	1233.05	643.47	892.94	281.84	306.44	331.55
ENSMUSG00000000817.10	Fasl	1.66468	0.854432	49.4837	4.55431e-08	3.50075e-06	125	96	87	157	31	42	39
ENSMUSG00000015981.12	Stk32c	1.66295	1.44855	70.2134	1.04309e-09	1.66596e-07	193	148	156	227	74	51	50
ENSMUSG00000036826.14	Igflr1	1.66038	1.81837	50.2878	3.86619e-08	3.03067e-06	197.02	168.76	185.87	206.98	63.44	39.26	82.25
ENSMUSG00000110481.1	Gm45705	1.65352	-0.996038	15.6426	0.000378297	0.00558635	22.95	26.94	11.98	15.96	4.99	5.99	7.98
ENSMUSG00000073492.2	Gm10521	1.64773	1.29263	32.4876	2.32069e-06	8.57435e-05	104	129	189	174	26	65	54
ENSMUSG00000029675.12	Eln	1.64615	8.70437	16.9191	0.00045032	0.00646537	32436.4	23764.8	22748.1	27621.8	13096.8	8357.19	4793.66
ENSMUSG00000038642.10	Ctss	1.64528	8.41185	63.3963	3.89212e-08	3.0381e-06	21880	25491	23969	26357	6176	10107	7717
ENSMUSG00000111792.1	Gm33858	1.64467	-0.513678	15.6123	0.000382435	0.00563396	38	46	34	50	17	13	11
ENSMUSG00000068744.12	Psrc1	1.63981	2.10755	49.4022	4.63092e-08	3.54783e-06	265	267	200	272	61	108	79
ENSMUSG00000052271.7	Bhlha15	1.63531	2.32854	64.189	2.86791e-09	3.82073e-07	261	340	248	286	93	92	97
ENSMUSG00000025422.10	Agap2	1.62815	3.79682	80.4553	9.16413e-10	1.52518e-07	872	830	718	1086	266	305	299
ENSMUSG00000076465.2	Trbv5	1.62777	-0.545111	22.3845	3.99626e-05	0.000885552	34.4	32.77	32.04	28.48	13.16	9.75	8.76
ENSMUSG00000027843.13	Ptpn22	1.62763	4.14248	152.734	5.54494e-14	9.3123e-11	1171	1042	970	1307	351	385	381
ENSMUSG00000068105.11	Tnfrsf13c	1.62224	2.93927	57.3805	2.01623e-08	1.81693e-06	468	515	340	531	142	155	167
ENSMUSG00000047959.4	Kcna3	1.6176	0.528088	20.351	8.37342e-05	0.00162772	56	64	71	127	18	45	15
ENSMUSG00000028602.12	Tnfrsf8	1.61472	0.937016	34.1928	1.4684e-06	5.87583e-05	116	176	68	158	31	52	47
ENSMUSG00000030256.11	Bhlhe41	1.61412	3.7021	97.248	3.55938e-11	1.32042e-08	669.37	718.56	594.61	737.64	205.83	210.46	269.11
ENSMUSG00000105703.2	Gm43305	1.61155	5.87723	20.152	0.000178967	0.00305373	2255.5	3642.05	3166.38	2115.51	592.17	1162.15	1084.99
ENSMUSG00000042254.14	Cilp	1.60846	4.56184	70.6154	9.99338e-09	1.04302e-06	1514	1723	1405	1706	533	515	557
ENSMUSG00000041202.12	Pla2g2d	1.60804	2.42368	45.0528	1.82199e-07	1.07704e-05	345	387	339	424	158	101	118
ENSMUSG00000118458.1	AL844494.3	1.60784	-0.559924	25.6027	1.51541e-05	0.00039936	37.18	34.58	33.17	39.8	18.9	6.57	10.84
ENSMUSG00000071005.7	Ccl19	1.60759	2.489	50.2858	5.31819e-08	3.99376e-06	365.69	463.75	289.69	344.71	97.93	123.53	151.04
ENSMUSG00000045826.9	Ptprcap	1.60573	4.6499	66.4602	1.95158e-08	1.77309e-06	1405.54	1521.97	1104.61	1750.81	413.47	466.62	581.77
ENSMUSG00000028071.12	Sh2d2a	1.60466	3.94826	46.7832	4.43012e-07	2.26079e-05	1058	926	801	1326	327	350	359
ENSMUSG00000066009.8	Zfp987	1.60414	-1.05936	14.8331	0.000507213	0.00709497	15.43	35.21	19.38	30.28	7	7	11.1
ENSMUSG00000030165.16	Klrd1	1.60022	2.97695	83.9692	1.27598e-10	3.5358e-08	387	420	292	643	150	139	149
ENSMUSG00000061578.8	Ksr2	1.59704	-0.379056	21.4889	5.2911e-05	0.00111582	48	57	46	50	14	20	17
ENSMUSG00000048031.15	Fcrl5	1.59577	0.384921	25.5329	1.54666e-05	0.00040663	71	96	77	108	37	27	25
ENSMUSG00000038379.15	Ttk	1.59522	1.18681	24.9019	2.23364e-05	0.000546822	140	165	66	142	34	53	44
ENSMUSG00000031562.15	Dctd	1.58346	0.119819	32.6358	2.18817e-06	8.17188e-05	63	74	35	78	16	21	27
ENSMUSG00000062545.4	Tlr12	1.57953	2.74597	95.0502	2.79667e-11	1.13134e-08	346	405	353	413	128	112	151
ENSMUSG00000091491.2	Vmn2r97	1.57744	2.33934	32.4062	4.17306e-06	0.000139071	224	253	218	342	60	86	120
ENSMUSG00000000791.9	Il12rb1	1.57708	1.98722	29.9512	6.90867e-06	0.000211656	244	281	199	288	80	89	92
ENSMUSG00000015314.10	Slamf6	1.57594	3.87856	105.033	1.3179e-11	6.46367e-09	853	927	666	1116	265	323	329
ENSMUSG00000030674.5	Qprt	1.56679	0.458748	30.5845	3.75838e-06	0.00012706	63	75	72	80	21	27	27
ENSMUSG00000026726.10	Cubn	1.56547	-0.280717	28.3503	6.92015e-06	0.000211773	32.67	33	31	32	14.26	10	9
ENSMUSG00000030792.8	Dkkl1	1.56486	0.976926	22.2054	4.92415e-05	0.00105449	133	112	107	135	22	34	71
ENSMUSG00000108064.1	Gm44423	1.56436	-0.0466793	14.8416	0.000519766	0.00723768	32	40	41	67	17	18	11
ENSMUSG00000113669.1	Gm36723	1.56412	1.68267	42.0494	2.24921e-07	1.28113e-05	199	213	146	228	84	76	44
ENSMUSG00000071724.5	Smpd5	1.56369	1.85228	73.3309	6.32622e-10	1.18448e-07	196.87	193.07	155.94	195.85	58.58	63.38	71.55
ENSMUSG00000062783.2	Csprs	1.56212	1.1767	26.5906	1.28853e-05	0.000349202	151.8	184.4	135.71	196.96	47.85	53.27	73.02
ENSMUSG00000098178.1	Gm42418	1.5621	6.1234	30.9917	1.28131e-05	0.000347584	4102.64	4249.32	3004.19	3914.5	1259.97	1357.39	1383.16
ENSMUSG00000098318.7	Lockd	1.56027	1.20499	31.2211	3.17141e-06	0.000111172	152	149	85	158.73	30	66	46
ENSMUSG00000026407.17	Cacna1s	1.55887	1.32755	45.578	1.03371e-07	6.74784e-06	110.37	149	144.28	161.19	43.57	38.51	65.1
ENSMUSG00000005268.20	Prlr	1.55856	-0.492199	16.0648	0.000325373	0.00494991	21	32	42	41	13	13	9
ENSMUSG00000000486.13	2001-09-01	1.55722	5.01628	200.79	1.18798e-15	5.98535e-12	1965	1871	1556	2127	622	658	688
ENSMUSG00000021485.14	Mxd3	1.5558	1.95298	24.9331	2.95525e-05	0.000690484	320.33	257.87	116.2	220.28	66.04	103.27	72.18
ENSMUSG00000115230.1	AU022793	1.55498	0.854774	36.6475	7.98136e-07	3.57876e-05	87	93	114	106	37	49	18
ENSMUSG00000040751.12	Lat2	1.55146	3.97451	152.122	5.85938e-14	9.55096e-11	882.22	1058.96	866.08	1023.84	306.53	366.92	333.13
ENSMUSG00000024696.9	Lpxn	1.55141	3.95454	63.4477	1.82362e-08	1.68496e-06	1053	1092	712	1131	258	440	350
ENSMUSG00000092277.1	Gm19684	1.55091	-0.938426	14.5676	0.000559112	0.0076808	22.26	22	20	21.15	10	8	4.2
ENSMUSG00000061132.13	Blnk	1.5494	3.84309	142.501	1.42974e-13	1.88661e-10	812	937	780	970	294	312	314
ENSMUSG00000113894.1	Gm48838	1.54636	-0.540396	19.549	9.89164e-05	0.00187806	25	35	41	25	9	16	8
ENSMUSG00000111116.1	Gm48065	1.54553	-0.770575	14.2887	0.000619774	0.00834511	35.18	32.83	47.47	31.64	12.43	17.65	8.47
ENSMUSG00000030345.16	Dyrk4	1.54401	-0.803623	16.0624	0.000325645	0.00495269	29	29	23	42	12	12	8
ENSMUSG00000074141.13	Il4i1	1.54285	4.37295	15.1923	0.000762384	0.00987659	1599.45	1648.28	1213.09	1605.55	327.2	788.42	488.22
ENSMUSG00000051537.9	Gm5124	1.5427	-1.26607	13.7711	0.000751795	0.00977597	23	22	17	14	8	6	6
ENSMUSG00000030413.7	Pglyrp1	1.54247	4.43725	85.7636	7.04395e-10	1.28795e-07	1416	1302	1083	1501	409	460	534
ENSMUSG00000117286.1	Gm1043	1.53568	-0.310244	17.1675	0.000220992	0.00362034	52.08	31.88	30.8	45.93	13.22	11.81	17.47
ENSMUSG00000044734.16	Serpinb1a	1.53552	5.32797	150.645	2.23235e-13	2.52488e-10	2301	2211	2011	2153.98	808	648	860
ENSMUSG00000070000.13	Fcho1	1.5346	3.98146	63.3232	1.82461e-08	1.68496e-06	963	1004	760	1147	331	320	378
ENSMUSG00000034818.17	Celf5	1.5339	-0.309903	20.7406	6.71558e-05	0.00135522	36	51	24	46	15.42	10.14	16
ENSMUSG00000026080.13	Chst10	1.5329	2.02915	61.257	4.8026e-09	5.72397e-07	239	259	200	296	95	75	94
ENSMUSG00000004552.16	Ctse	1.53023	1.59506	42.9805	1.82544e-07	1.07711e-05	141	149	209	212	67	59	62
ENSMUSG00000109536.1	9330162G02Rik	1.52817	0.347616	27.8428	7.97548e-06	0.000237639	39.7	63.92	57.28	44.61	16.19	19.25	19.35
ENSMUSG00000104350.1	Gm38244	1.52594	1.56964	19.7731	0.000132465	0.00237815	147	143	166	212	53	68	56
ENSMUSG00000018919.10	Tm4sf5	1.52487	-0.516352	17.9034	0.00017162	0.00294834	42	48	32	35	11	17	14
ENSMUSG00000068227.9	Il2rb	1.52233	5.51652	73.2349	8.22394e-09	8.90413e-07	2897	3005	2044	3750	888	1039	1200
ENSMUSG00000031004.8	Mki67	1.50811	5.99434	26.3195	3.70011e-05	0.000833255	3937.93	5125	2332	4642.98	1155	1679	1516
ENSMUSG00000051627.3	Hist1h1e	1.50532	0.622447	35.6172	1.02802e-06	4.38646e-05	57.7	56.76	79.38	75.18	19.94	22.17	30.39
ENSMUSG00000027654.2	Fam83d	1.50369	1.54707	28.5898	7.3429e-06	0.000222256	180	201	101	203	46	71	69
ENSMUSG00000027737.10	Slc7a11	1.50275	2.23635	22.6997	6.35984e-05	0.00129489	333.18	425.16	326.25	378.26	167.97	146.08	83.04
ENSMUSG00000024677.13	Ms4a6b	1.5016	5.43729	150.541	2.05823e-13	2.42701e-10	2892.51	2632.83	2160.67	3324.2	866.53	1033	1090.05
ENSMUSG00000038421.13	Fcrla	1.49855	3.88256	90.4558	9.82313e-11	2.91127e-08	702	843	700	825	318	283	235
ENSMUSG00000049985.15	Ankrd55	1.4961	-0.336475	19.6544	9.55478e-05	0.00182284	53	44.88	56.91	51.35	10	27.97	18
ENSMUSG00000005947.11	Itgae	1.49476	3.98448	88.1318	1.92508e-10	4.87169e-08	944	753	852	1274	336	364	336
ENSMUSG00000089844.7	A530032D15Rik	1.49469	1.13138	32.6709	2.16835e-06	8.10877e-05	138.73	124.14	71.73	155.52	37.45	45.5	50.65
ENSMUSG00000026764.15	Kif5c	1.49215	0.811718	40.2329	3.4063e-07	1.81769e-05	87	106	81	111	33	36	36
ENSMUSG00000015880.13	Ncapg	1.48731	2.71668	26.9768	2.15759e-05	0.000532632	420.57	528.94	227.82	409.76	114.1	165.67	158.73
ENSMUSG00000021702.7	Thbs4	1.48542	0.134618	19.5063	0.000100315	0.00190005	95	62	85	70	19	31	36
ENSMUSG00000046591.10	Ticrr	1.48533	1.42253	24.8152	2.28659e-05	0.000557033	142	210	80	214	53	61	63
ENSMUSG00000019122.8	Ccl9	1.48248	5.47226	21.6424	0.000119584	0.00219017	3322	3481	2963	3379	707	1932	979
ENSMUSG00000040204.6	Pclaf	1.48227	3.62777	27.6346	2.36992e-05	0.000574053	775.17	1027.88	418.66	913.61	186.14	323.9	356.8
ENSMUSG00000004707.14	Ly9	1.48014	4.21038	151.106	6.42375e-14	1.0068e-10	1021	1177	948	1294	385	458	379
ENSMUSG00000112843.1	Gm46224	1.48005	-0.373711	16.2422	0.000305536	0.00469841	38	55	26	37	8	22	13
ENSMUSG00000063646.18	Jakmip1	1.47647	2.61851	92.1235	4.12068e-11	1.46098e-08	348.92	315.12	263.2	404.07	126.78	115.19	125.53
ENSMUSG00000050600.5	Zfp831	1.47566	3.18604	89.4186	5.94458e-11	1.94943e-08	453	504	408	567	161	176	197
ENSMUSG00000097537.2	2610020C07Rik	1.47291	0.300911	32.6849	2.16046e-06	8.09534e-05	43.66	54.51	54.58	67.43	17.16	18.19	25.23
ENSMUSG00000050592.8	Fam78a	1.47283	4.65892	153.884	5.00148e-14	8.93751e-11	1429.22	1344.01	1121.4	1726.48	494.91	519.85	540.35
ENSMUSG00000024334.9	H2-Oa	1.46785	3.67874	75.2874	9.52794e-10	1.56227e-07	676.99	886.33	562.57	812.32	287.62	289.78	240.66
ENSMUSG00000022034.10	Esco2	1.46785	1.98347	21.9735	6.94643e-05	0.00139384	287	278	123	245	66	111	84
ENSMUSG00000042029.7	Ncapg2	1.46772	3.73297	50.6446	1.4121e-07	8.71493e-06	710	902	606	886	209	364	290
ENSMUSG00000035148.4	Gpr33	1.46676	-0.215526	23.9282	2.49144e-05	0.00060034	34	30	50	42	14	17	12
ENSMUSG00000041431.16	Ccnb1	1.46656	3.3056	19.4501	0.000202918	0.00337715	561.36	711.47	277.59	678.18	155.33	228.01	238.48
ENSMUSG00000034833.10	Tespa1	1.46648	2.11062	47.6616	6.6418e-08	4.7619e-06	211.92	244.5	204.74	316.44	70	110.32	90
ENSMUSG00000051378.10	Kif18b	1.46341	2.51718	16.2867	0.000492402	0.00692977	395	443	173	398	106	148	141
ENSMUSG00000034438.16	Gbp8	1.4598	4.32913	15.6334	0.000663331	0.00880749	1207.81	1290.06	1083.73	1433.85	450.94	417.07	536.09
ENSMUSG00000047534.17	Mis18bp1	1.45962	2.06651	28.1366	1.02458e-05	0.000291495	222	296	155	273	62	100	103
ENSMUSG00000026573.7	Xcl1	1.45695	0.0288676	21.129	5.93133e-05	0.00122383	42	53	39	51.99	10	16	26
ENSMUSG00000001588.12	Acap1	1.45465	5.20339	64.7743	2.44572e-08	2.108e-06	2106	2033	1708	2494	706	831	801
ENSMUSG00000037725.8	Ckap2	1.4527	2.86888	26.1904	2.75654e-05	0.000653228	507	526	242	485	141	192	164
ENSMUSG00000050107.2	Haspin	1.45154	2.38846	48.3556	5.7469e-08	4.25801e-06	314	306	207	378	77	144	117
ENSMUSG00000023913.17	Pla2g7	1.4487	4.71166	82.0507	1.14811e-09	1.81798e-07	1486.94	2028.78	1436.88	1753.82	582.94	724.78	585.94
ENSMUSG00000005338.13	Cadm3	1.44758	1.77469	32.1578	2.4836e-06	9.10342e-05	205.8	187.57	155	254.4	52.84	72	101.14
ENSMUSG00000009292.18	Trpm2	1.44652	3.11557	16.8511	0.000435709	0.00629166	479	612	452	556	189	158	248
ENSMUSG00000037940.17	Inpp4b	1.44254	4.60988	150.909	6.53992e-14	1.0068e-10	1094	1109	1083	1365	377	455	482
ENSMUSG00000034634.7	Ly6d	1.44186	4.17562	51.9549	1.4572e-07	8.94347e-06	884	1117	723	1017	354	325	384
ENSMUSG00000032783.9	Troap	1.43833	1.62822	16.1551	0.000439229	0.00633567	201	221	94	177	51	79	68
ENSMUSG00000030677.8	Kif22	1.43768	3.31605	25.7029	3.53409e-05	0.000801402	663	719	334	616	223	248	195
ENSMUSG00000050357.9	Carmil2	1.43618	3.7185	52.3248	9.04549e-08	6.11354e-06	705.06	684.97	662.06	838.75	266.76	278.64	275.11
ENSMUSG00000043773.5	1700048O20Rik	1.43473	0.832733	23.2588	3.05268e-05	0.000709361	88	46	61.81	49	34	20	16
ENSMUSG00000021356.10	Irf4	1.43287	4.6644	51.5859	1.90901e-07	1.11721e-05	1306	1596	1392	1878	467	795	486
ENSMUSG00000074039.10	4930520O04Rik	1.43285	0.213484	24.4023	2.16088e-05	0.000532969	60	56	52	57	31	19	14
ENSMUSG00000005465.9	Il27ra	1.43158	4.27291	129.669	5.08954e-13	4.81922e-10	1137	1086	968	1266	389	419	464
ENSMUSG00000024989.15	Cep55	1.43149	2.75347	18.7904	0.000227679	0.0037047	430	446	206	433	95	167	172
ENSMUSG00000074071.11	Fam169b	1.43122	3.38326	99.066	1.66683e-11	7.57192e-09	602	590	461.94	693.94	221	204	245
ENSMUSG00000005883.15	Spo11	1.42877	-0.299421	16.7657	0.000254165	0.00405823	60	44	37	63	24	17	17
ENSMUSG00000031760.9	Mt3	1.42689	-1.55736	14.9285	0.000489843	0.00690251	16	16	13	15	5	4	8
ENSMUSG00000079022.10	Col22a1	1.42583	-0.536027	14.0339	0.000681372	0.00900389	35	40	30	39	10	19	12
ENSMUSG00000031112.10	Stk26	1.42477	3.47087	111.016	3.90667e-12	2.35338e-09	527	546	480	641	175	221	232
ENSMUSG00000044201.10	Cdc25c	1.423	0.813278	18.7228	0.000138797	0.00247019	98.72	121	57	116	22	41.78	49
ENSMUSG00000041272.11	Tox	1.42039	2.01072	30.527	4.42307e-06	0.000146172	192	213	175	280	62	84	100
ENSMUSG00000097705.1	Gm26740	1.41282	0.348053	17.646	0.0001874	0.00317223	61	64	63	103	18	39	26
ENSMUSG00000024401.14	Tnf	1.41274	1.69606	23.2396	3.8713e-05	0.000864779	173	180	146	183	74	72	51
ENSMUSG00000064267.13	Hvcn1	1.4119	5.89587	172.938	9.87785e-15	3.22024e-11	3007.99	3538.29	2905.37	3571.23	1174.12	1326.4	1267.44
ENSMUSG00000031390.8	Avpr2	1.41152	1.14672	26.9738	1.01995e-05	0.000290475	157.92	129.59	78.72	112.24	40.23	59.46	39.56
ENSMUSG00000001348.15	Acp5	1.40909	5.19056	79.7794	2.01206e-09	2.84465e-07	2039.92	2253.98	2046.95	2348.85	716.99	1019.97	778.97
ENSMUSG00000027326.13	Knl1	1.40784	2.09287	25.9833	1.88309e-05	0.000475457	204	304	136	326	69	111	100
ENSMUSG00000030745.9	Il21r	1.40772	4.29386	42.3075	1.00698e-06	4.32283e-05	1321	1280	976	1434	366	575	513
ENSMUSG00000048922.18	Cdca2	1.40594	2.47349	19.9051	0.000149928	0.00263198	349	402	161	380	94	154	128
ENSMUSG00000090709.2	Gm17173	1.40571	-0.908401	14.5558	0.000561552	0.00770531	23.29	23.67	15.8	20.29	11.28	6.35	6.35
ENSMUSG00000039396.11	Neil3	1.40169	1.79405	22.5963	4.98192e-05	0.0010649	235	231	130	198	63	77	93
ENSMUSG00000022322.8	Shcbp1	1.39915	1.96325	25.3782	2.14273e-05	0.000529671	245	267	134	253	67	103	93
ENSMUSG00000037337.11	Map4k1	1.39869	4.25537	129.217	5.3321e-13	4.92517e-10	1028	1030	950	1231	376	441	418
ENSMUSG00000040247.6	Tbc1d10c	1.39632	5.09438	98.4287	9.72661e-11	2.89816e-08	1979.75	1837.19	1677.25	2285.29	733.77	776.23	761.05
ENSMUSG00000044309.8	Apol7c	1.39358	3.31475	16.0585	0.000561032	0.007702	724.29	723.33	468.5	466.43	253.64	211.93	241.76
ENSMUSG00000036086.16	Zranb3	1.39321	2.58931	54.1169	1.81099e-08	1.67837e-06	282.74	382.22	277.56	366.84	80.26	160.8	142.24
ENSMUSG00000038179.13	Slamf7	1.39168	4.56457	69.8237	6.48339e-09	7.2736e-07	1267.79	1433.4	1577.34	1835.54	548.83	722.48	509.57
ENSMUSG00000117028.1	Gm49874	1.38536	-0.536204	14.0657	0.000673351	0.0089149	26.93	31.97	27.04	33.06	14.72	13.55	6.47
ENSMUSG00000015599.9	Ttbk1	1.38482	-0.039591	16.7497	0.00025559	0.0040756	43	41	58	56	22	12	24
ENSMUSG00000029075.6	Tnfrsf4	1.38421	1.82673	32.6565	2.17645e-06	8.13357e-05	260	214	157	247	73	106	80
ENSMUSG00000023940.14	Sgo1	1.38314	1.78939	24.3835	2.68264e-05	0.000638637	208	252	107	213	60	92	79
ENSMUSG00000043807.6	Ly6g5b	1.38309	0.816461	32.5301	2.24902e-06	8.3541e-05	81	112	68	83	32	27	43
ENSMUSG00000097471.8	5830432E09Rik	1.3828	1.13083	50.5744	3.64838e-08	2.8968e-06	95	109	112	134	37	50	45
ENSMUSG00000037813.13	D630003M21Rik	1.38153	2.39326	46.509	8.47071e-08	5.83174e-06	287	250	237	266	97	104	107
ENSMUSG00000051048.17	P4ha3	1.38152	0.857527	21.279	5.65507e-05	0.00117646	103	108	73	84	35	50	24
ENSMUSG00000027863.8	Cd2	1.38061	4.76117	131.688	4.14067e-13	4.17237e-10	1404	1363	1133	1660	530	519	593
ENSMUSG00000033220.7	Rac2	1.37915	6.79659	83.686	1.252e-09	1.93279e-07	6339	6420	4864	7102	2212	2504	2606
ENSMUSG00000070691.10	Runx3	1.3755	3.94789	62.5575	1.26456e-08	1.25822e-06	940	853	804	1197	345	407	368
ENSMUSG00000029204.7	Rhoh	1.37368	3.71121	98.8452	1.71424e-11	7.72398e-09	779	781	542	700	265	283	289
ENSMUSG00000089929.1	Bcl2a1b	1.37338	4.57366	35.0926	4.68032e-06	0.000153031	1408.34	1522.12	1262.91	1348.79	456.01	621.94	575.61
ENSMUSG00000112063.1	Gm32220	1.37219	0.710563	29.7957	4.65007e-06	0.000152222	52.52	90.9	56.82	76.43	20.91	34.81	26.25
ENSMUSG00000058470.10	Gm8369	1.37039	2.57842	50.6558	3.58888e-08	2.85775e-06	360	331	221	354	97	133	148
ENSMUSG00000040229.11	Gpr34	1.36794	2.77937	88.5633	6.68629e-11	2.10546e-08	348	392	315	405	166	146	123
ENSMUSG00000087107.8	AI662270	1.36787	4.35816	94.7759	6.20501e-11	1.99935e-08	1126.45	1282.69	938.01	1317.47	406.53	530.66	453.61
ENSMUSG00000024791.10	Cdca5	1.36454	2.0036	20.3216	0.000108524	0.00202455	264	290	120	237	71	108	95
ENSMUSG00000007080.14	Pole	1.36387	2.78428	25.578	2.9045e-05	0.000680924	385	464	213	471	88	209	161
ENSMUSG00000021714.15	Cenpk	1.36175	0.429477	16.0898	0.000322496	0.00491714	76.93	100.95	35.56	65.12	18	34.12	31.87
ENSMUSG00000034206.15	Polq	1.35969	1.29096	21.6269	5.38436e-05	0.00113076	123	163	83	180	46	57	61
ENSMUSG00000015316.11	Slamf1	1.35829	1.95329	28.5406	7.28666e-06	0.000220674	225	264	157	263	76	99	98
ENSMUSG00000031362.17	Xlr4c	1.35816	1.34405	27.2919	9.31725e-06	0.000268943	152.17	120.67	140.53	118.38	46.99	54.48	58.88
ENSMUSG00000026779.6	Mastl	1.35673	1.78167	30.1755	4.19547e-06	0.000139566	182	229	109	186	67	77	69
ENSMUSG00000034987.4	Hrh2	1.35003	2.17634	27.4763	1.1488e-05	0.000319295	258	228.88	242	338.9	69	110	142
ENSMUSG00000017724.14	Etv4	1.34826	-0.498258	16.5291	0.000276138	0.00433605	33	44	28	45	13	19	13
ENSMUSG00000083161.2	Gm11427	1.34764	2.07368	45.7869	9.88319e-08	6.52067e-06	208.42	242	158.11	248.03	78.78	95.54	84.5
ENSMUSG00000022014.15	Epsti1	1.34684	4.33903	76.9745	1.25993e-09	1.93962e-07	1321	1223	972	1502	410	556	551
ENSMUSG00000026009.14	Icos	1.34519	3.74776	25.6604	3.75825e-05	0.000844288	888	896	623	1030	303	359	379
ENSMUSG00000026605.14	Cenpf	1.34394	3.46803	17.089	0.00040774	0.00594729	734	823	340	737	202	326	274
ENSMUSG00000041498.13	Kif14	1.34128	1.96579	24.0478	3.02584e-05	0.000704008	218	245	121	266	65	95	98
ENSMUSG00000103175.1	Gm37169	1.33851	-0.817494	14.1602	0.000650075	0.00866679	32	26	21	37	11	11	13
ENSMUSG00000056888.11	Glipr1	1.33806	4.53869	126.706	6.92157e-13	5.99376e-10	1127.52	1257.36	1193.84	1387.49	510.17	451.82	549.38
ENSMUSG00000027715.9	Ccna2	1.33713	4.35773	19.982	0.000183235	0.003116	1273.05	1492.99	638.77	1232.71	347.27	577.79	496.01
ENSMUSG00000050578.10	Mmp13	1.33432	0.447591	19.3135	0.000106904	0.0019989	59	84	121	75	34	44	25
ENSMUSG00000021569.10	Trip13	1.332	1.26418	36.613	8.04882e-07	3.60318e-05	132	135	82	134	41	49	58
ENSMUSG00000024673.9	Ms4a1	1.33003	5.23575	41.2041	1.39705e-06	5.63916e-05	1736	2268	1481	2067	636	896	783
ENSMUSG00000104253.1	Gm37174	1.32816	-0.382269	17.1878	0.000219445	0.00360351	31	27	18	29	11	12	9
ENSMUSG00000033952.14	Aspm	1.32629	2.83569	15.977	0.000543041	0.0075052	392	466	213	483	115	181	181
ENSMUSG00000045328.11	Cenpe	1.3256	3.0031	19.3322	0.000192515	0.00323118	449.97	573	236	565	139	226	195
ENSMUSG00000060509.5	Xcr1	1.32381	3.33992	54.3391	2.53818e-08	2.16607e-06	453	407	685	702	250	227	207
ENSMUSG00000040907.15	Atp1a3	1.32145	4.00453	97.3054	2.08721e-11	8.8981e-09	852	911	939	1146	341	398	442
ENSMUSG00000027797.15	Dclk1	1.31809	4.07022	52.2682	9.57048e-08	6.37506e-06	884	892	933	960	246	492	394
ENSMUSG00000024124.10	Prss30	1.31709	0.381087	27.1529	9.69225e-06	0.000277743	67	63	45	58	34	23	15
ENSMUSG00000025001.11	Hells	1.31655	2.89254	29.9998	8.1704e-06	0.000242794	408	458	243	515	116	198	187
ENSMUSG00000001763.14	Tspan33	1.31629	2.37825	67.2163	1.71191e-09	2.47718e-07	220	252	228	280	120	96	86
ENSMUSG00000039055.4	Eme1	1.31225	0.853869	22.9215	3.38512e-05	0.000773955	113.9	108.65	69.25	104.51	33.78	48.17	41.14
ENSMUSG00000025574.13	Tk1	1.31099	3.99978	40.7052	1.07533e-06	4.54582e-05	948	970	614	919	289	404.9	381
ENSMUSG00000030124.2	Lag3	1.31061	2.7493	22.2051	7.53054e-05	0.0014916	449	425	319	597	141	228	183
ENSMUSG00000042489.15	Clspn	1.30974	2.46627	16.0127	0.000505925	0.00708232	309	428	177	403	100	158	151
ENSMUSG00000030346.16	Rad51ap1	1.30865	1.98768	18.411	0.000196694	0.00329235	243	271	126	236	53	131	89
ENSMUSG00000044708.5	Kcnj10	1.30791	0.733457	21.2503	5.70675e-05	0.00118588	109	98	85	96	62	24	35
ENSMUSG00000036768.6	Kif15	1.30657	2.61468	32.4123	3.31645e-06	0.000115092	314	435	218	397	110	153	162
ENSMUSG00000029005.4	Draxin	1.30593	0.791522	20.2605	7.8406e-05	0.00154364	70	73	66	94	27	22	45
ENSMUSG00000086712.2	AI427809	1.30523	-0.393238	15.6902	0.000371899	0.00550816	47	32	53	39	12	28	13
ENSMUSG00000025912.16	Mybl1	1.30409	1.2491	23.2644	3.04745e-05	0.000708443	115	130	106	107	40	63	40
ENSMUSG00000035455.12	Fignl1	1.30191	2.59335	22.4761	6.40299e-05	0.00130224	339	468	180	344	90	178	150
ENSMUSG00000029414.11	Kntc1	1.30115	2.01271	14.8154	0.000698804	0.00918905	250	253	120	248	63	104	106
ENSMUSG00000019992.8	Mtfr2	1.30052	0.897818	21.5728	5.15279e-05	0.00109373	86	115	53	105	31	47	34
ENSMUSG00000053318.7	Slamf8	1.30044	3.27385	15.5491	0.000648208	0.00864814	459	660	634	661	192	304	256
ENSMUSG00000030577.14	Cd22	1.29833	5.50069	70.2397	7.36894e-09	8.15158e-07	2120.51	2356.29	2081.63	2785.61	870.8	1102.53	940.22
ENSMUSG00000027469.16	Tpx2	1.29713	3.83268	18.5106	0.000269883	0.0042504	837	1025	463	871	235	426	344
ENSMUSG00000037860.15	Aim2	1.29407	3.6608	94.2762	3.09582e-11	1.20826e-08	693	683	573	736	276	272	296
ENSMUSG00000073530.11	Pappa2	1.29281	0.847714	21.7827	4.8231e-05	0.00103685	77	72.3	45	73	30	28	26
ENSMUSG00000027306.15	Nusap1	1.29264	3.55188	25.5757	3.52582e-05	0.000800183	726.02	803	344.54	675.77	234	276.62	296
ENSMUSG00000075266.5	Cenpw	1.29263	0.625491	22.9786	3.32625e-05	0.000761439	77	88	48	80	24	41	27
ENSMUSG00000079685.10	Ulbp1	1.29234	3.28547	50.0547	5.74431e-08	4.25801e-06	514	584	370	535	178	248	205
ENSMUSG00000030329.11	Pianp	1.28796	1.78854	29.3192	5.29553e-06	0.000169611	198	201	229	179	105	82	68
ENSMUSG00000020649.11	Rrm2	1.28644	4.18368	18.8224	0.000251602	0.00402751	1093	1319.98	599	1180	321	514	492.89
ENSMUSG00000028613.15	Lrp8	1.28631	1.93399	29.0859	5.64559e-06	0.000178587	164	217	150	215	60	92	83
ENSMUSG00000113918.1	Gm6566	1.28525	-0.169791	17.0923	0.000226831	0.00369524	37	38.54	33.48	37	16	14	16
ENSMUSG00000079553.11	Kifc1	1.28494	2.93371	16.325	0.000484277	0.00684497	478.7	478.58	251.1	480.81	149.26	204.95	180.75
ENSMUSG00000051118.9	Olfr77	1.28484	0.0644474	14.4239	0.00058954	0.00801199	27.8	35.9	36.9	34.55	9.21	15.21	18.06
ENSMUSG00000045775.15	Slc16a5	1.28124	0.405318	22.1217	4.33698e-05	0.000944811	47	66	52	60	26	25	20
ENSMUSG00000030149.15	Klrk1	1.27965	3.82508	77.065	3.54291e-10	7.59615e-08	631	742	583	1123	287	343	336
ENSMUSG00000030798.15	Cd37	1.27897	5.9912	65.2101	1.75551e-08	1.64067e-06	3193	3175	2776	3862	1252	1449	1416
ENSMUSG00000052760.16	A630001G21Rik	1.27867	3.57166	57.562	1.39797e-08	1.35181e-06	592	658	528	666	248	266	262
ENSMUSG00000022439.9	Parvg	1.27793	4.60724	192.058	2.24278e-15	1.03581e-11	1149	1242	1070	1379	496	482	558
ENSMUSG00000051969.7	Tlr11	1.27707	1.92794	32.4548	2.2935e-06	8.5022e-05	165	154	256	258	108	76	78
ENSMUSG00000006310.10	Zbtb32	1.27664	2.10894	51.5314	3.01049e-08	2.49021e-06	194	229	132	217	74	71	101
ENSMUSG00000005763.15	Cd247	1.27497	4.38059	96.7847	2.23239e-11	9.44437e-09	1029.47	1189.26	842.5	1143.91	420.49	480.09	438.98
ENSMUSG00000069910.2	Spdl1	1.27419	1.55044	22.3636	4.05539e-05	0.000896147	133	177	89	191	46	75	66
ENSMUSG00000059027.14	9630013D21Rik	1.27321	0.749623	34.5972	1.32599e-06	5.4035e-05	76	84	83.64	83	34	31	39
ENSMUSG00000043333.12	Rhbdl2	1.27254	-0.263558	18.5677	0.000137073	0.00244424	33	35	26	42	14	15	14
ENSMUSG00000044811.13	Cd300c2	1.27038	4.3472	76.6323	8.81158e-10	1.49372e-07	943.53	1075.4	998.68	1065.14	524	359.73	420.87
ENSMUSG00000032322.14	Pstpip1	1.27035	4.26814	106.801	6.42404e-12	3.59623e-09	1045	1022	915	1160	412	441	469
ENSMUSG00000025854.15	Fam20c	1.26978	4.12253	144.599	1.17224e-13	1.70965e-10	796	795	900	817	314	356	388
ENSMUSG00000037318.10	Traf3ip3	1.26869	4.28731	59.3372	2.38764e-08	2.06436e-06	997.02	994.39	875.58	1087.33	380.2	429.35	454.81
ENSMUSG00000046070.9	Igfals	1.26858	1.21881	32.5047	2.26392e-06	8.40378e-05	146	124	92	98	55	54	39
ENSMUSG00000007891.16	Ctsd	1.26752	9.56511	174.724	8.55136e-15	3.22024e-11	34950	37342	36592.1	38081	16878	15187	14977
ENSMUSG00000002020.15	Ltbp2	1.26655	7.53003	47.3788	4.00949e-07	2.07468e-05	10277.5	9570.42	9229.27	10099	5106.54	3862.75	3589.65
ENSMUSG00000024397.14	Aif1	1.26587	3.41719	29.5536	1.1278e-05	0.000314881	559	683	494	629	213	259	287
ENSMUSG00000004359.16	Spic	1.26434	0.0254782	22.4991	3.85656e-05	0.000862179	58	63	51	49	21	26	24
ENSMUSG00000031883.13	Car7	1.26401	0.131565	14.9854	0.000479782	0.00679182	37	40	32	38	13	16	18
ENSMUSG00000073405.6	H2-T-ps	1.2602	1.14491	22.3083	4.092e-05	0.000902439	122.61	154.74	77.48	146.2	47.7	42.07	71.64
ENSMUSG00000003379.7	Cd79a	1.2601	5.63111	34.4387	5.53228e-06	0.000175604	2136.48	2701.1	1973.18	2641.57	976.09	994.19	1069.75
ENSMUSG00000090564.9	A430057M04Rik	1.25771	0.344168	20.6706	6.86826e-05	0.00137993	58.05	51.79	59.85	66.09	21.52	28.43	25.57
ENSMUSG00000051235.10	Gen1	1.25545	1.56447	21.9604	4.58912e-05	0.000992891	163	183	76	168	45	64	82.04
ENSMUSG00000047501.3	Cldn4	1.25462	2.70069	76.6231	3.79054e-10	7.92739e-08	320	260	256	319	125	111	137
ENSMUSG00000058216.13	Gstp3	1.25397	2.19982	56.0729	1.24547e-08	1.2437e-06	191	206	172	232	74	93	91
ENSMUSG00000028364.15	Tnc	1.25279	5.28751	27.3146	2.77773e-05	0.000657041	2121	1797	1880	2803	702	1236	817
ENSMUSG00000039153.17	Runx2	1.24974	3.75013	64.4303	3.45687e-09	4.42456e-07	611.23	643.31	550.93	832.24	274.25	273	303.1
ENSMUSG00000079227.10	Ccr5	1.24916	4.64223	16.6948	0.000476352	0.00674995	1461.74	1653.55	1219.16	2084.91	424.73	1044.28	593.51
ENSMUSG00000027368.6	Dusp2	1.24873	3.21952	65.2467	2.39045e-09	3.27419e-07	485	564	387	567	187	239	223
ENSMUSG00000037548.15	H2-DMb2	1.24735	5.34099	63.8791	1.82721e-08	1.68496e-06	2016.36	2389.54	1675.45	2406.89	831.76	1017.01	903.31
ENSMUSG00000021451.16	Sema4d	1.24466	5.82135	95.0781	1.05298e-10	3.08767e-08	3318	3219	2755	3756	1375	1442	1419
ENSMUSG00000038128.7	Camk4	1.24235	0.671861	20.7739	6.64426e-05	0.00134293	79	70	63	107	23	40	40
ENSMUSG00000010142.12	Tnfrsf13b	1.24179	4.1104	116.037	2.20122e-12	1.58434e-09	810	977	734	987	387	368	387
ENSMUSG00000025140.15	Pycr1	1.24074	2.03402	51.1928	3.22149e-08	2.61403e-06	199	191	203	225	75	96	95
ENSMUSG00000029359.13	Tesc	1.24073	0.936624	26.1454	1.29409e-05	0.000350537	108	90	71	106	32	50	40
ENSMUSG00000027834.15	Serpini1	1.23968	0.993959	25.01	1.80381e-05	0.000458154	75	104	78	86	30	36	46
ENSMUSG00000027219.13	Slc28a2	1.23948	4.12006	53.1792	6.52893e-08	4.70533e-06	873.6	923.59	783.11	1066.73	334.44	430.92	421.6
ENSMUSG00000017146.12	Brca1	1.23567	2.35623	21.0135	8.64428e-05	0.00167066	248	337	186	331	86	134	140
ENSMUSG00000048574.9	Ccnb1-ps	1.23551	0.120455	15.6942	0.000371371	0.00550461	44.23	77.93	24.41	66.57	17.44	29.82	22.14
ENSMUSG00000033316.14	Galnt9	1.23534	0.357695	23.123	3.18218e-05	0.000734802	71	60	55	71	26	23	35
ENSMUSG00000073705.10	Cenps	1.23486	0.602193	16.104	0.000320876	0.00489896	74	110	42	69	18	45	34
ENSMUSG00000062939.11	Stat4	1.23167	3.32913	46.9727	1.06262e-07	6.89866e-06	531.15	524.23	428.3	610.02	176.39	248.83	260.67
ENSMUSG00000086718.1	Gm16069	1.23132	-0.348928	16.8413	0.000247542	0.00396962	28.62	21.64	32.7	31.97	10.23	14.93	12.18
ENSMUSG00000031428.11	Zcchc18	1.23088	1.35317	26.7163	1.09786e-05	0.000307902	127	118	117	174	41	51	83
ENSMUSG00000039981.6	Zc3h12d	1.22589	3.5161	78.3959	2.89543e-10	6.53974e-08	583	563	538	700	230	267	286
ENSMUSG00000012443.4	Kif11	1.22575	4.00226	18.1117	0.000303104	0.00467139	934	1108	497	1109	290	463	449
ENSMUSG00000051735.7	Rinl	1.22455	5.20473	162.018	2.45426e-14	6.18262e-11	1884	1780	1565	2117	805	810	803
ENSMUSG00000087141.1	Plcxd2	1.22432	2.15461	44.9133	1.19339e-07	7.57606e-06	203	220	150	241	69	96	103
ENSMUSG00000028175.15	Depdc1a	1.2233	1.41979	20.1477	8.13299e-05	0.00158935	150.35	179.31	79.61	160.75	40.07	72.39	76.04
ENSMUSG00000037474.13	Dtl	1.22257	2.41617	20.023	0.000121874	0.00222475	311	340	162	358	80	172	134
ENSMUSG00000036168.15	Ccdc38	1.21989	-0.162306	18.0752	0.000161876	0.00280267	45.33	40.21	32.12	47.17	19.09	21.08	14.03
ENSMUSG00000002985.16	Apoe	1.21669	9.29477	51.7168	1.27346e-07	7.98375e-06	31518	28992	34775	29018	18682	11227	11390
ENSMUSG00000018930.3	Ccl4	1.21548	0.626403	17.7413	0.000181387	0.00308932	94	124	57	125	32	63	37
ENSMUSG00000027611.12	Procr	1.21448	2.90697	60.0007	6.02007e-09	6.82287e-07	423	460	407	496	199	198	195
ENSMUSG00000029254.16	Stap1	1.21189	3.30905	80.6587	2.06585e-10	4.99733e-08	420	462	485	535	205	190	236
ENSMUSG00000025355.7	Mmp19	1.21147	5.36018	132.156	3.94886e-13	4.05277e-10	1996.51	2028.79	2030.44	2335.81	809.25	1128.82	844.04
ENSMUSG00000034593.16	Myo5a	1.21113	5.33021	133.881	3.31902e-13	3.47063e-10	1744	1968	2093	2317	766	1026	898
ENSMUSG00000042349.13	Ikbke	1.21046	4.46561	83.2088	1.996e-10	4.97142e-08	994	1160	966	1167	436	517	473
ENSMUSG00000026979.16	Psd4	1.21045	5.57495	136.526	2.55148e-13	2.82812e-10	2471	2510	2060	2778	1002	1129	1136
ENSMUSG00000107894.1	Gm10388	1.20924	-0.775226	16.0703	0.000324733	0.00494288	24	26	27	29	10	14	11
ENSMUSG00000090246.1	Gm17017	1.20771	1.63618	24.3854	2.17187e-05	0.000534727	163.66	131.04	127.38	183.09	66.86	71.02	63.05
ENSMUSG00000094392.1	Gm3788	1.20576	0.0989079	15.8995	0.000345089	0.00519706	38.51	34.85	32.11	46.49	16.82	16.18	17.37
ENSMUSG00000074802.11	Gas2l3	1.20368	2.3843	22.4554	5.22536e-05	0.00110579	276	304	215	327	105	162	107
ENSMUSG00000037544.14	Dlgap5	1.20224	2.47922	17.594	0.000276962	0.00434585	301	384	148	371	109	151	143
ENSMUSG00000022148.16	Fyb	1.20216	4.7957	56.0007	5.22734e-08	3.9362e-06	1367.15	1366.23	1349.06	1865.45	584.06	676.75	719.47
ENSMUSG00000026669.14	Mcm10	1.20137	2.14016	19.6108	0.00012233	0.00223089	242	288	133	283	75	121	121
ENSMUSG00000108732.1	2310043P16Rik	1.20029	1.04788	27.5988	8.54249e-06	0.00025196	74	93	91	121	35	43	48
ENSMUSG00000002068.16	Ccne1	1.19782	1.74638	21.6958	5.00902e-05	0.00107018	158	217	102	203	53	95	80
ENSMUSG00000031506.11	Ptpn7	1.19751	4.6047	41.401	9.88209e-07	4.26538e-05	1342	1371	1072	1560	577	669	545
ENSMUSG00000118434.1	AL824709.1	1.19679	1.87969	34.8221	1.25321e-06	5.15522e-05	141.66	167.16	190.81	98.39	90.99	49.32	62.26
ENSMUSG00000047678.1	Gpr82	1.19306	0.0994163	15.3596	0.000418877	0.0060819	57	59	61	55	24	32	22
ENSMUSG00000100075.1	1700018L02Rik	1.19282	0.73023	26.8128	1.06794e-05	0.000301664	50.78	52.62	72.51	59.4	23.25	27.3	28.38
ENSMUSG00000085687.1	Gm16153	1.19135	0.447767	16.25	0.000304695	0.0046894	50	51	64	59	26	33	16
ENSMUSG00000043592.15	Unc5cl	1.19102	0.610094	30.9419	3.41587e-06	0.000117804	70	56	41	58	31	21	24
ENSMUSG00000054150.12	Syne3	1.18941	3.05183	51.9403	2.77506e-08	2.32673e-06	312	323	262	456	133	184	136
ENSMUSG00000031101.6	Sash3	1.18931	5.66105	121.621	1.18944e-12	9.39213e-10	2573	2669	2126	2906	1042	1255	1171
ENSMUSG00000054717.7	Hmgb2	1.18916	6.05662	45.9998	4.85663e-07	2.42704e-05	3220.13	3756.72	2152.57	3787.08	1278.74	1350.25	1742.64
ENSMUSG00000075010.5	AW112010	1.18832	6.17496	22.9523	8.28272e-05	0.00161179	3472	4284	2712	3953	1368	1683	1835
ENSMUSG00000027636.11	Sla2	1.18785	2.52303	39.6462	3.90387e-07	2.03342e-05	291	281.15	221.45	344.37	125.63	118.26	140.09
ENSMUSG00000035365.15	Parpbp	1.18702	1.41871	14.6261	0.000627956	0.00842662	156.83	164.89	83	186.65	41.84	81.76	76
ENSMUSG00000037922.13	Bank1	1.18688	3.9732	41.7086	6.40468e-07	2.99792e-05	663	801	630	831	261	375	352
ENSMUSG00000041954.18	Tnfrsf18	1.18594	2.69176	52.3235	2.57211e-08	2.18298e-06	333.48	306.2	296.89	370.07	110.67	167.91	162.98
ENSMUSG00000027009.18	Itga4	1.18507	6.44	104.882	1.5735e-11	7.32815e-09	3985.98	4396.89	3877.19	5207.1	1807.49	1965.83	2125.86
ENSMUSG00000000290.13	Itgb2	1.185	7.37314	113.926	2.79468e-12	1.91215e-09	8016	8052	8804	10629	3656	4497	3801
ENSMUSG00000102692.1	Dchs2	1.18253	-0.328762	15.0468	0.000469178	0.00667239	17.85	28	31.09	33.13	15.83	15	6
ENSMUSG00000022367.7	Has2	1.18065	0.297933	18.0549	0.000162994	0.00281939	60	79	56	64	18	38	32
ENSMUSG00000079414.3	Gm11110	1.17832	0.375423	25.6428	1.49775e-05	0.000395837	61	49	51.21	66.85	24.19	21	32.15
ENSMUSG00000028931.12	Kcnab2	1.17647	4.7404	104.036	8.97712e-12	4.8303e-09	1267	1311	1143	1593	534	607	665
ENSMUSG00000020897.12	Aurkb	1.17624	3.1538	21.1369	0.000104138	0.00195973	511	602	291	554	174	251	244
ENSMUSG00000028873.16	Cdca8	1.17218	2.97893	15.1137	0.000698959	0.00918905	437	494	225	505	144	212	212
ENSMUSG00000030830.18	Itgal	1.1708	6.85767	74.5217	2.28853e-09	3.16291e-07	5799	6210	4994	7069	2603	2535	3091
ENSMUSG00000002668.8	Dennd1c	1.16853	5.04191	41.0617	1.14059e-06	4.77699e-05	1583	1495	1460	1962	651	806	761
ENSMUSG00000118537.1	Shld3	1.16617	0.940618	20.9711	6.23777e-05	0.00127519	75.76	62.37	81.39	80.69	36.11	24.75	41.97
ENSMUSG00000053398.11	Phgdh	1.16599	3.87788	71.8434	8.01583e-10	1.38827e-07	596.81	703.14	448.43	814.85	293.46	272.38	311.26
ENSMUSG00000022092.11	Ppp3cc	1.16272	3.93117	79.8311	2.33548e-10	5.50786e-08	672	660.92	556	860	295	313	334
ENSMUSG00000024795.11	Kif20b	1.15438	2.78945	20.5285	0.000109808	0.00204351	351	395	220	438	120	216	148
ENSMUSG00000097352.7	C920009B18Rik	1.15224	1.62911	30.7213	3.62312e-06	0.00012334	144	175	115	152	76	81	46
ENSMUSG00000040345.10	Arhgap9	1.15179	5.21135	153.598	5.13131e-14	8.93751e-11	1783	1701	1549	1984	810	810	810
ENSMUSG00000073000.3	Gm10451	1.15116	0.162466	13.9601	0.000700408	0.00920163	51	43	40	39	20	24	16
ENSMUSG00000030793.4	Pycard	1.14879	4.38534	85.0612	1.09178e-10	3.16793e-08	904.69	1060.21	887.87	1085.2	439.35	467.3	460.25
ENSMUSG00000040276.15	Pacsin1	1.14759	1.86978	35.2391	1.1292e-06	4.74463e-05	166	161	145	200	73	72	88
ENSMUSG00000049744.15	Arhgap15	1.1464	3.82548	109.465	4.68325e-12	2.76118e-09	611	704	605	703	291	299	323
ENSMUSG00000034329.16	Brip1	1.14509	1.83335	26.0165	1.34336e-05	0.00036229	176	220	146	177	62	107	82
ENSMUSG00000042351.9	Grap2	1.14432	5.29077	73.1953	2.09592e-09	2.9407e-07	1735	1626	1727	2338	812	832	929
ENSMUSG00000085913.2	Gm15601	1.14375	2.264	27.3066	9.27847e-06	0.000268383	235.96	238.51	203.41	268.57	118.11	104.93	106.38
ENSMUSG00000029401.8	Rilpl2	1.14108	4.36559	99.3738	1.60306e-11	7.38858e-09	934	1040	756	973	472	418	406
ENSMUSG00000015340.10	Cybb	1.14024	7.00308	84.8657	3.02141e-10	6.752e-08	5523	7100	6704	7714	2824	3361	3230
ENSMUSG00000028838.11	Extl1	1.13911	1.69745	35.9064	9.57139e-07	4.14173e-05	155	123	108	158	85	48	57
ENSMUSG00000020573.17	Pik3cg	1.13732	4.60963	130.69	4.58374e-13	4.45676e-10	1047	1136	1129	1438	486	615	553
ENSMUSG00000045751.16	Mms22l	1.137	2.15847	33.6923	1.66753e-06	6.50691e-05	202	221	160	254	76	119	97
ENSMUSG00000097993.7	Ptprv	1.13666	1.51804	20.4384	7.40206e-05	0.00147036	137	137	130	185	69	70	66
ENSMUSG00000087461.2	C230014O12Rik	1.1353	0.0603038	15.7218	0.000367714	0.00546648	35	37	34	31	13	17	18
ENSMUSG00000020644.9	Id2	1.13499	6.66145	114.708	2.55719e-12	1.77152e-09	4383	4283	4008	4827	2093	2137	1901
ENSMUSG00000045312.12	Lhfpl2	1.13387	4.39883	58.5691	1.84139e-08	1.68959e-06	1113	1081	1204	1059	526	620	419
ENSMUSG00000036109.17	Mbnl3	1.13382	1.45371	34.2394	1.45119e-06	5.81536e-05	84	111	107	132	54	60	37
ENSMUSG00000116504.1	I730030J21Rik	1.13346	0.540005	18.7285	0.000129874	0.00233845	88	64	67	80	32	31	42
ENSMUSG00000031028.14	Tub	1.13301	0.822549	21.3182	5.58511e-05	0.00116497	61	70	93.39	88	37	33	39
ENSMUSG00000051457.7	Spn	1.13234	6.07741	103.352	1.15535e-11	5.76851e-09	3130	3479	2795	4090	1457	1501	1772
ENSMUSG00000024056.10	Ndc80	1.1322	2.17782	16.7095	0.00032337	0.00492619	257	250	142	263	76	120	125
ENSMUSG00000097365.7	C030034L19Rik	1.13184	1.60141	20.21	7.97008e-05	0.00156524	140.92	122.52	116.67	181.01	64.17	57.26	74.75
ENSMUSG00000022440.9	C1qtnf6	1.12836	4.44768	80.2566	2.19247e-10	5.23745e-08	1110	1074	905	1014	503	513	434
ENSMUSG00000021611.9	Tert	1.12746	1.13856	18.7399	0.000129381	0.00233033	80	98	98	97	45	51	35
ENSMUSG00000050954.15	Zfp169	1.1262	2.01392	17.1898	0.000245133	0.00394126	107	129	106	189	57	80	48
ENSMUSG00000071715.12	Ncf4	1.12604	4.27755	68.4924	1.85893e-09	2.65526e-07	937	1041	878	997	415	471	476
ENSMUSG00000058290.4	Espl1	1.12573	3.44713	16.4913	0.000461019	0.00657153	634	688	315	680	216	322	281
ENSMUSG00000084350.1	Znf41-ps	1.12549	2.85492	48.1662	5.97759e-08	4.3705e-06	271.45	278.08	260.21	284.97	107.56	154.95	123.74
ENSMUSG00000038738.15	Shank1	1.12549	1.74129	18.2731	0.000158086	0.00274546	163	149.79	149.77	170.78	73.27	71.23	78.96
ENSMUSG00000022667.18	Cd200r1	1.12496	2.97339	40.2311	3.4077e-07	1.81769e-05	375	367	448	417.57	151	241	174
ENSMUSG00000041642.18	Kif21b	1.12493	5.97735	47.2599	3.34102e-07	1.79074e-05	3051	2777	2628	3738	1374	1502	1412
ENSMUSG00000056413.16	Adap1	1.11823	3.7206	81.497	1.82613e-10	4.75145e-08	731	739	554	733	293	360	327
ENSMUSG00000062082.16	Cd200r4	1.11787	2.61241	39.7568	3.80448e-07	1.99101e-05	280.98	281.98	283	283.43	135	142	123.98
ENSMUSG00000029602.11	Rasal1	1.11706	0.513367	17.4183	0.00020265	0.00337472	83	58	57	72	28	27	41
ENSMUSG00000058914.12	C1qtnf3	1.11511	2.23453	25.1852	1.71294e-05	0.000439136	197	200	216	224	131	83	83
ENSMUSG00000019773.7	Fbxo5	1.1145	2.89844	45.1403	1.13611e-07	7.27073e-06	343.01	405.76	218.47	335.98	132.15	166.39	167.21
ENSMUSG00000106262.1	Gm43375	1.11238	-0.186265	14.3645	0.000602631	0.00814795	27	30	26	39	14	17	12
ENSMUSG00000028970.9	Abcb1b	1.11181	2.67632	53.4444	2.06381e-08	1.8478e-06	226.26	249.69	303.63	367.88	108.82	130.47	166.43
ENSMUSG00000038252.13	Ncapd2	1.11157	4.96035	22.1908	9.69525e-05	0.00184519	1670.35	1850.35	1003.57	1785.5	653	822	779
ENSMUSG00000032113.16	Chek1	1.11156	1.46046	17.4985	0.000197133	0.0032987	135	140	90	145	39	64	79
ENSMUSG00000078521.2	Aunip	1.10979	0.0120426	13.9757	0.000696341	0.0091689	57	68	36	54	13	28	36
ENSMUSG00000001517.14	Foxm1	1.10965	3.97887	17.2302	0.000384637	0.00565869	892	955.98	509.98	914.98	302	463.97	404.96
ENSMUSG00000026873.9	Phf19	1.10805	2.55688	22.2791	5.287e-05	0.00111538	310	353	210	368	121	168	154
ENSMUSG00000026177.11	Slc11a1	1.1057	4.06411	93.9459	3.23364e-11	1.23594e-08	792	914	919	909	409	383	474
ENSMUSG00000101431.1	Gm7901	1.10398	1.52962	24.6856	1.98587e-05	0.00049727	121.93	140.53	113.46	146.47	52.49	60.42	74.11
ENSMUSG00000018654.17	Ikzf1	1.10089	5.95792	107.376	5.9973e-12	3.44975e-09	2748	2968	2693	3588	1227	1547	1518
ENSMUSG00000041831.16	Sytl3	1.10068	1.89367	34.1834	1.47192e-06	5.88565e-05	194.18	143.44	167.25	207.88	71	77.3	107.25
ENSMUSG00000099757.1	BE692007	1.10036	3.36318	17.9849	0.000276808	0.00434466	487.52	503.63	470.89	599.87	177.6	258.96	302.76
ENSMUSG00000063535.7	Zfp773	1.09932	1.37044	20.6778	6.85259e-05	0.001378	131	146	112	127	60	62	64
ENSMUSG00000030336.14	Cd27	1.0979	3.20853	61.4844	4.61172e-09	5.55622e-07	441	378	357	531	183	202	227
ENSMUSG00000112808.1	Gm4739	1.09674	4.13762	38.7738	1.18332e-06	4.92348e-05	855.04	903.95	511.77	983.22	346.79	426.68	397.73
ENSMUSG00000070605.4	Zfp992	1.09659	2.45843	29.9102	4.50778e-06	0.000148529	153.43	165.05	166.77	142.12	59.13	87.45	79.91
ENSMUSG00000031262.12	Cenpi	1.09641	1.48872	15.7827	0.000368699	0.00547526	133	150	80	160	46	75	67
ENSMUSG00000002699.13	Lcp2	1.09357	4.90456	52.1097	8.63682e-08	5.91358e-06	1479	1612	1274	1733	663	718	820
ENSMUSG00000000244.17	Tspan32	1.09273	3.80065	74.2885	5.44164e-10	1.05448e-07	664.71	663.9	531	669	302	313	299.69
ENSMUSG00000028238.6	Atp6v0d2	1.08928	5.48192	64.9613	8.26208e-09	8.90842e-07	1741	1937	2352	1888	876	1091	898
ENSMUSG00000026955.13	Sapcd2	1.0886	1.83805	18.8573	0.000124643	0.00226338	191	204	102	176	61	88	96
ENSMUSG00000033730.4	Egr3	1.0878	2.77749	16.0012	0.000471836	0.00670503	244	313	291	370	109	126	205
ENSMUSG00000047810.9	Ccdc88b	1.08682	5.19437	27.277	2.5872e-05	0.000620984	1833	1865	1572	2077	893	894	875
ENSMUSG00000021733.11	Slc4a7	1.08663	4.13814	84.209	1.23288e-10	3.45492e-08	645	675	732	935	308	384	384
ENSMUSG00000035273.14	Hpse	1.08513	3.73724	66.1698	2.04248e-09	2.88031e-07	650	708	634	732	264	361	364
ENSMUSG00000011008.13	Mcoln2	1.08356	1.85255	28.901	5.94063e-06	0.000185799	170	160	218	208	72	122	79
ENSMUSG00000040133.2	Gpr176	1.08298	1.51025	21.1497	5.8923e-05	0.00121804	129	180	141	159	54	99	68
ENSMUSG00000086245.1	Gm16170	1.08296	1.07089	18.3214	0.000148929	0.00261692	81.85	99.42	98.45	111.6	46.24	48.77	46.57
ENSMUSG00000029915.14	Clec5a	1.08115	2.66042	37.9906	5.77148e-07	2.76936e-05	257	289	297	331	119	153	154
ENSMUSG00000037991.9	Rmi2	1.08069	0.689878	15.4347	0.00040768	0.00594729	85	98	59	90	34	43	44
ENSMUSG00000022659.13	Gcsam	1.07699	1.92586	28.9286	5.89545e-06	0.000184882	144	146	201	214	113	80	62
ENSMUSG00000052889.11	Prkcb	1.07692	3.91991	53.4333	2.46321e-08	2.11978e-06	710	742	634	782	315	377	355
ENSMUSG00000097039.8	Pvt1	1.07565	1.4891	40.3254	3.33417e-07	1.7888e-05	140.68	141.64	116.63	141	63	65.55	69
ENSMUSG00000044453.5	Ffar1	1.07426	1.93485	26.2292	1.26309e-05	0.00034365	158	130	135	211	75	82	73
ENSMUSG00000021384.14	Susd3	1.07306	2.70409	47.5332	6.82298e-08	4.86662e-06	363	332	286	360	151	152	189
ENSMUSG00000020143.15	Dock2	1.07232	6.06171	71.6289	2.39268e-09	3.27419e-07	2975.59	3254	3016.43	3903	1405.66	1821	1568
ENSMUSG00000002257.8	Def6	1.0717	4.3434	120.366	1.36315e-12	1.04926e-09	964.07	916.03	715.96	1002.94	450.28	418.45	451.53
ENSMUSG00000002228.7	Ppm1j	1.06952	2.32567	43.7949	1.52409e-07	9.25157e-06	254	233	201	253	113	102	131
ENSMUSG00000039187.16	Fanci	1.06937	1.81999	14.9187	0.000542508	0.00750158	137.79	190.82	117.15	159.01	58.04	81.17	83.15
ENSMUSG00000030643.14	Rab30	1.06881	2.36934	45.4279	1.06768e-07	6.92071e-06	214	252	203	221	121	121	85
ENSMUSG00000017861.11	Mybl2	1.06679	2.56712	27.4948	8.79718e-06	0.000256961	296.3	340.68	161.38	337.03	132.71	144.06	140.98
ENSMUSG00000024301.10	Kifc5b	1.06464	1.76973	21.2545	5.69913e-05	0.00118474	161.3	195.42	80.9	165.19	58.74	72.05	92.25
ENSMUSG00000028211.11	Trp53inp1	1.06287	6.62588	94.7827	2.91665e-11	1.17133e-08	3036	3668	4081	4257	1565	1789	2174
ENSMUSG00000038147.13	Cd84	1.06208	5.31531	75.99	7.89051e-10	1.37949e-07	1833	1901	2075	2251	852	1158	952
ENSMUSG00000052736.15	Klrc2	1.05928	1.41241	14.8055	0.000512368	0.00715623	74.62	97.27	86.58	145.16	25.93	47.18	74.65
ENSMUSG00000036634.15	Mag	1.05863	1.50423	26.9482	1.02744e-05	0.000292073	132	113	125	128	72	59	53
ENSMUSG00000040084.9	Bub1b	1.05828	3.89159	28.5234	1.37412e-05	0.000369686	719	854	473	832	302	399	364
ENSMUSG00000050335.17	Lgals3	1.05781	7.18374	30.8199	1.08981e-05	0.000305969	6417	7263	6153	6947	2841	3803	3273
ENSMUSG00000016756.17	Cmah	1.05485	4.88453	21.0013	0.000131073	0.00235773	1062	1264	1038	1199	572	571	550
ENSMUSG00000117869.1	Snhg4	1.05247	1.8259	35.0138	1.1945e-06	4.96253e-05	163.05	187.92	117.41	180.51	73	82	86.19
ENSMUSG00000023885.9	Thbs2	1.0523	2.20667	17.8248	0.000199268	0.0033284	224	251	253	189	103	135	104
ENSMUSG00000030707.15	Coro1a	1.05059	7.62706	61.7411	1.26874e-08	1.26012e-06	9312	9835	7302	10426	4262	4632	4826
ENSMUSG00000053063.11	Clec12a	1.05037	4.38063	80.6545	2.06713e-10	4.99733e-08	925	1044	1029	1079	515	506	494
ENSMUSG00000003363.15	Pld3	1.04844	6.84076	169.053	1.35771e-14	3.9603e-11	4580	4575	5235	5650	2507	2571	2356
ENSMUSG00000058145.16	Adamts17	1.04811	3.39748	25.4336	2.55927e-05	0.000615346	404	297	502	511	252	220	161
ENSMUSG00000023349.14	Clec4n	1.04737	4.49707	15.8761	0.000595214	0.00807075	1064	1277	835	1152	548	664	401
ENSMUSG00000020340.16	Cyfip2	1.04653	5.78963	154.53	4.72126e-14	8.93751e-11	2216	2475	2288	3178	1317	1167	1283
ENSMUSG00000026395.16	Ptprc	1.04529	7.76848	40.0448	1.23519e-06	5.09719e-05	9326	9718	9428	12232	4204	5228	5703
ENSMUSG00000044827.10	Tlr1	1.04471	3.99719	55.9935	1.26433e-08	1.25822e-06	696.83	817.38	729.57	843.31	318.39	460.79	371.07
ENSMUSG00000055692.21	Tmem191c	1.04349	2.42869	32.3296	2.36948e-06	8.73131e-05	228.43	181.7	234.23	282.08	120.86	79.9	144.21
ENSMUSG00000028927.6	Padi2	1.04343	3.89903	72.2355	7.52848e-10	1.32878e-07	676.79	712.84	580.88	857.92	325	318	411.94
ENSMUSG00000074476.6	Spc24	1.04074	2.46022	19.0035	0.0001401	0.00248703	230	300	147	266	98	115	141
ENSMUSG00000030651.5	Art2b	1.03924	1.34088	15.8522	0.000350957	0.00526825	118	115	82	82	38	55	57
ENSMUSG00000027496.15	Aurka	1.0389	2.78646	14.6209	0.000749922	0.00975849	363	401	168	357	149	178	158
ENSMUSG00000039470.15	Zdhhc2	1.03848	2.82511	50.9427	3.3874e-08	2.73663e-06	258.4	295	235	348	134.56	131	159.22
ENSMUSG00000030104.9	Edem1	1.03767	6.70138	142.129	1.48139e-13	1.90931e-10	4111	4927	4492	5371	2113	2657	2298
ENSMUSG00000033031.13	Cip2a	1.03755	2.93287	19.6262	0.000136366	0.0024332	358	472	234	400	127	212	212
ENSMUSG00000021298.8	Gpr132	1.0373	4.49024	45.0085	2.78453e-07	1.53401e-05	1203	1027	1018	1284	579	552	568
ENSMUSG00000117634.1	Gm50069	1.03437	1.14445	27.9345	7.77273e-06	0.000233228	95.17	93.74	90.59	83.07	55.85	38.63	42.24
ENSMUSG00000067768.12	Xlr4b	1.03412	2.35899	16.1522	0.000382346	0.00563396	264.51	203.57	243.54	275.04	100.47	164.57	104.5
ENSMUSG00000018774.13	Cd68	1.03382	5.95286	37.6362	2.20019e-06	8.20319e-05	2658	3032	3190	3313	1404	1691	1479
ENSMUSG00000030724.7	Cd19	1.03148	5.60032	22.3604	9.21559e-05	0.00176726	2072	2484	1771	2512	984	1256	1087
ENSMUSG00000000120.6	Ngfr	1.02877	1.41322	18.9425	0.000120915	0.00221196	112	154	105	164	63	73	65
ENSMUSG00000050379.15	2006-09-01	1.02865	5.22492	155.966	4.15602e-14	8.49388e-11	1597	1672	1450	1984	805	850	869
ENSMUSG00000025877.14	Hk3	1.02835	3.32207	20.5803	0.000112915	0.00208526	453	567	556	584	175	327	312
ENSMUSG00000003206.7	Ebi3	1.02829	1.9706	29.502	5.03737e-06	0.00016288	184.88	211.56	135.89	191	109	85	79.66
ENSMUSG00000041774.16	Ydjc	1.02714	1.34322	26.9686	1.02146e-05	0.000290757	102.67	123.32	82.91	113.5	58.96	49.67	51.08
ENSMUSG00000055717.13	Slain1	1.02673	3.11522	93.1907	3.57379e-11	1.32042e-08	313.99	345.99	330.97	450.96	179	174	189
ENSMUSG00000031971.15	Ccsap	1.02474	1.8313	44.183	1.3995e-07	8.64682e-06	147	177	127	132	75	67	80
ENSMUSG00000079491.9	H2-T10	1.01768	3.72581	39.4783	5.55084e-07	2.68675e-05	637.92	664.05	541.22	728.21	297.24	311.94	369.18
ENSMUSG00000000673.9	Haao	1.01528	2.94942	50.4753	3.72216e-08	2.93437e-06	311	332	280	387	156	163	179
ENSMUSG00000020334.6	Slc22a4	1.01359	0.664193	16.4469	0.000284243	0.00443731	53	63	73	63	31	26	39
ENSMUSG00000022831.14	Hcls1	1.01253	5.88722	90.989	4.80056e-11	1.62227e-08	2671	3043	2306	3142	1360	1469	1431
ENSMUSG00000005410.6	Mcm5	1.00862	4.5922	19.4307	0.00019962	0.00333328	1159	1311	732	1408	468	665	630
ENSMUSG00000032092.5	Mpzl2	1.00748	2.87221	57.0798	1.03052e-08	1.06952e-06	357.23	279.28	275.18	328.43	152.97	153	170
ENSMUSG00000084911.1	Gm16185	1.00624	1.68431	14.9537	0.000485351	0.00685665	86	95	129	143	46	64	62
ENSMUSG00000050106.17	Tmc8	1.0047	3.47135	43.8409	1.50872e-07	9.18845e-06	542	483	425	606	249	260	279
ENSMUSG00000056735.5	A930024E05Rik	1.00432	1.73915	22.5998	3.7382e-05	0.000840492	127	124	115	148	61	60	76
ENSMUSG00000040829.14	Zmynd15	1.00324	4.43162	36.3126	2.0391e-06	7.70865e-05	1055.35	1042.94	949.48	1061.01	504.68	584.2	491.27
ENSMUSG00000024424.15	Ttc39c	1.00297	3.28648	51.7272	2.89525e-08	2.41373e-06	424	484	371	474	178	257	239
ENSMUSG00000040592.11	Cd79b	1.00266	5.46357	20.5036	0.000152252	0.00266602	1667	1908	1602	1940	833	972	930
ENSMUSG00000034317.14	Trim59	1.00257	3.83609	30.628	6.6484e-06	0.000204587	668	780	509	743	282	398	359
ENSMUSG00000004207.14	Psap	1.00059	10.5125	119.941	1.42803e-12	1.08415e-09	65458	68709	67935	75270	33937	39569	33071
ENSMUSG00000017718.15	Afmid	1.00008	2.63967	35.7477	9.95376e-07	4.28964e-05	292.9	183.81	258.91	283.41	126.05	124.63	141.15
ENSMUSG00000021219.16	Rgs6	-1.00015	3.86051	67.2515	1.70183e-09	2.46904e-07	168	160	208	226	443	366	359
ENSMUSG00000014846.12	Tppp3	-1.00083	8.4091	27.4777	2.31914e-05	0.00056422	3116	3131	3882	3772	7154	5732	8524
ENSMUSG00000114858.1	Gm5790	-1.00307	2.18004	40.4707	3.22423e-07	1.73992e-05	46.55	46.1	48.25	65.4	107.56	95.46	114.44
ENSMUSG00000028036.6	Ptgfr	-1.00324	4.11441	46.3816	1.16107e-07	7.39625e-06	150.43	181.82	209.39	215.94	436.15	348.91	380.35
ENSMUSG00000024395.9	Lims2	-1.00329	6.55792	75.2895	8.87123e-10	1.49894e-07	872.97	898.97	1132.99	1256.97	2173	1807.86	2411.97
ENSMUSG00000022441.17	Efcab6	-1.0036	2.55772	33.3688	1.81135e-06	6.92321e-05	64	63	90	98	169	135	180
ENSMUSG00000029727.7	Cyp3a13	-1.00496	2.17937	30.5251	3.81872e-06	0.00012889	39	43	60	56	87	111	107
ENSMUSG00000051606.5	2010001K21Rik	-1.0064	2.75712	33.5102	1.74689e-06	6.72747e-05	71.45	52.9	104.75	71.6	163.44	124.54	177.6
ENSMUSG00000040640.11	Erc2	-1.00677	1.79977	24.8594	1.88603e-05	0.000475981	18	34	56	51	67	86	91
ENSMUSG00000025492.6	Ifitm3	-1.00786	8.21726	40.8812	9.62849e-07	4.15916e-05	4580	4774	4717	4788.99	8114	11597	9509.86
ENSMUSG00000067616.11	Klk11	-1.0088	0.922337	19.5609	9.85295e-05	0.00187135	17	25	22	29	40	47	57
ENSMUSG00000021032.13	Ngb	-1.0093	1.19737	14.1035	0.000663925	0.00881326	30	31	32	12	67	44	54
ENSMUSG00000038700.4	Hoxb5	-1.00942	3.96281	78.9478	2.66486e-10	6.18275e-08	157	145	236	201	404	336	402
ENSMUSG00000073424.9	Cyp4f15	-1.00948	2.4688	30.2607	4.10015e-06	0.000137468	62	40	77	50	106	119	131
ENSMUSG00000110427.1	4933406B17Rik	-1.0095	2.06526	23.1457	3.16009e-05	0.000731094	52	24	58	52	81	93	114
ENSMUSG00000045664.5	Cdc42ep2	-1.01042	5.27946	67.645	3.02259e-09	3.99022e-07	540	455	529	543	973	1192	1040
ENSMUSG00000091898.8	Tnnc1	-1.01062	3.04343	21.8376	6.22318e-05	0.00127268	93	92	120	64	230	148	199
ENSMUSG00000020467.15	Efemp1	-1.01109	6.96017	61.1096	1.50808e-08	1.44102e-06	1328	1189	1889	1723	2839	3257	3366
ENSMUSG00000046585.9	Cfap58	-1.01135	2.99257	34.2415	1.45044e-06	5.81536e-05	77	67	116	107	194	175	198
ENSMUSG00000018411.17	Mapt	-1.01257	7.42621	53.638	6.63207e-08	4.76109e-06	1642	1452	2204	2294	4125	3390	4204
ENSMUSG00000025420.13	Katnal2	-1.01312	1.08388	30.7628	3.58312e-06	0.000122278	18	31	28	32	57	62	50
ENSMUSG00000086591.1	Dnah2os	-1.01413	1.31258	21.0265	6.12841e-05	0.00125654	40.84	27.1	40.49	35	63	79.63	81.05
ENSMUSG00000035435.17	Abca17	-1.01679	0.924494	15.2491	0.000435947	0.00629346	29	16.01	26.01	21.01	65.02	40.01	39.01
ENSMUSG00000040666.19	Sh3bgr	-1.0172	2.18055	25.288	1.66187e-05	0.000428582	63	53	64	62	84	137	157
ENSMUSG00000060268.12	Armh1	-1.01722	1.85142	30.2106	4.15601e-06	0.00013883	43.93	40.49	54.36	52.22	114.51	79.03	104.08
ENSMUSG00000038168.5	P3h2	-1.01796	3.71999	49.3785	4.65354e-08	3.55729e-06	123.41	120.21	228.98	205.86	300.32	359.69	389.63
ENSMUSG00000116617.1	Gm49767	-1.01845	2.43713	26.2785	1.24521e-05	0.000339787	50	44	61	71	130	103	118
ENSMUSG00000111171.1	Gm47815	-1.01886	0.263633	17.5871	0.000191228	0.00322094	11	15	13	14	27	30	26
ENSMUSG00000041577.5	Prelp	-1.01987	9.27525	55.8476	3.06154e-08	2.51741e-06	7147	5906	9692	8372	18441	15148	14789
ENSMUSG00000003354.6	Ccdc65	-1.02016	2.81684	44.0924	1.42758e-07	8.80064e-06	75	73	117	98	186	190	189
ENSMUSG00000031553.16	Adam3	-1.02055	1.11692	20.3518	7.61221e-05	0.00150455	23	19	24	24	60	33	48
ENSMUSG00000001508.15	Sgca	-1.02156	0.427914	18.3353	0.000148232	0.00261051	14	13	23	19	31	32	45
ENSMUSG00000116840.1	Gm21691	-1.0226	0.814632	13.8955	0.000717548	0.00940346	15.6	22.57	25.9	29.12	50.89	54.99	39.25
ENSMUSG00000035783.9	Acta2	-1.02301	7.97637	24.6701	4.9661e-05	0.00106224	3166	3027	3656	3601	4417	8993	7587
ENSMUSG00000046314.16	Stxbp6	-1.02503	5.36382	75.9967	6.68897e-10	1.23983e-07	523	450	649	537	1168	1097	1117
ENSMUSG00000068877.12	Selenbp2	-1.02538	1.47866	23.373	2.94814e-05	0.000689114	35.53	22.43	19.27	39.65	61.34	60.91	60.7
ENSMUSG00000099564.2	Gm28729	-1.02583	2.72708	29.2665	5.37249e-06	0.000171548	77	60	101	105	188	162	185
ENSMUSG00000026894.4	Morn5	-1.02592	0.916794	13.8906	0.000718854	0.00941168	14	25	22	31	43	38	63
ENSMUSG00000041798.15	Gck	-1.02781	1.30476	25.8974	1.39064e-05	0.000372321	28	27	36	37	66	52	83
ENSMUSG00000032057.9	4833427G06Rik	-1.03023	2.55052	37.0898	7.16802e-07	3.2707e-05	68	66	85	71	140	140	177
ENSMUSG00000058254.12	Tspan7	-1.03025	9.20611	103.384	9.72267e-12	5.03589e-09	7026	5795	8114	7287	17335	12601	14431
ENSMUSG00000054161.12	Fam83e	-1.03032	3.4553	62.1769	4.07822e-09	5.03383e-07	132	134	142	193	271	335	334
ENSMUSG00000052270.7	Fpr2	-1.03036	3.51819	24.4898	3.49329e-05	0.0007941	110.86	240	100	123	340	249	321.94
ENSMUSG00000043259.15	Fam13c	-1.03061	4.23758	91.9142	4.23794e-11	1.46794e-08	158	173.26	240.2	239	473	420	374
ENSMUSG00000074218.3	Cox7a1	-1.03398	1.52566	14.3899	0.000597002	0.00809158	29	19	42	25	70	44	68
ENSMUSG00000037686.6	Aspg	-1.03443	1.46375	16.8277	0.000248713	0.00398725	28	36	37	45	74	61	95
ENSMUSG00000032487.8	Ptgs2	-1.03467	4.17217	29.1263	1.24139e-05	0.000339079	153	206	256	246	427	415	511
ENSMUSG00000045730.4	Adrb2	-1.03541	5.87158	56.7829	3.88702e-08	3.0381e-06	807	761	688	793	1488	1385	1959
ENSMUSG00000035296.14	Sgcg	-1.03566	2.33381	30.249	4.11313e-06	0.000137736	55	53	72	62	119	128	135
ENSMUSG00000022615.7	Tymp	-1.03637	3.36965	37.1384	7.44252e-07	3.37262e-05	106.51	109.64	159.04	157.67	244.12	249.07	345.2
ENSMUSG00000020638.8	Cmpk2	-1.03653	4.8052	32.8629	5.98682e-06	0.000187054	489	512	528	573	883	1440	987
ENSMUSG00000043631.8	Ecm2	-1.03674	5.22032	44.0674	4.74293e-07	2.38667e-05	331	292	556	461	936	816	822
ENSMUSG00000032033.11	Barx2	-1.03712	1.25052	15.1499	0.000451919	0.00648208	33	14	37	41	56	51	90
ENSMUSG00000092035.8	Peg10	-1.03728	1.92906	26.9085	1.03915e-05	0.000295184	49	33	49	48	86	97	100
ENSMUSG00000001240.13	Ramp2	-1.0375	8.21053	94.008	3.20725e-11	1.23437e-08	2887.17	2719.39	3430.4	3898.74	6835.25	6111.02	7397.54
ENSMUSG00000029287.14	Tgfbr3	-1.03928	7.00654	80.8517	3.76242e-10	7.89838e-08	1338.83	1104.7	1704.68	1865.69	3449.69	2905.74	3087.67
ENSMUSG00000074637.7	Sox2	-1.0399	3.73857	45.9163	9.77208e-08	6.47047e-06	110	119	202	185	244	334	391
ENSMUSG00000003617.16	Cp	-1.03992	8.45107	59.0857	2.0305e-08	1.82387e-06	4036	5307.38	5196.47	5459.43	9002.64	11973.6	10600.8
ENSMUSG00000035828.11	Pim3	-1.04187	6.19796	41.6876	9.58066e-07	4.14173e-05	966	892	949	977	1674	1714	2633
ENSMUSG00000086807.8	Platr21	-1.0426	0.84935	25.7476	1.45264e-05	0.00038631	16	14	30	24	44	40	49
ENSMUSG00000038173.15	Enpp6	-1.04517	0.95959	15.6373	0.000379027	0.00559564	25	38	20	26	68	64	42
ENSMUSG00000040978.4	Gm11992	-1.04542	2.1307	33.5384	1.73435e-06	6.69356e-05	34	45	51	70	94	86	136
ENSMUSG00000045502.6	Hcar2	-1.04678	2.5603	35.6801	1.01216e-06	4.33908e-05	71	109	74	97	150	228	180
ENSMUSG00000020434.4	4921536K21Rik	-1.04839	0.190126	22.1354	4.31854e-05	0.000941652	11	15	16	15	33	31	27
ENSMUSG00000058420.8	Syt17	-1.04848	2.26852	25.7029	1.47169e-05	0.000389879	39	23	59	68	100	97	101
ENSMUSG00000044231.3	Nhlrc1	-1.04871	2.51807	32.7401	2.1298e-06	7.99699e-05	59	50	64	94	149	136	137
ENSMUSG00000076433.4	Cep295nl	-1.04915	0.141247	13.7188	0.000766695	0.00992007	9	9	16	13	27	25	23
ENSMUSG00000017344.4	Vtn	-1.04963	4.4274	81.3878	1.85562e-10	4.78432e-08	220	225	299	267	593	472	544
ENSMUSG00000022376.8	Adcy8	-1.05037	5.50243	81.2532	2.94888e-10	6.61659e-08	451	367	697	586	1177	1098	1055
ENSMUSG00000021508.11	Cxcl14	-1.05236	6.43504	15.9392	0.000599506	0.00811559	1320	1147	1105	838	3635	1804	1673
ENSMUSG00000049511.5	Htr1b	-1.05238	1.6734	29.4024	5.17634e-06	0.000166402	23	34	48	35.22	60.49	77.28	86.05
ENSMUSG00000055976.6	Cldn23	-1.05326	2.09988	22.1893	4.2465e-05	0.000929116	36	27	74	44	107	67	115
ENSMUSG00000024039.15	Cbs	-1.05334	2.38016	21.5486	5.19229e-05	0.00110043	46	30	75	37	133	83	85
ENSMUSG00000027217.13	Tspan18	-1.05341	7.14836	46.9571	3.16835e-07	1.71813e-05	1451	1343	1992	2072	3890	3373	3618
ENSMUSG00000022861.17	Dgkg	-1.05446	1.24983	23.7777	2.60734e-05	0.000625006	27	36	34	26	59	61	78
ENSMUSG00000052430.15	Bmpr1b	-1.05448	2.74272	54.3653	1.72609e-08	1.61864e-06	69	75	91	79	166	141	196
ENSMUSG00000048572.5	Tmem252	-1.05448	5.11821	79.4034	3.39458e-10	7.37464e-08	502	501	479	513	1250	882	1066
ENSMUSG00000028341.9	Nr4a3	-1.05483	3.64499	23.4529	5.23012e-05	0.00110633	140	138	191	174	299	429	296
ENSMUSG00000026077.15	Npas2	-1.0562	3.63218	19.2645	0.000187642	0.00317439	170	91	225	146	431	306	274
ENSMUSG00000045092.8	S1pr1	-1.05773	8.41975	69.8932	2.49717e-09	3.37407e-07	3709	3665	4089	4732	8134	7624	10140
ENSMUSG00000031613.9	Hpgd	-1.05788	8.8526	64.8234	6.17775e-09	6.97306e-07	3493	3724	5736	5435	10321	8342	10606
ENSMUSG00000028116.13	Myoz2	-1.05856	2.66757	18.9906	0.000150253	0.00263602	82	68	72	54	207	78	162
ENSMUSG00000063529.3	Stmnd1	-1.0587	3.38204	27.9627	1.16217e-05	0.000322364	100	104	130	123	240	202	291
ENSMUSG00000046215.3	Rprml	-1.06249	1.70568	17.155	0.000221953	0.00363178	26	31	51	37	82	67	84
ENSMUSG00000026814.16	Eng	-1.06339	9.2902	157.894	3.50762e-14	8.09983e-11	6792	7200	8245	8192	17871	14885	16133
ENSMUSG00000020159.8	Gabrp	-1.06361	6.44373	71.9825	2.49643e-09	3.37407e-07	807	817	1148	1099	1923	1986	2294
ENSMUSG00000031906.9	Smpd3	-1.0652	2.68934	18.0461	0.000221657	0.00363015	100.18	65.24	99.26	123.2	128	268.14	225.09
ENSMUSG00000045875.13	Adra1a	-1.06583	3.96579	67.4294	1.65185e-09	2.40914e-07	153	138	197	185	382	340	360
ENSMUSG00000028031.6	Dkk2	-1.06816	0.759022	14.4977	0.00057369	0.00784468	29	21	26	22	47	61	51
ENSMUSG00000039092.9	Sptlc3	-1.07023	1.33155	22.7165	3.60574e-05	0.000815314	23	30	39	35	56	75	74
ENSMUSG00000038801.6	Scgb1c1	-1.07104	2.5014	17.856	0.000212395	0.00350987	70	46	65	52	164	87	128
ENSMUSG00000050097.6	Ces2b	-1.07248	1.81683	25.9851	1.35562e-05	0.000365144	39	43	38.01	41	103	94	64
ENSMUSG00000021319.7	Sfrp4	-1.0737	1.74421	24.1218	2.35037e-05	0.000570065	37	49	57	39	62	118	116
ENSMUSG00000033863.2	Klf9	-1.07448	7.6609	43.8084	6.17816e-07	2.91642e-05	1665	1804	2545	2532	4405	3849	5530
ENSMUSG00000071856.10	Mcc	-1.07613	6.32215	94.7388	4.19148e-11	1.46098e-08	848.54	734.05	1041.58	1132.1	2038.9	1954.89	2068.02
ENSMUSG00000030650.18	Tmc5	-1.07694	2.12998	14.2689	0.00076153	0.00987015	57	86	84	84	148	162	195
ENSMUSG00000029228.15	Lnx1	-1.07794	2.06785	35.0945	1.17066e-06	4.87812e-05	58.39	36.62	52.38	68.08	108.19	100.11	141.28
ENSMUSG00000028773.8	Fabp3	-1.07882	3.62691	16.8968	0.000399734	0.00584684	145.11	131.47	143.3	116.34	370.39	145.86	363.03
ENSMUSG00000031489.15	Adrb3	-1.08066	3.76196	30.6876	7.0856e-06	0.000215856	162.95	118.6	169.75	160.84	427.41	267.91	301.4
ENSMUSG00000003541.6	Ier3	-1.08084	6.82803	61.0482	2.10797e-08	1.87221e-06	1247	1051	1338	1265	2882	2328	2779
ENSMUSG00000035165.14	Kcne3	-1.0812	1.86512	29.5476	4.97497e-06	0.000161237	43	45	42	54	85	90	125
ENSMUSG00000007682.6	Dio2	-1.08209	1.40529	23.7371	2.63954e-05	0.000630544	40	42	32	31	69	91	78
ENSMUSG00000028476.13	Reck	-1.08362	6.382	111.066	3.88418e-12	2.35338e-09	848	709	1049	1009	2040	1771	2070
ENSMUSG00000021136.13	Smoc1	-1.08375	2.51127	22.9187	3.73983e-05	0.000840492	61	73	79	53	169	111	157
ENSMUSG00000007279.14	Scube2	-1.08626	5.50047	39.2741	1.63368e-06	6.40312e-05	489	355	657	594	1291	1071	1044
ENSMUSG00000029168.14	Dpysl5	-1.08723	3.73178	43.6793	2.0291e-07	1.17754e-05	110	92	150	174	288	229	338
ENSMUSG00000022595.7	Lypd2	-1.08825	5.2299	31.8435	8.55948e-06	0.000252327	387	423	432	529	806	854	1234
ENSMUSG00000021411.16	Pxdc1	-1.09013	6.96669	82.0043	4.37669e-10	8.88499e-08	1274	1279	1451	1578	3142	2562	3433
ENSMUSG00000025576.17	Rbfox3	-1.09049	1.3846	18.309	0.00014955	0.00262618	16	25	26	25	62	40	49
ENSMUSG00000104279.1	Gm38300	-1.09247	0.75347	19.2483	0.000109236	0.00203494	17	27	23	14	37	56	41
ENSMUSG00000055368.14	Slc6a2	-1.09261	6.6092	25.0179	4.77136e-05	0.00102613	1250	1153	1304	1584	3143	2376	3143
ENSMUSG00000067795.13	4930444P10Rik	-1.0935	0.290415	18.2709	0.000151492	0.00265524	11	13	16	21	29	35	36
ENSMUSG00000086596.2	Susd5	-1.09424	0.158431	15.1219	0.000456537	0.00652274	12	6	10	12	21	25	20
ENSMUSG00000060988.12	Galnt13	-1.09559	1.12677	25.2148	1.69808e-05	0.000436501	21	13	20	25	42	39	49
ENSMUSG00000020836.15	Coro6	-1.09607	3.18836	15.8475	0.000531218	0.00736936	80	83	118	103	267	125	240
ENSMUSG00000020427.11	Igfbp3	-1.09861	7.21142	45.4205	4.76841e-07	2.39158e-05	1324	1266	1703	1617	3857	2666	3197
ENSMUSG00000086075.1	Gm15728	-1.09874	1.21737	21.8435	4.73173e-05	0.0010184	23	20	42	33	71	59	64
ENSMUSG00000035910.15	Dcdc2a	-1.0994	3.22525	44.3037	1.36298e-07	8.48735e-06	83	72	139	105	219	216	221
ENSMUSG00000072596.4	Ear2	-1.09952	6.60753	19.8126	0.000192295	0.00323042	1323.3	1457.18	1224.06	1035.4	2632.55	3750.44	1976.01
ENSMUSG00000021798.14	Ldb3	-1.09993	4.02193	15.5485	0.000653496	0.00870193	187	195	310	177	456	334	652
ENSMUSG00000053279.8	Aldh1a1	-1.10085	9.69805	71.5975	1.58931e-09	2.33638e-07	9071.77	9004.88	8660.45	8690.32	23703.9	15229.5	19839
ENSMUSG00000108393.1	Gm32633	-1.10225	0.303086	16.7334	0.000257049	0.004096	14	18	11	16	37	32	29
ENSMUSG00000097462.7	9530026P05Rik	-1.1025	2.44852	32.1124	2.50774e-06	9.1737e-05	48	43	74	53	144	116	100
ENSMUSG00000024140.10	Epas1	-1.10262	11.4388	69.4062	1.5961e-09	2.34014e-07	28668	25622	41182	39458	77056	67436	77158
ENSMUSG00000020893.17	Per1	-1.1065	6.59202	20.7434	0.000148581	0.00261497	766	912	1111	1828	1938	2393	3203
ENSMUSG00000004360.9	9330159F19Rik	-1.10698	1.90729	33.7152	1.65779e-06	6.47474e-05	26	36	49	29	66	78	89
ENSMUSG00000020155.2	Kcnmb1	-1.10805	2.97534	44.0481	1.44152e-07	8.86687e-06	82	78	108	117	182	221	233
ENSMUSG00000087516.7	Tbx3os1	-1.10837	3.19242	25.2681	2.52362e-05	0.000607829	73.04	60.06	129	83	191.13	168.14	213.08
ENSMUSG00000000805.18	Car4	-1.1095	7.3161	119.189	1.55066e-12	1.16134e-09	1437	1418	1871	2079	3778	3407	4051
ENSMUSG00000078640.9	Gm11627	-1.10997	0.734318	24.3385	2.20255e-05	0.00054132	20	16	19	15	38	45	34
ENSMUSG00000010797.6	Wnt2	-1.11334	4.08548	41.2988	5.96316e-07	2.8393e-05	172	148	221	159	429	327	413
ENSMUSG00000025068.8	Gsto1	-1.1141	7.58858	36.2274	3.39753e-06	0.000117317	2425	2734	2357	2509	4367	5182	7246
ENSMUSG00000109909.1	Gm45663	-1.11505	-0.0505704	14.5116	0.000570756	0.00780846	13	6	10	14	29	17	26
ENSMUSG00000022987.12	Zfp641	-1.11507	5.45581	39.2058	1.72654e-06	6.67667e-05	442	393	534	607	1152	997	1128
ENSMUSG00000027530.15	Fabp12	-1.11598	0.995431	17.2142	0.00021745	0.00357605	21	18	20	21	47	41	46
ENSMUSG00000059974.10	Ntm	-1.11627	-0.382099	13.9957	0.000691153	0.00911511	9	6	8	11	15	22	20
ENSMUSG00000038583.13	Pln	-1.11686	4.12633	20.2353	0.000158176	0.00274546	217.78	188.82	251.63	180.85	511.14	270.14	630.21
ENSMUSG00000068614.7	Actc1	-1.12083	7.05758	50.8862	1.7179e-07	1.02484e-05	1622	1502	2095	1333	3258	3377	4407
ENSMUSG00000024810.16	Il33	-1.12121	7.01739	19.7577	0.000195687	0.00327847	1519	1997	2024	1901	2811	5608	4018
ENSMUSG00000031966.7	Glb1l3	-1.12178	1.21349	17.5797	0.000191712	0.00322258	29	15	32	19	75	43	42
ENSMUSG00000107655.1	Gm44220	-1.12656	4.49485	34.9159	3.59846e-06	0.000122726	180	167	309	219	558	369	542
ENSMUSG00000026840.14	Lamc3	-1.12714	4.24503	45.9282	2.59682e-07	1.44787e-05	225	199.83	281.29	304.31	591.66	576	521.61
ENSMUSG00000029659.16	Medag	-1.12802	4.12354	70.3011	1.02829e-09	1.65185e-07	209	174.24	229.2	177	419	390.26	525.44
ENSMUSG00000107369.1	Gstm2-ps1	-1.13085	4.15318	31.042	8.51576e-06	0.000251306	189.53	193.74	213.32	157.33	629.93	269.08	379.57
ENSMUSG00000032355.16	Mlip	-1.131	0.427749	13.8345	0.000734119	0.00957534	16	15	14	15	36	22	44
ENSMUSG00000030470.15	Csrp3	-1.13165	3.66439	19.5116	0.000183402	0.0031179	141	148	180	131	402	179	438
ENSMUSG00000018566.14	Slc2a4	-1.1341	2.96681	27.5631	1.22937e-05	0.00033646	119	80	117	74	188	194	283
ENSMUSG00000101389.1	Ms4a4a	-1.14014	1.33111	15.0745	0.000500549	0.00701592	49	32	53	61	90	137	102
ENSMUSG00000030107.10	Usp18	-1.14075	4.4365	22.4459	8.94758e-05	0.00172122	384.96	400.71	425	428	626.93	1331	816.98
ENSMUSG00000030865.4	Chp2	-1.14145	1.73697	28.8725	5.98752e-06	0.000187054	39	42	64	60	123	133	90
ENSMUSG00000020562.7	Efcab10	-1.14397	1.35738	20.4423	7.39278e-05	0.00146957	20	27	38	32	47	67	85
ENSMUSG00000078122.4	F630028O10Rik	-1.14428	3.30412	16.2532	0.000487771	0.00688344	113	108	130	113	252	229	311
ENSMUSG00000050069.3	Grem2	-1.14621	6.30609	124.326	8.89778e-13	7.25182e-10	787	759	1167	1008	2368	1835	2115
ENSMUSG00000028128.13	F3	-1.14638	5.57253	65.0255	1.1562e-08	1.17358e-06	547	556	621	564	936	1348	1626
ENSMUSG00000026828.11	Galnt5	-1.1487	1.21926	26.7933	1.07392e-05	0.000302581	26	23	20	36	51	58	70
ENSMUSG00000052188.6	Gm14964	-1.15428	2.35678	27.3703	9.11236e-06	0.0002651	37.74	33.7	48.74	52.32	133.89	53.1	108.27
ENSMUSG00000001349.5	Cnn1	-1.15452	5.5646	42.7232	8.76454e-07	3.85507e-05	473	393	607	499	818	1208	1353
ENSMUSG00000018339.11	Gpx3	-1.1569	9.74409	78.0093	6.38845e-10	1.1881e-07	8146	7952	10420	10126	21215	20483	20995
ENSMUSG00000036578.7	Fxyd7	-1.15721	0.452661	21.3307	5.56298e-05	0.00116123	15	12	18	11	32	27	38
ENSMUSG00000030427.17	Lilra6	-1.15933	2.66437	38.8674	4.68659e-07	2.36769e-05	98.24	69.01	87.06	105.87	141.96	254.01	222
ENSMUSG00000053475.5	Tnfaip6	-1.16018	0.911361	16.1655	0.000313949	0.00480912	25	23	22	22	34	70	55
ENSMUSG00000028517.8	Plpp3	-1.16565	8.34012	156.402	3.99921e-14	8.49388e-11	3127	2853	4405	4029	8759	7519	8504
ENSMUSG00000102270.1	Gm8388	-1.16684	0.161859	17.8808	0.000172948	0.00296931	8.01	8.01	14.01	17.01	26.01	31.02	24.04
ENSMUSG00000040152.8	Thbs1	-1.16697	8.09745	22.6235	8.9595e-05	0.00172292	3096	3411.91	4080.8	4327.68	5389.72	10323.2	9946.24
ENSMUSG00000021390.6	Ogn	-1.16853	8.47968	70.4984	3.9686e-09	4.93148e-07	3152	2753	4509	3843	8936	7505	8135
ENSMUSG00000106139.1	Gm30648	-1.17191	1.10743	22.8518	3.45853e-05	0.000787491	27	16	24	19	71	41	38
ENSMUSG00000026357.3	Rgs18	-1.17302	2.34607	36.8581	7.58261e-07	3.42491e-05	48	47	72	82	118	160	151
ENSMUSG00000032942.14	Ucp3	-1.17508	2.01579	34.6034	1.32394e-06	5.39912e-05	37	39	49	47	103	89	107
ENSMUSG00000068631.8	Gm7676	-1.17544	0.267129	26.4519	1.18451e-05	0.0003266	21	13.03	11	18.01	35	43.07	32
ENSMUSG00000097448.1	Platr22	-1.17818	0.98674	19.9537	8.66325e-05	0.00167291	12	8	24	29	44	43	39
ENSMUSG00000042750.7	Bex2	-1.1796	4.039	24.2101	5.11078e-05	0.00108689	160	115.46	163	114.25	429.97	223.71	315.96
ENSMUSG00000024990.13	Rbp4	-1.18215	3.95895	51.4925	5.86279e-08	4.31874e-06	168	146	163	148	309	372	415
ENSMUSG00000074300.4	Smim31	-1.18283	1.378	29.1063	5.61399e-06	0.000177892	20	25	30	37	57	66	72
ENSMUSG00000033768.17	Nrxn2	-1.18404	4.01486	56.7963	1.91336e-08	1.74408e-06	173.26	162.3	167.26	161.68	506.11	264.9	396.15
ENSMUSG00000021903.11	Galnt15	-1.18541	5.64463	15.8024	0.000628353	0.00842786	488	363	527	578	1316	813	1288
ENSMUSG00000038403.10	Hjv	-1.18932	1.15535	15.4347	0.000408262	0.00595116	32	31	29	21	83	28	90
ENSMUSG00000026879.14	Gsn	-1.18939	11.7358	139.417	1.9231e-13	2.31695e-10	33048	28042	46162	39392	87435	83481	85539
ENSMUSG00000022766.14	Serpind1	-1.19104	1.82363	22.4442	3.93125e-05	0.000875622	52	44	71	52	96	194	94
ENSMUSG00000042812.5	Foxf1	-1.19447	7.92002	171.616	1.09996e-14	3.3867e-11	2522	2156	2756	3002	6533	5245.87	6563
ENSMUSG00000052229.5	Gpr17	-1.1949	2.16092	18.4063	0.000176386	0.00301713	38.03	38.03	48.01	62.03	113	105.14	108.03
ENSMUSG00000019326.14	Aoc3	-1.19633	3.88872	29.9461	1.13846e-05	0.000317302	179.42	159.01	236	218.44	394	571.74	426.78
ENSMUSG00000026109.14	Tmeff2	-1.19815	3.77195	65.8425	2.15929e-09	3.02197e-07	114	98	185	194	321	300	415
ENSMUSG00000025934.15	Gsta3	-1.20052	6.53798	27.8997	2.43302e-05	0.00058776	1033	932	897	749	2773	1459	2221
ENSMUSG00000039004.6	Bmp6	-1.20342	7.53702	96.3007	7.24305e-11	2.23009e-08	1399	1439	2380	2330	4674	3972	4613
ENSMUSG00000026691.10	Fmo3	-1.2037	5.47775	19.2699	0.000225289	0.00367769	333	295	534	422.97	1244	572.99	987
ENSMUSG00000020892.10	Aloxe3	-1.20497	0.673143	23.4056	2.91901e-05	0.000684035	11	17	21	25	49	35	47
ENSMUSG00000042066.16	Tmcc2	-1.205	7.91683	153.534	5.1605e-14	8.93751e-11	2438	2221	3209	3228	6971	5617	7015
ENSMUSG00000040170.13	Fmo2	-1.2102	9.7218	74.6391	1.65883e-09	2.41296e-07	6079	6002	10279	9683	19192	17314	20069
ENSMUSG00000025916.10	Ppp1r42	-1.21092	0.306575	15.8258	0.00035429	0.00530822	9	14	18	15	32	35	33
ENSMUSG00000055301.8	Adh7	-1.21268	3.96843	72.348	7.39444e-10	1.32196e-07	162	130	207	180	313	428	469
ENSMUSG00000001300.16	Efnb2	-1.21412	7.70472	83.9051	5.8458e-10	1.11333e-07	1456	1550	2683	2962	5551	4800	4876
ENSMUSG00000028862.6	Map3k6	-1.21562	5.10361	21.9004	0.00010841	0.00202432	292	256	331	486	647	656	1120
ENSMUSG00000064057.12	Scgb3a1	-1.2188	7.43412	43.8451	7.89571e-07	3.54897e-05	1341	1444	2336	1659	4032	3549	4553
ENSMUSG00000038132.6	Rbm24	-1.2216	2.66813	48.2624	5.85924e-08	4.31874e-06	64	51	104	68	178	128	210
ENSMUSG00000033355.6	Rtp4	-1.2242	4.79087	17.64	0.000359791	0.00536598	543	554	511	501	918.85	1766	1115
ENSMUSG00000022032.14	Scara5	-1.22572	4.35053	29.9329	1.32965e-05	0.000358942	208	220	317	202	750	488	470
ENSMUSG00000079105.4	C7	-1.22739	7.66029	30.7003	1.26694e-05	0.000344528	2507	2016	3697	3219	5301	8969	6179
ENSMUSG00000029334.14	Prkg2	-1.22793	4.48097	95.8136	2.53147e-11	1.05355e-08	160	152	259	230	523	470	443
ENSMUSG00000037254.18	Itih2	-1.22965	2.34094	41.4624	2.56909e-07	1.43674e-05	67	44	47	55	109	137	140
ENSMUSG00000057123.14	Gja5	-1.23078	5.65436	106.68	1.61314e-11	7.38858e-09	583.04	502	717	606.58	1664.57	1421.41	1261
ENSMUSG00000031377.11	Bmx	-1.23124	3.20715	47.5991	6.75297e-08	4.82911e-06	99	73	117	95	288	176	231
ENSMUSG00000034936.2	Arl4d	-1.23327	5.5166	85.9807	4.36472e-10	8.88499e-08	527	479	518	527	1289	986	1449
ENSMUSG00000050447.15	Lypd6	-1.23569	0.404532	14.8948	0.000495904	0.0069649	6	28	11	10	38	22	41
ENSMUSG00000037577.13	Ephx3	-1.2373	1.13777	27.0688	9.92716e-06	0.000283741	9	22	33	21	62	53	39
ENSMUSG00000014773.13	Dll1	-1.23809	5.48195	99.5752	5.2475e-11	1.74145e-08	703	542	543	697	1642	1341	1534
ENSMUSG00000026579.8	F5	-1.23874	3.22233	20.7012	0.000125336	0.00227149	129	101.8	102.56	141	189	412.88	256.86
ENSMUSG00000078780.7	Gm5150	-1.23964	1.71264	29.7011	4.77123e-06	0.000155362	37	40	45	31	76	95	109
ENSMUSG00000005800.3	Mmp8	-1.24071	2.74796	14.853	0.000750778	0.00976734	66	81	79	70	194	103	245
ENSMUSG00000022122.15	Ednrb	-1.24342	6.76232	88.2237	3.83161e-10	7.98315e-08	703	659	1292	1148	2430	2105	2330
ENSMUSG00000052373.14	Mpp3	-1.24354	2.50982	31.3194	3.42461e-06	0.000117885	76	70	56	61	173	130	180
ENSMUSG00000025330.6	Padi4	-1.24546	2.35012	28.9843	6.63084e-06	0.000204273	82	49	72	90	132	213	188
ENSMUSG00000095595.2	Fam177a	-1.24566	6.48371	32.6525	8.34244e-06	0.00024698	445.14	889.83	699.51	1247.65	1650.82	2405.22	1843.26
ENSMUSG00000000318.16	Clec10a	-1.25052	3.45999	41.6612	5.22112e-07	2.55618e-05	171.53	150.26	141.44	234.87	376.82	520.3	372.39
ENSMUSG00000024653.2	Scgb1a1	-1.2507	14.1227	95.4985	2.63753e-11	1.08277e-08	149713	152042	186691	174638	393100	353749	468056
ENSMUSG00000050440.8	Hamp	-1.25307	1.1501	14.2223	0.000667938	0.00885593	19	27	17	21	66	43	46
ENSMUSG00000048482.14	Bdnf	-1.2557	4.17124	60.6346	1.37571e-08	1.34202e-06	120	117	226	211	397	392	440
ENSMUSG00000109587.1	Gm31105	-1.25657	0.612615	18.596	0.000135774	0.00242499	9.21	15.28	18.11	18.42	44.28	35.66	32.26
ENSMUSG00000013415.9	Igf2bp1	-1.25852	1.19822	31.209	3.1816e-06	0.000111318	30	20	20	20	70	50	47
ENSMUSG00000040181.14	Fmo1	-1.25853	8.84628	138.326	2.13839e-13	2.46899e-10	3543	3139	5557	5267	11105	10070	10792
ENSMUSG00000031162.14	Gata1	-1.25914	0.213861	14.1215	0.000659486	0.00876484	16	11	19	14	28	48	35
ENSMUSG00000036867.7	Smad6	-1.26007	6.96135	124.299	1.64272e-12	1.21388e-09	935	1076	1321	1504	3010	2566	3284
ENSMUSG00000026062.12	Slc9a2	-1.2609	1.40543	38.8852	4.66699e-07	2.35994e-05	20	24	33	32	82	46	73
ENSMUSG00000024747.3	Aldh1a7	-1.26141	6.89121	140.738	1.69269e-13	2.08468e-10	1149.23	1228.12	1390.55	1366.68	2806.11	3237.54	3425.03
ENSMUSG00000030787.4	Lyve1	-1.26338	8.28068	51.3637	1.88989e-07	1.10835e-05	4297	3689	3624	3023	10555	7910	8840
ENSMUSG00000062329.4	Cytl1	-1.26371	3.79854	38.6475	1.29838e-06	5.31416e-05	133	117	144	126	394	278	291
ENSMUSG00000032278.11	Paqr5	-1.26848	0.641816	21.7281	4.90661e-05	0.00105224	15	20	20	9	38	43	39
ENSMUSG00000033533.14	Acsm1	-1.26881	3.04865	29.2208	9.81089e-06	0.000280707	99	108	76	68	300	148	210
ENSMUSG00000021091.8	Serpina3n	-1.27117	7.5969	15.6996	0.000650672	0.00867256	2436.5	3006	2495.52	3503	4139	10817.6	6145.59
ENSMUSG00000045094.8	Arhgef37	-1.27169	2.4114	36.5478	8.17785e-07	3.64915e-05	46	98	59	63	170	146	181
ENSMUSG00000048583.16	Igf2	-1.27235	3.43466	64.7998	2.58101e-09	3.46349e-07	135	102	127.75	131	311.46	239.92	373
ENSMUSG00000032118.16	Fez1	-1.2779	0.928744	28.8093	6.09282e-06	0.000189916	23	20	24	13	57	41	53
ENSMUSG00000054966.13	Lmntd1	-1.28064	2.00476	49.6542	4.39821e-08	3.39489e-06	43	26	51	43	105	92	108
ENSMUSG00000087001.2	Gm15475	-1.28279	0.973202	22.0253	4.46967e-05	0.000969905	11.04	14.11	24.25	20.17	48.3	31.1	51
ENSMUSG00000026365.15	Cfh	-1.28296	8.33447	56.3262	7.91655e-08	5.51185e-06	3195.19	3394.64	5056.18	4418.26	8518.57	12089.1	9286.23
ENSMUSG00000010122.14	Slc47a1	-1.28545	1.06479	21.899	4.65011e-05	0.00100434	15	20	24	20	51	33	65
ENSMUSG00000025064.15	Col17a1	-1.28598	3.14664	77.2137	3.46352e-10	7.46893e-08	73	53	98	88	183	195	206
ENSMUSG00000042417.5	Ccno	-1.29534	2.3395	24.286	3.00548e-05	0.00069986	48	43	51	73	85	163	156
ENSMUSG00000100444.1	C530043A13Rik	-1.29682	0.915709	22.353	4.03551e-05	0.000892822	14	18	33	15	38	56	58
ENSMUSG00000041380.13	Htr2c	-1.29721	0.63887	17.6334	0.00018821	0.00318093	6	10	14	17	36	16	37
ENSMUSG00000032068.14	Plet1	-1.2982	5.75853	73.833	4.6567e-09	5.58613e-07	562	609.89	703.87	603.91	1422.95	1955	1311.9
ENSMUSG00000022132.15	Cldn10	-1.29871	4.54012	28.0367	2.2347e-05	0.000546822	191	217	211	231	420	535	656
ENSMUSG00000018893.15	Mb	-1.30183	5.15384	16.0749	0.000579228	0.00789897	390.74	420	566.65	286	1284.83	473.05	1435.94
ENSMUSG00000079654.3	Prrt4	-1.30538	3.94984	81.922	1.71603e-10	4.52877e-08	158	120	153	173	442	321	385
ENSMUSG00000026308.8	Klhl30	-1.30556	0.270332	20.3407	7.63965e-05	0.0015089	12	10	17	11	30	22	44
ENSMUSG00000042745.9	Id1	-1.30861	6.14493	81.9104	1.40388e-09	2.10853e-07	665	605	642	859	1817	1658	1787
ENSMUSG00000043421.8	Hilpda	-1.31275	6.45751	68.2295	1.31161e-08	1.29107e-06	576	699	983	987	2350	1749	2060
ENSMUSG00000026069.15	Il1rl1	-1.31378	3.3103	25.6507	3.26936e-05	0.000752455	101	84	167	149	240	475	234
ENSMUSG00000109555.1	Gm44891	-1.31411	1.53285	32.0643	2.53949e-06	9.26536e-05	46	30	36	24	87	88	88
ENSMUSG00000074491.9	Clec4g	-1.32152	0.662297	16.8905	0.000243329	0.00391452	15	10	22	26	34	46	60
ENSMUSG00000017309.11	Cd300lg	-1.32258	4.22569	43.447	6.58248e-07	3.06819e-05	173	175	198	161	572	336	459
ENSMUSG00000042002.11	Foxn4	-1.32583	0.696514	24.3535	2.19267e-05	0.00053913	13	13	20	22	39	47	45
ENSMUSG00000015652.9	Steap1	-1.32591	0.749356	22.4249	3.94637e-05	0.00087836	6	19	24	20	36	48	49
ENSMUSG00000085945.3	2310014F06Rik	-1.32599	1.38094	38.2199	5.46422e-07	2.65521e-05	23	12	28	24	54	57	57
ENSMUSG00000097754.1	Ptgs2os2	-1.32726	1.78745	36.367	8.54735e-07	3.78659e-05	27	34	34	33	95	66	87
ENSMUSG00000058488.7	Kl	-1.33482	-0.00665499	14.9897	0.000479027	0.0067846	2	10	9	15	21	16	33
ENSMUSG00000036766.12	Dner	-1.33539	0.262494	21.1109	5.96568e-05	0.00123046	9	10	19	16	31	34	40
ENSMUSG00000028834.13	Trim63	-1.33635	0.664858	16.6363	0.00026594	0.00420383	14	18	19	17	61	24	48
ENSMUSG00000039084.8	Chad	-1.33956	5.60247	37.7853	2.9052e-06	0.000103609	356	411	602	737	1111	1238	1710
ENSMUSG00000092572.7	Serpinb10	-1.34337	1.57253	14.3671	0.000769128	0.00994015	24	36.7	38.54	39.38	57	70	144.53
ENSMUSG00000020524.16	Gria1	-1.3468	4.43296	45.4532	4.6468e-07	2.35402e-05	119	88	226	198	430	372	423
ENSMUSG00000067297.5	Ifit1bl2	-1.34822	1.48518	47.148	7.39882e-08	5.2103e-06	29.2	16.14	32.6	27.45	71.46	67.81	67.59
ENSMUSG00000118220.1	Gm6192	-1.35502	-0.385041	14.2739	0.0006232	0.00838718	6.2	7.02	11.05	15.24	17.78	29.89	30.07
ENSMUSG00000030669.13	Calca	-1.35683	-0.413616	15.1593	0.000450382	0.00646537	9	9	4	7	21	17	20
ENSMUSG00000030178.15	Klra13-ps	-1.35996	1.50161	23.7717	2.61201e-05	0.000625585	28.04	33	33.99	30.53	61.67	85.14	102.39
ENSMUSG00000117921.1	Gm50186	-1.36077	1.42632	14.3653	0.000760371	0.00985743	30	28	40	34	47	118	96
ENSMUSG00000025701.12	Alox5	-1.36592	4.09699	102.236	1.12023e-11	5.74854e-09	156	115	224	183	415	486	439
ENSMUSG00000059430.14	Actg2	-1.3677	4.94296	29.6549	1.63335e-05	0.000424388	304	316	417	397	509	1246	1083
ENSMUSG00000058966.13	Fam57b	-1.36809	2.66868	49.9286	4.15882e-08	3.22358e-06	71	59	70	60	178	124	218
ENSMUSG00000102697.1	Pcdhac2	-1.38172	4.88977	70.7774	6.00665e-09	6.82162e-07	190.32	138.82	326.1	282.87	647.07	585.78	634.54
ENSMUSG00000033022.8	Cdo1	-1.38235	7.2338	87.8294	7.47958e-10	1.32861e-07	1028	1134	1518	1428	3382	3194	3635
ENSMUSG00000031431.13	Tsc22d3	-1.38698	7.99124	33.4687	7.2523e-06	0.000220115	1872	2357	2444	3526	5318	5581	9477
ENSMUSG00000097087.1	Gm26878	-1.39113	1.44113	54.7571	1.60065e-08	1.52161e-06	28	24	32	40	81	70	99
ENSMUSG00000062488.9	Ifit3b	-1.39161	4.27156	23.3666	7.43378e-05	0.0014756	292.64	344.9	331.25	329.73	531.42	1362.01	723.39
ENSMUSG00000085665.1	Gm12059	-1.39199	-0.720357	15.9689	0.000336655	0.00508386	3	5	8	6	15	12	18
ENSMUSG00000033860.13	Fgg	-1.39717	1.10612	20.7271	6.74472e-05	0.00135976	13	14	26	25	46	42	70
ENSMUSG00000042379.8	Esm1	-1.39855	4.12881	26.7816	2.99936e-05	0.00069873	96	93	170	175	512	244	319
ENSMUSG00000054672.13	5830411N06Rik	-1.39978	1.69442	20.3628	0.000105201	0.00197492	49	59	68	62	187	160	136
ENSMUSG00000064147.7	Rab44	-1.40835	4.5435	41.9533	1.14208e-06	4.77699e-05	288	190	303	219	681	812	554
ENSMUSG00000030317.8	Timp4	-1.41443	1.48816	33.4542	1.77213e-06	6.79993e-05	30	26	38	23	80	63	99
ENSMUSG00000035932.6	Olfr750	-1.41525	0.396612	19.6316	9.62645e-05	0.00183462	5	10	8	20	27	28	33
ENSMUSG00000053846.5	Lipg	-1.42018	6.21963	164.406	3.02637e-14	7.29237e-11	560	592	808	741	1969	1835	1738
ENSMUSG00000041460.15	Cacna2d4	-1.42355	3.14681	142.722	1.40001e-13	1.88661e-10	87	76	79	97	230	225	245
ENSMUSG00000030834.7	Abcc6	-1.42869	0.267499	13.8929	0.000752751	0.00978153	10	10	23	19	23	64	41
ENSMUSG00000017737.2	Mmp9	-1.42995	4.28393	15.2273	0.000752451	0.00978118	238	252	229	164	477	563	812
ENSMUSG00000110264.1	E330018M18Rik	-1.43641	-0.771986	14.3043	0.000616214	0.00830324	5	3	3	6	10	13	13
ENSMUSG00000030302.16	Atp2b2	-1.43708	3.3937	50.6894	8.53789e-08	5.8707e-06	86	107	102	125	203	346	324
ENSMUSG00000042045.6	Sln	-1.43853	3.78127	35.921	3.27086e-06	0.000113794	128	140	155	125	413	189	550
ENSMUSG00000073414.8	Mpig6b	-1.44363	1.45065	31.1976	3.19127e-06	0.000111515	21	26	39	33	67	84	98
ENSMUSG00000015053.14	Gata2	-1.45265	7.34324	174.832	9.7302e-15	3.22024e-11	1176	1118	1741	1862	4104	3723	4494
ENSMUSG00000028713.17	Cyp4b1	-1.4533	9.04373	166.454	1.68561e-14	4.44849e-11	3868	3403	5551	4726	13290	10432	13158
ENSMUSG00000055148.7	Klf2	-1.4584	7.28561	44.7142	8.31203e-07	3.70604e-05	1335	1358	1358	1995	3918	3223	5595
ENSMUSG00000116305.1	Lncppara	-1.46042	2.01859	32.2341	2.47428e-06	9.07524e-05	27	18	59	40	115	79	110
ENSMUSG00000022053.13	Ebf2	-1.46294	-0.212527	15.7736	0.000360955	0.00538044	6	2	13	12	20	30	20
ENSMUSG00000071317.4	Bves	-1.46558	0.972067	30.9331	3.42389e-06	0.000117885	21	16	22	19	45	47	75
ENSMUSG00000029158.9	Yipf7	-1.47096	-0.822066	14.4207	0.000590242	0.0080176	8	5	5	5	19	11	20
ENSMUSG00000022366.12	Slc22a22	-1.47901	-1.20352	13.7807	0.000749074	0.00974975	4	4	5	2	7	14	12
ENSMUSG00000078926.8	Cdc20b	-1.48146	-0.224662	14.9842	0.000479994	0.00679309	4	6.79	13	9	17.81	30	23
ENSMUSG00000029321.1	Slc10a6	-1.48212	4.8394	95.0554	1.85603e-10	4.78432e-08	207	205	323	279	742	673	758
ENSMUSG00000007480.4	Mc5r	-1.48274	-0.84394	16.244	0.000305341	0.00469803	7	6	2	5	10	10	24
ENSMUSG00000086862.1	Gm13546	-1.49177	-0.333625	17.7152	0.000183015	0.00311322	8	10	4	11	19	29	24
ENSMUSG00000041237.12	Pklr	-1.49255	-0.377422	14.6744	0.000537586	0.0074428	9	11.87	5.21	6.5	14.66	35.2	21.66
ENSMUSG00000071637.5	Cebpd	-1.49271	5.87827	30.121	1.54457e-05	0.000406272	463.18	496.31	592.23	591.51	1264.26	1487.7	1886
ENSMUSG00000023046.6	Igfbp6	-1.4935	7.04046	68.2261	1.84099e-08	1.68959e-06	938	775	1199	1034	3008	2309	3233
ENSMUSG00000082746.1	Rps12-ps1	-1.49386	-0.89542	16.6689	0.000262915	0.00416672	5.4	5.05	5.07	7.14	14.15	18.29	17.28
ENSMUSG00000025610.7	Map3k7cl	-1.49803	1.59474	22.6637	4.91676e-05	0.00105372	33	30	38	46	57	162	99
ENSMUSG00000086425.7	F730016J06Rik	-1.50248	-0.344234	13.731	0.000763185	0.00988467	10	7	7	14	28	36	19
ENSMUSG00000038007.14	Acer2	-1.50521	8.5828	251.409	4.51359e-17	6.25369e-13	3588	3874	4031	4170	12702	9808	11732
ENSMUSG00000000320.10	Alox12	-1.52126	3.37235	20.4391	0.000154108	0.00269342	69	58	107	126	167	246	377
ENSMUSG00000087057.7	Gm11730	-1.52286	0.447012	17.6125	0.000189564	0.0031991	12	4	13	12	29	38	24
ENSMUSG00000029378.5	Areg	-1.53031	1.82046	36.3838	8.51239e-07	3.77714e-05	30	21	28	47	106	69	104
ENSMUSG00000030087.11	Klf15	-1.5348	5.43117	38.5254	2.68153e-06	9.68119e-05	246	238	399	386	883	761	1172
ENSMUSG00000078817.4	Nlrp12	-1.53813	1.09092	21.9511	5.095e-05	0.00108533	24	17	22	30	49	72	87
ENSMUSG00000068587.10	Mgam	-1.53932	0.0828255	16.8967	0.000242798	0.00390939	7	5	11	13	16	21	44
ENSMUSG00000052305.6	Hbb-bs	-1.54331	11.4429	15.1942	0.000762077	0.00987493	11878.9	14000.4	20943.3	31133.9	76214.9	36782	58570.2
ENSMUSG00000020787.14	P2rx1	-1.54392	2.65549	22.6915	7.38924e-05	0.00146939	89	77	79	68	128	329	249
ENSMUSG00000106073.1	Gm42892	-1.54557	-0.142996	24.9286	1.84777e-05	0.00046739	8	9	7	9	31	17	27
ENSMUSG00000047953.7	Gp5	-1.55284	1.63205	17.3872	0.000289502	0.00451068	18	15	26	47	55	79	103
ENSMUSG00000090206.8	Tepp	-1.55431	-0.298902	15.3765	0.00041633	0.00605443	6.13	8.37	8.91	5	25.44	9.51	30.42
ENSMUSG00000039977.16	Deup1	-1.55871	2.58043	52.9136	2.47532e-08	2.12689e-06	44	58	84	65	139	257	171
ENSMUSG00000074971.4	Fibin	-1.56623	6.2755	79.9751	3.89864e-09	4.86636e-07	484	448	734	564	1947	1603	1520
ENSMUSG00000025461.11	Cd163l1	-1.57024	2.26385	23.6309	5.23659e-05	0.00110728	98	42	129	61	291	189	279
ENSMUSG00000097805.2	Gm17473	-1.5764	0.0872184	28.5501	6.54624e-06	0.000201891	2.22	7.6	9.75	10.73	19.36	27.16	23.31
ENSMUSG00000051748.2	Wfdc21	-1.57969	1.96783	38.6832	4.89509e-07	2.43747e-05	30	49	27	42	109	129	103
ENSMUSG00000074651.3	Mcidas	-1.60427	0.85774	19.2806	0.000125627	0.00227515	14	11	22	25	33	67	68
ENSMUSG00000040950.13	Mgl2	-1.60481	5.675	24.1751	6.2722e-05	0.00128079	502.47	483.74	683.56	589.13	1096.18	2679.7	1485.61
ENSMUSG00000041984.2	Rptn	-1.6055	1.5593	31.3695	3.05562e-06	0.000108139	17	18	31	31	45	72	110
ENSMUSG00000079017.3	Ifi27l2a	-1.61157	5.56372	19.4752	0.000215846	0.00355658	753	986	492	770	1519	3506	2054
ENSMUSG00000044976.17	Wdr72	-1.62367	1.89206	45.5806	1.03312e-07	6.74784e-06	11	22	49	38	96	75	112
ENSMUSG00000079243.4	Xirp1	-1.62867	1.66552	17.8835	0.000264026	0.00418147	21	29	53	20	86	41	169
ENSMUSG00000055003.14	Lrtm2	-1.63765	4.20629	173.317	9.57928e-15	3.22024e-11	126	128	170	163	492	403	509
ENSMUSG00000025270.13	Alas2	-1.64388	6.20521	15.1594	0.000771586	0.00996453	315.12	386	541.34	697.19	2121.79	998.5	1489.89
ENSMUSG00000038917.4	3930402G23Rik	-1.6468	0.00578106	29.0964	5.62938e-06	0.000178278	3	10	9	8	25	24	24
ENSMUSG00000068428.7	Gmnc	-1.6523	2.09988	63.8836	3.02393e-09	3.99022e-07	25	23	33	44	109	91	101
ENSMUSG00000061517.8	Sox21	-1.65696	0.161048	16.95	0.000238334	0.00384757	3	7	11	7	26.94	16	25.78
ENSMUSG00000041523.3	Upk2	-1.65735	-0.175017	20.0985	8.26405e-05	0.00161041	7	4	6	4	19	14	19
ENSMUSG00000019989.8	Enpp3	-1.65806	1.69317	52.9519	2.27262e-08	1.98348e-06	24	25	58	24	106	111	102
ENSMUSG00000031111.16	Igsf1	-1.66258	0.222407	18.1903	0.000155679	0.00271488	7	10	9	6	41	20	18
ENSMUSG00000022868.6	Ahsg	-1.6693	0.423546	20.2243	7.93318e-05	0.00155909	15	10	13	8	23	48	43
ENSMUSG00000020838.12	Slc6a4	-1.67031	2.68418	63.0377	3.50477e-09	4.47552e-07	31	29	55	66	136	136	168
ENSMUSG00000087129.1	Gm16316	-1.67389	-0.498969	16.783	0.000252631	0.00403954	3	7	2	6	23	11	11
ENSMUSG00000031825.16	Crispld2	-1.67658	7.02558	153.699	7.99725e-13	6.71538e-10	966	979	1031	970	3887	3015	2826
ENSMUSG00000023011.8	Faim2	-1.68271	4.70643	93.4188	4.06288e-10	8.37059e-08	142	133	246	168	617	454	631
ENSMUSG00000003477.5	Inmt	-1.69182	10.3638	95.4295	3.90294e-10	8.07108e-08	7510	6740	11201	8512	32075	22906	29387
ENSMUSG00000042265.13	Trem1	-1.69378	1.82098	27.6762	1.30017e-05	0.000352012	22	43	27	23	83	57	150
ENSMUSG00000001095.5	Slc13a2	-1.69966	0.570261	19.7226	0.000108532	0.00202455	4	16	21	21	34.87	56.87	62.9
ENSMUSG00000043939.15	A530064D06Rik	-1.69984	0.985586	34.2102	1.46195e-06	5.85424e-05	18	35	21	22.31	65.38	93.58	83.42
ENSMUSG00000044633.4	B530045E10Rik	-1.7074	1.4042	37.4581	6.55799e-07	3.06192e-05	10	6	25	15	45	45	51
ENSMUSG00000025936.15	Gm4956	-1.71254	5.27112	90.237	1.03854e-09	1.66349e-07	183	191	329	234	880	628	853
ENSMUSG00000003032.8	Klf4	-1.72189	7.50248	115.659	6.61002e-11	2.10537e-08	1240	1177	1452	1900	4686	4232	5627
ENSMUSG00000030158.12	Clec12b	-1.72255	2.36472	19.9971	0.000156126	0.00271931	18	15	52	44	65	93	168
ENSMUSG00000022026.7	Olfm4	-1.7327	-0.843907	19.6273	9.64029e-05	0.00183663	8	5	7	5	16	27	22
ENSMUSG00000032323.13	Cyp11a1	-1.73717	-0.540856	16.7722	0.000253587	0.00405132	3	5	11	4	7	23	30
ENSMUSG00000022206.7	Npr3	-1.74757	6.74245	55.7131	1.54809e-07	9.3767e-06	1136	1189	1033	852	4604.44	2641.92	3751.52
ENSMUSG00000019577.6	Pdk4	-1.76347	4.34334	16.3794	0.000529303	0.00734648	122	146	135	142	587	297	545
ENSMUSG00000112449.1	Srp54b	-1.78233	5.22357	37.0934	3.70384e-06	0.000125548	410.92	316.46	303.45	95.51	994.2	988.28	1063.34
ENSMUSG00000037887.11	Dusp8	-1.78382	5.08456	328.279	8.35638e-19	2.3156e-14	219	247	262	301	924	929	865
ENSMUSG00000073940.3	Hbb-bt	-1.78417	8.81503	17.1234	0.000424088	0.0061511	1632.12	2179.64	2943.73	3945.08	12815.1	5908.97	9223.83
ENSMUSG00000037492.16	Zmat4	-1.78692	1.56202	36.0278	9.28944e-07	4.04105e-05	13	4	25	31	74	67	51
ENSMUSG00000078137.1	Ankrd63	-1.79878	4.49122	77.3099	4.64019e-09	5.57839e-07	106	110	225	138	497	452	600
ENSMUSG00000028001.16	Fga	-1.82333	-0.467057	14.0729	0.000671541	0.00889732	2	3	5	10	5	22	28
ENSMUSG00000048636.7	A730049H05Rik	-1.82869	-0.103497	17.8657	0.000173842	0.00298189	5.97	3.42	7.04	3.04	20.05	22	12.22
ENSMUSG00000078899.9	Gm4631	-1.82904	3.97736	184.919	3.84192e-15	1.63787e-11	112.9	118.31	94.31	125.44	432.07	409.39	392.86
ENSMUSG00000067704.1	Wfdc13	-1.83918	1.35403	15.9308	0.000533424	0.00739442	24	26	35	32	46	121	156
ENSMUSG00000024011.17	Pi16	-1.84563	5.55415	112.558	1.20518e-10	3.42525e-08	371.64	398.19	448.81	338.04	1697.62	1347.68	1277.75
ENSMUSG00000024008.16	Cpne5	-1.86194	2.37882	73.4575	6.20095e-10	1.16892e-07	27	27	23	39	142	61	122
ENSMUSG00000047485.6	Klhl34	-1.86242	-0.740198	19.8184	9.05467e-05	0.0017382	3	6	5	2	11	17	18
ENSMUSG00000031845.15	Bco1	-1.86667	-1.25155	19.9723	8.61086e-05	0.00166758	3	3	3	6	14	11	18
ENSMUSG00000019905.8	Gprc6a	-1.87164	2.23503	66.9501	1.79025e-09	2.57707e-07	14	24	33	30	102	92	90
ENSMUSG00000045551.7	Fpr1	-1.9183	3.67317	38.1941	2.58945e-06	9.4105e-05	67	100	69	61	456	118	298
ENSMUSG00000033061.15	Resp18	-1.92307	-0.741947	15.3349	0.000422624	0.00613148	2	3	6	3	13	10	19
ENSMUSG00000085338.1	2410004I01Rik	-1.94477	2.43737	74.5527	5.22139e-10	1.01893e-07	27	22	40	35	113	135	119
ENSMUSG00000034664.13	Itga2b	-1.94712	3.93669	25.9828	3.99808e-05	0.000885602	78	69	137	175	271	455	622
ENSMUSG00000111844.1	Gm47097	-1.95475	-1.73036	14.7239	0.000527901	0.00733253	1	1	3	2	4	7	11
ENSMUSG00000066361.3	Serpina3c	-1.97167	4.03093	66.7458	2.21418e-08	1.94566e-06	85	94	143	134	325	607	436
ENSMUSG00000030278.11	Cidec	-1.97766	3.93378	42.2205	1.25353e-06	5.15522e-05	60	99	81	51	387	192	311
ENSMUSG00000028655.11	Mfsd2a	-1.9805	3.21672	55.4006	7.86239e-08	5.48103e-06	42	51	76	75	146	257	336
ENSMUSG00000087265.1	Gm12349	-1.98404	-0.268188	25.8922	1.39275e-05	0.000372706	7	4	2	8	24	18	23
ENSMUSG00000061780.6	Cfd	-2.00504	5.22134	23.835	6.84709e-05	0.0013774	213	240	200	185	950	744	912
ENSMUSG00000039109.16	F13a1	-2.00641	5.01611	247.663	2.1389e-16	1.31711e-12	251	233	300	266	859	1306	1080
ENSMUSG00000039760.8	Il22ra2	-2.01408	0.403598	23.7566	2.62397e-05	0.000627905	4	7	8	6	31	17	31
ENSMUSG00000089727.2	Klra8	-2.02668	1.46277	44.6633	1.26008e-07	7.90882e-06	9	16	16	21	52.56	84.91	56.76
ENSMUSG00000030359.14	Pzp	-2.02895	-0.849258	15.787	0.000359234	0.00536056	1	5	5	0	15	6	15
ENSMUSG00000095199.8	Zfp967	-2.0331	1.99464	92.3548	3.99504e-11	1.44712e-08	22.63	23.39	26.36	21.42	113.98	86.56	96.74
ENSMUSG00000078616.2	Trim30c	-2.04801	-1.58031	17.7755	0.000179277	0.00305714	2	3	7	5	14	24	17
ENSMUSG00000027525.18	Phactr3	-2.06285	-1.30762	20.5235	7.20148e-05	0.00143669	2	3	1	2	9	10	8
ENSMUSG00000006389.13	Mpl	-2.07687	0.731747	26.4033	1.51119e-05	0.000398817	6	5	12	17	34	41	55
ENSMUSG00000024907.7	Gal	-2.09832	0.19431	14.9617	0.000492967	0.00693596	2	2	7	1	7	10	24
ENSMUSG00000027485.15	Bpifb1	-2.10408	8.03453	54.2995	2.04919e-07	1.18547e-05	1384	1519	2200	1821	6361	8114	8367
ENSMUSG00000096929.7	A330023F24Rik	-2.10514	4.4318	59.2354	8.84862e-08	6.00329e-06	126.37	83.81	190.69	188.45	661.97	578.01	698.5
ENSMUSG00000031494.7	Cd209a	-2.11208	4.23009	59.0668	8.87799e-08	6.015e-06	123	83	195	178	481	896	531
ENSMUSG00000079852.4	Klra4	-2.11806	1.15029	51.4473	3.06151e-08	2.51741e-06	8	12	14	13	46	56	56
ENSMUSG00000089756.2	Zfp966	-2.12247	2.08177	26.2286	2.83755e-05	0.000668622	23.05	17.18	15.7	26.05	61.25	132.75	80.89
ENSMUSG00000023993.7	Treml1	-2.1381	1.11551	29.8958	7.08861e-06	0.000215856	13	4	16	21	47	56	80
ENSMUSG00000090665.2	Gad1-ps	-2.14113	0.643679	27.5489	1.17248e-05	0.000323928	7	17	15	5	47	38	67
ENSMUSG00000044938.8	Klhl31	-2.14941	-0.446732	17.5767	0.000212115	0.00350704	6	4	7	5	15	9	53
ENSMUSG00000032172.8	Olfm2	-2.15845	2.46621	46.1052	3.66865e-07	1.93197e-05	46	37	52	38	314	140	143
ENSMUSG00000041644.14	Slc5a12	-2.18189	2.36183	61.1467	8.20755e-09	8.90413e-07	9	8	41	20	88	92	92
ENSMUSG00000015852.13	Fcrls	-2.19648	3.71627	78.6531	4.26049e-09	5.24712e-07	84	79	120	115	352	709	333
ENSMUSG00000015134.15	Aldh1a3	-2.20071	2.11954	16.6747	0.000472086	0.00670515	38	40	40	36	54	278	215
ENSMUSG00000063730.13	Hsd3b2	-2.21161	-1.14661	14.1148	0.000661131	0.0087846	2	2	2	3.7	1	13	22
ENSMUSG00000029361.18	Nos1	-2.21901	-1.28791	20.5764	7.07985e-05	0.00141804	4	5	6	8	19	10	55
ENSMUSG00000085314.1	Gm14866	-2.29857	-0.926597	26.9474	1.02767e-05	0.000292073	2.65	3.54	0	3.91	15.04	7.19	17.61
ENSMUSG00000022548.14	Apod	-2.30004	3.68454	97.4667	4.18073e-10	8.54982e-08	125	90	111	101	293	775	554
ENSMUSG00000085730.7	Gm13307	-2.3213	-0.410211	19.1487	0.000112902	0.00208526	2	4	1	3	17	14	9
ENSMUSG00000053310.11	Nrgn	-2.33816	3.94014	50.4466	3.45771e-07	1.84259e-05	89	55	111	127	342	519	618
ENSMUSG00000078810.4	Gp6	-2.35081	0.839138	41.4719	2.8281e-07	1.55646e-05	6	6	10	19	30	58	73
ENSMUSG00000032725.10	Folr2	-2.37797	2.86753	42.9631	1.04057e-06	4.41913e-05	62.73	59.73	48.97	65.99	161.76	508.58	278.57
ENSMUSG00000028996.9	Rbp7	-2.38981	-1.06448	22.3801	4.00164e-05	0.000886037	3	2	3	4	28	8	14
ENSMUSG00000056054.9	S100a8	-2.39339	5.49496	17.1704	0.000418456	0.00607738	288	223	313	200	1092	853	2244
ENSMUSG00000040165.14	Cd209c	-2.39763	0.895679	43.7824	1.73533e-07	1.03346e-05	10	1	14	17	56	72	42
ENSMUSG00000051906.15	Cd209f	-2.41141	2.18091	44.7453	4.86174e-07	2.42741e-05	29.61	25.61	28.73	28.15	112.76	202.46	145.16
ENSMUSG00000024774.16	Ankrd22	-2.44287	-1.42784	14.4499	0.000583915	0.00794919	1.32	3.62	1	0	15	2	9.82
ENSMUSG00000027225.7	Duoxa2	-2.52648	-1.66082	16.5889	0.0002704	0.00425512	0	2	1	3	5	7.25	16.18
ENSMUSG00000020609.14	Apob	-2.54739	1.32087	16.9365	0.000427174	0.00618777	4	10	18	32	21	99	166
ENSMUSG00000056071.12	S100a9	-2.55174	6.09099	19.1785	0.000234791	0.00380145	368	327	474	211	1634	1257	3432
ENSMUSG00000056399.2	Prss34	-2.56414	-1.18209	16.7527	0.000255317	0.004074	2	0	6	1	11	11	21
ENSMUSG00000079168.4	Cd209g	-2.61754	1.07221	83.0781	1.45069e-10	3.94112e-08	13.39	9.39	11.27	12.85	58.24	78.54	86.84
ENSMUSG00000068452.8	Duox2	-2.625	0.603476	59.0201	7.1967e-09	8.02512e-07	8	8	9	8	29	58	72
ENSMUSG00000115405.1	Gm41307	-2.63636	0.0369326	39.6345	3.91449e-07	2.03704e-05	1	2	5	5	34	11	19
ENSMUSG00000029372.7	Ppbp	-2.69347	4.02687	28.7963	2.11522e-05	0.000524742	37	30	111	95	228	422	700
ENSMUSG00000078896.11	Zfp965	-2.71695	0.701235	67.7833	1.55699e-09	2.30725e-07	1.56	9.7	5.12	7.72	40.67	45.5	37.57
ENSMUSG00000031495.8	Cd209d	-2.72577	1.62087	30.6029	1.14585e-05	0.000318767	12	18	21	24	51	209	121
ENSMUSG00000031610.3	Scrg1	-2.73188	-1.68524	19.4654	0.000101677	0.00191994	1	2	2	0	6	6	16
ENSMUSG00000027442.10	Cst8	-2.78411	1.9479	26.7526	2.76326e-05	0.000654455	12	11	6	5	93	26	65
ENSMUSG00000081189.1	Hspd1-ps4	-2.81946	-1.42679	14.4181	0.000590811	0.00802153	1	0	0	3	6	9	9
ENSMUSG00000065987.12	Cd209b	-2.82333	0.806927	51.9458	2.88682e-08	2.41313e-06	4	3	12	6	31	62	45
ENSMUSG00000026180.8	Cxcr2	-2.86342	3.60022	30.1215	1.57498e-05	0.00041133	43	50	82	53.84	260	342	686
ENSMUSG00000054422.7	Fabp1	-2.89243	1.34555	23.6589	5.59743e-05	0.0011671	4	9	5	3	80	16	27
ENSMUSG00000030054.4	Gp9	-2.91122	1.91189	31.3568	1.00983e-05	0.000288037	5	4	19	25	64	92	150
ENSMUSG00000079012.11	Serpina3m	-2.98208	1.27109	31.4085	8.71342e-06	0.000255506	8	10	7	13	54.99	132	45
ENSMUSG00000000204.16	Slfn4	-3.05696	3.53963	36.856	3.95801e-06	0.000133348	66.34	74.01	101.7	56.02	467.8	617	837.87
ENSMUSG00000022157.8	Mcpt8	-3.09489	-1.41154	32.7845	2.10546e-06	7.91634e-05	0	1	5	1	18	12	19
ENSMUSG00000083012.9	Fam220a	-3.18402	1.8053	19.0303	0.000242882	0.0039096	32.29	18.3	7.21	29.44	284.64	275.8	49.37
ENSMUSG00000008845.9	Cd163	-3.21925	3.91576	126.23	6.98986e-11	2.17632e-08	61	44	61	83	393	867	514
ENSMUSG00000073400.6	Trim10	-3.24258	0.0478628	15.7481	0.000575153	0.00785617	6	2	1	3	49	17	25
ENSMUSG00000051839.7	Gypa	-3.24373	0.160528	15.7553	0.00058271	0.00793668	2	4	3	4	51	21	26
ENSMUSG00000023995.12	Tspo2	-3.28692	-1.03141	33.0373	1.97243e-06	7.48215e-05	1	1	1	2	17	9	15
ENSMUSG00000028359.4	Orm3	-3.38757	-1.64031	22.5385	3.80976e-05	0.000853783	0	2	1	0	14	6	8
ENSMUSG00000038745.15	Nlrp6	-3.40748	-1.97421	14.3031	0.000616477	0.00830475	1	0	0	0	3	6	3
ENSMUSG00000085755.1	Gm13496	-3.7616	-1.63947	23.2833	3.02999e-05	0.000704679	2	0	0	0	9	6	11
ENSMUSG00000029368.10	Alb	-3.9296	-0.781913	23.5713	2.77555e-05	0.000657041	0	0	1	1	12	12	5
ENSMUSG00000006574.15	Slc4a1	-3.96473	2.37601	20.6146	0.000157833	0.00274295	6	8	15	11	269	100	116
ENSMUSG00000030000.10	Add2	-3.96835	-1.12906	23.9553	2.70291e-05	0.000642083	1	1	0	1	16	11	15
ENSMUSG00000059201.12	Lep	-4.10681	-0.831356	17.2279	0.000272938	0.0042912	0	0	2	0	14	7	12
ENSMUSG00000078879.10	Zfp973	-4.2104	1.22333	141.749	1.53614e-13	1.93487e-10	2.63	0	4.33	6.38	64.58	69.7	61.48
ENSMUSG00000087568.1	Maats1os	-4.31123	-2.45615	16.0141	0.000331293	0.00501793	0	0	0	0.25	4.7	3.32	3.3
ENSMUSG00000031552.13	Adam18	-4.70055	-2.70372	15.5983	0.000433552	0.00626868	0	0	0	0	2	2	6
ENSMUSG00000085551.1	1810063I02Rik	-4.70764	-2.10534	19.7809	0.000108468	0.00202455	0	0	0	0	2	6	2
ENSMUSG00000038357.10	Camp	-4.76761	1.37894	16.278	0.000545413	0.00753048	1	1	6	4	137	57	67
ENSMUSG00000027556.15	Car1	-5.17338	-2.1421	18.1333	0.000184241	0.00313024	0	0	0	0	3	5	6
ENSMUSG00000078897.10	Gm4724	-5.19768	2.38245	245.477	1.46363e-16	1.31711e-12	5.11	1.48	4.68	3.89	138.23	176.23	126.91
ENSMUSG00000026100.6	Mstn	-5.2649	-2.43221	15.8691	0.000394686	0.00578981	0	0	0	0	3	2	10
ENSMUSG00000095562.8	Gm21887	-5.88255	2.16014	26.5466	3.54266e-05	0.00080269	3.07	1	1.44	3.14	75.3	146.05	194.74
ENSMUSG00000101014.1	Gm28289	-6.03033	-1.68663	33.7575	1.64003e-06	6.42346e-05	0	0.05	0	0	10.83	9.58	7.75
ENSMUSG00000029866.13	Kel	-6.20305	-1.61734	20.4143	0.000111339	0.00206579	0	0	0	0	19	3	7
ENSMUSG00000020490.16	Btnl10	-6.25145	-1.6108	18.5435	0.000216108	0.00355821	0	0	0	0	15	6	9
ENSMUSG00000078898.9	Zfp968	-6.75521	-0.547627	75.9252	9.45508e-10	1.55493e-07	0	0	0	0	18.63	12.02	12.02
ENSMUSG00000069306.5	Hist1h4m	-7.0019	-0.946562	48.3908	2.06965e-07	1.19481e-05	0	0	0	0	13.34	18.9	18.47
ENSMUSG00000095134.2	Mid1-ps1	-8.17422	0.488697	33.3749	1.10639e-05	0.000309683	0	0	0	0	8.04	46.19	60.78
ENSMUSG00000096768.8	Gm47283	-8.57997	6.02185	77.3358	1.10218e-08	1.12788e-06	9.93	5	2.56	22.86	2582.7	3712.95	5724.26
ENSMUSG00000095366.2	Gm21860	-8.62173	0.645453	102.978	2.05468e-10	4.99733e-08	0.22	0.27	0.26	0	42.29	211.33	129.33

## Sheet: D) Canonical pathways
All DEGs (n=1376)	Ingenuity Canonical Pathways	-log(p-value)	Ratio	z-score	Molecules
Analysed by IPA Canonical pathways	Role of NFAT in Regulation of the Immune Response	5.2	0.122	4.69	BLNK,CAMK4,CD247,CD28,CD3D,CD3E,CD3G,CD4,CD79A,CD79B,H2-Eb2,HLA-DMB,HLA-DOA,IKBKE,ITK,LAT,LCK,LCP2,MEF2B,PIK3CG,PPP3CC,ZAP70
	iCOS-iCOSL Signaling in T Helper Cells	10.7	0.216	4.359	CAMK4,CD247,CD28,CD3D,CD3E,CD3G,CD4,CD40LG,GRAP2,H2-Eb2,HLA-DMB,HLA-DOA,ICOS,IKBKE,IL2RB,ITK,LAT,LCK,LCP2,PIK3CG,PPP3CC,PTPRC,TRAT1,ZAP70
	Phospholipase C Signaling	5.2	0.105	4.359	ADCY8,BLNK,CAMK4,CD247,CD3D,CD3E,CD3G,CD79A,CD79B,GRAP2,IGHG1,Ighg2b,ITGA4,ITGAL,ITGB2,ITK,LAT,LCK,LCP2,MEF2B,PLA2G2D,PLA2G5,PLD3,PPP3CC,PRKCB,RAC2,RHOH,ZAP70
	Th1 Pathway	12.3	0.223	4.146	CCR5,CD247,CD28,CD3D,CD3E,CD3G,CD4,CD40LG,CD8A,CXCR3,DLL1,H2-Eb2,HLA-DMB,HLA-DOA,ICOS,IFNG,IL12RB1,IL27RA,ITGB2,KLRC1,KLRD1,LTA,PIK3CG,RUNX3,STAT4,TBX21,TNFSF11
	Systemic Lupus Erythematosus In T Cell Signaling Pathway	11.5	0.135	3.962	CAMK4,CD247,CD28,CD3D,CD3E,CD3G,CD40LG,FASLG,H2-Eb2,H2-M2,H2-T10,HLA-DMB,HLA-DOA,HLA-E,ICOS,IL21,IRF4,ITGAL,LAT,LEP,NOS1,NOS2,PIK3CG,PPM1J,PPP3CC,RAC2,RHOH,Trac,Trav10,Trav4n-4,Trbc1,Trbc2,Trbv13-1,Trbv13-2,Trbv13-3,Trbv14,Trbv16,Trbv17,Trbv19,Trbv2,Trbv20,Trbv26,Trbv3,Trbv4,Trbv5
	PKCθ Signaling in T Lymphocytes	7.6	0.155	3.9	CACNA1E,CACNA1H,CACNA1S,CACNA2D4,CACNG8,CD247,CD28,CD3D,CD3E,CD3G,CD4,GRAP2,H2-Eb2,HLA-DMB,HLA-DOA,IKBKE,LAT,LCK,LCP2,MAP3K6,PIK3CG,PPP3CC,RAC2,ZAP70
	CD28 Signaling in T Helper Cells	6.92	0.165	3.606	CAMK4,CD247,CD28,CD3D,CD3E,CD3G,CD4,GRAP2,H2-Eb2,HLA-DMB,HLA-DOA,IKBKE,ITK,LAT,LCK,LCP2,PIK3CG,PPP3CC,PTPRC,ZAP70
	Crosstalk between Dendritic Cells and Natural Killer Cells	6.17	0.18	3.606	ACTA2,ACTC1,ACTG2,CD226,CD28,CD40LG,FASLG,HLA-E,IFNG,IL2RB,ITGAL,KLRD1,LTA,LTB,TNF,TREM2
	Calcium-induced T Lymphocyte Apoptosis	5.59	0.197	3.606	CAMK4,CD247,CD3D,CD3E,CD3G,CD4,H2-Eb2,HLA-DMB,HLA-DOA,LCK,PPP3CC,PRKCB,ZAP70
	Type I Diabetes Mellitus Signaling	4.87	0.144	3.162	CD247,CD28,CD3D,CD3E,CD3G,FASLG,H2-Eb2,HLA-DMB,HLA-DOA,HLA-E,IFNG,IKBKE,LTA,NGFR,NOS2,TNF
	Systemic Lupus Erythematosus In B Cell Signaling Pathway	5.38	0.105	3.157	BLNK,CAMK4,CD19,CD22,CD40LG,CD5,CD79A,CD79B,FASLG,IFIT3,IFNG,IGHG1,IGHM,IL21,IL33,LCK,LEP,LILRB3,LTA,LTB,PDCD1,PIK3CG,PPP3CC,PRKCB,RAC2,TNF,TNFRSF13C,TNFSF11,TNFSF8
	B Cell Receptor Signaling	2.71	0.0914	3.051	BCL2A1,BLNK,CAMK4,CD19,CD22,CD79A,CD79B,IGHG1,Ighg2b,IGHM,IKBKE,MAP3K6,PIK3CG,PPP3CC,PRKCB,PTPRC,RAC2
	Dendritic Cell Maturation	2.76	0.0924	3	CD40LG,H2-Eb2,HLA-DMB,HLA-DOA,HLA-E,IGHG1,Ighg2b,IKBKE,IL33,LEP,LTA,LTB,NGFR,PIK3CG,STAT4,TNF,TREM2
	Nur77 Signaling in T Lymphocytes	2.72	0.132	3	CAMK4,CD247,CD28,CD3D,CD3E,CD3G,FASLG,PPP3CC,PRKCB
	PI3K Signaling in B Lymphocytes	1.21	0.0725	3	BLNK,CAMK4,CD19,CD79A,CD79B,IKBKE,PIK3CG,PPP3CC,PRKCB,PTPRC
	Natural Killer Cell Signaling	4.62	0.112	2.985	CD226,CD247,FASLG,HCST,HLA-E,IFNG,IL12RB1,IL2RB,ITGAL,Klra7 (includes others),KLRC1,KLRD1,LAT,LCK,LCP2,MAP3K6,PIK3CG,RAC2,SH2D1A,STAT4,ULBP1,ZAP70
	Kinetochore Metaphase Signaling Pathway	6.09	0.168	2.84	AURKB,BUB1B,CCNB1,CDCA8,CENPE,CENPK,CENPW,ESPL1,KNL1,KNTC1,MASTL,MXD3,NDC80,SKA1,SPC24,SPDL1,TTK
	Th17 Activation Pathway	1.46	0.0879	2.828	CCL20,CCR6,IFNG,IL12RB1,IL21,IL21R,IRF4,STAT4
	Necroptosis Signaling Pathway	0.488	0.051	2.828	CYBB,FASLG,NGFR,PLA2G2D,PLA2G5,PPP3CC,PYCARD,TNF
	Role of Pattern Recognition Receptors in Recognition of Bacteria and Viruses	3.65	0.11	2.646	CCL5,CD40LG,CLEC6A,FASLG,IFNG,IL21,IL33,LEP,LTA,LTB,PIK3CG,PRKCB,TLR1,Tlr11,TNF,TNFSF11,TNFSF8
	Fc Epsilon RI Signaling	1.27	0.0769	2.646	GRAP2,LAT,LCP2,PIK3CG,PLA2G2D,PLA2G5,PRKCB,RAC2,TNF
	HMGB1 Signaling	2.44	0.0909	2.449	CD40LG,FASLG,IFNG,IL21,IL33,LEP,LTA,LTB,NGFR,PIK3CG,RAC2,RHOH,TNF,TNFSF11,TNFSF8
	Chemokine Signaling	0.943	0.075	2.449	CAMK4,CCL4,CCL5,CCR5,PIK3CG,PRKCB
	SAPK/JNK Signaling	0.606	0.0588	2.449	DUSP8,LCK,MAP4K1,PIK3CG,RAC2,SH2D2A
	Inhibition of ARE-Mediated mRNA Degradation Pathway	1.18	0.0738	2.333	CD40LG,FASLG,LTA,LTB,NGFR,PPM1J,TNF,TNFSF11,TNFSF8
	3-phosphoinositide Degradation	0.701	0.0577	2.333	CDC25C,CILP,DUSP2,DUSP8,INPP4B,PDCD1,PTPN22,PTPN7,PTPRC
	3-phosphoinositide Biosynthesis	0.6	0.0542	2.333	CDC25C,CILP,DUSP2,DUSP8,PDCD1,PIK3CG,PTPN22,PTPN7,PTPRC
	Superpathway of Inositol Phosphate Compounds	0.355	0.0452	2.333	CDC25C,CILP,DUSP2,DUSP8,PDCD1,PIK3CG,PTPN22,PTPN7,PTPRC
	Regulation Of The Epithelial Mesenchymal Transition By Growth Factors Pathway	1.04	0.0638	2.309	CD40LG,FASLG,ID2,IKBKE,LTA,LTB,MMP9,NGFR,PIK3CG,TNF,TNFSF11,TNFSF8
	CCR5 Signaling in Macrophages	5.84	0.17	2.236	CACNA1E,CACNA1H,CACNA1S,CACNA2D4,CACNG8,CAMK4,CCL4,CCL5,CCR5,CD247,CD3D,CD3E,CD3G,CD4,FASLG,PRKCB
	Cytotoxic T Lymphocyte-mediated Apoptosis of Target Cells	2.61	0.176	2.236	CD247,CD3D,CD3E,CD3G,FASLG,HLA-E
	IL-23 Signaling Pathway	2.04	0.136	2.236	IL12RB1,IL21,PIK3CG,STAT4,TNF,TNFSF11
	NF-κB Activation by Viruses	1.02	0.0789	2.236	CCR5,CD4,IKBKE,LCK,PIK3CG,PRKCB
	fMLP Signaling in Neutrophils	0.686	0.0603	2.236	CAMK4,CYBB,FPR1,FPR2,PIK3CG,PPP3CC,PRKCB
	Apelin Endothelial Signaling Pathway	0.467	0.0522	2.236	ADCY8,CAMK4,KLF2,MEF2B,PIK3CG,PRKCB
	CXCR4 Signaling	0	0.0359	2.236	ADCY8,CD4,PIK3CG,PRKCB,RAC2,RHOH
	NF-κB Signaling	1.77	0.0782	2.138	BMPR1B,CD40LG,IL33,LCK,LTA,NGFR,PIK3CG,PRKCB,TGFBR3,TLR1,TNF,TNFRSF17,TNFSF11,ZAP70
	IL-7 Signaling Pathway	1.82	0.103	2.121	IFNG,Igha,IGHG1,Ighg2b,Ighg2c,IGHM,IL7R,PIK3CG
	D-myo-inositol (1,4,5,6)-Tetrakisphosphate Biosynthesis	0.627	0.0563	2.121	CDC25C,CILP,DUSP2,DUSP8,PDCD1,PTPN22,PTPN7,PTPRC
	D-myo-inositol (3,4,5,6)-tetrakisphosphate Biosynthesis	0.627	0.0563	2.121	CDC25C,CILP,DUSP2,DUSP8,PDCD1,PTPN22,PTPN7,PTPRC
	D-myo-inositol-5-phosphate Metabolism	0.488	0.051	2.121	CDC25C,CILP,DUSP2,DUSP8,PDCD1,PTPN22,PTPN7,PTPRC
	Role of NFAT in Cardiac Hypertrophy	0.562	0.0514	2.111	ADCY8,CACNA1E,CACNA1H,CACNA1S,CACNA2D4,CACNG8,CAMK4,MEF2B,PIK3CG,PPP3CC,PRKCB
	FcγRIIB Signaling in B Lymphocytes	2.43	0.12	2	BLNK,CACNA1E,CACNA1H,CACNA1S,CACNA2D4,CACNG8,CD79A,CD79B,PIK3CG
	Opioid Signaling Pathway	1.28	0.0648	2	ADCY8,CACNA1E,CACNA1H,CACNA1S,CACNA2D4,CACNG8,CAMK4,LCK,NOS1,PIK3CG,PPP3CC,PRKCB,RAC2,RGS1,RGS18,RGS6
	B Cell Activating Factor Signaling	1.05	0.0976	2	IKBKE,TNFRSF13B,TNFRSF13C,TNFRSF17
	CD40 Signaling	0.883	0.0769	2	CD40LG,IKBKE,LTA,PIK3CG,PTGS2
	Lymphotoxin β Receptor Signaling	0.754	0.0755	2	IKBKE,LTA,LTB,PIK3CG
	Role of PKR in Interferon Induction and Antiviral Response	0.664	0.0593	2	FASLG,IFNG,IKBKE,MSR1,PYCARD,SCARA5,TNF
	Induction of Apoptosis by HIV1	0.609	0.0656	2	FASLG,IKBKE,NGFR,TNF
	Role of PI3K/AKT Signaling in the Pathogenesis of Influenza	0.564	0.0625	2	CCL5,CCR5,IFNG,PIK3CG
	Rac Signaling	0.413	0.0496	2	CYBB,CYFIP2,ITGA4,ITGAL,ITGB2,PIK3CG
	VEGF Family Ligand-Receptor Interactions	0.336	0.0476	2	PIK3CG,PLA2G2D,PLA2G5,PRKCB
	Renin-Angiotensin Signaling	0.265	0.0424	2	ADCY8,CCL5,PIK3CG,PRKCB,TNF
	14-3-3-mediated Signaling	0	0.0315	2	MAPT,PIK3CG,PRKCB,TNF
	CCR3 Signaling in Eosinophils	0	0.0403	2	CAMK4,PIK3CG,PLA2G2D,PLA2G5,PRKCB
	Endocannabinoid Developing Neuron Pathway	0	0.0348	2	ADCY8,BRCA1,PIK3CG,RAC2
	Gαq Signaling	1.19	0.0696	1.897	ADRA1A,CAMK4,HTR2C,IKBKE,PIK3CG,PLD3,PPP3CC,PRKCB,RAC2,RGS18,RHOH
	Cdc42 Signaling	2.18	0.0852	1.89	CD247,CD3D,CD3E,CD3G,CDC42EP2,H2-Eb2,H2-M2,H2-T10,HLA-DMB,HLA-DOA,HLA-E,ITGA4,ITGAL,ITGB2,ITK
	Netrin Signaling	1.75	0.108	1.89	CACNA1E,CACNA1H,CACNA1S,CACNA2D4,CACNG8,PPP3CC,RAC2
	G Beta Gamma Signaling	0.616	0.0574	1.89	CACNA1E,CACNA1H,CACNA1S,CACNA2D4,CACNG8,PIK3CG,PRKCB
	Androgen Signaling	0.478	0.0515	1.89	CACNA1E,CACNA1H,CACNA1S,CACNA2D4,CACNG8,CAMK4,PRKCB
	Th2 Pathway	12.6	0.213	1.789	CCR5,CCR8,CD247,CD28,CD3D,CD3E,CD3G,CD4,CXCR6,DLL1,GFI1,H2-Eb2,HLA-DMB,HLA-DOA,ICOS,IFNG,IKZF1,IL12RB1,IL1RL1,IL2RB,IL33,ITGB2,PIK3CG,RUNX3,S1PR1,STAT4,TBX21,TGFBR3,TNFRSF4
	Insulin Secretion Signaling Pathway	0.672	0.0533	1.732	ADCY8,CACNA1E,CACNA1H,CACNA1S,FFAR1,GCK,LCK,PIK3CG,PRKCB,PRLR,SLC2A4,SRP54,STAT4
	OX40 Signaling Pathway	3.48	0.133	1.633	CD247,CD3D,CD3E,CD3G,CD4,H2-Eb2,H2-M2,H2-T10,HLA-DMB,HLA-DOA,HLA-E,TNFRSF4
	FAT10 Cancer Signaling Pathway	1.95	0.13	1.633	IFNG,IKBKE,NGFR,TGFBR3,TNF,UBD
	Aryl Hydrocarbon Receptor Signaling	1.13	0.0699	1.633	ALDH1A1,ALDH1A3,CCNA2,CCNE1,CHEK1,CTSD,FASLG,GSTA3,GSTO1,TNF
	Sperm Motility	0.866	0.0583	1.633	BMX,CACNA1H,CAMK4,DYRK4,ITK,LCK,MATK,PLA2G2D,PLA2G5,PLA2G7,PRKCB,PRKG2,ZAP70
	IL-15 Production	0.413	0.0496	1.633	BMX,DYRK4,ITK,LCK,MATK,ZAP70
	Neuroinflammation Signaling Pathway	5.08	0.1	1.569	BDNF,CCL5,CD200R1,CYBB,FASLG,GABBR2,GABRP,GRIA1,H2-Eb2,HLA-DMB,HLA-DOA,HLA-E,IFNG,IKBKE,MAPT,MMP9,NOS2,PIK3CG,PLA2G2D,PLA2G5,PPP3CC,PTGS2,PYCARD,SLC6A12,TGFBR3,TLR1,Tlr11,Tlr12,TNF,TREM2
	Endothelin-1 Signaling	0.801	0.0585	1.508	ADCY8,EDNRB,NOS1,NOS2,PIK3CG,PLA2G2D,PLA2G5,PLA2G7,PLD3,PRKCB,PTGS2
	IL-8 Signaling	0.682	0.055	1.508	CXCR2,CYBB,IKBKE,ITGB2,MMP9,PIK3CG,PLD3,PRKCB,PTGS2,RAC2,RHOH
	Cardiac Hypertrophy Signaling (Enhanced)	4.99	0.0847	1.414	ADCY8,ADRA1A,ADRB2,CACNA1E,CACNA1S,CAMK4,CD40LG,CXCR2,CYBB,EDNRB,ENPP6,FASLG,IFNG,IKBKE,IL12RB1,IL1RL1,IL21,IL21R,IL22RA2,IL27RA,IL2RB,IL33,IL7R,IL9R,ITGA4,ITGAL,ITGB2,LEP,LTA,LTB,MAP3K6,MEF2B,NGFR,PIK3CG,PPP3CC,PRKCB,PTGS2,TGFBR3,TNF,TNFSF11,TNFSF8,WNT2
	Type II Diabetes Mellitus Signaling	3.57	0.113	1.414	ACSBG1,CACNA1E,CACNA1H,CACNA1S,CACNA2D4,CACNG8,GCK,IKBKE,NGFR,PIK3CG,PKLR,PRKCB,SLC2A4,SMPD3,SMPD5,TNF
	p38 MAPK Signaling	1.25	0.0763	1.414	FASLG,IL1RL1,IL33,MAP4K1,MAPT,MEF2B,PLA2G2D,PLA2G5,TNF
	GPCR-Mediated Nutrient Sensing in Enteroendocrine Cells	1.03	0.0714	1.414	ADCY8,CACNA1E,CACNA1H,CACNA1S,CACNA2D4,CACNG8,FFAR1,PRKCB
	ERK/MAPK Signaling	0.485	0.0495	1.414	DUSP2,ITGA4,ITGAL,ITGB2,PIK3CG,PLA2G2D,PLA2G5,PPM1J,PRKCB,RAC2
	Production of Nitric Oxide and Reactive Oxygen Species in Macrophages	4.4	0.111	1.342	ALB,APOA4,APOB,APOD,APOE,CYBB,IFNG,IKBKE,MAP3K6,NCF4,NGFR,NOS2,PIK3CG,PPM1J,PRKCB,RAC2,RBP4,RHOH,S100A8,SERPINA1,TNF
	Role of Hypercytokinemia/hyperchemokinemia in the Pathogenesis of Influenza	2.09	0.14	1.342	CCL4,CCL5,CCR5,IFNG,IL33,TNF
	Phospholipases	0.883	0.0769	1.342	LIPG,PLA2G2D,PLA2G5,PLA2G7,PLD3
	TGF-β Signaling	0.437	0.0521	1.342	BMPR1B,MAP4K1,RUNX2,RUNX3,SMAD6
	mTOR Signaling	0	0.0286	1.342	PIK3CG,PLD3,PPM1J,PRKCB,RAC2,RHOH
	Colorectal Cancer Metastasis Signaling	1.21	0.0632	1.291	ADCY8,IFNG,MMP13,MMP19,MMP8,MMP9,NOS2,PIK3CG,PTGS2,RAC2,RHOH,TLR1,Tlr11,Tlr12,TNF,WNT2
	Hepatic Fibrosis Signaling Pathway	1.61	0.0638	1.279	ACTA2,CACNA1E,CACNA1S,CAMK4,CCL5,CD40LG,CYBB,IKBKE,IL1RL1,IL33,ITGA4,ITGAL,ITGB2,KLF9,LEP,MMP13,NGFR,PIK3CG,PRKCB,RAC2,RHOH,TGFBR3,TNF,WNT2
	Fcγ Receptor-mediated Phagocytosis in Macrophages and Monocytes	2.26	0.106	1.265	ACTA2,ACTC1,ACTG2,FYB1,LCP2,MYO5A,PIK3CG,PLD3,PRKCB,RAC2
	Leukocyte Extravasation Signaling	6.34	0.13	1.147	ACTA2,ACTC1,ACTG2,ARHGAP9,BMX,CLDN10,CLDN23,CLDN4,CYBB,ITGA4,ITGAL,ITGB2,ITK,MMP13,MMP19,MMP8,MMP9,NCF4,PIK3CG,PRKCB,RAC2,RHOH,SPN,THY1,TIMP4
	RANK Signaling in Osteoclasts	1.12	0.0787	1.134	CAMK4,GSN,IKBKE,MAP3K6,PIK3CG,PPP3CC,TNFSF11
	Nitric Oxide Signaling in the Cardiovascular System	0.936	0.0707	1.134	ADRB3,CACNA1E,CACNA1S,CAMK4,PIK3CG,PRKCB,PRKG2
	Neuropathic Pain Signaling In Dorsal Horn Neurons	0.9	0.0693	1.134	BDNF,CAMK4,GRIA1,GRM6,KCNN4,PIK3CG,PRKCB
	p70S6K Signaling	0.542	0.0543	1.134	CD19,CD79A,CD79B,MAPT,PIK3CG,PPM1J,PRKCB
	Thrombin Signaling	0	0.0385	1.134	ADCY8,CAMK4,GATA1,GATA2,PIK3CG,PRKCB,RAC2,RHOH
	Synaptic Long Term Depression	2.26	0.0847	1	CACNA1E,CACNA1H,CACNA1S,CACNA2D4,CACNG8,GRIA1,GRM6,NOS1,NOS2,NPR3,PLA2G2D,PLA2G5,PLA2G7,PPM1J,PRKCB,PRKG2
	Growth Hormone Signaling	1.13	0.0845	1	IGF2,IGFALS,IGFBP3,PIK3CG,PRKCB,SLC2A4
	Endocannabinoid Neuronal Synapse Pathway	1.07	0.0703	1	ADCY8,CACNA1E,CACNA1H,CACNA1S,CACNA2D4,CACNG8,GRIA1,PPP3CC,PTGS2
	Role of CHK Proteins in Cell Cycle Checkpoint Control	1.06	0.0877	1	BRCA1,CDC25C,CHEK1,CLSPN,PPM1J
	MIF Regulation of Innate Immunity	1.02	0.0952	1	NOS2,PLA2G2D,PLA2G5,PTGS2
	Dopamine-DARPP32 Feedback in cAMP Signaling	0.854	0.0613	1	ADCY8,CACNA1E,CACNA1S,CAMK4,KCNJ10,NOS1,PPM1J,PPP3CC,PRKCB,PRKG2
	HGF Signaling	0.638	0.0583	1	ITGA4,ITGAL,ITGB2,MAP3K6,PIK3CG,PRKCB,PTGS2
	Role of BRCA1 in DNA Damage Response	0.373	0.05	1	BRCA1,BRIP1,CHEK1,IFNG
	Cyclins and Cell Cycle Regulation	0.364	0.0494	1	CCNA2,CCNB1,CCNE1,PPM1J
	PEDF Signaling	0.354	0.0488	1	BDNF,FASLG,IKBKE,PIK3CG
	Glioma Signaling	0	0.0364	1	CAMK4,IGF2,PIK3CG,PRKCB
	Gα12/13 Signaling	0	0.0305	1	CDH17,IKBKE,MEF2B,PIK3CG
	Telomerase Signaling	0	0.0374	1	IL2RB,PIK3CG,PPM1J,TERT
	eNOS Signaling	0	0.0314	1	ADCY8,CAMK4,CCNA2,PIK3CG,PRKCB
	Coronavirus Pathogenesis Pathway	0	0.0267	1	CCL5,FASLG,PTGS2,PYCARD
	Tec Kinase Signaling	2.64	0.0925	0.905	ACTA2,ACTC1,ACTG2,BMX,FASLG,ITGA4,ITGAL,ITGB2,ITK,LCK,PIK3CG,PRKCB,RAC2,RHOH,STAT4,TNF
	Calcium Signaling	1.06	0.0631	0.905	ACTA2,ACTC1,ATP2B2,CACNA1E,CACNA1H,CACNA1S,CACNA2D4,CACNG8,CAMK4,GRIA1,MEF2B,PPP3CC,TNNC1
	Integrin Signaling	0.975	0.061	0.905	ACTA2,ACTC1,ACTG2,GSN,ITGA2B,ITGA4,ITGAE,ITGAL,ITGB2,PIK3CG,RAC2,RHOH,TSPAN7
	Signaling by Rho Family GTPases	0.777	0.0553	0.905	ACTA2,ACTC1,ACTG2,CDC42EP2,CDH17,CYBB,ITGA4,ITGAL,ITGB2,PIK3CG,RAC2,RHOH,SEPTIN1,SEPTIN6
	Ceramide Signaling	1.53	0.0909	0.816	CTSD,NGFR,PIK3CG,PPM1J,S1PR1,SMPD3,SMPD5,TNF
	Cholecystokinin/Gastrin-mediated Signaling	0.652	0.0588	0.816	IL33,MEF2B,PRKCB,PTGS2,RAC2,RHOH,TNF
	Reelin Signaling in Neurons	0.616	0.0574	0.816	APOE,LCK,LRP8,MAP4K1,MAPT,PDK4,PIK3CG
	HIF1α Signaling	1.62	0.0732	0.775	BMP6,CAMK4,CYBB,GCK,HK3,IGF2,MMP13,MMP19,MMP8,MMP9,NOS2,PIK3CG,PPP3CC,PRKCB,SLC2A4
	Neuroprotective Role of THOP1 in Alzheimer's Disease	1.65	0.0862	0.707	CFD,GZMK,HLA-E,IFNG,KLK11,MAPT,MMP9,Prss30,Prss34,SERPINA3
	Actin Cytoskeleton Signaling	0.469	0.0485	0.707	ACTA2,ACTC1,ACTG2,CYFIP2,GSN,ITGA4,ITGAL,ITGB2,MATK,PIK3CG,RAC2
	Synaptogenesis Signaling Pathway	1.21	0.0609	0.688	ADCY8,APOE,BDNF,CAMK4,CDH17,EFNB2,GRIA1,GRM6,LCK,LRP8,MAPT,NRXN2,PIK3CG,STXBP6,SYT13,SYT17,THBS1,THBS2,THBS4
	TREM1 Signaling	2.99	0.133	0.632	IL1RL1,LAT2,NLRC3,NLRP12,NLRP6,TLR1,Tlr11,Tlr12,TNF,TREM1
	Cardiac Hypertrophy Signaling	0.706	0.0542	0.577	ADCY8,ADRA1A,ADRB2,ADRB3,CACNA1E,CACNA1S,CAMK4,MAP3K6,MEF2B,PIK3CG,PPP3CC,RAC2,RHOH
	Senescence Pathway	0.6	0.0509	0.535	CACNA1E,CACNA1S,CAMK4,CCNB1,CDC25C,CHEK1,IKBKE,PDK4,PHF19,PIK3CG,PPM1J,PPP3CC,SMAD6,TGFBR3
	CREB Signaling in Neurons	4.06	0.0754	0.447	ADCY8,ADRA1A,ADRB2,ADRB3,AVPR2,BMP6,BMPR1B,CACNA1E,CACNA1H,CACNA1S,CACNA2D4,CACNG8,CAMK4,CCR5,CCR6,CCR8,CXCR6,EDNRB,FFAR1,FPR1,FPR2,GABBR2,GPR132,GPR17,GPR174,GPR176,GPR33,GPR34,GPR68,GPR82,GPRC6A,GRIA1,GRM6,HCAR2,HRH2,HTR1B,HTR2C,MC5R,NGFR,PIK3CG,PRKCB,PTGFR,S1PR1,TGFBR3,XCR1
	PI3K/AKT Signaling	2.35	0.0865	0.447	CXCR2,IKBKE,IL12RB1,IL1RL1,IL21R,IL22RA2,IL27RA,IL2RB,IL7R,IL9R,ITGA4,ITGAL,ITGB2,PIK3CG,PPM1J,PTGS2
	Eicosanoid Signaling	2.24	0.121	0.447	ALOX12,ALOX5,FPR2,PLA2G2D,PLA2G5,PLA2G7,PTGFR,PTGS2
	Mitotic Roles of Polo-Like Kinase	1.26	0.0909	0.447	CCNB1,CDC25C,ESPL1,FBXO5,KIF11,PPM1J
	Glioma Invasiveness Signaling	1.09	0.0822	0.447	MMP9,PIK3CG,RAC2,RHOH,TIMP4,VTN
	Sphingosine-1-phosphate Signaling	0.676	0.0598	0.447	ACER2,ADCY8,PIK3CG,RAC2,RHOH,S1PR1,SMPD3
	Synaptic Long Term Potentiation	0.352	0.0465	0.447	ADCY8,CAMK4,GRIA1,GRM6,PPP3CC,PRKCB
	NGF Signaling	0.291	0.0439	0.447	IKBKE,MAP3K6,NGFR,PIK3CG,SMPD3
	Huntington's Disease Signaling	0	0.0295	0.447	BDNF,CTSD,PACSIN1,PIK3CG,PRKCB,RPH3A,UBD
	PPARα/RXRα Activation	0	0.0262	0.447	ADCY8,IKBKE,IL1RL1,PRKCB,TGFBR3
	IL-6 Signaling	0.573	0.0556	0.378	IKBKE,IL1RL1,IL33,NGFR,PIK3CG,TNF,TNFAIP6
	HOTAIR Regulatory Pathway	0.305	0.0437	0.378	FOXM1,MMP13,MMP19,MMP8,MMP9,PIK3CG,WNT2
	Acute Phase Response Signaling	2.47	0.0889	0.302	AHSG,ALB,CP,FGA,FGG,IKBKE,IL33,ITIH2,NGFR,PIK3CG,RBP4,RBP7,SERPINA1,SERPINA3,SERPIND1,TNF
	Estrogen Receptor Signaling	0	0.0396	0.277	ADCY8,CACNA1E,CACNA1S,IGF2,LEP,MMP13,MMP19,MMP8,MMP9,PIK3CG,PRKCB,RUNX2,TRIM63
	Breast Cancer Regulation by Stathmin1	3.03	0.0694	0.156	ADRA1A,ADRB2,ADRB3,AURKA,AURKB,AVPR2,BMP6,CAMK4,CCR5,CCR6,CCR8,CXCR6,EDNRB,FFAR1,FOXM1,FPR1,FPR2,GABBR2,GPR132,GPR17,GPR174,GPR176,GPR33,GPR34,GPR68,GPR82,GPRC6A,GRM6,HCAR2,HRH2,HTR1B,HTR2C,MC5R,MMP9,PIK3CG,PPM1J,PRKCB,PTGFR,RAC2,S1PR1,XCR1
	GP6 Signaling Pathway	2.88	0.109	0	CAMK4,Col17a1,COL22A1,FGA,FGG,GP6,GRAP2,ITGA2B,LAMC3,LAT,LCP2,PIK3CG,PRKCB
	LPS/IL-1 Mediated Inhibition of RXR Function	2.22	0.08	0	ACSBG1,ALDH1A1,ALDH1A3,APOE,CHST10,CYP3A7,FABP1,FABP3,FMO1,FMO2,FMO3,GSTA3,GSTO1,IL1RL1,IL33,IL4I1,NGFR,TNF
	Tumor Microenvironment Pathway	1.83	0.0795	0	FASLG,HLA-E,IGF2,LEP,MMP13,MMP19,MMP8,MMP9,NOS2,PIK3CG,PTGS2,SLC2A4,TNC,TNF
	Myc Mediated Apoptosis Signaling	1.78	0.12	0	ADRB2,ADRB3,FASLG,IKBKE,NGFR,TNF
	Regulation of Actin-based Motility by Rho	1.57	0.0874	0	ACTA2,ACTC1,ACTG2,GSN,ITGA4,ITGAL,ITGB2,RAC2,RHOH
	Wnt/β-catenin Signaling	0.979	0.0636	0	DKK2,DKKL1,MAP4K1,PPM1J,SFRP4,SOX2,SOX21,SOX8,TGFBR3,UBD,WNT2
	Adrenomedullin signaling pathway	0.928	0.0609	0	ADCY8,CAMK4,CFH,IL33,KCNN4,LTA,MATK,NPR3,PIK3CG,PRKG2,RAMP2,TNF
	BMP signaling pathway	0.854	0.0706	0	BMP6,BMPR1B,CAMK4,RUNX2,SMAD6,SOSTDC1
	Small Cell Lung Cancer Signaling	0.767	0.0704	0	CCNE1,IKBKE,NOS1,PIK3CG,PTGS2
	Death Receptor Signaling	0.74	0.0652	0	ACTA2,ACTC1,ACTG2,FASLG,IKBKE,TNF
	PPAR Signaling	0.57	0.0571	0	IKBKE,IL1RL1,IL33,NGFR,PTGS2,TNF
	Pancreatic Adenocarcinoma Signaling	0.325	0.0459	0	CCNE1,MMP9,PIK3CG,PLD3,PTGS2
	Protein Kinase A Signaling	0.312	0.0426	0	ADCY8,ADD2,CAMK4,CDC25C,DUSP2,DUSP8,EBI3,ENPP6,H1-3,H1f4,NGFR,PPP3CC,PRKCB,PTGS2,PTPN22,PTPN7,PTPRC
	Glioblastoma Multiforme Signaling	0	0.0364	0	CCNE1,IGF2,PIK3CG,RAC2,RHOH,WNT2
	Mouse Embryonic Stem Cell Pluripotency	0	0.0388	0	ID1,ID2,PIK3CG,SOX2
	Salvage Pathways of Pyrimidine Ribonucleotides	0	0.0408	0	AICDA,CMPK2,MAP3K6,TTK
	Apoptosis Signaling	0	0.04	0	BCL2A1,FASLG,IKBKE,TNF
	Osteoarthritis Pathway	1.99	0.0773	-0.277	CXCR2,EPAS1,IL1RL1,ITGA4,ITGAL,ITGB2,LEP,MMP13,MMP9,NOS2,PTGS2,RBP4,RUNX2,S100A8,S100A9,SMAD6,TNF
	ILK Signaling	1.28	0.0684	-0.333	ACTA2,ACTC1,ACTG2,ITGB2,LIMS2,MMP9,NOS2,PIK3CG,PPM1J,PTGS2,RAC2,RHOH,TNF
	VDR/RXR Activation	3.45	0.141	-0.378	CAMP,CCL5,IFNG,IGFBP3,IGFBP6,IL1RL1,KLF4,PRKCB,RUNX2,SERPINB1,TNFSF11
	Inhibition of Matrix Metalloproteases	3.01	0.179	-0.378	MMP13,MMP19,MMP8,MMP9,RECK,THBS2,TIMP4
	RhoGDI Signaling	0.588	0.0529	-0.378	ACTA2,ACTC1,ACTG2,ARHGAP9,CDH17,ITGA4,ITGAL,ITGB2,RAC2,RHOH
	STAT3 Pathway	2.39	0.0963	-0.447	BMP6,BMPR1B,CXCR2,IL12RB1,IL1RL1,IL21R,IL22RA2,IL27RA,IL2RB,IL7R,IL9R,NGFR,TGFBR3
	Paxillin Signaling	1.45	0.0833	-0.447	ACTA2,ACTC1,ACTG2,ITGA2B,ITGA4,ITGAE,ITGAL,ITGB2,PIK3CG
	Cell Cycle: G2/M DNA Damage Checkpoint Regulation	1.29	0.102	-0.447	AURKA,BRCA1,CCNB1,CDC25C,CHEK1
	Agrin Interactions at Neuromuscular Junction	1.16	0.0857	-0.447	ACTA2,ACTC1,ACTG2,ITGA4,PKLR,RAC2
	ATM Signaling	0.427	0.0515	-0.447	BRCA1,CCNB1,CDC25C,CHEK1,PPM1J
	p53 Signaling	0.417	0.051	-0.447	BRCA1,CHEK1,PIK3CG,THBS1,TP53INP1
	CDK5 Signaling	0.333	0.0463	-0.447	ADCY8,BDNF,MAPT,NGFR,PPM1J
	Relaxin Signaling	0	0.04	-0.447	ADCY8,ENPP6,MMP9,NOS2,NPR3,PIK3CG
	Cardiac β-adrenergic Signaling	0	0.0355	-0.447	ADCY8,CACNA1E,CACNA1S,ENPP6,PPM1J
	Sirtuin Signaling Pathway	0	0.0172	-0.447	EPAS1,H1-3,H1f4,NOS2,TNF
	Xenobiotic Metabolism General Signaling Pathway	0	0.035	-0.447	GSTA3,GSTO1,MAP3K6,PIK3CG,PRKCB
	LXR/RXR Activation	6.25	0.157	-0.471	AHSG,ALB,APOA4,APOB,APOD,APOE,FGA,IL1RL1,IL33,MMP9,MSR1,NGFR,NOS2,PTGS2,RBP4,S100A8,SERPINA1,TNF,VTN
	T Cell Exhaustion Signaling Pathway	2.2	0.0857	-0.577	CD28,HLA-DMB,HLA-DOA,HLA-E,IFNG,IL12RB1,IRF4,LAG3,PDCD1,PIK3CG,PPM1J,STAT4,TBX21,TGFBR3,ZAP70
	PTEN Signaling	1.25	0.0735	-0.707	BMPR1B,FASLG,IKBKE,ITGA4,ITGAL,ITGB2,NGFR,PIK3CG,RAC2,TGFBR3
	Gαs Signaling	1.12	0.0748	-0.707	ADCY8,ADD2,ADRB2,ADRB3,AVPR2,HCAR2,HRH2,MC5R
	VEGF Signaling	0.644	0.0606	-0.816	ACTA2,ACTC1,ACTG2,PIK3CG,PRKCB,SH2D2A
	Endocannabinoid Cancer Inhibition Pathway	0.264	0.042	-0.816	ADCY8,CCNE1,NOS1,NOS2,PIK3CG,SMPD3
	Corticotropin Releasing Hormone Signaling	2.99	0.103	-0.832	ADCY8,BDNF,CACNA1E,CACNA1H,CACNA1S,CACNA2D4,CACNG8,CAMK4,FASLG,MEF2B,NOS1,NOS2,NPR3,PRKCB,PTGS2
	Noradrenaline and Adrenaline Degradation	1.26	0.114	-1	ADH7,ALDH1A1,ALDH1A3,IL4I1
	Interferon Signaling	1.22	0.111	-1	IFIT1,IFIT3,IFITM3,IFNG
	Retinol Biosynthesis	0.996	0.093	-1	AADAC,BCO1,LIPG,RBP7
	Semaphorin Neuronal Repulsive Signaling Pathway	0.91	0.0647	-1	CRMP1,DPYSL5,ITGA4,ITGAL,ITGB2,MAPT,PIK3CG,PRKG2,SEMA4D
	Neuregulin Signaling	0.839	0.0667	-1	AREG,ITGA4,ITGAL,ITGB2,MATK,PRKCB,TMEFF2
	Superpathway of Melatonin Degradation	0.55	0.0615	-1	CYP3A7,CYP4B1,CYP4F8,IL4I1
	Serotonin Degradation	0.521	0.0597	-1	ADH7,ALDH1A1,ALDH1A3,IL4I1
	GPCR-Mediated Integration of Enteroendocrine Signaling Exemplified by an L Cell	0.446	0.0548	-1	ADCY8,ADRB2,ADRB3,GAL
	Xenobiotic Metabolism PXR Signaling Pathway	0.398	0.0469	-1	ALDH1A1,ALDH1A3,CHST10,CYP3A7,GSTA3,GSTO1,IL4I1,NOS2,PRKCB
	cAMP-mediated signaling	3.26	0.0921	-1.091	ADCY8,ADRB2,ADRB3,AVPR2,CAMK4,CXCR2,ENPP6,FPR1,FPR2,GABBR2,GPR17,GRM6,HCAR2,HRH2,HTR1B,MC5R,NPR3,PPP3CC,RGS18,S1PR1,XCR1
	RhoA Signaling	0.606	0.0569	-1.134	ACTA2,ACTC1,ACTG2,ARHGAP9,CDC42EP2,SEPTIN1,SEPTIN6
	Gαi Signaling	2.24	0.096	-1.155	ADCY8,CXCR2,FPR1,FPR2,GABBR2,GPR17,GRM6,HCAR2,HTR1B,NPR3,S1PR1,XCR1
	White Adipose Tissue Browning Pathway	2.13	0.093	-1.155	ADCY8,ADRB3,BDNF,CACNA1E,CACNA1H,CACNA1S,CACNA2D4,CACNG8,CAMP,DIO2,LEP,PRKG2
	MSP-RON Signaling In Macrophages Pathway	1.72	0.0885	-1.265	HLA-DMB,HLA-DOA,IFNG,IKBKE,ITGB2,KLK11,NOS2,PIK3CG,PTGS2,TNF
	Xenobiotic Metabolism AHR Signaling Pathway	0.559	0.0588	-1.342	ALDH1A1,ALDH1A3,GSTA3,GSTO1,TNF
	Coagulation System	4.14	0.229	-1.414	F13A1,F3,F5,F9,FGA,FGG,SERPINA1,SERPIND1
	Erythropoietin Signaling	2.64	0.0925	-1.5	CD40LG,FASLG,GATA1,HBB,IFNG,IL21,IL33,LEP,LTA,LTB,PIK3CG,PRKCB,RAC2,TNF,TNFSF11,TNFSF8
	Intrinsic Prothrombin Activation Pathway	2.14	0.143	-1.633	F13A1,F5,F9,FGA,FGG,KLK11
	Factors Promoting Cardiogenesis in Vertebrates	0	0.04	-1.633	BMP6,BMPR1B,GJA5,PRKCB,TGFBR3,WNT2
	PD-1, PD-L1 cancer immunotherapy pathway	5.79	0.16	-1.698	CD247,CD28,CIP2A,H2-Eb2,HLA-DMB,HLA-DOA,HLA-E,IFNG,IL2RB,LAT,LCK,LCP2,NGFR,PDCD1,PIK3CG,TNF,ZAP70
	Xenobiotic Metabolism CAR Signaling Pathway	1.03	0.0635	-1.732	ALDH1A1,ALDH1A3,CHST10,CYP3A7,FMO1,FMO2,FMO3,GSTA3,GSTO1,NOS2,PPM1J,PRKCB
	Fatty Acid α-oxidation	2.08	0.2	-2	ALDH1A1,ALDH1A3,ALOXE3,PTGS2
	Retinoate Biosynthesis I	1.3	0.118	-2	ADH7,ALDH1A1,ALDH1A3,RBP7
	Nicotine Degradation III	0.678	0.0702	-2	ADH7,CYP3A7,CYP4B1,CYP4F8
	AMPK Signaling	0	0.0374	-2.121	ADRA1A,ADRB2,ADRB3,CCNA2,LEP,PIK3CG,PPM1J,SLC2A4
	Antioxidant Action of Vitamin C	1.08	0.0734	-2.449	GSTO1,IKBKE,PLA2G2D,PLA2G5,PLA2G7,PLD3,SLC2A4,TNF
	Antiproliferative Role of TOB in T Cell Signaling	3.01	0.179	-2.646	CCNA2,CCNE1,CD247,CD28,CD3D,CD3E,CD3G
	Nicotine Degradation II	2.28	0.123	-2.828	ADH7,CYP3A7,CYP4B1,CYP4F8,FMO1,FMO2,FMO3,INMT

## Sheet: E) USRs
All DEGs (n=1376)	Upstream Regulator	Expr Log Ratio	Molecule Type	Predicted Activation State	Activation z-score	p-value of overlap	Target Molecules in Dataset	Mechanistic Network
Analysed by IPA Upstream regulators	CSF2		cytokine	Activated	5.353	3.58e-25	ALOX5,ATP6V0D2,AURKA,BCL2A1,BUB1B,CA4,CCL4,CCNA2,CCNB1,CCR5,CD163,CD28,CD40LG,CD5,CD8A,CDCA2,CDCA5,CDCA8,CENPE,CFH,CLEC6A,CXCR3,CYBB,DUSP2,EGR3,ELN,F3,FBXO5,FIGNL1,FOLR2,FOXM1,FPR2,GATA1,HAS2,HCAR2,HILPDA,ICOS,ID2,IER3,IFITM3,IFNG,IL1RL1,IRF4,ITGA4,ITGAE,KIF11,KNTC1,LEP,LTA,LTB,LY9,MCM5,MFSD2A,MKI67,MMP8,MMP9,NCAPD2,NOS2,NR4A3,NUSAP1,PHGDH,PIK3CG,PIM3,POLE,PTGS2,RHOH,RRM2,SGO1,SKA1,SLAMF7,SLC2A4,…	376 (18)
	IL2		cytokine	Activated	5.017	2.62e-18	AICDA,AREG,ARNT2,BCL2A1,CACNA1E,CCL1,CCL4,CCL5,Ccl9,CCNE1,CCR5,CCR6,CCR8,CD2,CD247,CD28,CD3D,CD3G,CD40LG,CD5,CD8A,CLSPN,CRMP1,CTSW,CXCR3,CXCR6,DKKL1,DUSP2,EPAS1,FASLG,FPR2,GATA1,GFI1,Gm4956,GZMK,HCST,ICOS,IER3,IFNG,IL12RB1,IL1RL1,IL27RA,IL2RB,IL7R,IRF4,ITGA4,ITGAE,ITK,Klrb1,KLRC1,KLRD1,LCK,LCP2,LTA,LTB,Ly6a (includes others),MKI67,MMP9,NOS2,Nrgn,PDCD1,PLA2G2D,PTGS2,PTPN7,PTPRC,S100A8,SLAMF1,STAT4…	329 (19)
	CD3		complex	Activated	4.363	2.35e-19	ACTG2,BCL2A1,CCL1,CCL20,CCL4,CCL5,CCNE1,CCR5,CCR6,CD2,CD226,CD247,CD27,CD28,CD3E,CD4,CD40LG,CD5,CD8A,CD8B,CENPF,CORO1A,COX7A1,CTSW,CXCR3,CXCR6,DOCK2,DPYSL5,DUSP2,EBI3,EGR3,FASLG,FMO3,FYB1,GFI1,GZMK,HELLS,ICOS,IFIT1,IFNG,IGFBP6,IL12RB1,IL21,IL21R,IL27RA,IL2RB,IL4I1,IL7R,IRF4,ITGA4,KCNN4,LCK,LTA,Ly6a (includes others),MCM5,MSR1,NOS1,NOS2,OGN,P2RX1,PDCD1,PKLR,PSAP,PTGS2,PTPN22,PTPN7,PTPRC,RAC2,RHOH,…	304 (17)
	TCR		complex	Activated	3.953	2.9e-14	AIM2,ALOX12,APOA4,APOD,APOE,BCAT1,BCL2A1,CCL1,CCL4,CCL5,CCNE1,CCR5,CCR6,CCR8,CD27,CD28,CD4,CD40LG,CD5,CD6,CD8B,CXCR3,F5,FASLG,GFI1,ICOS,IFIT1,IFIT3,IFNG,IL12RB1,IL1RL1,IL7R,IRF4,KLF2,Klra7 (includes others),LAT,LCK,LCP2,LTA,PDCD1,PTPRC,SERPINA3,SLAMF1,STAT4,TBX21,TNF,TNFRSF18,TNFRSF4,TNFSF11,TSC22D3,XCL1,ZAP70,ZBTB32	371 (21)
	RABL6		other	Activated	3.742	6.96e-07	AURKB,BUB1B,CCNA2,CCNB1,CDC25C,CENPF,CHEK1,MCM10,MCM5,NCAPG,NDC80,SMAD6,TPX2,TTK	243 (11)
	TBX2		transcription regulator	Activated	3.742	4.13e-06	AURKA,AURKB,CCNA2,CCNB1,CDCA5,CHEK1,CKAP2,FOXM1,HELLS,MCM5,MXD3,NCAPD2,NCAPG2,SGO1	263 (15)
	IL12 (complex)		complex	Activated	3.736	4.79e-14	CCL1,CCL19,CCL20,CCL4,CCL5,CCR5,CCR6,CD226,CD28,CD40LG,CXCR3,EBI3,FASLG,ICOS,IFNG,IL12RB1,IL21,IL7R,IRF4,ITGA4,ITGAE,ITGAL,ITGB2,KLRC1,KLRD1,LTA,LTB,Ly6a (includes others),MMP9,Ms4a4c (includes others),NOS2,PDCD1,PTGS2,SH2D1A,STAT4,TBX21,TNF,XCL1	344 (20)
	ionomycin		chemical reagent	Activated	3.705	4.53e-11	BCL2A1,BDNF,CD4,CD40LG,CIDEC,CLDN4,CRTAM,DUSP2,EBI3,FASLG,HPSE,ICOS,IFNG,IKZF1,IL21,IL4I1,IRF4,ITGAL,ITGB2,KCNN4,LAT,LTA,MMP9,PDCD1,POU2AF1,PTGS2,SLAMF1,TBX21,TNF,TNFRSF18,TNFSF11,XCL1	322 (20)
	BCR (complex)		complex	Activated	3.696	3.81e-12	AICDA,BCL2A1,CCL4,CCNA2,CCR6,CD27,CD5,IFNG,IGHG1,IGSF1,IL12RB1,IL2RB,IRF4,ITGA4,KCNN4,KLF4,KLF9,LCK,PDCD1,PLA2G5,POU2AF1,PTGS2,PTPN22,S1PR1,SLAMF7,TBX21,TNFRSF13C,TNFSF8	375 (22)
	MITF		transcription regulator	Activated	3.696	0.000152	Acp5,APOE,AURKB,BRCA1,CCNB1,CDCA8,CENPF,CEP55,EDNRB,EME1,ESPL1,GPNMB,HPGD,INPP4B,IRF4,ITGA4,KIFC1,LGALS3,MCM5,NCAPD2,NGFR,SPC24,TERT,TMCC2,TPX2	193 (7)
	Immunoglobulin		complex	Activated	3.579	8.01e-24	ACTA2,AICDA,AIF1,ALAS2,AREG,BCL2A1,BDNF,C7,CBS/CBSL,CCL1,CCL20,CCL4,CCL5,Ccl9,CCNE1,CCR6,CD28,CD3E,CD40LG,Cd52,CD68,CD8A,CEBPD,CFD,CLDN23,CRISPLD2,CXCR2,CYP4F8,EBI3,EDNRB,EGR3,ELN,ENPP3,ESM1,F3,FASLG,FPR1,GCK,GFI1,Gm4956,Hamp/Hamp2,HK3,ICOS,IER3,IFIT3,IFNG,Igha,IL21,IL2RB,IL33,IL7R,IRF4,ITGA4,ITGAE,JCHAIN,KLF4,KLRC1,KLRD1,LAG3,LCK,LGALS3,LILRB3,LTA,Ly6a (includes others),MAPT,MFSD2A,MKI67,MMP13,M…	341 (17)
	lipopolysaccharide		chemical drug	Activated	3.446	1.37e-37	Abcb1b,ABCC6,ACTA2,ACTC1,ADRB2,AICDA,ALB,ALOX12,ALOX5,ANKRD22,APOA4,APOB,APOE,Apol7e (includes others),AREG,Art2a,AURKB,BCL2A1,BDNF,BLNK,CACNA1S,CALCB,CAMP,CCL1,CCL19,CCL20,CCL4,CCL5,Ccl9,CCNB1,CCNE1,CCR5,CCR6,CCR8,CD163,CD22,CD28,CD37,CD3E,CD4,CD40LG,Cd52,CD68,CD8A,CDC42EP2,CEBPD,CENPI,CFD,CLEC4D,CLEC5A,CMPK2,CORO1A,COX7A1,CP,CRTAM,CUBN,CXCL14,CXCR2,CXCR3,CYBB,DIO2,DUSP2,DUSP8,EAF2,Ear2 (include…	394 (18)
	CD28	1.889	transmembrane receptor	Activated	3.412	4e-10	BCL2A1,CCL4,CCNE1,CCR5,CCR6,CD226,CD247,CD27,CD28,CD3E,CD40LG,CENPF,CXCR3,CXCR6,EBI3,FASLG,FYB1,HELLS,ICOS,IFNG,IGFBP6,IL12RB1,IL21,IL21R,IL27RA,IL4I1,IL7R,IRF4,ITGA4,ITGAL,KLF2,LTA,MSR1,NOS1,PDCD1,PKLR,PTGS2,SH2D2A,TBX21,THBS1,TNF,TNFRSF18,TNFSF11,XCL1	338 (19)
	CD38		enzyme	Activated	3.404	0.00063	ACTA2,AICDA,CCNE1,CD40LG,EAF2,IGHG1,JCHAIN,KCNAB2,LGALS3,LTA,PPP3CC,PYCR1,SKA1,SLAIN1,THY1,ZBTB32,ZCCHC18
	IL12 (family)		group	Activated	3.403	3.5e-08	CCL4,CCL5,CCR5,CCR6,CD3E,CD4,CD40LG,CD8A,FASLG,ICOS,IFNG,IL21,IL27RA,IRF4,KLRD1,NKG7,PDCD1,PTPRC,SERPINB1,SH2D1A,STAT4,TBX21,TNF	389 (22)
	galactosylceramide-alpha		chemical reagent	Activated	3.4	3.87e-06	CCL1,CD40LG,EBI3,FASLG,ICOS,IFNG,IL12RB1,IL21,LGALS3,NOS2,PDCD1,TNF	367 (19)
	IL5		cytokine	Activated	3.386	4.17e-09	AICDA,AREG,CA4,CCNE1,CCR5,CD40LG,CD5,CD79A,CXCR2,CXCR3,EAF2,EGR3,IER3,IFNG,IGHG1,IGHM,IL1RL1,JCHAIN,KCNAB2,LCP2,LTA,LTB,MMP9,NOS2,PTPRC,PYCR1,RHOH,SKA1,SLAIN1,SPN,THY1,TLR1,TNF,TNFRSF4,TNFRSF8,TNFSF8,ZBTB32	431 (18)
	ERBB2		kinase	Activated	3.383	7.35e-09	ACTA2,ADRB3,Aldh1a7,AREG,ASPM,AURKA,BRIP1,BUB1B,CCL20,CCL4,CCL5,CCNA2,CCNB1,CCNE1,CDC25C,CDC42EP2,CDCA2,CDCA5,CDCA8,CENPE,CENPF,CHEK1,CHST10,CIDEC,CLDN4,CST8,CYP4B1,DLL1,EPSTI1,ESPL1,ETV4,F3,GPX3,HAS2,HMGB2,ID1,ID2,IFNG,IGF2,IGFBP3,IGFBP6,JCHAIN,KCNN4,KLF4,LGALS3,LTBP2,MCM10,MCM5,MKI67,MMP13,MMP9,MXD3,MYBL1,MYBL2,NCAPD2,NCAPG,NDC80,NOS2,PDK4,PER1,PLET1,POLE,POLQ,PTGS2,RAD51AP1,RECK,RRM2,SERPINA3,…	390 (20)
	PLX5622		chemical drug	Activated	3.357	1.26e-06	CCL19,CCL20,CCL4,CCL5,Ccl9,CCR6,CCR8,CD40LG,CXCR3,IL2RB,IL33,LTA,LTB,TNF,TNFSF11
	Klrk1	1.28	transmembrane receptor	Activated	3.334	7.45e-12	CCL4,CCL5,CCR5,CD96,IFNG,IL1RL1,KLRC1,Klrc2/Klrc3,KLRD1,LAG3,Ly6a (includes others),NKG7,SLA2,TBX21,TNF	319 (21)
	CD40LG	2.666	cytokine	Activated	3.272	1.67e-11	AICDA,BCL2A1,CCL19,CCL20,CCL4,CCL5,CCR5,CD27,CD40LG,CD8A,CXCR3,DUSP2,EBI3,F3,FASLG,ID2,IFIT1,IFIT3,IFNG,IGHG1,IL12RB1,IL21R,IL2RB,IL7R,IRF4,ITGA4,LTA,LTB,NEFH,NOS2,NR4A3,PTGS2,PTPN7,RGS1,RUNX3,SEMA4D,SERPINA10,SLAMF1,STAT4,TNF,TNFAIP6,TNFRSF13B,TNFRSF13C,TNFRSF17,TNFSF11,TNFSF8,TREM2,TYMP,UBD,ZAP70	307 (18)
	CCND1		transcription regulator	Activated	3.256	1.54e-11	ALDH1A3,AREG,ASPM,AURKA,BRCA1,BRIP1,C7,CCNA2,CCNE1,CD6,CDCA2,CDCA8,CENPF,CENPK,CEP55,CIP2A,CLSPN,DEPDC1,DKK2,DTL,ESCO2,FAM83D,FOXM1,GAS2L3,ID1,IER3,ITIH2,KIF11,KIF20B,KNL1,MCM10,MTFR2,MYBL1,PCLAF,PSRC1,PTPRC,RMI2,RRM2,SELENBP1,SOX2,TNF,TP53INP1,TPX2,TRIP13,TYMP	234 (13)
	RELB		transcription regulator	Activated	3.233	3.54e-09	AIRE,CCL19,CCL20,Ccl9,IFNG,IGHG1,IGHM,IL21,IRF4,LTA,LTB,Madcam1,NOS2,PLPP3,PTGS2,STAT4,TBX21,TNF	258 (19)
	ETS1		transcription regulator	Activated	3.129	4e-13	BRCA1,CCL5,CCNE1,CCR8,CD27,CD79A,CD79B,CRTAM,FASLG,GP9,GZMK,HCST,HPGD,HPSE,ID2,IFNG,IL2RB,IL7R,ITGA2B,ITGAE,ITGB2,ITK,Klra7 (includes others),Klrk1,LCK,LTB,MMP13,MMP9,MSR1,PEG10,RUNX2,RUNX3,SLAMF6,SLC7A11,TBX21,THY1,TNF,ZAP70	389 (23)
	ICOS	1.345	transmembrane receptor	Activated	3.103	3.12e-06	CCR8,CD40LG,ICOS,IFNG,Ighv1-9,IL21,IL2RB,KLF2,MKI67,TBX21,TNF	365 (18)
	acetaminophen		chemical drug	Activated	3.073	0.27	ALB,CXCR3,FABP1,IFNG,IGFBP3,NGFR,NOS2,PRKCB,PTGS2,TNF
	IL18		cytokine	Activated	3.053	4.07e-07	CAMP,CCL20,CCL4,CCL5,CCR5,CD226,CD40LG,FASLG,IFNG,IL12RB1,IL22RA2,ITGAL,Klrb1,MMP13,MMP9,NKG7,NOS2,NPY,PDCD1,PTGS2,SERPINB1,TBX21,TNF,TNFSF11,XCL1	323 (21)
	CpG oligonucleotide		chemical drug	Activated	3.048	6.66e-07	AICDA,BCL2A1,CCL4,Ccl9,CCR8,CD40LG,CLEC4D,FASLG,IFNG,IL33,MMP13,MSR1,NOS2,PDCD1,PHGDH,POU2AF1,PTGS2,RRM2,SLC6A4,THBS1,TNF,TNFRSF13B,TNFRSF17	356 (21)
	IL27		cytokine	Activated	3.038	7.8e-08	CCL20,CCL4,CCL5,CCR6,CD163,CEBPD,FASLG,HLA-DMB,HLA-DOA,HLA-E,HPGD,ICOS,ID2,IFNG,IL21,LAG3,NOS2,PTGS2,TBX21,TNF,TNFRSF4,TNFSF11,UBD	370 (17)
	PTGER2		G-protein coupled receptor	Activated	3.03	2.73e-21	AREG,ASPM,AURKA,BUB1B,CCNA2,CENPE,CENPF,CEP55,CLEC4D,CLEC6A,CXCR2,DEPDC1,FPR1,IFNG,ITGAL,KIF11,KIF15,KIF18B,KIF22,KLRD1,MASTL,MKI67,MMP9,NOS2,NUSAP1,PTGS2,THBS1,TIMP4,TNF,TNFAIP6,TPX2,TREM1,TROAP,TTK	422 (20)
	TNF	1.413	cytokine	Activated	2.995	1.87e-24	Abcb1b,Acp5,ACTA2,ADRB2,ADRB3,AICDA,ALB,ALDH1A3,Aldh1a7,ALOX5,ANKRD55,AOC3,APOE,BCL2A1,BDNF,BMP6,BUB1B,CAMP,CCL1,CCL19,CCL20,CCL4,CCL5,Ccl9,CCNE1,CCR5,CCR6,CCR8,CD163,CD247,CD28,CD3E,CD4,CD40LG,CD5,CDC25C,CDO1,CEBPD,CFD,CIDEC,CLDN4,CLEC5A,CNN1,CP,CRISPLD2,CST7,CTSS,CXCR2,CXCR3,CYBB,CYP11A1,DUSP2,EBI3,EDNRB,EFNB2,EGR3,ENG,ENPP3,ESM1,F3,FABP1,FASLG,FFAR1,FGG,FMO1,FOXF1,FPR1,FPR2,GATA2,GPR176,GRIA1,…	410 (18)
	EP400		other	Activated	2.985	1.17e-06	CCNA2,CENPF,FBXO5,FOXM1,IFNG,MYBL2,NCAPG2,PSRC1,SGO1,SKA1,TBX21
	E2f		group	Activated	2.952	0.000334	BRCA1,CCNA2,CCNB1,CCNE1,CDC25C,DUOX2,EPAS1,KNTC1,MCM10,MCM5,MYBL2,NUSAP1,RRM2,TPX2,TTK	199 (7)
	10E,12Z-octadecadienoic acid		chemical - endogenous mammalian	Activated	2.95	2.02e-05	2010016I18Rik,ATP6V0D2,CFD,CLEC12A,DLGAP5,FMO2,GDF3,IGFBP3,ITIH2,MCM10,NDC80,NR4A3,PTGS2,RGS1,SLC2A4,SPDL1,TK1,TM4SF19,TNF,TREM2	279 (21)
	PIK3CD		kinase	Activated	2.934	1.31e-05	CCL19,CCL4,CCNA2,CCNE1,IFNG,Igha,Ighg2b,IL21,TNF	379 (22)
	Ige		complex	Activated	2.928	1.94e-09	Abcb1b,ALOX5,AREG,BCAT1,BCL2A1,BNIP5,CCL1,CCL4,CCL5,Ccl9,CCR5,CMPK2,DUSP2,EBI3,GIMAP1-GIMAP5,GSN,H2-M2,Havcr1,IER3,IFNG,IKBKE,IL33,IL7R,IRF4,ITK,LCP2,LTA,NCF4,NGFR,NPY,PPP3CC,PTGS2,PTPN22,SERPINB1,SLC11A1,SLC2A4,TNC,TNF,TNFRSF13B,TPPP3,XCL1	286 (21)
	E. coli B5 lipopolysaccharide		chemical - endogenous non-mammalian	Activated	2.894	5.45e-11	ADRB2,AHSG,CCL1,CCL19,CCL20,CCL4,CCL5,Ccl9,CCR5,CCR6,CCR8,CXCR2,CXCR3,CXCR6,CYBB,CYP11A1,F3,FABP1,FMO1,Hamp/Hamp2,IFIT1,IFNG,IL21R,IL7R,IL9R,ITGAL,MMP13,NOS2,PTGS2,SELENBP1,TGFBR3,THBS1,TNF,TNFSF11,TREM1,VTN,XCL1,XCR1	322 (16)
	NTRK2		kinase	Activated	2.828	0.000365	BDNF,CCNA2,CCNE1,CDCA5,CDCA8,MCM5,NOS2,PVALB,PYCARD,THBS1,TNF	313 (22)
	ITK	1.897	kinase	Activated	2.824	7.39e-12	ARL4D,CCL5,CCR8,CD4,CPNE7,FASLG,IFNG,IL21,IL2RB,Klra7 (includes others),KLRC1,Klrc2/Klrc3,KLRD1,Klrk1,LAT2,Ly6a (includes others),PRKCB,SLAMF7,STAT4,TBX21,TNF,XCL1	310 (20)
	IL12A		cytokine	Activated	2.822	4.01e-07	CCL5,CXCR6,EBI3,FASLG,ICOS,IFNG,IL12RB1,LTA,NOS2,STAT4,TNF,TNFRSF18	306 (18)
	ELAVL1		other	Activated	2.816	2.52e-14	ACTA2,APOD,CCNE1,CENPE,CFD,Csprs (includes others),CTSS,DCDC2,Gbp8,GLIPR1,HBB,IFITM3,Igha,Ighv1-4,Ighv1-7,Ighv14-1,Ighv14-3,Ighv2-5,Ighv3-6,Ighv5-6,Igkv1-133,Igkv6-15,Igkv8-30,JCHAIN,KIF11,Ms4a4c (includes others),MYBL2,NCAPG,NOS2,PLA2G7,PRLR,PTGS2,PTPRC,SLC7A11,TNF,TP53INP1,TSC22D3,USP18	381 (17)
	FOXM1	1.11	transcription regulator	Activated	2.816	3.21e-05	AURKA,AURKB,BRIP1,BUB1B,CCNA2,CCNB1,CCNE1,CDC25C,CDCA2,CDCA8,CENPE,CENPF,CXCR3,FOXF1,FOXM1,MKI67,MMP9,SOX2	374 (22)
	LIN9		other	Activated	2.8	1.47e-06	AURKA,BUB1B,CCNA2,CCNB1,CENPE,CEP55,DLGAP5,MYBL2
	diethylnitrosamine		chemical toxicant	Activated	2.789	0.0234	Abcb1b,ACTA2,ALB,DCLK1,HSD3B1,LY6D,NOS2,SELENBP1,THY1,TNF
	gentamicin		chemical drug	Activated	2.789	0.0315	Abcb1b,ALDH1A1,APOD,Bhlhe41,BLNK,BMP6,CA4,CBS/CBSL,CDO1,CTSD,FMO1,HBB,IGFBP3,LAG3,LGALS3,NOS2,PHGDH,Pzp,RBP4,RESP18,THY1,TNF,TREM2
	IL23		complex	Activated	2.762	3.91e-06	CCL20,CCR6,ICOS,IFNG,IL21,IL4I1,IRF4,S100A8,TBX21,TNF,TNFSF11	367 (20)
	PIK3R1		kinase	Activated	2.76	0.00396	ACTA2,CCL4,ENG,F3,IFNG,MKI67,MMP9,NOS2,PTGS2,TNF	239 (19)
	CpG ODN 1826		chemical reagent	Activated	2.759	0.0096	Apol7e (includes others),CCL4,CCL5,CYBB,IFNG,NOS2,RGS1,TNF,XCL1	241 (20)
	FLT3LG		cytokine	Activated	2.734	8.59e-10	CCL5,CCR5,CD19,CD3D,CD3G,CD79A,CYBB,GATA1,ID2,IFNG,IL1RL1,IL2RB,IL7R,PTPRC,SPN,TERT,TNF,TNFRSF18	292 (18)
	cephaloridine		chemical drug	Activated	2.704	0.000101	APOA4,CCL20,CCNB1,CCNE1,CEACAM16,CHEK1,CSMD1,CXCL14,GPNMB,KNTC1,MCM5,NGFR,PCLAF,POLE
	VDR		transcription regulator	Activated	2.691	8.24e-08	ACTA2,BRCA1,BUB1B,CCNB1,CENPS/CENPS-CORT,Clec2d (includes others),CUBN,F3,FGG,ID1,IER3,IFNG,IGFBP3,KIF11,KIF22,KL,KSR2,LEP,NCAPD2,NUSAP1,PTGS2,RAD51AP1,S100A8,S100A9,SERPINA1,STAT4,TERT,TK1,TNFSF11,TPX2,UCP3	408 (22)
	Hsp90		group	Activated	2.66	2.72e-05	CD2,CD28,CD4,CD40LG,EPAS1,FOXM1,IFNG,ITGAL,KLRD1,LCK,NOS1,SLC6A4,TNF,ZAP70	373 (21)
	tetradecanoylphorbol acetate		chemical drug	Activated	2.649	1.88e-28	ADRB3,AIRE,ALB,ALDH1A3,ALOX12,ALOXE3,AREG,ATP1A3,AURKA,AURKB,BCL2A1,BDNF,BMP6,CBS/CBSL,CCL1,CCL20,CCL4,CCL5,CCNA2,CCNE1,CD163,CD226,CD28,CD4,CD40LG,CD68,CIDEC,CLEC12B,CRTAM,CTSD,CXCR2,CYBB,CYP11A1,DIO2,DTL,DUSP2,DUSP8,EBI3,EEF1AKMT3,EFNB2,EGR3,F3,FASLG,GABRP,GAL,GATA1,GATA2,GP6,GPR34,Hamp/Hamp2,HAS2,HPSE,HRH2,HSD3B1,ICOS,ID1,ID2,IER3,IFNG,IGF2,IGFBP3,IGFBP6,IKBKE,IKZF1,IKZF3,IL12RB1,IL21,IL22RA2,…	465 (19)
	miR-199a-5p (and other miRNAs w/seed CCAGUGU)		mature microRNA	Activated	2.646	0.0433	ACTG2,CMPK2,KLF2,KLF4,PADI4,PTGS2,TGFBR3
	FOXO1		transcription regulator	Activated	2.626	1.66e-13	AICDA,ALB,ASPM,ATP6V0D2,BANK1,BCL2A1,BLNK,BRIP1,CAMK4,CCL20,CCL4,CCNA2,CCNB1,CD79B,CENPF,CTSE,DEPDC1,DIO2,DLGAP5,EDNRB,FASLG,FOXM1,GATA2,GCK,GPR17,GPX3,IER3,IFNG,IKZF1,IL7R,ITGB2,KIF11,KLF2,KLF4,LCP2,LEP,MB,MCM5,MMP9,MPL,NCAPG,NPY,NUSAP1,PDCD1,PDK4,PKLR,PLA2G2D,PTPRC,Ptprv,RUNX2,S1PR1,SERPINB1,SLC2A4,SOX2,TBX21,THBS1,TNF,TNNC1,TRIM63	384 (21)
	CD2	1.381	transmembrane receptor	Activated	2.625	1.17e-06	CCNA2,CCNB1,CD4,CD40LG,CD8A,FASLG,IFNG,ITGAL,PTPRC,STAT4,TNF	277 (19)
	BRD4		kinase	Activated	2.623	5.17e-05	ACTA2,AURKB,CCNA2,CD4,CDCA5,DERL3,GFI1,ID2,IL7R,IRF4,ITGA4,KCNA3,LCK,MAP4K1,PTPN22,RRM2,THBS1,THBS2	337 (12)
	TRAF6		enzyme	Activated	2.612	0.0105	CCL20,CYBB,Madcam1,MMP13,NOS2,SERPINA3,TNF,UBD
	TNFSF9		cytokine	Activated	2.588	2.68e-05	CD3E,CD4,CD8A,IFNG,KLRD1,PTPRC,TNF	286 (16)
	CD3 group		group	Activated	2.57	0.00836	CCNE1,FASLG,IFNG,KLF2,PDCD1,TBX21,TNF	246 (19)
	STAT5a/b		group	Activated	2.547	0.00112	BCL2A1,BMP6,DUSP2,GATA2,GP6,GP9,ID2,IFNG,IGFALS,ITGA2B,LCP2,MPL,Ppbp,PTGS2	297 (12)
	daidzein		chemical drug	Activated	2.528	7.06e-07	AIF1,APOE,BDNF,CD4,CXCR3,DNASE1L3,FASLG,HCST,ID2,Igkv1-117,ITGB2,KLRD1,LCP2,MAP4K1,PRLR,PTGS2,RASAL3	415 (17)
	TNFSF11	2.594	cytokine	Activated	2.518	2.46e-08	Acp5,ADRA1A,AICDA,AIF1,ATP6V0D2,AURKA,BCL2A1,CCL4,CCL5,Ccl9,CCNE1,F3,FOXM1,FPR1,GPR68,HCLS1,HRH2,IER3,IFNG,IKBKE,IL9R,IRF4,ITGAL,LAT,MEF2B,MMP9,NOS2,PTGS2,SOX8,SPIB,TNF,TNFSF11,TTK,USP18	250 (17)
	CD44		other	Activated	2.508	1.31e-10	ACTA2,ADRB2,CCL19,CCL4,CCL5,CCR5,CD8A,CD8B,CIDEC,CLEC5A,CXCR3,FASLG,IFNG,ITGA4,LGALS3,LIMS2,LTBP2,Ly6a (includes others),LY6D,MBNL3,MMP13,MMP8,MMP9,PLPP3,SERPINA1,SOX2,STEAP1,THBS1,THBS2,THY1,TNF,WNT2,XCL1	386 (21)
	IL7		cytokine	Activated	2.451	7.02e-12	BLNK,CCL4,CD19,CD2,CD247,CD3D,CD3G,CD8A,CD8B,GFI1,HCST,ICOS,IFNG,IGHM,Iglv2,IL21,IL7R,KLF2,LTA,LTB,Ly6a (includes others),MMP13,MMP9,PDCD1,RUNX2,S1PR1,TNF,TNFSF11,TNFSF8	307 (18)
	TLR9		transmembrane receptor	Activated	2.44	1.81e-09	9830107B12Rik/A530064D06Rik,AICDA,AIM2,BFSP2,CCL4,CCL5,CCNA2,CCNB1,CD27,CD5,EBI3,Hamp/Hamp2,IER3,IFIT1,IFIT3,IFNG,IL21R,IL33,IL4I1,IRF4,LIPG,LTA,NOS2,NPY,PROCR,PTGS2,PYCARD,S100A8,TBX21,TNC,TNF,TNFRSF13B,USP18,ZAP70	275 (16)
	CD40		transmembrane receptor	Activated	2.435	1.63e-12	AICDA,BCL2A1,CCL4,CCL5,CCNA2,CD22,CD27,CD40LG,CD8A,EDEM1,F3,FASLG,IFNG,IGHG1,Ighg2b,IL2RB,IL4I1,IRF4,ITGAL,ITGB2,JCHAIN,KLF4,KLF9,LGALS3,LTA,Ly6a (includes others),MMP9,NEFH,NOS2,PDCD1,POU2AF1,PTGS2,SLAMF1,SLAMF7,TBX21,TNF,TNFRSF13B	338 (18)
	MIF		cytokine	Activated	2.429	1.41e-06	ACTA2,CCL4,CCR5,CCR6,CCR8,CD84,CHST10,CXCR6,GFI1,IFNG,IL7R,IL9R,ITGA4,MMP13,MMP9,NOS2,PTGS2,RAMP2,TNF	313 (22)
	TLR7		transmembrane receptor	Activated	2.427	1.3e-09	ACAP1,ACTC1,AICDA,BANK1,BCL2A1,BFSP2,BMX,C11orf88,CCL20,CCL4,CCL5,CCNB1,CD79A,CFH,DIO2,ESM1,ETV4,FOXN4,GPR17,I730030J21Rik,IER3,IFIT1,IFIT3,IFNG,IL21R,IL4I1,LTA,MCOLN2,NCF4,TNF,TRPM2,ZAP70	244 (17)
	TNFSF4		cytokine	Activated	2.417	0.000564	CD40LG,IFNG,IL21,PDCD1,TBX21,TNF	351 (18)
	CNR1		G-protein coupled receptor	Activated	2.414	0.00193	ADRB3,APOE,BCL11B,BDNF,DLL1,EAF2,FOXM1,IFNG,KIF11,LEP,MMP13,PTGS2,SLC2A4,TNF,UPK2	337 (24)
	IL21	3.66	cytokine	Activated	2.412	1.62e-16	AICDA,CCL20,CCL4,CCL5,CD2,CD27,CD28,CD40LG,CMPK2,CXCR3,FASLG,HCST,ID2,IFIT1,IFIT3,IFNG,IGHG1,Ighg2b,IL21,IL21R,IL2RB,IL4I1,IL7R,IRF4,Klra7 (includes others),KLRC1,KLRD1,Klrk1,MKI67,MMP9,NOS2,PDCD1,PTPRC,STAT4,TBX21,TNF,TNFSF11,USP18	323 (18)
	CSF1		cytokine	Activated	2.384	2.95e-08	Acp5,APOE,CCL5,CCNB1,CCNE1,CCR5,CD163,CD68,CTSD,CYBB,CYP11A1,EGR3,FASLG,FOLR2,GPNMB,GPR34,GPR68,GRAP2,IFNG,IKBKE,IL1RL1,IRF4,ITGA4,KLF2,LAG3,MMP9,MSR1,NOS2,PTPRC,SLFN12L,THBS1,TLR1,TNF	414 (25)
	U1 snRNP		complex	Activated	2.384	1.68e-07	CCL4,CCL5,IFNG,LY9,SLAMF7,TNF
	B2M		transmembrane receptor	Activated	2.364	0.0013	CD8A,CD8B,Hamp/Hamp2,HLA-E,IFNG,Klra7 (includes others)	14 (3)
	USP22		peptidase	Activated	2.359	1.88e-08	BCL2A1,CCL5,CLEC5A,CYBB,IFIT1,IL2RB,ITGB2,MSR1,NCF4,OLFM4,PTPRC,TBX21,TNF	186 (11)
	diethylstilbestrol		chemical drug	Activated	2.346	8.61e-09	ALDH1A3,AREG,AURKB,BCAT1,CCNA2,CENPE,CENPF,CXCL14,DCLK1,F3,FASLG,FMO1,FOXM1,GABRP,GAL,HELLS,IGFBP3,IGFBP6,Igkv1-117,ITGAE,JCHAIN,KIF11,KIF22,KLF4,LEP,LTBP2,MKI67,MMP8,Ms4a4c (includes others),NR4A3,PADI4,PGLYRP1,RESP18,S100A8,SCARA5,SLPI,THBS2,Tlr12	419 (21)
	mir-24		microRNA	Activated	2.321	0.000128	CCR6,CXCR3,CXCR6,ID2,IFNG,IL21,PSAP,SLC4A1,TBX21,TNF	386 (20)
	TCF4		transcription regulator	Activated	2.319	5.26e-08	AICDA,BHLHA15,CCNA2,CD2,CDH17,CEP55,CIP2A,Clec2d (includes others),CTSE,EAF2,EDEM1,ESCO2,FASLG,GP9,HCST,HMGB2,ID2,IGF2,IGF2BP1,IGFBP3,IL4I1,KCNN4,Ly6a (includes others),LY6D,MEF2B,MKI67,MMP13,MXD3,MZB1,NCAPG,NDC80,NGFR,NOS2,PACSIN1,PIK3CG,RRM2,RUNX2,SERPINB1,SLAMF7,SMAD6,SPC24,TERT,VASH2	366 (17)
	Pam3-Cys-Ser-Lys4		chemical reagent	Activated	2.289	1.63e-06	BCL2A1,CCL4,CCL5,CCR5,CD40LG,CXCR2,EBI3,F3,GATA1,IER3,IFNG,IRF4,ITGA4,LTB,MMP9,NOS2,PTGS2,RGS1,TBX21,TLR1,TNF,TNFRSF13C	252 (14)
	RIPK2		kinase	Activated	2.245	0.0105	CCL5,CLEC5A,FABP1,IFNG,IL33,MCOLN2,NOS2,TNF
	NFATC1		transcription regulator	Activated	2.238	1.3e-07	Acp5,CD3G,CD40LG,CYBB,EGR3,FASLG,GCK,ICOS,IFNG,IL33,PDCD1,POU2AF1,PRLR,PTGS2,SLAMF1,SLAMF6,TBX21,TNF,TNFSF11	356 (19)
	ELL2		transcription regulator	Activated	2.236	0.0122	EAF2,EDEM1,Ighg2b,IGHM,IRF4,POU2AF1,SLAMF7
	FUS-DDIT3		fusion gene/product	Activated	2.236	0.0166	EFEMP1,IGFBP6,KLF2,NPAS2,TSC22D3
	maneb		chemical toxicant	Activated	2.236	0.136	CACNA1E,CCL19,CEBPD,KLF2,NOS2
	RORC		ligand-dependent nuclear receptor	Activated	2.223	1.84e-05	APOA4,CCL20,CCL5,CCNB1,CCR6,CD28,CYP4F8,FASLG,HPGD,HSD3B1,IFNG,IL12RB1,IL21,IL4I1,PROCR,S100A8,S100A9,SELENBP1,SLC13A2,TNF	342 (15)
	BMPER		other	Activated	2.219	0.00321	ACTA2,EFNB2,Hamp/Hamp2,ID1,RUNX2	25 (5)
	ORAI1		ion channel	Activated	2.216	0.00044	Acp5,ATP6V0D2,IFNG,TBX21,TNF	342 (22)
	ULBP2		transmembrane receptor	Activated	2.213	2.93e-06	CCL1,CCL4,IFNG,LTA,TNF	235 (12)
	REL		transcription regulator	Activated	2.205	1.47e-05	BCL2A1,BRCA1,CACNA1E,CCL4,CCR8,CD40LG,CLDN10,F3,IER3,IFNG,IGFLR1,IGHG1,IGHM,IL21,IRF4,MMP9,NOS2,NR4A3,PDCD1,PHGDH,PYCARD,TNF,TNFRSF13B,TNFRSF13C,TNFRSF4,TTK	322 (22)
	sodium orthovanadate		chemical reagent	Activated	2.2	0.0166	CCNA2,CCNE1,MSR1,SLC2A4,TNF
	HSPB1		other	Activated	2.19	0.00548	ACTA2,CCNA2,CCNB1,CDC25C,TNF	395 (22)
	resiquimod		chemical drug	Activated	2.185	2.91e-06	AIF1,AIM2,AOC3,BCL2A1,BMP6,CCL1,CCL19,CCL20,CCL4,CCL5,Ccl9,Clec2d (includes others),Ear2 (includes others),EBI3,IER3,IFIT1,IFIT3,IFITM3,IFNG,IL33,LTA,NOS2,PIK3CG,PTGS2,PTPRC,PYCARD,STAP1,TBX21,TNF,TNFRSF8,TRPM2	285 (17)
	Ccl2		cytokine	Activated	2.169	3.16e-06	ADRB3,CCL4,CCL5,Ccl9,CFD,IFNG,Ighg2b,KLF4,LEP,SLC2A4,SOX2,TNF	318 (14)
	bryostatin 1		chemical drug	Activated	2.156	7.94e-05	AREG,CCL5,CD22,IFNG,MS4A1,PRKCB,TBX21,TNF	241 (21)
	NCR1		transmembrane receptor	Activated	2.151	3.15e-05	CCL4,CCL5,CD3E,IFNG,TNF	254 (20)
	CARD9		other	Activated	2.148	0.01	CCL5,CCR5,CLEC6A,IFNG,TNF
[truncated: 1,548 more rows]

## Sheet: F) Diseases and functions
All DEGs (n=1376)	Categories	Diseases or Functions Annotation	p-value	Predicted Activation State	Activation z-score	Molecules	# Molecules
[truncated: 432 more rows]

[truncated: 1 more sheets: G) Blood transcription modules]
